# Supplementary material for: Phosphoproteomics of primary AML patient samples reveals rationale for AKT combination therapy and p53 context to overcome selinexor resistance
Source: Cell Rep. 2022 Aug 9;40(6):111177. doi: 10.1016/j.celrep.2022.111177 (PMC9380259; doi:10.1016/j.celrep.2022.111177)
Supplement: Table S1. Summary of patient data and selinexor dose-response data for 44 ex vivo AML patient samples — Tab 1: List of characteristics (e.g., age, gender, and disease characteristics) of the 44 AML patients from which the ex vivo samples for selinexor response were obtained. Tab 2: List of cell viability data and fitted dose-response data with determined EC50 values. [file mmc2.xlsx]

## Sheet: PatientInfo
Patient	Tissue	Age	Sex	Ontogeny	FAB	Multilineage dysplasia	Cytogenetics	NPM1c	FLT3-TKD	FLT3-ITD	Profiling	ELN 2017 risk stratification
9	BM	38	Female	de novo	M4	Absent	47,XX,inv(16)(p13q22),+22[15]/46,XY[9]	Absent	Absent	Absent	Yes (NR)	favorable
13	PB	82	Female	de novo	M4	Absent	46,XX,inv(16)(p13q22)[2]/ 47,idem,+8[18]	Absent	Absent	Absent	Yes (NR)	favorable
15	PB	33	Male	de novo	M4	Absent	46,XY,inv(16)(p13;q22)[20]	Absent	Absent	Absent	Yes (NR)	favorable
25	BM	59	Female	de novo	M1	Absent	46,XX[20]	Present	Absent	Absent	Yes (NR)	favorable
36	BM	48	Male	de novo	M5	Absent	46,XY[26]	Present	Absent	Absent	Yes (NR)	favorable
24	PB	40	Male	de novo	M4	Present	46,XY[30]	Present	Absent	Absent	Yes (R)	favorable
29	BM	51	Male	de novo	M4	Absent	50,XY,+Y,+9,+13,inv(16)(p13q22),+22[24]/46,XY[3]	Absent	Absent	Absent	Yes (R)	favorable
40	PB	26	Male	de novo	M4	Absent	46,XY,inv(16)(p13q22)[16]/47,idem,+8[5]/47,idem,+20[3]/46,XY[4]	Absent	Present	Absent	Yes (R)	favorable
44	PB	45	Female	de novo	M4	NA	47,XX,+8,inv(16)(p13q22)[25]/47,idem,t(3;11)(q2?1;q2?3)[2]/46,XX[1]	Absent	Absent	Absent	Yes (R)	favorable
18	PB	73	Male	secondary	M4	Absent	46,XY,der(4)t(4;5)(q2?5;q?3?3)der(5)t(4;5)(q2?5;q2?1)[20]	Absent	Absent	Present	Yes (NR)	high
19	PB	17	Male	de novo	M3	Absent	47,XY,+8,t(1;5)(q4?4;q1?3),t(3;15)(q2?5;q2?4),ins(15;17)(q24;q21)[24]	Absent	Absent	Present	Yes (NR)	high
39	BM	46	Female	de novo	M0	Absent	46,XX,del(7)(q11)[3]/46,XX[27]	Absent	Absent	Absent	Yes (NR)	high
8	PB	49	Male	de novo	M5	NA	46,XY[30]	Present	Absent	Present	Yes (NR)	intermediate
14	PB	84	Female	de novo	NA	NA	46,XY[21]	Present	Absent	Present	Yes (NR)	intermediate
28	PB	45	Male	de novo	M4	Absent	46,XY,del(11)(p1?1p1?5)[15]/46,XY[7]	Present	Absent	Present	Yes (NR)	intermediate
6	PB	59	Female	de novo	M1	Absent	46,XX[20]	Absent	Absent	Absent	Yes (R)	intermediate
27	PB	63	Female	secondary	NA	Present	44,XX,der(6;16)(p10;p10),-18[23]	Absent	Absent	Absent	Yes (R)	intermediate
34	PB	52	Female	de novo	M1	NA	46,XX[20]	Present	Absent	Present	Yes (R)	intermediate
41	BM	39	Female	de novo	M4	Absent	46,XX[20]	Present	Present	Absent	Yes (R)	intermediate
42	PB	60	Female	de novo	M1	Present	46,XX,i(7)(p10)[20]	Absent	Absent	Absent	Yes (R)	intermediate
20	BM	42	Female	de novo	M2	Absent	46,X,?add(X)(q2?),t(8;21)(q22;q22)[21]	Absent	Absent	Absent	No	favorable
32	PB	62	Male	de novo	M4	NA	46,XY,inv(16)(p13;q22)[20]	Absent	Absent	Present	No	favorable
33	PB	31	Female	de novo	M4	NA	46,XX,del(11)(p1?3)[9] 46,XX[11] FISH inv16+	Absent	Absent	Absent	No	favorable
37	PB	30	Male	de novo	M1	Present	46,XY,t(8;21)(q22;q22)[20]	Absent	Absent	Absent	No	favorable
7	BM	62	Male	de novo	M1	Absent	46,XY[13]	Present	Absent	Absent	No	favorable
17	PB	63	Female	de novo	M1	Absent	46,XX[20]	Present	Absent	Absent	No	favorable
23	PB	58	Male	de novo	M4	NA	46,XY[25]	Present	Absent	Absent	No	favorable
38	PB	69	Female	de novo	NA	Present	?46,XX,del(3)(q2?5q2?6),?del(9)(q2?2q2?3)[2]/46,XX[15]	Present	Absent	Absent	No	favorable
4	BM	35	Female	de novo	M1	Absent	46,XX,del(7)(q?11q?22)[6]/46,XX[22]	Present	Absent	Absent	No	high
1	PB	58	Male	de novo	M2	Present	46,XY,del(1)(p3?3),der(2)t(1;2)(p1?2;p2?2),del(5)(q31q35),i(8)(q10)[20]	Absent	Absent	Absent	No	high
2	PB	58	Male	de novo	M2	Absent	46-47,XY,del(2)(p1?1p1?4)?inv(2)(q1?2q3?4),-7,add(9)(q3?4),add(11)(q2?3), del(17)(p1?2),add(18)(p11),del(20)(q1?1),+r(?),+2-4mar[20]/46,XY[1]	Absent	Absent	Absent	No	high
10	PB	84	Female	secondary	NA	Present	44-45,XX,del(3)(q2?2q2?5),del(5)(q1?3q3?3),-6,-7,del(12)(p1?1),del(13)(q13q2?1),dic(14;21)(p1?1;p1?1),-15,add(17)(q?21),-20,add(22)(q1?2),+1-4mar[cp21]	Absent	Absent	Absent	No	high
22	PB	67	Male	de novo	NA	Present	45,XY,-6,-7,+21[20]	Absent	Absent	Absent	No	high
43	PB	57	Female	de novo	M3	Absent	46,XX, t(15 ;17)(q22 ;q11)[20]	Absent	Absent	Present	No	high
3	BM	15	Female	de novo	M4	Absent	46,XX,del(7)(q3?4),del(15)(q2?5)[19]/46,XX[1]	NA	NA	NA	No	high
5	PB	77	Male	de novo	NA	Present	46,XY[24]	Absent	Absent	Absent	No	intermediate
16	PB	42	Male	de novo	M5	NA	46,XY[21]	Absent	Absent	Absent	No	intermediate
30	BM	20	Female	de novo	M2	NA	46,XX,t(2;9)(q3?6;q1?3)[18]/ 46,XX[3]	Absent	Absent	Absent	No	intermediate
31	PB	70	Male	secondary	NA	Present	46,XY,del(8)(p?21)[18]/46,XY[3]	Absent	Absent	Absent	No	intermediate
11	BM	65	Female	therapy-related	M5	Absent	46,XX[25]	Present	Present	Absent	No	intermediate
12	PB	31	Male	de novo	M1	Absent	46,XY[20]	Present	Absent	Present	No	intermediate
21	PB	33	Female	de novo	M1	Absent	46,XX[20]	Present	Absent	Present	No	intermediate
26	PB	70	Female	de novo	M1	Absent	46,XX[20]	Present	Present	Present	No	intermediate
35	PB	49	Male	de novo	M4	Present	46,XY[20]	Present	Present	Present	No	intermediate

## Sheet: EC50_ResponseAnnot
sample	EC50	annotation
1	14052.7	NR
2	901.195	R
3	607.357	R
4	7399.92	NR
5	534.636	R
6	133.757	R
7	13463	NR
8	3128.96	NR
9	4606.82	NR
10	783.629	R
11	529.807	R
12	11247.6	NR
13	1335.97	NR
14	3.30585e+06	NR
15	4996.03	NR
16	7599.04	NR
17	2196.95	NR
18	1333.8	NR
19	3570.26	NR
20	488.811	R
21	6708.78	NR
22	2847.23	NR
23	1491.61	NR
24	763.244	R
25	2012.55	NR
26	7160.8	NR
27	418.634	R
28	2158.36	NR
29	378.136	R
30	963.883	R
31	5242.61	NR
32	632.23	R
33	1072.93	NR
34	982.102	R
35	1160.34	NR
36	2462.93	NR
37	603.213	R
38	1033.06	NR
39	5446.07	NR
40	407.218	R
41	762.28	R
42	472.024	R
43	6425.83	NR
44	278.408	R
