# Supplementary material for: Phosphoproteomics of primary AML patient samples reveals rationale for AKT combination therapy and p53 context to overcome selinexor resistance
Source: Cell Rep. 2022 Aug 9;40(6):111177. doi: 10.1016/j.celrep.2022.111177 (PMC9380259; doi:10.1016/j.celrep.2022.111177)
Supplement: Table S2. Summary of phosphoproteomics data upon ex vivo selinexor treatment of AML patient samples — Normalized intensities for each TMT channel are reported for all peptides with phosphorylation site localization probabilities higher than 0.75 (class 1). [file mmc3.xlsx]

## Sheet: Table S3_Ex_Vivo_Phospho
Leading proteins	Protein names	Gene names	Amino acid	Position	Localization prob	Gene_pSite_multiplicity	Sequence window	Log2_Ex_13_T	Log2_Ex_13_U	Log2_Ex_14_T	Log2_Ex_14_U	Log2_Ex_15_T	Log2_Ex_15_U	Log2_Ex_18_T	Log2_Ex_18_U	Log2_Ex_19_T	Log2_Ex_19_U	Log2_Ex_24_T	Log2_Ex_24_U	Log2_Ex_25_T	Log2_Ex_25_U	Log2_Ex_27_T	Log2_Ex_27_U	Log2_Ex_28_T	Log2_Ex_28_U	Log2_Ex_29_T	Log2_Ex_29_U	Log2_Ex_34_T	Log2_Ex_34_U	Log2_Ex_36_T	Log2_Ex_36_U	Log2_Ex_39_T	Log2_Ex_39_U	Log2_Ex_40_T	Log2_Ex_40_U	Log2_Ex_41_T	Log2_Ex_41_U	Log2_Ex_42_T	Log2_Ex_42_U	Log2_Ex_44_T	Log2_Ex_44_U	Log2_Ex_6_T	Log2_Ex_6_U	Log2_Ex_8_T	Log2_Ex_8_U	Log2_Ex_9_T	Log2_Ex_9_U	Motifs	Known site
Q2M2I8	AP2-associated protein kinase 1	AAK1	S	21	0.97459	AAK1_S21___1	DSRREQGGSGLGSGSSGGGGSTSGLGSGYIG	15.2046	15.0747	15.6322	15.5586	15.521	15.7302	15.6333	15.4486	15.5726	15.725	15.4362	15.5715	15.6277	15.8601	15.3236	15.4419	15.398	15.4952	15.6551	15.6442	15.1198	15.4718	15.8936	15.7704	15.6732	15.7354	15.6749	15.3898	15.8459	15.7412	15.6027	15.5965	15.6738	15.404	15.4653	15.5344	16.0057	15.9138	15.3516	15.5897	MDC1 BRCT domain binding motif;Plk1 PBD domain binding motif	+
Q2M2I8	AP2-associated protein kinase 1	AAK1	S	637	0.999434	AAK1_S637___1	PSSPKTQRAGHRRILSDVTHSAVFGVPASKS	15.9998	16.1515	15.8182	15.7705	15.8555	15.961	15.2467	15.7135	14.585	14.9752	15.6432	15.7714	14.9699	15.1139	15.2927	15.4508	16.0114	15.7239	15.7328	15.7523	15.0842	15.212	15.8863	16.0203	15.5655	15.4417	15.1284	15.0179	15.4279	15.5931	15.0548	14.761	16.2816	16.5715	15.5856	15.7083	16.112	16.1101	15.5117	15.0615	14-3-3 domain binding motif;Calmodulin-dependent protein kinase II substrate motif;Casein kinase II substrate motif;PKA kinase substrate motif;PKC kinase substrate motif;ZIP kinase substrate motif	+
Q2M2I8	AP2-associated protein kinase 1	AAK1	S	678	0.999996	AAK1_S678___1	ASLNKSKSATTTPSGSPRTSQQNVYNPSEGS	15.4213	14.5343	15.5592	15.5868	15.4541	14.8025	16.3273	15.4492	14.3969	14.9746	15.9082	15.8351	14.8084	14.8569	14.2691	14.0112	15.2883	14.7046	15.7467	15.2561	15.2163	15.0109	16.2812	15.8083	15.3524	15.4919	15.664	15.5989	15.5821	15.208	15.8173	15.5059	15.6421	15.7328	16.0298	15.3539	16.4438	15.6209	15.2133	15.4382	Casein kinase II substrate motif;ERK1,2 kinase substrate motif;G protein-coupled receptor kinase 1 substrate motif;Growth associated histone HI kinase substrate motif;GSK3 kinase substrate motif;GSK-3, ERK1, ERK2, CDK5 substrate motif;PKA kinase substrate motif;PKC kinase substrate motif;Proline-directed kinase substrate motif;WW domain binding motif	+
Q2M2I8	AP2-associated protein kinase 1	AAK1	T	620	0.994565	AAK1_T620___1	TTPPPAVQGQKVGSLTPPSSPKTQRAGHRRI	15.9474	15.8761	16.0472	15.8467	16.7375	16.7812	16.2614	16.513	16.1204	16.2262	16.0798	16.3723	15.6586	15.9026	15.7085	15.7866	16.0409	15.7937	15.6899	15.7617	15.9169	15.9684	16.406	16.6407	15.4901	15.4136	15.9575	16.0269	16.0771	16.1314	16.1533	16.4884	16.1883	16.3687	15.7689	15.9965	16.3587	16.2571	15.9997	15.8967	Casein kinase II substrate motif;G protein-coupled receptor kinase 1 substrate motif;GSK-3, ERK1, ERK2, CDK5 substrate motif;Proline-directed kinase substrate motif;RAF1 kinase substrate motif;WW domain binding motif	+
Q2M2I8	AP2-associated protein kinase 1	AAK1	T	606	0.986899	AAK1_T606___1	PAIQAPVRQQPKVQTTPPPAVQGQKVGSLTP	16.0267	15.956	16.2085	16.0396	16.0111	16.2918	16.3297	16.0086	15.9437	15.9598	16.4472	16.4852	15.7665	15.761	15.8725	15.8507	15.8766	15.9143	16.102	16.0265	15.6773	15.644	16.351	16.4335	16.4366	16.3174	16.1853	16.2003	16.5383	16.3376	15.8778	15.8595	16.0963	16.1416	16.2884	16.0215	16.2789	16.096	15.9191	16.0012	G protein-coupled receptor kinase 1 substrate motif;GSK-3, ERK1, ERK2, CDK5 substrate motif;PKA kinase substrate motif;Proline-directed kinase substrate motif;WW domain binding motif	+
Q2M2I8	AP2-associated protein kinase 1	AAK1	S	678	0.999996	AAK1_S678___2	ASLNKSKSATTTPSGSPRTSQQNVYNPSEGS	15.5412	15.6555	15.4227	15.3555	16.2161	15.8558	15.8755	15.6561	15.1285	14.8719	15.7495	15.6996	15.2241	15.1916	15.2063	15.2479	15.1542	15.0488	15.5892	15.4164	15.2524	15.3574	16.3248	15.9145	15.3569	15.8643	15.6094	15.6529	15.3969	15.4759	15.2987	15.3584	15.9015	16.1494	15.4592	15.7859	16.2306	15.9301	15.0888	15.0789	Casein kinase II substrate motif;ERK1,2 kinase substrate motif;G protein-coupled receptor kinase 1 substrate motif;Growth associated histone HI kinase substrate motif;GSK3 kinase substrate motif;GSK-3, ERK1, ERK2, CDK5 substrate motif;PKA kinase substrate motif;PKC kinase substrate motif;Proline-directed kinase substrate motif;WW domain binding motif	+
Q2M2I8	AP2-associated protein kinase 1	AAK1	S	624	0.978211	AAK1_S624___2	PAVQGQKVGSLTPPSSPKTQRAGHRRILSDV	17.9983	17.7273	18.1426	18.1549	18.246	17.2802	18.7071	18.0666	17.3065	17.8075	18.0724	18.0624	17.6956	17.7444	17.3769	17.2132	17.9389	17.8315	18.1683	18.0667	17.735	17.8858	18.5943	18.2336	18.4694	18.3516	18.3287	18.0493	18.0711	18.1094	18.0442	17.0983	18.1553	18.34	18.6296	17.9815	18.3774	17.9788	17.6672	17.7774	Casein kinase II substrate motif;ERK1,2 kinase substrate motif;Growth associated histone HI kinase substrate motif;GSK-3, ERK1, ERK2, CDK5 substrate motif;MDC1 BRCT domain binding motif;PKA kinase substrate motif;PKC kinase substrate motif;Plk1 PBD domain binding motif;Proline-directed kinase substrate motif;WW domain binding motif	+
Q2M2I8	AP2-associated protein kinase 1	AAK1	T	620	0.994565	AAK1_T620___2	TTPPPAVQGQKVGSLTPPSSPKTQRAGHRRI	18.2232	17.9541	18.3615	18.3946	18.4763	17.5105	18.8714	18.3032	17.5594	18.0659	18.3376	18.3244	17.946	17.9965	17.6394	17.5495	18.1693	18.0618	18.3468	18.2605	17.9509	18.0812	18.8361	18.542	18.6997	18.5819	18.5432	18.2927	18.2985	18.3207	18.2746	17.3286	18.3667	18.5519	18.8599	18.2119	18.5866	18.1935	17.858	17.9676	Casein kinase II substrate motif;G protein-coupled receptor kinase 1 substrate motif;GSK-3, ERK1, ERK2, CDK5 substrate motif;Proline-directed kinase substrate motif;RAF1 kinase substrate motif;WW domain binding motif	+
Q2M2I8	AP2-associated protein kinase 1	AAK1	S	670	0.981089	AAK1_S670___2	LLQAAAAEASLNKSKSATTTPSGSPRTSQQN	NA	NA	NA	NA	17.0876	16.9481	16.232	16.6261	NA	NA	16.0964	16.0692	15.6015	15.5844	15.5404	15.5373	15.6768	15.4691	15.5397	15.6847	15.5728	15.6893	16.6562	16.1944	15.4237	15.6014	NA	NA	15.6891	15.8156	15.561	15.5919	16.2915	16.5415	15.5406	16.051	NA	NA	15.6456	15.2948	Calmodulin-dependent protein kinase II substrate motif;Casein kinase II substrate motif;Chk1 kinase substrate motif;G protein-coupled receptor kinase 1 substrate motif;PKA kinase substrate motif;PKC kinase substrate motif	+
Q2M2I8	AP2-associated protein kinase 1	AAK1	S	623	0.899307	AAK1_S623___2	PPAVQGQKVGSLTPPSSPKTQRAGHRRILSD	18.1813	17.3424	17.8615	17.7879	NA	NA	17.4634	18.0895	16.8239	17.7979	18.0702	18.0439	17.6169	17.6749	17.6875	18.1402	NA	NA	17.2613	17.4694	17.4653	17.4918	18.6844	18.9813	NA	NA	18.231	17.9738	17.8672	17.8124	NA	NA	17.8589	18.0465	NA	NA	18.4821	17.4663	17.0117	17.1594	DNA dependent Protein kinase substrate motif;G protein-coupled receptor kinase 1 substrate motif	+
Q2M2I8	AP2-associated protein kinase 1	AAK1	T	674	0.977964	AAK1_T674___2	AAAEASLNKSKSATTTPSGSPRTSQQNVYNP	12.9153	12.6278	12.6008	12.4024	NA	NA	13.174	13.0198	12.9243	12.8057	13.1867	12.9736	12.4378	12.273	12.5772	12.6756	NA	NA	12.9164	12.7689	12.8578	12.8935	13.6548	13.4133	NA	NA	13.197	13.2214	13.1585	12.9612	NA	NA	13.0079	13.2367	NA	NA	13.2787	13.0134	12.3895	12.3971	G protein-coupled receptor kinase 1 substrate motif;GSK-3, ERK1, ERK2, CDK5 substrate motif;MAPKAPK2 kinase substrate motif;Proline-directed kinase substrate motif;WW domain binding motif	+
Q2M2I8	AP2-associated protein kinase 1	AAK1	S	618	0.989286	AAK1_S618___1	VQTTPPPAVQGQKVGSLTPPSSPKTQRAGHR	14.8808	14.2026	14.8012	15.1646	NA	NA	NA	NA	13.3572	14.8413	NA	NA	NA	NA	NA	NA	NA	NA	NA	NA	NA	NA	NA	NA	NA	NA	14.462	14.5164	NA	NA	NA	NA	NA	NA	NA	NA	15.4182	14.2235	NA	NA	Casein kinase II substrate motif;G protein-coupled receptor kinase 1 substrate motif;Phosphorylase kinase substrate motif;PKA kinase substrate motif;PKC kinase substrate motif	+
Q2M2I8	AP2-associated protein kinase 1	AAK1	S	624	0.978211	AAK1_S624___1	PAVQGQKVGSLTPPSSPKTQRAGHRRILSDV	15.7022	15.1124	15.4835	15.7467	NA	NA	NA	NA	13.7601	15.4421	NA	NA	NA	NA	NA	NA	NA	NA	NA	NA	NA	NA	NA	NA	NA	NA	15.4687	15.1902	NA	NA	NA	NA	NA	NA	NA	NA	16.13	15.5298	NA	NA	Casein kinase II substrate motif;ERK1,2 kinase substrate motif;Growth associated histone HI kinase substrate motif;GSK-3, ERK1, ERK2, CDK5 substrate motif;MDC1 BRCT domain binding motif;PKA kinase substrate motif;PKC kinase substrate motif;Plk1 PBD domain binding motif;Proline-directed kinase substrate motif;WW domain binding motif	+
Q2M2I8	AP2-associated protein kinase 1	AAK1	T	389	0.999995	AAK1_T389___1	QTQPNPGILPIQPALTPRKRATVQPPPQAAG	NA	NA	NA	NA	NA	NA	12.8203	12.727	NA	NA	NA	NA	NA	NA	12.7209	12.7345	NA	NA	12.8485	12.7867	NA	NA	12.9981	12.9524	NA	NA	NA	NA	NA	NA	NA	NA	NA	NA	NA	NA	NA	NA	12.6231	12.7863	Cdc2 kinase substrate motif;CDK1,2,4,6 kinase substrate motif;CDK5 kinase substrate motif;Growth associated histone HI kinase substrate motif;GSK-3, ERK1, ERK2, CDK5 substrate motif;PKA kinase substrate motif;PKC kinase substrate motif;Proline-directed kinase substrate motif;RAF1 kinase substrate motif;WW domain binding motif	+
Q2M2I8	AP2-associated protein kinase 1	AAK1	T	674	0.977964	AAK1_T674___1	AAAEASLNKSKSATTTPSGSPRTSQQNVYNP	13.4043	12.9634	13.3291	13.5255	NA	NA	NA	NA	13.395	13.3886	NA	NA	NA	NA	NA	NA	NA	NA	NA	NA	NA	NA	NA	NA	NA	NA	13.6873	13.9439	NA	NA	NA	NA	NA	NA	NA	NA	13.9821	13.845	NA	NA	G protein-coupled receptor kinase 1 substrate motif;GSK-3, ERK1, ERK2, CDK5 substrate motif;MAPKAPK2 kinase substrate motif;Proline-directed kinase substrate motif;WW domain binding motif	+
Q2M2I8	AP2-associated protein kinase 1	AAK1	S	618	0.989286	AAK1_S618___2	VQTTPPPAVQGQKVGSLTPPSSPKTQRAGHR	14.0931	13.2542	13.7733	13.6997	NA	NA	NA	NA	12.7357	13.7097	NA	NA	NA	NA	NA	NA	NA	NA	NA	NA	NA	NA	NA	NA	NA	NA	14.1429	13.8856	NA	NA	NA	NA	NA	NA	NA	NA	14.394	13.3781	NA	NA	Casein kinase II substrate motif;G protein-coupled receptor kinase 1 substrate motif;Phosphorylase kinase substrate motif;PKA kinase substrate motif;PKC kinase substrate motif	+
Q2M2I8	AP2-associated protein kinase 1	AAK1	T	672	0.939328	AAK1_T672___2	QAAAAEASLNKSKSATTTPSGSPRTSQQNVY	NA	NA	NA	NA	NA	NA	12.9711	13.4817	NA	NA	NA	NA	NA	NA	12.481	12.6342	NA	NA	12.3879	12.5829	NA	NA	13.4853	13.4694	NA	NA	NA	NA	NA	NA	NA	NA	NA	NA	NA	NA	NA	NA	12.3891	12.0963	G protein-coupled receptor kinase 1 substrate motif;MAPKAPK2 kinase substrate motif;PKA kinase substrate motif;PKC kinase substrate motif	+
Q2M2I8	AP2-associated protein kinase 1	AAK1	T	673	0.862906	AAK1_T673___2	AAAAEASLNKSKSATTTPSGSPRTSQQNVYN	NA	NA	NA	NA	13.9	13.0894	NA	NA	NA	NA	NA	NA	NA	NA	NA	NA	13.5591	13.8186	NA	NA	NA	NA	NA	NA	14.2158	14.9295	NA	NA	NA	NA	13.9959	14.1418	NA	NA	14.2833	14.4937	NA	NA	NA	NA	Casein kinase II substrate motif;PKA kinase substrate motif	+
Q2M2I8	AP2-associated protein kinase 1	AAK1	S	670	0.981089	AAK1_S670___3	LLQAAAAEASLNKSKSATTTPSGSPRTSQQN	NA	NA	NA	NA	NA	NA	NA	NA	NA	NA	13.5247	12.7308	12.4252	12.4083	NA	NA	NA	NA	NA	NA	12.8314	13.1431	NA	NA	NA	NA	NA	NA	12.4139	12.7337	NA	NA	12.8075	13.5837	NA	NA	NA	NA	NA	NA	Calmodulin-dependent protein kinase II substrate motif;Casein kinase II substrate motif;Chk1 kinase substrate motif;G protein-coupled receptor kinase 1 substrate motif;PKA kinase substrate motif;PKC kinase substrate motif	+
Q2M2I8	AP2-associated protein kinase 1	AAK1	S	678	0.999996	AAK1_S678___3	ASLNKSKSATTTPSGSPRTSQQNVYNPSEGS	NA	NA	NA	NA	NA	NA	NA	NA	NA	NA	17.9807	17.1867	16.8812	16.8643	NA	NA	NA	NA	NA	NA	17.2874	17.599	NA	NA	NA	NA	NA	NA	16.8699	17.1896	NA	NA	17.2634	18.0396	NA	NA	NA	NA	NA	NA	Casein kinase II substrate motif;ERK1,2 kinase substrate motif;G protein-coupled receptor kinase 1 substrate motif;Growth associated histone HI kinase substrate motif;GSK3 kinase substrate motif;GSK-3, ERK1, ERK2, CDK5 substrate motif;PKA kinase substrate motif;PKC kinase substrate motif;Proline-directed kinase substrate motif;WW domain binding motif	+
Q2M2I8	AP2-associated protein kinase 1	AAK1	T	674	0.977964	AAK1_T674___3	AAAEASLNKSKSATTTPSGSPRTSQQNVYNP	NA	NA	NA	NA	NA	NA	NA	NA	NA	NA	17.4612	16.6672	16.3617	16.3448	NA	NA	NA	NA	NA	NA	16.7679	17.0795	NA	NA	NA	NA	NA	NA	16.3504	16.6701	NA	NA	16.7439	17.5201	NA	NA	NA	NA	NA	NA	G protein-coupled receptor kinase 1 substrate motif;GSK-3, ERK1, ERK2, CDK5 substrate motif;MAPKAPK2 kinase substrate motif;Proline-directed kinase substrate motif;WW domain binding motif	+
P49588	Alanine--tRNA ligase, cytoplasmic	AARS	S	399	0.855541	AARS_S399___1	KTLSRGRRILDRKIQSLGDSKTIPGDTAWLL	NA	NA	NA	NA	NA	NA	15.9454	16.2701	NA	NA	15.1365	15.1808	14.7488	14.865	14.5921	14.5669	NA	NA	14.652	14.5769	14.7304	14.7215	14.8668	14.9615	NA	NA	NA	NA	15.0554	14.8038	NA	NA	15.4969	15.2406	NA	NA	NA	NA	14.8083	14.7396	Casein kinase II substrate motif;G protein-coupled receptor kinase 1 substrate motif;GSK3 kinase substrate motif;Phosphorylase kinase substrate motif;PKA kinase substrate motif;PKC kinase substrate motif;Pyruvate dehydrogenase kinase substrate motif	+
O15439	Multidrug resistance-associated protein 4	ABCC4	T	646	0.976502	ABCC4_T646___1	LKKDNEESEQPPVPGTPTLRNRTFSESSVWS	NA	NA	NA	NA	NA	NA	15.2143	15.2722	NA	NA	NA	NA	NA	NA	16.0736	16.2631	NA	NA	15.4117	15.4323	NA	NA	15.5138	15.4876	NA	NA	NA	NA	NA	NA	NA	NA	NA	NA	NA	NA	NA	NA	15.1834	15.2299	ERK1,2 kinase substrate motif;GSK3, Erk1, Erk2 and CDK5 kinase motif;GSK-3, ERK1, ERK2, CDK5 substrate motif;Proline-directed kinase substrate motif;WW domain binding motif	+
P33897	ATP-binding cassette sub-family D member 1	ABCD1	S	733	0.874809	ABCD1_S733___1	QILGEAVAPAHVPAPSPQGPGGLQGAST___	NA	NA	NA	NA	NA	NA	NA	NA	NA	NA	12.6909	12.8648	12.5486	12.3951	NA	NA	NA	NA	NA	NA	12.6159	12.5431	NA	NA	NA	NA	NA	NA	12.6531	12.9042	NA	NA	13.0101	12.6134	NA	NA	NA	NA	NA	NA	DNA dependent Protein kinase substrate motif;ERK1,2 kinase substrate motif;G protein-coupled receptor kinase 1 substrate motif;GSK-3, ERK1, ERK2, CDK5 substrate motif;Proline-directed kinase substrate motif;WW domain binding motif	+
Q8NE71	ATP-binding cassette sub-family F member 1	ABCF1	S	228	1	ABCF1_S228___1	PPKQGKEKAKKAEQGSEEEGEGEEEEEEGGE	18.437	18.8653	18.3344	17.8061	19.0076	19.6849	17.7806	18.4692	20.9985	17.8978	18.9739	18.6035	18.8189	18.3025	19.3336	19.7115	18.632	18.3934	18.0762	18.4501	18.8485	18.8164	19.4956	19.6715	18.1202	18.1698	18.5652	18.2199	19.0053	18.4754	18.4961	19.1235	18.2988	18.2686	18.1855	18.5988	18.543	18.7448	17.834	17.5895	BARD1 BRCT domain binding motif;Casein kinase I substrate motif;Casein kinase II substrate motif;G protein-coupled receptor kinase 1 substrate motif	+
Q8NE71	ATP-binding cassette sub-family F member 1	ABCF1	S	109	1	ABCF1_S109___1	EKELMERLKKLSVPTSDEEDEVPAPKPRGGK	18.3964	18.1108	18.1868	18.1776	18.5611	17.985	18.4736	18.3311	17.9904	18.3127	18.4388	18.3041	18.2889	18.0457	18.4762	18.4517	18.5218	18.4546	18.3619	18.2386	18.2034	18.1877	18.2366	18.0021	18.3544	18.2008	18.4889	18.4112	18.574	18.4985	18.3775	18.0951	18.2808	18.1136	18.323	18.0621	18.5948	18.2658	18.2856	18.078	BARD1 BRCT domain binding motif;Casein kinase II substrate motif;MAPKAPK2 kinase substrate motif	+
Q8NE71	ATP-binding cassette sub-family F member 1	ABCF1	T	108	1	ABCF1_T108___1	EEKELMERLKKLSVPTSDEEDEVPAPKPRGG	NA	NA	NA	NA	15.9451	15.7176	NA	NA	NA	NA	15.9299	15.9529	15.6211	15.5425	NA	NA	15.8252	15.7515	NA	NA	15.2171	15.3448	NA	NA	15.4758	15.3968	NA	NA	16.1218	15.8032	15.6739	15.7232	15.707	15.1863	15.6076	15.3097	NA	NA	NA	NA	Casein kinase II substrate motif;DNA dependent Protein kinase substrate motif	+
Q8NE71	ATP-binding cassette sub-family F member 1	ABCF1	S	595	1	ABCF1_S595___1	TRKQQKCRRKNQDEESQEAPELLKRPKEYTV	NA	NA	NA	NA	NA	NA	10.7922	11.6994	NA	NA	NA	NA	NA	NA	13.2296	12.9061	NA	NA	10.9806	10.8669	NA	NA	11.3107	11.599	NA	NA	NA	NA	NA	NA	NA	NA	NA	NA	NA	NA	NA	NA	10.7792	10.5966	ATM kinase substrate motif;b-Adrenergic Receptor kinase substrate motif;Casein kinase I substrate motif;Casein kinase II substrate motif;DNA dependent Protein kinase substrate motif;G protein-coupled receptor kinase 1 substrate motif	+
Q9UG63	ATP-binding cassette sub-family F member 2	ABCF2	S	349	1	ABCF2_S349___1	QIAHMKNYIARFGHGSAKLARQAQSKEKTLQ	14.4734	14.5958	13.9482	13.2706	NA	NA	14.9223	15.1046	13.0288	12.3886	NA	NA	NA	NA	13.8988	13.4918	NA	NA	13.2785	12.7354	NA	NA	13.5662	13.2701	NA	NA	12.887	12.741	NA	NA	NA	NA	NA	NA	NA	NA	14.8234	15.1884	13.8442	13.2333	G protein-coupled receptor kinase 1 substrate motif;PKA kinase substrate motif;PKC kinase substrate motif	+
Q5VST6	Alpha/beta hydrolase domain-containing protein 17B	ABHD17B	S	282	1	ABHD17B_S282___1	VELYGQYLERLKQFVSQELVNL_________	NA	NA	NA	NA	NA	NA	NA	NA	NA	NA	11.869	12.3493	12.5891	12.6131	NA	NA	NA	NA	NA	NA	11.6663	11.5764	NA	NA	NA	NA	NA	NA	12.6935	12.727	NA	NA	12.7293	12.8184	NA	NA	NA	NA	NA	NA	AMP-activated protein kinase substrate motif;ATM kinase substrate motif;Casein kinase II substrate motif;DNA dependent Protein kinase substrate motif;PKA kinase substrate motif	+
P08910	Abhydrolase domain-containing protein 2	ABHD2	S	415	0.752491	ABHD2_S415___1	YANAICQWERNKLQCSDTEQVEADLE_____	NA	NA	NA	NA	NA	NA	NA	NA	NA	NA	15.2585	15.6127	15.006	15.458	NA	NA	NA	NA	NA	NA	15.3302	15.6024	NA	NA	NA	NA	NA	NA	15.6463	15.6027	NA	NA	15.4086	15.7042	NA	NA	NA	NA	NA	NA	Casein kinase II substrate motif;PKA kinase substrate motif	+
Q8IZP0	Abl interactor 1	ABI1	S	225	1	ABI1_S225___1	PNDYMTSPARLGSQHSPGRTASLNQRPRTHS	15.2171	14.4651	14.6822	14.9375	14.9165	14.9654	14.6862	14.4441	14.9542	15.2237	15.2405	15.52	15.0615	15.491	15.8871	15.6522	14.8408	14.8791	15.6033	15.5593	15.1137	14.9721	14.99	14.5549	15.4804	15.5209	15.3695	15.1947	15.0267	15.3319	15.4198	15.0599	15.1288	14.8519	15.6412	15.014	16.2824	15.4118	15.1553	15.2058	Cdc2 kinase substrate motif;CDK kinase substrate motif;CDK1,2,4,6 kinase substrate motif;ERK1,2 kinase substrate motif;G protein-coupled receptor kinase 1 substrate motif;GSK-3, ERK1, ERK2, CDK5 substrate motif;Proline-directed kinase substrate motif;WW domain binding motif	+
Q8IZP0	Abl interactor 1	ABI1	S	231	1	ABI1_S231___1	SPARLGSQHSPGRTASLNQRPRTHSGSSGGS	15.961	15.1513	15.0246	15.0981	15.6748	15.4552	16.554	15.3712	14.6968	15.1915	15.8561	15.8684	14.9774	14.6959	15.1377	15.1666	16.0849	15.9787	15.8788	15.7916	15.7325	15.5807	15.1775	14.6467	15.2718	15.0543	15.9862	15.9762	14.6476	15.3017	15.3777	14.9798	15.9446	16.1688	15.7398	15.1567	16.2411	15.4469	15.5228	15.5267	14-3-3 domain binding motif;Calmodulin-dependent protein kinase II substrate motif;Phosphorylase kinase substrate motif;PKA kinase substrate motif;PKC kinase substrate motif	+
Q8IZP0	Abl interactor 1	ABI1	S	319	1	ABI1_S319___2	GSAPGSQYGTMTRQISRHNSTTSSTSSGGYR	17.1389	15.873	14.9912	15.0641	16.5344	16.0829	16.4811	15.4803	14.7148	15.2413	15.7782	15.972	15.2212	15.1924	15.5709	15.4603	16.2579	16.4261	16.437	16.3821	16.0763	16.222	15.8336	15.3454	15.8917	15.6994	16.9226	16.9245	15.2243	15.7543	15.7371	15.597	17.0264	17.043	16.0508	15.2327	16.5067	16.1332	16.0626	16.457	14-3-3 domain binding motif;Calmodulin-dependent protein kinase II substrate motif;Calmodulin-dependent protein kinase IV substrate motif;Chk1 kinase substrate motif;G protein-coupled receptor kinase 1 substrate motif;GSK3 kinase substrate motif;PKA kinase substrate motif;PKC kinase substrate motif	+
Q8IZP0	Abl interactor 1	ABI1	S	225	1	ABI1_S225___2	PNDYMTSPARLGSQHSPGRTASLNQRPRTHS	NA	NA	NA	NA	10.7139	10.2967	11.3827	10.8379	NA	NA	11.2925	10.9535	11.0616	10.8175	11.0639	11.113	10.8659	11.076	10.9432	10.7188	10.9892	10.5922	10.6373	10.2565	11.2405	10.9624	NA	NA	10.6629	10.7335	11.2315	10.6489	10.9995	10.8191	11.361	10.5248	NA	NA	10.848	11.1203	Cdc2 kinase substrate motif;CDK kinase substrate motif;CDK1,2,4,6 kinase substrate motif;ERK1,2 kinase substrate motif;G protein-coupled receptor kinase 1 substrate motif;GSK-3, ERK1, ERK2, CDK5 substrate motif;Proline-directed kinase substrate motif;WW domain binding motif	+
Q8IZP0	Abl interactor 1	ABI1	S	231	1	ABI1_S231___2	SPARLGSQHSPGRTASLNQRPRTHSGSSGGS	NA	NA	NA	NA	13.346	12.9287	14.0147	13.47	NA	NA	13.9245	13.5856	13.6937	13.4496	13.6959	13.745	13.4979	13.7081	13.5753	13.3508	13.6212	13.2243	13.2694	12.8886	13.8726	13.5945	NA	NA	13.295	13.3656	13.8636	13.2809	13.6315	13.4512	13.9931	13.1568	NA	NA	13.4801	13.7523	14-3-3 domain binding motif;Calmodulin-dependent protein kinase II substrate motif;Phosphorylase kinase substrate motif;PKA kinase substrate motif;PKC kinase substrate motif	+
Q8IZP0	Abl interactor 1	ABI1	S	222	1	ABI1_S222___1	PTVPNDYMTSPARLGSQHSPGRTASLNQRPR	NA	NA	NA	NA	NA	NA	14.6311	14.1985	NA	NA	14.6878	14.534	13.4123	13.3993	13.9118	13.8998	NA	NA	14.068	13.981	14.4372	13.9119	13.8776	13.5881	NA	NA	NA	NA	13.694	13.6446	NA	NA	14.2714	14.4164	NA	NA	NA	NA	14.2063	14.0469	14-3-3 domain binding motif;ATM kinase substrate motif;Calmodulin-dependent protein kinase II substrate motif;Casein kinase II substrate motif;DNA dependent Protein kinase substrate motif;G protein-coupled receptor kinase 1 substrate motif;PKA kinase substrate motif;PKC kinase substrate motif	+
Q8IZP0	Abl interactor 1	ABI1	S	183	0.975146	ABI1_S183___1	TGTLSRTNPPTQKPPSPPMSGRGTLGRNTPY	12.9512	12.2942	12.4567	12.7778	NA	NA	NA	NA	12.2271	12.9666	12.3748	12.3377	12.7411	12.5069	NA	NA	NA	NA	NA	NA	13.0034	13.0703	NA	NA	NA	NA	13.0004	13.0681	12.2637	12.4104	NA	NA	12.8629	13.2412	NA	NA	12.8512	12.2193	NA	NA	DNA dependent Protein kinase substrate motif;ERK1,2 kinase substrate motif;G protein-coupled receptor kinase 1 substrate motif;GSK3 kinase substrate motif;GSK-3, ERK1, ERK2, CDK5 substrate motif;PKA kinase substrate motif;PKC kinase substrate motif;Proline-directed kinase substrate motif;WW domain binding motif	+
Q8IZP0	Abl interactor 1	ABI1	T	170	0.974907	ABI1_T170___1	WLKAKHGNNQPARTGTLSRTNPPTQKPPSPP	NA	NA	NA	NA	13.3138	13.7101	13.4323	14.0307	NA	NA	NA	NA	NA	NA	14.1189	14.2922	12.534	12.7308	12.4492	11.8563	NA	NA	12.9903	13.6821	13.3173	13.2545	NA	NA	NA	NA	13.0166	13.3009	NA	NA	13.1395	13.874	NA	NA	12.5488	12.7908	Calmodulin-dependent protein kinase II substrate motif;CLK1 kinase substrate motif;G protein-coupled receptor kinase 1 substrate motif;PKC kinase substrate motif	+
Q8IZP0	Abl interactor 1	ABI1	S	323	0.911033	ABI1_S323___2	GSQYGTMTRQISRHNSTTSSTSSGGYRRTPS	NA	NA	NA	NA	12.8236	12.4868	NA	NA	NA	NA	12.3213	12.317	11.7629	11.5098	NA	NA	12.8817	13.1398	NA	NA	12.6233	12.796	NA	NA	12.2476	12.3657	NA	NA	11.5133	12.2314	11.9184	12.0094	13.5085	13.4625	12.6358	11.5371	NA	NA	NA	NA	14-3-3 domain binding motif;Calmodulin-dependent protein kinase II substrate motif;Calmodulin-dependent protein kinase IV substrate motif;Casein kinase II substrate motif;Chk1 kinase substrate motif;G protein-coupled receptor kinase 1 substrate motif;GSK3 kinase substrate motif;MAPKAPK2 kinase substrate motif;PKA kinase substrate motif;PKC kinase substrate motif	+
Q8IZP0	Abl interactor 1	ABI1	S	323	0.911033	ABI1_S323___1	GSQYGTMTRQISRHNSTTSSTSSGGYRRTPS	NA	NA	NA	NA	NA	NA	NA	NA	NA	NA	14.3046	14.5157	14.7179	14.8684	NA	NA	NA	NA	NA	NA	15.1299	14.9946	NA	NA	NA	NA	NA	NA	14.265	14.8665	NA	NA	14.8874	14.9835	NA	NA	NA	NA	NA	NA	14-3-3 domain binding motif;Calmodulin-dependent protein kinase II substrate motif;Calmodulin-dependent protein kinase IV substrate motif;Casein kinase II substrate motif;Chk1 kinase substrate motif;G protein-coupled receptor kinase 1 substrate motif;GSK3 kinase substrate motif;MAPKAPK2 kinase substrate motif;PKA kinase substrate motif;PKC kinase substrate motif	+
Q8IZP0	Abl interactor 1	ABI1	S	187	0.963295	ABI1_S187___1	SRTNPPTQKPPSPPMSGRGTLGRNTPYKTLE	NA	NA	NA	NA	NA	NA	NA	NA	NA	NA	13.7664	13.5493	13.8373	13.5639	NA	NA	NA	NA	NA	NA	14.0674	14.1079	NA	NA	NA	NA	NA	NA	13.6127	13.511	NA	NA	13.6982	13.9707	NA	NA	NA	NA	NA	NA	G protein-coupled receptor kinase 1 substrate motif;MAPKAPK2 kinase substrate motif;PKA kinase substrate motif;PKC kinase substrate motif	+
Q8IZP0	Abl interactor 1	ABI1	Y	333	0.963626	ABI1_Y333___2	ISRHNSTTSSTSSGGYRRTPSVTAQFSAQPH	16.0195	14.5943	13.692	13.8029	NA	NA	NA	NA	13.4177	14.3108	NA	NA	NA	NA	NA	NA	NA	NA	NA	NA	NA	NA	NA	NA	NA	NA	15.9082	15.9433	NA	NA	NA	NA	NA	NA	NA	NA	15.2337	14.8295	NA	NA		+
Q9NYB9	Abl interactor 2	ABI2	S	227	0.999847	ABI2_S227___1	DYVPSPTRNMAPSQQSPVRTASVNQRNRTYS	NA	NA	NA	NA	13.8453	13.594	NA	NA	NA	NA	14.0569	14.314	14.4479	14.6425	NA	NA	14.0339	14.503	NA	NA	14.148	14.2676	NA	NA	15.1781	14.8976	NA	NA	14.0975	14.1679	14.9311	14.5105	14.3767	14.2615	13.7658	13.521	NA	NA	NA	NA	Cdc2 kinase substrate motif;CDK kinase substrate motif;CDK1,2,4,6 kinase substrate motif;ERK1,2 kinase substrate motif;G protein-coupled receptor kinase 1 substrate motif;GSK-3, ERK1, ERK2, CDK5 substrate motif;Proline-directed kinase substrate motif;WW domain binding motif	+
Q9NYB9	Abl interactor 2	ABI2	S	233	0.9915	ABI2_S233___1	TRNMAPSQQSPVRTASVNQRNRTYSSSGSSG	NA	NA	NA	NA	13.5463	13.3706	13.4486	13.1125	NA	NA	NA	NA	NA	NA	13.2653	13.236	14.8065	14.6219	14.1076	14.0727	NA	NA	12.6145	12.7267	13.6383	13.3739	NA	NA	NA	NA	13.9686	13.1895	NA	NA	12.365	11.6066	NA	NA	13.816	14.0873	14-3-3 domain binding motif;Calmodulin-dependent protein kinase II substrate motif;Phosphorylase kinase substrate motif;PKA kinase substrate motif;PKC kinase substrate motif	+
P00519	Tyrosine-protein kinase ABL1	ABL1	S	917	0.910855	ABL1_S917___1	PPAASAGKAGGKPSQSPSQEAAGEAVLGAKT	NA	NA	NA	NA	NA	NA	14.474	14.254	NA	NA	14.0523	14.0127	13.9952	13.8554	14.0121	13.7817	NA	NA	14.2791	14.0562	14.3175	14.0469	13.9924	13.9042	NA	NA	NA	NA	14.0701	14.1149	NA	NA	14.1538	14.132	NA	NA	NA	NA	14.1802	13.8169	Casein kinase II substrate motif;ERK1,2 kinase substrate motif;GSK-3, ERK1, ERK2, CDK5 substrate motif;PKA kinase substrate motif;Proline-directed kinase substrate motif;WW domain binding motif	+
P00519	Tyrosine-protein kinase ABL1	ABL1	S	569	1	ABL1_S569___1	KGQGESDPLDHEPAVSPLLPRKERGPPEGGL	NA	NA	NA	NA	11.2481	11.0689	10.6247	11.0961	NA	NA	NA	NA	NA	NA	11.779	12.3427	11.3253	11.3278	11.0614	10.7886	NA	NA	11.537	12.0258	11.2501	11.2809	NA	NA	NA	NA	11.1934	10.956	NA	NA	11.3718	11.4413	NA	NA	10.5662	10.6421	ERK1,2 kinase substrate motif;G protein-coupled receptor kinase 1 substrate motif;GSK-3, ERK1, ERK2, CDK5 substrate motif;Proline-directed kinase substrate motif;WW domain binding motif	+
P00519	Tyrosine-protein kinase ABL1	ABL1	T	735	0.998852	ABL1_T735___1	SCVPHGAKDTEWRSVTLPRDLQSTGRQFDSS	NA	NA	NA	NA	NA	NA	13.34	12.9312	NA	NA	NA	NA	NA	NA	13.09	13.0671	NA	NA	13.2749	13.418	NA	NA	13.1253	12.8643	NA	NA	NA	NA	NA	NA	NA	NA	NA	NA	NA	NA	NA	NA	13.2361	12.803	14-3-3 domain binding motif;Calmodulin-dependent protein kinase II substrate motif;CLK1 kinase substrate motif;PKC kinase substrate motif	+
P42684	Abelson tyrosine-protein kinase 2	ABL2	S	620	0.998379	ABL2_S620___1	SLAPGFIRGAQASSGSPALPRKQRDKSPSSL	14.9919	14.7839	14.9354	15.2634	15.1233	15.0093	15.0562	14.5893	14.7928	15.4402	15.3115	15.6504	15.084	14.8804	15.1671	14.787	14.8684	15.1418	15.6003	15.3888	14.9421	14.6104	14.6218	14.0737	15.4501	15.3879	14.9689	15.2071	14.4893	15.1013	14.8178	14.365	14.9274	15.2976	14.9742	15.1564	15.1043	14.8061	15.7357	15.2744	ERK1,2 kinase substrate motif;G protein-coupled receptor kinase 1 substrate motif;GSK-3, ERK1, ERK2, CDK5 substrate motif;Proline-directed kinase substrate motif;WW domain binding motif	+
P42684	Abelson tyrosine-protein kinase 2	ABL2	S	631	0.986653	ABL2_S631___1	ASSGSPALPRKQRDKSPSSLLEDAKETCFTR	NA	NA	NA	NA	NA	NA	13.6899	13.8606	NA	NA	13.841	13.8586	13.9362	13.8603	14.4914	14.9577	NA	NA	13.6678	13.7213	14.321	14.4904	14.2641	14.7716	NA	NA	NA	NA	13.8157	13.9332	NA	NA	14.0034	14.4408	NA	NA	NA	NA	13.5784	13.4976	14-3-3 domain binding motif;Calmodulin-dependent protein kinase II substrate motif;Casein kinase II substrate motif;ERK1,2 kinase substrate motif;Growth associated histone HI kinase substrate motif;GSK-3, ERK1, ERK2, CDK5 substrate motif;MAPKAPK1 kinase substrate motif;PKA kinase substrate motif;PKC kinase substrate motif;Proline-directed kinase substrate motif;WW domain binding motif	+
O14639	Actin-binding LIM protein 1	ABLIM1	S	655	0.986877	ABLIM1_S655___1	SPINSASHIPSSKTASLPGYGRNGLHRPVST	14.1078	13.5314	14.1379	14.2753	13.4934	13.221	13.441	13.5055	13.4764	14.1737	14.7794	14.8899	13.1643	13.4403	15.5601	15.7668	13.5593	13.6148	13.4669	13.4074	14.2577	14.1067	13.5193	13.5407	14.4574	14.3134	13.7646	13.7624	13.4246	13.6957	14.4039	14.1806	13.54	13.6728	14.1351	13.5922	14.0832	13.6585	13.3641	13.3993	MAPKAPK2 kinase substrate motif;Phosphorylase kinase substrate motif;PKA kinase substrate motif;PKC kinase substrate motif	+
O14639	Actin-binding LIM protein 1	ABLIM1	S	431	0.953988	ABLIM1_S431___1	DKQERQSLGESPRTLSPTPSAEGYQDVRDRM	16.4503	16.2121	16.6949	16.8768	16.1089	15.8372	NA	NA	16.3358	16.5921	16.9079	17.0062	16.0278	16.0393	NA	NA	16.233	16.3525	NA	NA	16.7697	16.9316	NA	NA	16.9029	17.0177	16.3697	16.4473	15.9601	16.0396	16.6336	16.4698	16.3187	16.3766	16.5544	16.2674	16.3181	16.0803	NA	NA	14-3-3 domain binding motif;Calmodulin-dependent protein kinase II substrate motif;Casein kinase II substrate motif;ERK1,2 kinase substrate motif;G protein-coupled receptor kinase 1 substrate motif;GSK3 kinase substrate motif;GSK-3, ERK1, ERK2, CDK5 substrate motif;PKA kinase substrate motif;PKC kinase substrate motif;Proline-directed kinase substrate motif;WW domain binding motif	+
O14639	Actin-binding LIM protein 1	ABLIM1	S	452	0.998836	ABLIM1_S452___1	EGYQDVRDRMIHRSTSQGSINSPVYSRHSYT	NA	NA	NA	NA	13.2519	12.9369	13.9411	13.3574	NA	NA	14.4539	14.5336	13.4293	13.4894	15.7159	15.1564	13.6735	13.8732	13.6582	13.4308	14.8317	14.7486	13.4595	13.325	14.8231	14.7314	NA	NA	13.5355	13.6282	14.2381	13.7688	13.4418	13.2572	14.189	13.8634	NA	NA	13.6845	13.6206	14-3-3 domain binding motif;AMP-activated protein kinase substrate motif;ATM kinase substrate motif;Calmodulin-dependent protein kinase I substrate motif;Calmodulin-dependent protein kinase II substrate motif;Calmodulin-dependent protein kinase IV substrate motif;Casein kinase II substrate motif;Chk1 kinase substrate motif;DNA dependent Protein kinase substrate motif;PKA kinase substrate motif;PK…	+
O14639	Actin-binding LIM protein 1	ABLIM1	S	706	1	ABLIM1_S706___1	LPDGHMPAMRMDRGVSMPNMLEPKIFPYEML	NA	NA	NA	NA	17.0294	16.7355	16.7031	16.7565	NA	NA	NA	NA	NA	NA	18.0319	18.4625	16.8931	16.632	16.7091	16.6458	NA	NA	16.5871	16.6865	17.3171	16.3388	NA	NA	NA	NA	17.4798	17.509	NA	NA	16.6208	16.9824	NA	NA	16.4246	16.5308	14-3-3 domain binding motif;Calmodulin-dependent protein kinase I substrate motif;Calmodulin-dependent protein kinase II alpha substrate motif;Calmodulin-dependent protein kinase II substrate motif;Calmodulin-dependent protein kinase IV substrate motif;Chk1 kinase substrate motif;PKA kinase substrate motif;PKC kinase substrate motif	+
O14639	Actin-binding LIM protein 1	ABLIM1	T	433	0.772234	ABLIM1_T433___1	QERQSLGESPRTLSPTPSAEGYQDVRDRMIH	NA	NA	NA	NA	NA	NA	14.4537	14.4489	NA	NA	14.9131	14.7909	14.3743	14.4489	15.3528	15.6788	NA	NA	14.1662	14.0536	14.7933	14.5527	14.0622	14.3418	NA	NA	NA	NA	14.3233	14.4113	NA	NA	14.3971	14.2687	NA	NA	NA	NA	14.213	14.5025	DNA dependent Protein kinase substrate motif;GSK-3, ERK1, ERK2, CDK5 substrate motif;Proline-directed kinase substrate motif;WW domain binding motif	+
O14639	Actin-binding LIM protein 1	ABLIM1	S	458	0.999565	ABLIM1_S458___1	RDRMIHRSTSQGSINSPVYSRHSYTPTTSRS	NA	NA	NA	NA	NA	NA	14.9297	14.6102	NA	NA	NA	NA	NA	NA	16.506	16.5656	NA	NA	14.62	14.6445	NA	NA	14.5918	14.645	NA	NA	NA	NA	NA	NA	NA	NA	NA	NA	NA	NA	NA	NA	14.6067	14.8151	Casein kinase II substrate motif;ERK1,2 kinase substrate motif;G protein-coupled receptor kinase 1 substrate motif;GSK3 kinase substrate motif;GSK-3, ERK1, ERK2, CDK5 substrate motif;Proline-directed kinase substrate motif;WW domain binding motif	+
Q12979	Active breakpoint cluster region-related protein	ABR	S	72	0.952331	ABR_S72___1	SPQLSARSQGGGDGVSPTPPEGLAPGVEAGK	17.3347	17.0534	17.4596	17.766	17.5966	17.7857	17.5644	18.2294	17.1362	18.5556	NA	NA	NA	NA	17.1656	17.1647	16.552	16.9533	17.038	16.86	NA	NA	18.1507	18.5179	17.8641	18.3365	17.5823	17.6276	NA	NA	17.0456	18.2878	NA	NA	17.3489	17.33	17.5006	17.0844	17.2765	17.133	Casein kinase I substrate motif;Casein kinase II substrate motif;ERK1,2 kinase substrate motif;G protein-coupled receptor kinase 1 substrate motif;GSK-3, ERK1, ERK2, CDK5 substrate motif;Proline-directed kinase substrate motif;WW domain binding motif	+
Q13085	Acetyl-CoA carboxylase 1;Biotin carboxylase	ACACA	S	80	0.990713	ACACA_S80___1	SSLQDGLALHIRSSMSGLHLVKQGRDRKKID	15.6256	15.5895	14.4623	14.2472	15.2675	15.309	15.2662	15.2647	14.8513	14.9046	15.0532	14.8977	14.9827	15.0142	15.2333	15.1722	15.2525	15.5037	15.5906	15.3407	15.8225	15.4751	15.3735	15.3459	15.2882	15.4304	15.6522	15.3595	15.6503	15.4671	14.8978	15.0904	15.4201	15.0103	14.9089	15.845	15.9937	16.1074	15.2034	15.0028	AMP-activated protein kinase substrate motif	+
Q9H845	Acyl-CoA dehydrogenase family member 9, mitochondrial	ACAD9	S	474	1	ACAD9_S474___1	KVSTVMDTVGRRLRDSLGRTVDLGLTGNHGV	15.4651	15.3304	14.8683	14.6715	15.7113	15.8514	15.458	15.106	16.0655	15.8348	15.5422	16.1556	14.856	14.9923	15.0749	14.8864	15.2531	15.3393	15.4821	15.3915	15.436	15.2522	14.8102	14.7205	15.9869	15.9443	16.1941	15.9567	15.1994	15.232	15.1237	14.5224	15.5698	15.0449	15.0261	14.5221	14.2813	14.6128	16.1171	16.2338	b-Adrenergic Receptor kinase substrate motif;G protein-coupled receptor kinase 1 substrate motif;PKA kinase substrate motif;PKC kinase substrate motif	+
Q15027	Arf-GAP with coiled-coil, ANK repeat and PH domain-containing protein 1	ACAP1	T	739	1	ACAP1_T739___1	SDDPEKLSRRSHDLHTL______________	15.2413	15.2289	15.0054	15.6121	14.9213	15.0614	15.5272	15.6415	14.4224	14.9305	15.2869	15.4235	14.4998	14.7867	15.0597	15.3115	14.8266	15.346	14.6372	14.8854	15.0792	15.5547	14.9454	15.2521	14.7073	15.0995	15.381	15.7015	14.9443	15.302	14.8688	14.9258	15.2603	15.528	15.8439	16.0648	15.2124	14.9298	15.1815	15.2237	Casein kinase I substrate motif	+
Q15027	Arf-GAP with coiled-coil, ANK repeat and PH domain-containing protein 1	ACAP1	S	386	0.756736	ACAP1_S386___1	SPRGPGQGSGHLAIGSAATLGSGGMARGREP	13.2345	12.9746	13.4112	13.4541	NA	NA	NA	NA	13.5176	13.7053	NA	NA	NA	NA	NA	NA	NA	NA	NA	NA	NA	NA	NA	NA	NA	NA	13.4545	13.5761	NA	NA	NA	NA	NA	NA	NA	NA	12.9455	13.0752	NA	NA	Casein kinase II substrate motif	+
Q15027;Q15057;Q96P50	Arf-GAP with coiled-coil, ANK repeat and PH domain-containing protein 1;Arf-GAP with coiled-coil, ANK repeat and PH domain-containing protein 2;Arf-GAP with coiled-coil, ANK repeat and PH domain-containing protein 3	ACAP1;ACAP2;ACAP3	S	278	1	ACAP1_S278___1	AANGIVMEGYLFKRASNAFKTWNRRWFSIQN;APSGVVMEGYLFKRASNAFKTWNRRWFSIQN;GPGGLVMEGHLFKRASNAFKTWSRRWFTIQS	12.9373	14.9696	14.4225	13.0694	15.0119	15.3107	13.1418	14.9148	15.1739	12.4129	NA	NA	NA	NA	14.1917	14.2493	12.6756	12.3667	12.7035	12.7544	NA	NA	14.125	14.3802	12.3389	12.8331	12.546	12.843	NA	NA	13.3948	15.195	NA	NA	12.6071	14.8112	13.3046	14.8658	13.326	12.7583	Calmodulin-dependent protein kinase II substrate motif;Chk1 kinase substrate motif;PAK2 kinase substrate motif;PKA kinase substrate motif;PKC kinase substrate motif	+
Q15057	Arf-GAP with coiled-coil, ANK repeat and PH domain-containing protein 2	ACAP2	S	384	0.999109	ACAP2_S384___1	DESEKLDKKSSPSTGSLDSGNESKEKLLKGE	16.3741	16.9963	16.3531	16.1796	17.1879	17.1817	16.622	16.916	16.6535	16.2455	16.7971	16.7	16.7187	16.6727	16.2274	16.1039	16.2787	16.1837	16.3559	16.3686	16.2427	16.1164	17.3068	17.0736	16.3828	16.4686	16.6161	16.4801	16.6897	16.4728	16.4822	16.414	16.4016	16.4187	16.1545	16.4964	16.4325	16.8997	16.259	15.9973	Casein kinase II substrate motif	+
Q15057	Arf-GAP with coiled-coil, ANK repeat and PH domain-containing protein 2	ACAP2	S	540	0.999787	ACAP2_S540___1	QQKKFVSKSSEEKRLSISKFGPGDQVRASAQ	16.4767	16.6049	16.1703	16.0047	15.9868	14.9863	16.7676	16.275	14.9416	15.5136	15.8019	15.8264	15.3623	15.4774	15.0388	14.7002	16.6296	16.1826	16.3191	16.4824	16.7345	16.5409	15.157	15.0843	15.6602	15.9988	15.4518	15.8818	15.614	15.5432	15.7904	15.5572	16.1335	16.3116	16.203	16.3509	16.519	15.7812	16.6055	16.9158	Aurora-A kinase substrate motif;Casein kinase II substrate motif;PAK2 kinase substrate motif;Phosphorylase kinase substrate motif;PKA kinase substrate motif;PKC kinase substrate motif	+
Q15057	Arf-GAP with coiled-coil, ANK repeat and PH domain-containing protein 2	ACAP2	S	521	0.999417	ACAP2_S521___1	KYVERKFVDKYSISLSPPEQQKKFVSKSSEE	17.3079	19.0207	17.7036	17.527	18.4678	19.7282	17.4841	18.0213	18.9516	18.4732	NA	NA	NA	NA	18.8482	18.9634	17.4302	17.9116	17.7412	17.7184	NA	NA	18.2642	18.352	17.5498	17.7269	17.5469	17.6329	NA	NA	17.6579	19.1159	NA	NA	17.1107	18.205	17.6901	19.0498	17.8323	17.6785	Casein kinase II substrate motif;ERK1,2 kinase substrate motif;GSK-3, ERK1, ERK2, CDK5 substrate motif;MAPKAPK2 kinase substrate motif;Proline-directed kinase substrate motif;WW domain binding motif	+
Q15057	Arf-GAP with coiled-coil, ANK repeat and PH domain-containing protein 2	ACAP2	T	382	0.999209	ACAP2_T382___1	KGDESEKLDKKSSPSTGSLDSGNESKEKLLK	15.5243	16.2645	15.7982	15.6704	16.9656	17.4682	14.9749	16.2699	16.1353	15.7898	NA	NA	NA	NA	15.778	15.7384	15.0175	15.0488	15.2902	15.4593	NA	NA	16.7765	16.7739	15.1377	15.2117	15.6535	15.2167	NA	NA	15.5329	16.1641	NA	NA	15.0627	15.9959	15.289	16.2634	15.3462	15.1978	MAPKAPK2 kinase substrate motif;MDC1 BRCT domain binding motif;Plk1 PBD domain binding motif	+
Q15057	Arf-GAP with coiled-coil, ANK repeat and PH domain-containing protein 2	ACAP2	S	775	1	ACAP2_S775___1	MASNNPEKLNRFQQDSQKF____________	NA	NA	NA	NA	15.405	15.2024	15.4305	16.8275	NA	NA	NA	NA	NA	NA	15.3058	14.9356	15.6601	15.301	14.5624	14.3823	NA	NA	14.8766	14.5194	15.3649	15.1242	NA	NA	NA	NA	14.5679	13.8608	NA	NA	15.1707	14.7585	NA	NA	14.9758	14.5995	ATM kinase substrate motif;b-Adrenergic Receptor kinase substrate motif;DNA dependent Protein kinase substrate motif;PKA kinase substrate motif;PKC kinase substrate motif	+
Q15057	Arf-GAP with coiled-coil, ANK repeat and PH domain-containing protein 2	ACAP2	S	379	0.956339	ACAP2_S379___1	YREKGDESEKLDKKSSPSTGSLDSGNESKEK	14.2592	15.301	14.9487	14.4743	NA	NA	13.343	15.2544	16.5388	14.2674	NA	NA	NA	NA	15.6667	15.7761	NA	NA	13.9962	13.9205	NA	NA	15.894	15.9928	NA	NA	14.2388	13.9112	NA	NA	NA	NA	NA	NA	NA	NA	14.0804	15.1689	13.8335	13.5114	Calmodulin-dependent protein kinase II substrate motif;Casein kinase II substrate motif;Chk1 kinase substrate motif;ERK1,2 kinase substrate motif;GSK-3, ERK1, ERK2, CDK5 substrate motif;MDC1 BRCT domain binding motif;PKA kinase substrate motif;PKC kinase substrate motif;Plk1 PBD domain binding motif;Proline-directed kinase substrate motif;WW domain binding motif	+
Q15057	Arf-GAP with coiled-coil, ANK repeat and PH domain-containing protein 2	ACAP2	S	378	0.81869	ACAP2_S378___1	AYREKGDESEKLDKKSSPSTGSLDSGNESKE	NA	NA	NA	NA	13.8733	15.3548	NA	NA	NA	NA	NA	NA	NA	NA	NA	NA	12.5779	13.0504	NA	NA	NA	NA	NA	NA	11.976	12.1219	NA	NA	NA	NA	13.3616	13.6816	NA	NA	11.7552	13.3017	NA	NA	NA	NA	Casein kinase I substrate motif;Casein kinase II substrate motif;G protein-coupled receptor kinase 1 substrate motif;PKA kinase substrate motif;PKC kinase substrate motif	+
Q15057	Arf-GAP with coiled-coil, ANK repeat and PH domain-containing protein 2	ACAP2	S	381	0.983902	ACAP2_S381___1	EKGDESEKLDKKSSPSTGSLDSGNESKEKLL	NA	NA	NA	NA	NA	NA	11.4549	11.9423	NA	NA	NA	NA	NA	NA	11.7674	11.5667	NA	NA	11.6035	11.4452	NA	NA	11.9685	12.029	NA	NA	NA	NA	NA	NA	NA	NA	NA	NA	NA	NA	NA	NA	11.5064	11.2818	Casein kinase II substrate motif;DNA dependent Protein kinase substrate motif;PKA kinase substrate motif	+
Q15057	Arf-GAP with coiled-coil, ANK repeat and PH domain-containing protein 2	ACAP2	S	387	0.999475	ACAP2_S387___1	EKLDKKSSPSTGSLDSGNESKEKLLKGESAL	NA	NA	NA	NA	NA	NA	NA	NA	NA	NA	16.0166	15.9056	16.0921	15.9746	NA	NA	NA	NA	NA	NA	15.8061	15.6949	NA	NA	NA	NA	NA	NA	16.1193	15.8454	NA	NA	15.8874	15.8634	NA	NA	NA	NA	NA	NA	b-Adrenergic Receptor kinase substrate motif;Casein kinase II substrate motif;G protein-coupled receptor kinase 1 substrate motif;GSK3 kinase substrate motif	+
Q5T8D3	Acyl-CoA-binding domain-containing protein 5	ACBD5	S	418	0.998989	ACBD5_S418___1	FSNVRRGRGHRMQHLSEGTKGRQVGSGGDGE	13.2207	14.6755	13.1496	12.789	13.5915	14.3146	13.1076	13.2795	14.0228	11.9985	13.0029	13.4834	12.8503	13.4606	12.7232	12.8823	12.6978	12.4944	13.0022	12.9434	12.9747	13.3504	14.1934	14.2075	11.9328	12.5647	12.5477	12.8061	13.2417	13.8063	12.4232	13.6766	13.6378	13.0743	13.625	15.5619	13.159	14.5136	13.3471	13.1961	Casein kinase II substrate motif;G protein-coupled receptor kinase 1 substrate motif	+
Q96AP0	Adrenocortical dysplasia protein homolog	ACD	S	425	0.93185	ACD_S425___1	ATLTPRSPHASRTPSSPLQSCTPSLSPRSHV	12.5449	12.8185	12.9628	12.9279	12.9247	12.8121	12.9863	12.9176	13.1802	13.3502	12.8262	13.1022	12.7147	12.8503	12.9898	12.9506	13.0585	12.8367	12.9354	12.9523	12.984	12.9387	13.0045	12.9448	12.7887	12.9384	12.7993	12.9615	12.7702	12.9732	12.8901	12.9955	12.9788	12.9357	13.0401	12.7895	12.7469	12.7819	12.678	12.7149	ERK1,2 kinase substrate motif;G protein-coupled receptor kinase 1 substrate motif;GSK3 kinase substrate motif;GSK-3, ERK1, ERK2, CDK5 substrate motif;MDC1 BRCT domain binding motif;Plk1 PBD domain binding motif;Proline-directed kinase substrate motif;WW domain binding motif	+
Q96AP0	Adrenocortical dysplasia protein homolog	ACD	S	111	0.992746	ACD_S111___1	RPWIRELILGSETPSSPRAGQLLEVLQDAEA	14.6911	14.9021	14.8966	14.5072	14.8464	14.9859	NA	NA	15.1429	15.3719	NA	NA	NA	NA	NA	NA	14.6194	14.7592	NA	NA	NA	NA	NA	NA	14.8052	14.8639	14.9598	15.0331	NA	NA	15.0522	14.8274	NA	NA	14.7808	15.2199	14.4048	14.8507	NA	NA	ERK1,2 kinase substrate motif;Growth associated histone HI kinase substrate motif;GSK-3, ERK1, ERK2, CDK5 substrate motif;MDC1 BRCT domain binding motif;PKA kinase substrate motif;PKC kinase substrate motif;Plk1 PBD domain binding motif;Proline-directed kinase substrate motif;WW domain binding motif	+
Q96AP0	Adrenocortical dysplasia protein homolog	ACD	S	435	0.960043	ACD_S435___1	SRTPSSPLQSCTPSLSPRSHVPSPHQALVTR	NA	NA	NA	NA	12.6766	12.7804	NA	NA	NA	NA	NA	NA	NA	NA	NA	NA	12.6994	12.5952	NA	NA	NA	NA	NA	NA	12.6705	12.5893	NA	NA	NA	NA	13.0168	13.0176	NA	NA	12.8466	13.0331	NA	NA	NA	NA	Casein kinase II substrate motif;ERK1,2 kinase substrate motif;Growth associated histone HI kinase substrate motif;GSK-3, ERK1, ERK2, CDK5 substrate motif;PKA kinase substrate motif;PKC kinase substrate motif;Proline-directed kinase substrate motif;WW domain binding motif	+
Q9UKV3	Apoptotic chromatin condensation inducer in the nucleus	ACIN1	S	240	1	ACIN1_S240___1	ERRSSRVRQARAAKLSEGSQPAEEEEDQETP	16.1874	15.6668	15.5276	15.872	15.8271	15.5131	15.7508	15.5086	15.3847	15.8415	15.4401	15.9906	15.7515	16.5654	15.7026	15.4776	15.7239	16.098	15.6406	15.8118	15.3984	15.8013	15.7132	16.121	14.6377	14.7562	15.8493	16.4368	15.786	16.0461	16.0849	15.7918	15.585	15.5104	16.8483	16.5939	15.5593	15.5494	15.8152	16.3336	Casein kinase II substrate motif;G protein-coupled receptor kinase 1 substrate motif;PKA kinase substrate motif;PKC kinase substrate motif	+
Q9UKV3	Apoptotic chromatin condensation inducer in the nucleus	ACIN1	S	243	1	ACIN1_S243___1	SSRVRQARAAKLSEGSQPAEEEEDQETPSRN	18.035	17.1587	17.6179	17.748	16.7386	16.3694	18.0577	17.5934	16.672	17.4267	17.515	17.5469	17.2471	17.3784	17.5119	17.1611	18.2309	18.6228	17.5406	17.1687	17.5118	17.46	16.9541	16.9382	18.1635	17.6756	17.5471	17.365	17.7711	17.6443	17.0455	16.6286	17.1259	17.0809	17.7853	17.0212	17.6098	17.1012	17.6516	17.7039	ATM kinase substrate motif;DNA dependent Protein kinase substrate motif	+
Q9UKV3	Apoptotic chromatin condensation inducer in the nucleus	ACIN1	S	561	0.999579	ACIN1_S561___1	CLKQPSLEQKEGRRASHTLLPSHRLKQSADS	13.1144	13.0419	13.4317	13.461	12.9244	12.7007	13.5714	13.2611	12.7456	13.4258	14.3399	13.5157	13.176	12.8905	12.8075	12.6286	13.0742	13.0228	13.3393	13.341	13.0408	13.0934	12.5866	12.6546	13.2267	13.081	13.3298	13.3597	12.1672	13.121	13.8542	13.872	13.0654	13.6177	13.3718	12.8997	13.0732	13.0444	13.7987	14.0387	14-3-3 domain binding motif;Calmodulin-dependent protein kinase II substrate motif;Casein kinase II substrate motif;PAK2 kinase substrate motif;PKA kinase substrate motif;PKC epsilon kinase substrate motif;PKC kinase substrate motif	+
Q9UKV3	Apoptotic chromatin condensation inducer in the nucleus	ACIN1	S	343	1	ACIN1_S343___1	SQEQEVLERGGRFTRSQEEARKSHLARQQQE	14.5673	12.4653	12.9253	13.3037	13.5811	12.7795	15.2323	13.754	12.7657	13.0884	14.1381	13.964	13.7352	13.2062	13.2912	12.3734	15.2519	14.3982	13.9581	13.0427	13.9797	13.4218	12.8173	12.7231	13.5931	13.2713	13.2779	13.4759	13.3065	13.4074	13.6487	13.2719	13.2349	13.2326	13.3303	12.5005	15.1921	14.5648	14.1706	14.2636	ATM kinase substrate motif;Casein kinase II substrate motif;DNA dependent Protein kinase substrate motif;G protein-coupled receptor kinase 1 substrate motif	+
Q9UKV3	Apoptotic chromatin condensation inducer in the nucleus	ACIN1	S	216	1	ACIN1_S216___1	HSPRKSSSISEEKGDSDDEKPRKGERRSSRV	18.5411	17.4593	17.7938	16.9219	18.0781	17.8062	17.2031	17.3663	18.0248	17.0848	18.5989	17.4889	17.9742	16.7882	18.3588	18.3626	18.9177	18.151	17.9072	18.2634	18.1227	18.1922	18.1687	17.5138	17.3873	17.3158	18.2177	17.9792	17.6706	17.8028	18.2493	18.1334	17.759	17.7175	17.2893	16.7868	18.4175	17.6748	17.6499	17.3213	b-Adrenergic Receptor kinase substrate motif;BARD1 BRCT domain binding motif;Casein kinase II substrate motif;PKA kinase substrate motif;PKC kinase substrate motif	+
Q9UKV3	Apoptotic chromatin condensation inducer in the nucleus	ACIN1	S	838	0.999929	ACIN1_S838___1	KISVVSATKGVPAGNSDTEGGQPGRKRRWGA	17.0103	17.4707	17.1849	16.9815	16.87	17.2875	17.1993	17.3253	17.6503	17.0337	17.1951	17.3321	17.0139	17.3956	17.1166	17.1597	17.4011	17.3938	17.4312	17.8544	17.6288	17.738	17.2152	17.1867	17.2843	17.4173	17.2433	17.5099	17.3009	17.0774	17.0313	17.4111	16.9238	17.4147	17.4081	17.5158	17.4113	17.5244	17.1993	17.3326	Casein kinase II substrate motif	+
Q9UKV3	Apoptotic chromatin condensation inducer in the nucleus	ACIN1	S	729	1	ACIN1_S729___1	SAEKHVTQRLQPERGSPKKCEAEEAEPPAAT	17.2583	17.4315	17.371	17.0948	17.5938	18.1159	16.594	17.3679	18.6605	17.0507	17.5775	17.194	17.4787	17.1921	17.8713	18.0417	18.3574	17.4099	17.1336	17.3108	17.6055	17.7157	17.6229	18.0565	16.9486	16.7399	17.121	17.0315	17.2009	17.1739	17.2108	17.327	17.2738	17.451	17.3213	16.8385	17.3748	17.4692	16.9781	16.8864	Casein kinase I substrate motif;Cdc2 kinase substrate motif;CDK kinase substrate motif;CDK1,2,4,6 kinase substrate motif;ERK1,2 kinase substrate motif;Growth associated histone HI kinase substrate motif;GSK-3, ERK1, ERK2, CDK5 substrate motif;PKA kinase substrate motif;PKC kinase substrate motif;Proline-directed kinase substrate motif;WW domain binding motif	+
Q9UKV3	Apoptotic chromatin condensation inducer in the nucleus	ACIN1	S	828	0.85536	ACIN1_S828___1	ESSLPKSFKRKISVVSATKGVPAGNSDTEGG	15.9568	14.9736	15.2816	15.2965	15.3073	14.1831	15.7692	15.5858	13.8181	14.3249	14.6365	14.7145	14.5091	15.1136	14.8069	14.0022	16.646	15.3482	15.3604	14.7425	16.2744	15.7506	14.1807	13.669	14.704	13.9378	15.0154	14.9239	14.4062	14.4541	14.6737	13.8505	14.8315	14.5597	15.6435	14.9563	15.2892	14.3703	15.757	15.3766	Casein kinase II substrate motif	+
Q9UKV3	Apoptotic chromatin condensation inducer in the nucleus	ACIN1	S	657	0.999934	ACIN1_S657___1	RSRSRSASSNSRKSLSPGVSRDSSTSYTETK	15.842	14.9908	15.5119	15.9453	15.0602	14.8723	15.4477	14.971	14.5056	16.1337	15.5891	15.5169	15.8504	15.6719	15.998	15.5838	16.3305	16.2044	15.6853	15.7076	16.0867	15.9561	15.6278	15.1382	15.8739	15.8135	16.0415	15.9439	16.0628	16.0743	16.1448	15.8466	15.3041	14.962	15.6914	15.2368	16.6158	15.5437	16.3194	16.5956	ERK1,2 kinase substrate motif;G protein-coupled receptor kinase 1 substrate motif;GSK3 kinase substrate motif;GSK-3, ERK1, ERK2, CDK5 substrate motif;PKA kinase substrate motif;PKC kinase substrate motif;Proline-directed kinase substrate motif;WW domain binding motif	+
Q9UKV3	Apoptotic chromatin condensation inducer in the nucleus	ACIN1	S	710	1	ACIN1_S710___1	ERTSTSSSSVQARRLSQPESAEKHVTQRLQP	17.6358	17.7167	17.8297	17.4682	17.6058	17.765	17.7306	17.5842	17.7041	16.9512	17.3743	17.4448	17.5463	17.4796	17.1305	17.12	17.2184	17.2924	17.752	17.7862	18.0137	17.7388	17.2413	17.1475	17.3268	17.4066	17.5155	17.4291	17.3623	17.2183	17.2539	17.6175	17.6512	17.459	17.7305	18.0714	17.535	17.5031	17.6354	18.1607	14-3-3 domain binding motif;ATM kinase substrate motif;Calmodulin-dependent protein kinase II substrate motif;Casein kinase II substrate motif;DNA dependent Protein kinase substrate motif;G protein-coupled receptor kinase 1 substrate motif;GSK3 kinase substrate motif;PAK2 kinase substrate motif;PKA kinase substrate motif;PKC epsilon kinase substrate motif;PKC kinase substrate motif	+
Q9UKV3	Apoptotic chromatin condensation inducer in the nucleus	ACIN1	S	981	0.999395	ACIN1_S981___1	HEVKKVTLGDTLTRRSISQQKSGVSITIDDP	15.1163	15.1768	15.0248	14.6576	14.6508	14.5709	14.592	15.1953	14.1037	13.6944	14.8527	14.7712	14.558	14.2858	14.521	14.0418	15.8128	14.6863	14.8198	14.5781	15.3077	14.551	14.1526	14.2965	14.2455	13.9674	13.9753	13.9712	14.3315	14.3926	14.3229	14.0452	14.3929	14.4623	15.0349	14.5689	15.1615	15.0241	14.9771	14.7314	Casein kinase II substrate motif;PKA kinase substrate motif;PKC kinase substrate motif	+
Q9UKV3	Apoptotic chromatin condensation inducer in the nucleus	ACIN1	S	1004	1	ACIN1_S1004___1	VSITIDDPVRTAQVPSPPRGKISNIVHISNL	17.9641	18.1223	18.3437	18.1467	17.5099	17.5682	17.424	17.5455	18.0022	17.6018	17.5964	17.8119	18.3368	18.4357	18.1042	18.0216	17.8216	17.9591	18.3037	18.1811	17.9024	17.833	17.5778	17.596	18.0068	18.0694	17.6596	17.3914	18.0433	17.9825	18.4607	18.4888	17.7043	17.7449	17.7745	17.7322	18.1403	18.0191	18.2734	18.3639	Cdc2 kinase substrate motif;CDK kinase substrate motif;CDK1,2,4,6 kinase substrate motif;DNA dependent Protein kinase substrate motif;ERK1,2 kinase substrate motif;GSK-3, ERK1, ERK2, CDK5 substrate motif;Proline-directed kinase substrate motif;WW domain binding motif	+
Q9UKV3	Apoptotic chromatin condensation inducer in the nucleus	ACIN1	S	605	0.99968	ACIN1_S605___1	RSRSRSPDSSGSRSHSPLRSKQRDVAQARTH	14.3825	14.1845	14.3136	14.2464	14.4797	14.0499	14.4845	13.8795	14.2111	14.0312	14.6248	13.3383	15.088	14.6409	14.3741	14.0874	15.5368	15.1655	14.2192	14.0479	14.5558	14.0745	14.0289	13.7511	13.7107	13.7687	13.8735	13.7895	14.2273	14.7221	14.4236	14.1654	14.0324	13.4785	13.7142	13.7682	15.0046	14.7455	14.9691	14.941	14-3-3 domain binding motif;Calmodulin-dependent protein kinase II substrate motif;Cdc2 kinase substrate motif;CDK kinase substrate motif;CDK1,2,4,6 kinase substrate motif;CLK1 kinase substrate motif;ERK1,2 kinase substrate motif;G protein-coupled receptor kinase 1 substrate motif;GSK3 kinase substrate motif;GSK-3, ERK1, ERK2, CDK5 substrate motif;MAPKAPK2 kinase substrate motif;PKA kinase substr…
Q9UKV3	Apoptotic chromatin condensation inducer in the nucleus	ACIN1	S	388	0.999016	ACIN1_S388___1	EIKSSQGLKEKSKSPSPPRLTEDRKKASLVA	14.6778	14.6168	15.1123	14.93	15.0551	14.8594	15.3567	14.9394	15.1478	14.9818	15.1436	14.9019	15.2919	14.9651	14.8404	14.5518	15.5892	15.2975	14.8036	14.6673	14.5217	14.4514	14.4854	14.5817	14.6692	14.5481	14.8697	14.692	15.0912	14.9818	15.1165	14.8593	14.7323	14.6202	14.3508	14.3559	14.8669	14.8059	15.2189	15.2558	Akt kinase substrate motif;Cdc2 kinase substrate motif;CDK kinase substrate motif;CDK1,2,4,6 kinase substrate motif;DNA dependent Protein kinase substrate motif;ERK1,2 kinase substrate motif;GSK-3, ERK1, ERK2, CDK5 substrate motif;MAPKAPK2 kinase substrate motif;PKA kinase substrate motif;PKC kinase substrate motif;Proline-directed kinase substrate motif;WW domain binding motif	+
Q9UKV3	Apoptotic chromatin condensation inducer in the nucleus	ACIN1	S	328	1	ACIN1_S328___1	RVKPEEMMDERPKTRSQEQEVLERGGRFTRS	14.1744	13.9276	13.9244	13.6579	14.021	14.2843	14.5004	14.2358	14.4859	13.7604	14.4473	14.109	13.9658	13.6725	14.4378	13.9573	15.8101	14.8888	14.0495	13.7503	14.274	14.0446	13.6933	13.5018	13.7933	13.3158	13.9085	13.6565	13.7928	14.0252	13.7929	13.8124	14.1771	14.1023	13.7597	13.1325	14.6321	14.483	14.2922	14.1924	Akt kinase substrate motif;ATM kinase substrate motif;Casein kinase II substrate motif;DNA dependent Protein kinase substrate motif;PKA kinase substrate motif;PKC kinase substrate motif	+
Q9UKV3	Apoptotic chromatin condensation inducer in the nucleus	ACIN1	S	595	0.999857	ACIN1_S595___1	RSSSSSSSSSRSRSRSPDSSGSRSHSPLRSK	15.7232	14.3093	14.6612	14.7693	14.799	14.3723	15.7096	13.9905	14.4929	14.6841	15.5994	15.1457	14.5584	13.961	15.2807	15.0598	17.5956	17.166	14.7822	14.8112	15.6655	15.4313	13.5835	14.0552	13.9859	13.9741	14.2497	14.4259	14.7895	15.1768	14.9144	14.431	14.8924	14.7303	15.036	13.6761	16.76	15.8747	16.0723	16.6054	14-3-3 domain binding motif;Akt kinase substrate motif;Calmodulin-dependent protein kinase II substrate motif;Casein kinase II substrate motif;ERK1,2 kinase substrate motif;G protein-coupled receptor kinase 1 substrate motif;Growth associated histone HI kinase substrate motif;GSK3 kinase substrate motif;GSK-3, ERK1, ERK2, CDK5 substrate motif;MAPKAPK1 kinase substrate motif;MAPKAPK2 kinase substr…	+
Q9UKV3	Apoptotic chromatin condensation inducer in the nucleus	ACIN1	T	414	0.999997	ACIN1_T414___1	ASLVALPEQTASEEETPPPLLTKEASSPPPH	14.365	14.7505	14.8046	14.39	14.4067	14.3774	14.3091	14.206	13.778	14.4625	14.2963	14.4373	14.7279	14.5528	14.5225	14.5659	13.971	14.1605	14.4904	14.6123	14.3819	14.2425	14.1598	14.3492	14.6948	14.8232	14.1972	14.1514	14.381	14.3863	14.1787	14.4149	14.3403	14.3824	14.48	14.6213	14.553	14.6764	14.5088	14.4047	b-Adrenergic Receptor kinase substrate motif;Casein kinase I substrate motif;GSK-3, ERK1, ERK2, CDK5 substrate motif;MAPKAPK2 kinase substrate motif;Proline-directed kinase substrate motif;WW domain binding motif	+
Q9UKV3	Apoptotic chromatin condensation inducer in the nucleus	ACIN1	S	386	0.997935	ACIN1_S386___2	EREIKSSQGLKEKSKSPSPPRLTEDRKKASL	16.4045	16.4227	16.3831	16.554	16.7295	16.6203	16.8102	16.3028	16.0032	16.6536	16.5882	16.4465	16.9885	16.8671	16.4604	16.3506	16.9037	16.5995	16.6862	16.7819	16.2827	16.5584	16.6397	16.2071	16.3428	16.6239	16.7822	16.6667	16.3799	16.8796	16.7453	15.918	15.7586	15.9334	16.1442	16.0558	16.5001	16.3129	16.153	16.291	Akt kinase substrate motif;Casein kinase II substrate motif;ERK1,2 kinase substrate motif;G protein-coupled receptor kinase 1 substrate motif;Growth associated histone HI kinase substrate motif;GSK-3, ERK1, ERK2, CDK5 substrate motif;PKA kinase substrate motif;PKC kinase substrate motif;Proline-directed kinase substrate motif;WW domain binding motif	+
Q9UKV3	Apoptotic chromatin condensation inducer in the nucleus	ACIN1	S	388	0.999016	ACIN1_S388___2	EIKSSQGLKEKSKSPSPPRLTEDRKKASLVA	16.3398	16.3864	16.347	16.4841	16.6806	16.5714	16.7613	16.2539	15.9787	16.555	16.5393	16.3977	16.9397	16.8183	16.4116	16.3017	16.8548	16.5506	16.6374	16.7331	16.2338	16.5096	16.5908	16.1582	16.294	16.575	16.7497	16.6366	16.3311	16.8307	16.6965	15.8691	15.7097	15.8845	16.0953	16.0069	16.443	16.2743	16.1042	16.2421	Akt kinase substrate motif;Cdc2 kinase substrate motif;CDK kinase substrate motif;CDK1,2,4,6 kinase substrate motif;DNA dependent Protein kinase substrate motif;ERK1,2 kinase substrate motif;GSK-3, ERK1, ERK2, CDK5 substrate motif;MAPKAPK2 kinase substrate motif;PKA kinase substrate motif;PKC kinase substrate motif;Proline-directed kinase substrate motif;WW domain binding motif	+
Q9UKV3	Apoptotic chromatin condensation inducer in the nucleus	ACIN1	S	410	0.995256	ACIN1_S410___1	DRKKASLVALPEQTASEEETPPPLLTKEASS	15.4456	15.7609	15.4156	15.394	15.802	15.964	15.114	15.4221	15.9192	15.9103	NA	NA	NA	NA	15.8756	15.7213	15.8195	15.3601	15.8558	15.6636	NA	NA	15.5997	15.5566	15.3477	15.4658	15.4819	15.2081	NA	NA	15.3752	15.8334	NA	NA	15.34	15.6827	15.4885	15.9662	15.6939	15.4877	BARD1 BRCT domain binding motif;Casein kinase II substrate motif;G protein-coupled receptor kinase 1 substrate motif	+
Q9UKV3	Apoptotic chromatin condensation inducer in the nucleus	ACIN1	S	377	0.97717	ACIN1_S377___1	KTTSPLEEEEREIKSSQGLKEKSKSPSPPRL	13.6812	15.732	14.5472	14.0099	NA	NA	13.7607	15.6015	14.9665	14.9891	15.1538	14.4929	14.3297	13.6768	15.8225	15.1583	NA	NA	14.3022	13.6022	14.886	13.9968	14.7172	14.5514	NA	NA	14.1273	14.2631	15.6667	14.4471	NA	NA	14.5462	14.1541	NA	NA	13.5462	15.4877	14.0619	13.7721	ATM kinase substrate motif;DNA dependent Protein kinase substrate motif;MDC1 BRCT domain binding motif;PKA kinase substrate motif;PKC kinase substrate motif;Plk1 PBD domain binding motif	+
Q9UKV3	Apoptotic chromatin condensation inducer in the nucleus	ACIN1	S	698	0.976194	ACIN1_S698___1	PPVPQLQVCEPKERTSTSSSSVQARRLSQPE	13.8563	14.7679	14.6514	14.024	13.9652	14.3146	NA	NA	14.6076	13.6224	14.0229	14.3811	14.0257	14.0878	NA	NA	13.9145	13.9449	NA	NA	13.9246	13.7598	NA	NA	14.1596	14.0266	13.2618	13.5771	14.5113	13.8099	13.6725	13.7834	14.1319	13.8627	14.2698	14.4666	13.7139	14.4353	NA	NA	Casein kinase I substrate motif;Casein kinase II substrate motif;G protein-coupled receptor kinase 1 substrate motif;GSK3 kinase substrate motif;PKA kinase substrate motif;PKC kinase substrate motif	+
Q9UKV3	Apoptotic chromatin condensation inducer in the nucleus	ACIN1	S	132	0.999375	ACIN1_S132___1	PHAAFQPNSQIGEEMSQNSFIKQYLEKQQEL	14.3734	14.8627	14.6624	14.7153	15.0703	14.9865	14.603	14.6634	14.4921	14.9445	NA	NA	NA	NA	14.5756	15.1641	14.4039	14.2359	14.514	14.9272	NA	NA	14.4926	14.693	14.4644	14.341	14.5771	14.5081	NA	NA	14.2564	14.989	NA	NA	14.1075	14.8972	14.1485	14.468	14.0527	14.0664	ATM kinase substrate motif;Casein kinase I substrate motif;Casein kinase II substrate motif;DNA dependent Protein kinase substrate motif	+
Q9UKV3	Apoptotic chromatin condensation inducer in the nucleus	ACIN1	S	208	0.999403	ACIN1_S208___1	RPELELSRHSPRKSSSISEEKGDSDDEKPRK	14.086	15.1004	14.7999	14.0195	14.83	16.2009	14.4468	15.2182	17.1221	14.2616	NA	NA	NA	NA	15.4027	15.5589	14.1304	14.3596	13.773	13.6951	NA	NA	14.891	15.8034	14.483	14.2398	14.076	14.0398	NA	NA	14.1609	14.704	NA	NA	14.2724	15.107	13.9263	15.0567	13.9095	13.7896	Casein kinase II substrate motif;MDC1 BRCT domain binding motif;Phosphorylase kinase substrate motif;PKA kinase substrate motif;PKC kinase substrate motif;Plk1 PBD domain binding motif	+
Q9UKV3	Apoptotic chromatin condensation inducer in the nucleus	ACIN1	T	840	0.885136	ACIN1_T840___1	SVVSATKGVPAGNSDTEGGQPGRKRRWGAST	NA	NA	NA	NA	15.1815	15.7315	14.3534	15.9573	NA	NA	15.7342	15.3601	15.6861	15.3955	15.7619	16.4605	15.7626	15.4719	15.3281	16.0518	16.1824	15.3727	15.8555	16.356	15.4207	15.4667	NA	NA	15.7537	15.1532	15.1833	15.7707	15.3698	15.3644	15.6191	15.7641	NA	NA	14.5409	14.7068	b-Adrenergic Receptor kinase substrate motif;G protein-coupled receptor kinase 1 substrate motif	+
Q9UKV3	Apoptotic chromatin condensation inducer in the nucleus	ACIN1	T	976	0.999994	ACIN1_T976___1	PPPAEHEVKKVTLGDTLTRRSISQQKSGVSI	13.1585	12.8977	13.0877	13.1571	13.4057	13.2153	13.2857	13.4514	13.3768	13.311	NA	NA	NA	NA	14.8854	13.9932	13.0217	12.8869	12.8267	12.5077	NA	NA	12.3097	12.4134	13.3632	12.8088	12.7966	12.9282	NA	NA	12.9564	12.8193	NA	NA	13.2188	13.6214	13.3779	13.2262	12.9871	12.6574	b-Adrenergic Receptor kinase substrate motif	+
Q9UKV3	Apoptotic chromatin condensation inducer in the nucleus	ACIN1	S	240	1	ACIN1_S240___2	ERRSSRVRQARAAKLSEGSQPAEEEEDQETP	17.088	17.6227	17.1011	17.6253	16.7614	17.0049	NA	NA	16.3708	17.3967	16.7653	17.2312	16.7906	17.9738	NA	NA	17.0337	17.2743	NA	NA	16.4259	17.0304	NA	NA	16.6932	16.782	17.1094	17.6739	17.2676	17.2554	16.8361	16.9228	17.084	17.0908	17.5292	18.0774	16.0779	16.8492	NA	NA	Casein kinase II substrate motif;G protein-coupled receptor kinase 1 substrate motif;PKA kinase substrate motif;PKC kinase substrate motif	+
Q9UKV3	Apoptotic chromatin condensation inducer in the nucleus	ACIN1	S	243	1	ACIN1_S243___2	SSRVRQARAAKLSEGSQPAEEEEDQETPSRN	17	17.6761	17.0391	17.6812	16.7614	17.0049	NA	NA	16.3215	17.4744	16.6442	17.2406	16.7335	17.9616	NA	NA	17.0337	17.2743	NA	NA	16.4179	17.1012	NA	NA	16.6932	16.782	17.1048	17.7167	17.1457	17.2842	16.8361	16.9228	17.1701	17.216	17.5292	18.0774	16.0025	16.8988	NA	NA	ATM kinase substrate motif;DNA dependent Protein kinase substrate motif	+
Q9UKV3	Apoptotic chromatin condensation inducer in the nucleus	ACIN1	S	661	0.966748	ACIN1_S661___2	RSASSNSRKSLSPGVSRDSSTSYTETKDPSS	15.2652	14.3921	14.6089	14.898	NA	NA	15.0784	14.2355	14.8601	15.215	15.2629	15.5706	14.8543	15.0464	15.4068	14.9034	NA	NA	15.4734	15.2557	15.4785	15.5638	15.8748	14.7793	NA	NA	15.5287	14.9688	14.8875	14.9725	NA	NA	15.0384	14.7043	NA	NA	16.4387	15.2036	15.2906	15.0813	Casein kinase II substrate motif;G protein-coupled receptor kinase 1 substrate motif;GSK3 kinase substrate motif;MAPKAPK2 kinase substrate motif	+
Q9UKV3	Apoptotic chromatin condensation inducer in the nucleus	ACIN1	S	605	0.99968	ACIN1_S605___2	RSRSRSPDSSGSRSHSPLRSKQRDVAQARTH	13.6941	13.1641	12.8487	13.3494	13.6733	13.4395	NA	NA	13.0973	13.7576	13.5233	13.4659	13.1271	13.1995	NA	NA	14.785	14.8847	NA	NA	13.6363	13.3172	NA	NA	12.8418	12.8449	12.8819	13.0073	13.8174	13.7359	13.0591	12.6504	13.5118	13.1378	13.4131	12.8802	14.4163	14.2555	NA	NA	14-3-3 domain binding motif;Calmodulin-dependent protein kinase II substrate motif;Cdc2 kinase substrate motif;CDK kinase substrate motif;CDK1,2,4,6 kinase substrate motif;CLK1 kinase substrate motif;ERK1,2 kinase substrate motif;G protein-coupled receptor kinase 1 substrate motif;GSK3 kinase substrate motif;GSK-3, ERK1, ERK2, CDK5 substrate motif;MAPKAPK2 kinase substrate motif;PKA kinase substr…
Q9UKV3	Apoptotic chromatin condensation inducer in the nucleus	ACIN1	S	490	1	ACIN1_S490___1	GGLSPLSSPSDTKAESPAEKVPEESVLPLVQ	NA	NA	NA	NA	14.7719	15.9021	14.9741	15.0602	NA	NA	NA	NA	NA	NA	15.2359	15.5923	14.4107	14.6073	14.6998	15.2948	NA	NA	15.6522	15.9954	15.1115	15.3911	NA	NA	NA	NA	14.8907	15.8962	NA	NA	15.005	15.4015	NA	NA	14.3705	14.5131	b-Adrenergic Receptor kinase substrate motif;Casein kinase II substrate motif;ERK1,2 kinase substrate motif;GSK-3, ERK1, ERK2, CDK5 substrate motif;PKA kinase substrate motif;PKC kinase substrate motif;Proline-directed kinase substrate motif;WW domain binding motif	+
Q9UKV3	Apoptotic chromatin condensation inducer in the nucleus	ACIN1	S	365	0.985689	ACIN1_S365___1	SHLARQQQEKEMKTTSPLEEEEREIKSSQGL	NA	NA	NA	NA	NA	NA	15.5155	16.1519	NA	NA	16.1244	15.9401	16.6665	16.3843	16.6457	16.8028	NA	NA	16.0342	16.2517	16.0565	16.0251	16.415	16.555	NA	NA	NA	NA	16.4449	16.22	NA	NA	15.9742	15.8076	NA	NA	NA	NA	15.6267	15.6449	Casein kinase II substrate motif;ERK1,2 kinase substrate motif;GSK-3, ERK1, ERK2, CDK5 substrate motif;PKA kinase substrate motif;PKC kinase substrate motif;Proline-directed kinase substrate motif;WW domain binding motif	+
Q9UKV3	Apoptotic chromatin condensation inducer in the nucleus	ACIN1	S	825	0.999991	ACIN1_S825___1	EKKESSLPKSFKRKISVVSATKGVPAGNSDT	NA	NA	NA	NA	NA	NA	14.4936	13.6923	NA	NA	13.3252	13.5494	13.18	13.1727	13.5055	13.0217	NA	NA	13.8606	13.4543	14.6817	14.7209	13.2277	13.0852	NA	NA	NA	NA	13.5001	13.1508	NA	NA	13.5596	13.7286	NA	NA	NA	NA	14.11	14.1183	14-3-3 domain binding motif;Calmodulin-dependent protein kinase II alpha substrate motif;Calmodulin-dependent protein kinase II substrate motif;Calmodulin-dependent protein kinase IV substrate motif;Casein kinase II substrate motif;G protein-coupled receptor kinase 1 substrate motif;Phosphorylase kinase substrate motif;Pim1 kinase substrate sequence;PKA kinase substrate motif;PKC epsilon kinase s…	+
Q9UKV3	Apoptotic chromatin condensation inducer in the nucleus	ACIN1	S	983	0.999975	ACIN1_S983___1	VKKVTLGDTLTRRSISQQKSGVSITIDDPVR	13.5028	13.3874	13.7515	12.8056	NA	NA	NA	NA	13.503	12.4846	13.3861	13.2166	13.0703	12.9328	NA	NA	NA	NA	NA	NA	13.9475	13.005	NA	NA	NA	NA	13.4065	12.9477	13.3741	12.739	NA	NA	13.8329	13.3356	NA	NA	13.5198	13.5311	NA	NA	14-3-3 domain binding motif;ATM kinase substrate motif;Calmodulin-dependent protein kinase II substrate motif;DNA dependent Protein kinase substrate motif;G protein-coupled receptor kinase 1 substrate motif;GSK3 kinase substrate motif;PKA kinase substrate motif;PKC kinase substrate motif;ZIP kinase substrate motif	+
Q9UKV3	Apoptotic chromatin condensation inducer in the nucleus	ACIN1	T	254	0.999606	ACIN1_T254___1	LSEGSQPAEEEEDQETPSRNLRVRADRNLKT	NA	NA	NA	NA	12.8021	13.1066	NA	NA	NA	NA	12.6547	12.8443	12.9671	13.4851	NA	NA	12.9792	13.0474	NA	NA	13.0193	13.2849	NA	NA	13.1594	13.1473	NA	NA	13.0829	13.2832	13.1118	13.0382	12.669	12.9318	13.0212	12.8089	NA	NA	NA	NA	b-Adrenergic Receptor kinase substrate motif;Casein kinase I substrate motif;Cdc2 kinase substrate motif;CDK1,2,4,6 kinase substrate motif;GSK-3, ERK1, ERK2, CDK5 substrate motif;Proline-directed kinase substrate motif;WW domain binding motif	+
Q9UKV3	Apoptotic chromatin condensation inducer in the nucleus	ACIN1	S	593	0.911996	ACIN1_S593___2	SSRSSSSSSSSSRSRSRSPDSSGSRSHSPLR	13.6941	13.1641	12.8487	13.3494	NA	NA	14.1848	12.7385	13.0973	13.7576	NA	NA	NA	NA	13.1462	12.8171	NA	NA	14.1402	14.1944	NA	NA	13.1374	12.7185	NA	NA	12.8819	13.0073	NA	NA	NA	NA	NA	NA	NA	NA	14.4163	14.2555	13.5761	13.8188	14-3-3 domain binding motif;Calmodulin-dependent protein kinase II substrate motif;Casein kinase II substrate motif;MAPKAPK2 kinase substrate motif;PKA kinase substrate motif;PKC kinase substrate motif
Q9UKV3	Apoptotic chromatin condensation inducer in the nucleus	ACIN1	S	595	0.999857	ACIN1_S595___2	RSSSSSSSSSRSRSRSPDSSGSRSHSPLRSK	NA	NA	NA	NA	12.768	12.5342	NA	NA	NA	NA	12.618	12.5605	12.2218	12.2942	NA	NA	13.8796	13.9794	NA	NA	12.731	12.4119	NA	NA	11.9365	11.9396	NA	NA	12.912	12.8306	12.1538	11.7451	12.6065	12.2325	12.5078	11.9749	NA	NA	NA	NA	14-3-3 domain binding motif;Akt kinase substrate motif;Calmodulin-dependent protein kinase II substrate motif;Casein kinase II substrate motif;ERK1,2 kinase substrate motif;G protein-coupled receptor kinase 1 substrate motif;Growth associated histone HI kinase substrate motif;GSK3 kinase substrate motif;GSK-3, ERK1, ERK2, CDK5 substrate motif;MAPKAPK1 kinase substrate motif;MAPKAPK2 kinase substr…	+
Q9UKV3	Apoptotic chromatin condensation inducer in the nucleus	ACIN1	T	254	0.999606	ACIN1_T254___2	LSEGSQPAEEEEDQETPSRNLRVRADRNLKT	15.0956	15.2766	15.0568	15.2628	NA	NA	NA	NA	14.3836	14.9794	14.8692	15.0292	14.7561	15.8293	NA	NA	NA	NA	NA	NA	14.2707	14.6458	NA	NA	NA	NA	14.9192	15.3656	15.3732	14.9991	NA	NA	14.6493	14.5149	NA	NA	14.0683	14.5289	NA	NA	b-Adrenergic Receptor kinase substrate motif;Casein kinase I substrate motif;Cdc2 kinase substrate motif;CDK1,2,4,6 kinase substrate motif;GSK-3, ERK1, ERK2, CDK5 substrate motif;Proline-directed kinase substrate motif;WW domain binding motif	+
Q9UKV3	Apoptotic chromatin condensation inducer in the nucleus	ACIN1	S	1176	1	ACIN1_S1176___1	SEREWDRDKVREGPRSRSRSRDRRRKERAKS	NA	NA	NA	NA	12.2928	13.2545	NA	NA	NA	NA	NA	NA	NA	NA	NA	NA	10.8198	11.1619	NA	NA	NA	NA	NA	NA	11.2873	11.6304	NA	NA	NA	NA	12.0718	14.5089	NA	NA	10.9394	12.3541	NA	NA	NA	NA	Casein kinase II substrate motif;G protein-coupled receptor kinase 1 substrate motif;GSK3 kinase substrate motif	+
Q9UKV3	Apoptotic chromatin condensation inducer in the nucleus	ACIN1	S	702	0.921554	ACIN1_S702___1	QLQVCEPKERTSTSSSSVQARRLSQPESAEK	NA	NA	NA	NA	NA	NA	NA	NA	NA	NA	13.228	13.7049	13.4389	13.8023	NA	NA	NA	NA	NA	NA	13.6381	13.7096	NA	NA	NA	NA	NA	NA	13.0133	13.6253	NA	NA	13.4702	13.4618	NA	NA	NA	NA	NA	NA	G protein-coupled receptor kinase 1 substrate motif;MAPKAPK2 kinase substrate motif;MDC1 BRCT domain binding motif;Plk1 PBD domain binding motif	+
Q9UKV3	Apoptotic chromatin condensation inducer in the nucleus	ACIN1	S	551	0.999988	ACIN1_S551___1	LALAKGITEECLKQPSLEQKEGRRASHTLLP	NA	NA	NA	NA	NA	NA	15.5385	14.824	NA	NA	NA	NA	NA	NA	15.0948	14.8014	NA	NA	14.9342	14.5695	NA	NA	14.1639	14.1834	NA	NA	NA	NA	NA	NA	NA	NA	NA	NA	NA	NA	NA	NA	15.3912	14.3822	Casein kinase II substrate motif;DNA dependent Protein kinase substrate motif;Phosphorylase kinase substrate motif;PKA kinase substrate motif;PKC kinase substrate motif	+
Q9UKV3	Apoptotic chromatin condensation inducer in the nucleus	ACIN1	S	863	0.866903	ACIN1_S863___1	KRRWGASTATTQKKPSISITTESLKSLIPDI	NA	NA	NA	NA	NA	NA	15.0347	15.6019	NA	NA	NA	NA	NA	NA	15.14	15.0852	NA	NA	14.5307	14.3952	NA	NA	14.498	14.636	NA	NA	NA	NA	NA	NA	NA	NA	NA	NA	NA	NA	NA	NA	14.7555	14.8138	Casein kinase II substrate motif;DNA dependent Protein kinase substrate motif;G protein-coupled receptor kinase 1 substrate motif;Phosphorylase kinase substrate motif;PKA kinase substrate motif;PKC kinase substrate motif	+
Q9UKV3	Apoptotic chromatin condensation inducer in the nucleus	ACIN1	S	655	0.994563	ACIN1_S655___1	RSRSRSRSASSNSRKSLSPGVSRDSSTSYTE	14.4552	13.0436	14.0631	13.9753	NA	NA	NA	NA	12.7728	14.1325	NA	NA	NA	NA	NA	NA	NA	NA	NA	NA	NA	NA	NA	NA	NA	NA	14.5661	13.9094	NA	NA	NA	NA	NA	NA	NA	NA	15.2677	13.5545	NA	NA	Casein kinase II substrate motif;PKA kinase substrate motif;PKC kinase substrate motif	+
Q9UKV3	Apoptotic chromatin condensation inducer in the nucleus	ACIN1	S	898	0.834603	ACIN1_S898___1	GQEAVVDLHADDSRISEDETERNGDDGTHDK	NA	NA	NA	NA	NA	NA	NA	NA	NA	NA	15.6724	15.4632	15.7357	15.6807	NA	NA	NA	NA	NA	NA	15.9003	16.0542	NA	NA	NA	NA	NA	NA	15.7577	15.712	NA	NA	15.8252	15.6529	NA	NA	NA	NA	NA	NA	BARD1 BRCT domain binding motif;Casein kinase II substrate motif;G protein-coupled receptor kinase 1 substrate motif;PKA kinase substrate motif;PKC kinase substrate motif	+
Q9UKV3	Apoptotic chromatin condensation inducer in the nucleus	ACIN1	S	593	0.911996	ACIN1_S593___1	SSRSSSSSSSSSRSRSRSPDSSGSRSHSPLR	NA	NA	NA	NA	NA	NA	NA	NA	NA	NA	12.1993	11.3373	11.0547	10.6473	NA	NA	NA	NA	NA	NA	12.0908	11.8561	NA	NA	NA	NA	NA	NA	11.3747	11.2841	NA	NA	11.5488	11.4218	NA	NA	NA	NA	NA	NA	14-3-3 domain binding motif;Calmodulin-dependent protein kinase II substrate motif;Casein kinase II substrate motif;MAPKAPK2 kinase substrate motif;PKA kinase substrate motif;PKC kinase substrate motif
Q9UKV3	Apoptotic chromatin condensation inducer in the nucleus	ACIN1	T	364	0.811404	ACIN1_T364___1	KSHLARQQQEKEMKTTSPLEEEEREIKSSQG	NA	NA	NA	NA	14.5776	15.1861	NA	NA	NA	NA	NA	NA	NA	NA	NA	NA	13.0949	13.0348	NA	NA	NA	NA	NA	NA	12.9842	13.2839	NA	NA	NA	NA	13.4531	14.4748	NA	NA	12.8619	13.9486	NA	NA	NA	NA	PKA kinase substrate motif;PKC kinase substrate motif	+
Q9UKV3	Apoptotic chromatin condensation inducer in the nucleus	ACIN1	T	978	0.981696	ACIN1_T978___1	PAEHEVKKVTLGDTLTRRSISQQKSGVSITI	15.2725	15.7019	15.6132	15.5579	NA	NA	NA	NA	15.5004	15.6157	NA	NA	NA	NA	NA	NA	NA	NA	NA	NA	NA	NA	NA	NA	NA	NA	15.0538	15.1409	NA	NA	NA	NA	NA	NA	NA	NA	15.3701	15.7585	NA	NA	Casein kinase I substrate motif;Casein kinase II substrate motif;PKA kinase substrate motif;PKC kinase substrate motif	+
Q9UKV3	Apoptotic chromatin condensation inducer in the nucleus	ACIN1	S	838	0.999929	ACIN1_S838___2	KISVVSATKGVPAGNSDTEGGQPGRKRRWGA	NA	NA	NA	NA	NA	NA	NA	NA	NA	NA	15.9311	15.8753	15.9961	15.9742	NA	NA	NA	NA	NA	NA	16.6906	17.1584	NA	NA	NA	NA	NA	NA	16.0249	16.0367	NA	NA	15.9852	16.1365	NA	NA	NA	NA	NA	NA	Casein kinase II substrate motif	+
Q9UKV3	Apoptotic chromatin condensation inducer in the nucleus	ACIN1	S	825	0.999991	ACIN1_S825___2	EKKESSLPKSFKRKISVVSATKGVPAGNSDT	NA	NA	NA	NA	NA	NA	NA	NA	NA	NA	17.0573	16.9471	16.9146	16.8445	NA	NA	NA	NA	NA	NA	17.4276	17.7582	NA	NA	NA	NA	NA	NA	17.0027	16.9199	NA	NA	17.0247	17.2247	NA	NA	NA	NA	NA	NA	14-3-3 domain binding motif;Calmodulin-dependent protein kinase II alpha substrate motif;Calmodulin-dependent protein kinase II substrate motif;Calmodulin-dependent protein kinase IV substrate motif;Casein kinase II substrate motif;G protein-coupled receptor kinase 1 substrate motif;Phosphorylase kinase substrate motif;Pim1 kinase substrate sequence;PKA kinase substrate motif;PKC epsilon kinase s…	+
Q9UKV3	Apoptotic chromatin condensation inducer in the nucleus	ACIN1	S	828	0.85536	ACIN1_S828___2	ESSLPKSFKRKISVVSATKGVPAGNSDTEGG	NA	NA	NA	NA	NA	NA	NA	NA	NA	NA	16.1732	16.0155	15.8283	15.7019	NA	NA	NA	NA	NA	NA	16.1056	16.2025	NA	NA	NA	NA	NA	NA	15.9802	15.7926	NA	NA	16.0632	16.3078	NA	NA	NA	NA	NA	NA	Casein kinase II substrate motif	+
Q9UKV3	Apoptotic chromatin condensation inducer in the nucleus	ACIN1	S	655	0.994563	ACIN1_S655___2	RSRSRSRSASSNSRKSLSPGVSRDSSTSYTE	NA	NA	NA	NA	NA	NA	NA	NA	NA	NA	13.8691	14.1769	13.4605	13.6526	NA	NA	NA	NA	NA	NA	14.0847	14.17	NA	NA	NA	NA	NA	NA	13.4938	13.5787	NA	NA	13.6446	13.3106	NA	NA	NA	NA	NA	NA	Casein kinase II substrate motif;PKA kinase substrate motif;PKC kinase substrate motif	+
Q9UKV3	Apoptotic chromatin condensation inducer in the nucleus	ACIN1	S	657	0.999934	ACIN1_S657___2	RSRSRSASSNSRKSLSPGVSRDSSTSYTETK	NA	NA	NA	NA	13.8308	13.4168	NA	NA	NA	NA	NA	NA	NA	NA	NA	NA	15.4849	15.0686	NA	NA	NA	NA	NA	NA	14.2021	13.7167	NA	NA	NA	NA	14.4254	13.6512	NA	NA	14.5994	13.7909	NA	NA	NA	NA	ERK1,2 kinase substrate motif;G protein-coupled receptor kinase 1 substrate motif;GSK3 kinase substrate motif;GSK-3, ERK1, ERK2, CDK5 substrate motif;PKA kinase substrate motif;PKC kinase substrate motif;Proline-directed kinase substrate motif;WW domain binding motif	+
Q9UKV3	Apoptotic chromatin condensation inducer in the nucleus	ACIN1	S	710	1	ACIN1_S710___2	ERTSTSSSSVQARRLSQPESAEKHVTQRLQP	NA	NA	NA	NA	NA	NA	NA	NA	NA	NA	15.0509	15.1783	15.1323	15.4078	NA	NA	NA	NA	NA	NA	14.8969	15.1222	NA	NA	NA	NA	NA	NA	15.0163	15.027	NA	NA	14.9863	15.2636	NA	NA	NA	NA	NA	NA	14-3-3 domain binding motif;ATM kinase substrate motif;Calmodulin-dependent protein kinase II substrate motif;Casein kinase II substrate motif;DNA dependent Protein kinase substrate motif;G protein-coupled receptor kinase 1 substrate motif;GSK3 kinase substrate motif;PAK2 kinase substrate motif;PKA kinase substrate motif;PKC epsilon kinase substrate motif;PKC kinase substrate motif	+
Q9UKV3	Apoptotic chromatin condensation inducer in the nucleus	ACIN1	S	990	0.874297	ACIN1_S990___2	DTLTRRSISQQKSGVSITIDDPVRTAQVPSP	NA	NA	NA	NA	NA	NA	NA	NA	NA	NA	12.9153	13.3145	13.2101	13.3275	NA	NA	NA	NA	NA	NA	13.2109	12.9403	NA	NA	NA	NA	NA	NA	13.1056	13.1674	NA	NA	13.4545	13.274	NA	NA	NA	NA	NA	NA	Casein kinase II substrate motif;PKA kinase substrate motif	+
Q9UKV3	Apoptotic chromatin condensation inducer in the nucleus	ACIN1	S	1004	1	ACIN1_S1004___2	VSITIDDPVRTAQVPSPPRGKISNIVHISNL	NA	NA	NA	NA	NA	NA	NA	NA	NA	NA	12.8638	13.2631	13.1587	13.276	NA	NA	NA	NA	NA	NA	13.1594	12.8888	NA	NA	NA	NA	NA	NA	13.0542	13.116	NA	NA	13.403	13.2226	NA	NA	NA	NA	NA	NA	Cdc2 kinase substrate motif;CDK kinase substrate motif;CDK1,2,4,6 kinase substrate motif;DNA dependent Protein kinase substrate motif;ERK1,2 kinase substrate motif;GSK-3, ERK1, ERK2, CDK5 substrate motif;Proline-directed kinase substrate motif;WW domain binding motif	+
Q9UKV3	Apoptotic chromatin condensation inducer in the nucleus	ACIN1	S	384	0.783827	ACIN1_S384___2	EEEREIKSSQGLKEKSKSPSPPRLTEDRKKA	13.7333	13.4553	13.399	13.9327	NA	NA	NA	NA	13.1938	14.3346	NA	NA	NA	NA	NA	NA	NA	NA	NA	NA	NA	NA	NA	NA	NA	NA	13.7246	13.6432	NA	NA	NA	NA	NA	NA	NA	NA	13.775	13.4161	NA	NA	Casein kinase II substrate motif;G protein-coupled receptor kinase 1 substrate motif;GSK3 kinase substrate motif;PKA kinase substrate motif;PKC kinase substrate motif	+
Q9UKV3	Apoptotic chromatin condensation inducer in the nucleus	ACIN1	T	720	0.786188	ACIN1_T720___2	QARRLSQPESAEKHVTQRLQPERGSPKKCEA	NA	NA	NA	NA	NA	NA	NA	NA	NA	NA	13.494	13.6214	13.5754	13.851	NA	NA	NA	NA	NA	NA	13.34	13.5653	NA	NA	NA	NA	NA	NA	13.4594	13.4702	NA	NA	13.4294	13.7067	NA	NA	NA	NA	NA	NA	PKA kinase substrate motif;PKC kinase substrate motif	+
P53396	ATP-citrate synthase	ACLY	S	481	0.999974	ACLY_S481___1	PAKKAKPAMPQDSVPSPRSLQGKSTTLFSRH	16.6937	16.8732	17.3296	17.2118	16.5338	16.8467	17.1281	17.1747	16.929	17.32	16.8892	17.1357	16.9459	17.1885	16.5593	16.7326	16.9225	17.1084	17.0421	17.4731	16.8147	16.9314	16.6715	16.9288	16.8669	17.3558	16.932	17.1424	16.9658	16.9959	17.0955	17.4985	16.9442	17.3429	16.6053	17.3208	16.7284	16.9941	17.1752	17.2688	Casein kinase II substrate motif;DNA dependent Protein kinase substrate motif;ERK1,2 kinase substrate motif;Growth associated histone HI kinase substrate motif;GSK-3, ERK1, ERK2, CDK5 substrate motif;PKA kinase substrate motif;PKC kinase substrate motif;Proline-directed kinase substrate motif;WW domain binding motif	+
P53396	ATP-citrate synthase	ACLY	S	455	0.991961	ACLY_S455___1	NASGSTSTPAPSRTASFSESRADEVAPAKKA	17.9897	17.5327	17.1775	16.7971	18.1968	18.2115	18.0086	17.5367	17.0478	16.6751	17.6466	17.4398	17.3301	17.0534	17.3417	17.0768	18.2652	17.729	17.3523	17.6111	18.0495	17.8845	17.9719	17.4407	16.8198	16.9189	17.6667	17.8908	16.8954	17.3091	17.6045	17.4717	17.6473	17.9006	16.8666	17.0724	18.3322	18.0466	17.481	17.3355	14-3-3 domain binding motif;Calmodulin-dependent protein kinase II substrate motif;Casein kinase II substrate motif;G protein-coupled receptor kinase 1 substrate motif;GSK3 kinase substrate motif;MAPKAPK2 kinase substrate motif;PKA kinase substrate motif;PKC kinase substrate motif	+
P53396	ATP-citrate synthase	ACLY	S	457	0.940476	ACLY_S457___1	SGSTSTPAPSRTASFSESRADEVAPAKKAKP	16.3088	15.9127	15.3296	15.2765	NA	NA	NA	NA	14.9785	15.1518	16.1075	15.5609	15.5065	15.0382	NA	NA	NA	NA	NA	NA	16.5066	16.2415	NA	NA	NA	NA	15.8358	16.5308	15.3668	15.5508	NA	NA	15.9541	16.5547	NA	NA	16.6006	16.4625	NA	NA	Casein kinase II substrate motif;G protein-coupled receptor kinase 1 substrate motif	+
P21399	Cytoplasmic aconitate hydratase	ACO1	S	711	1	ACO1_S711___1	LTNRGLTPREFNSYGSRRGNDAVMARGTFAN	NA	NA	NA	NA	NA	NA	15.6751	15.3107	NA	NA	15.3803	15.5389	14.6009	14.6369	14.4308	14.322	NA	NA	14.3465	14.1811	14.3181	14.3291	14.176	14.0432	NA	NA	NA	NA	14.1495	14.0314	NA	NA	14.3109	14.1355	NA	NA	NA	NA	14.3938	14.5523	PKA kinase substrate motif;PKC kinase substrate motif	+
P49753	Acyl-coenzyme A thioesterase 2, mitochondrial	ACOT2	S	12	0.999198	ACOT2_S12___2	____MSNKLLSPHPHSVVLRSEFKMASSPAV	NA	NA	NA	NA	12.2088	11.3866	NA	NA	NA	NA	12.038	13.0276	12.0509	13.2795	NA	NA	12.7056	12.9181	NA	NA	13.3374	13.4011	NA	NA	12.9425	13.0125	NA	NA	12.1098	12.3999	13.2472	12.4662	12.6944	12.402	13.447	12.406	NA	NA	NA	NA
P33121	Long-chain-fatty-acid--CoA ligase 1	ACSL1	T	695	0.856382	ACSL1_T695___1	ELRNYFRSQIDDLYSTIKV____________	NA	NA	NA	NA	NA	NA	NA	NA	NA	NA	13.5068	13.6173	12.0734	12.4419	NA	NA	NA	NA	NA	NA	12.1749	12.1988	NA	NA	NA	NA	NA	NA	12.9714	13.2794	NA	NA	13.1942	13.8247	NA	NA	NA	NA	NA	NA	MDC1 BRCT domain binding motif;PKA kinase substrate motif;PKC kinase substrate motif;Plk1 PBD domain binding motif	+
Q9NR19	Acetyl-coenzyme A synthetase, cytoplasmic	ACSS2	S	267	0.999699	ACSS2_S267___1	HLGRAELGMGDSTSQSPPIKRSCPDVQISWN	16.0641	15.9329	15.9996	16.1455	16.2922	16.3098	16.7863	16.0933	16.0585	16.7541	16.3202	16.2325	15.9465	16.0004	16.0543	15.8986	16.3853	16.2841	16.3323	16.0911	15.9003	16.0074	16.2663	16.0952	16.3283	16.3359	16.5822	16.6621	16.1829	16.3406	16.1748	15.9079	16.5415	16.5919	15.9274	16.1184	16.035	15.8301	16.1928	16.254	ERK1,2 kinase substrate motif;GSK-3, ERK1, ERK2, CDK5 substrate motif;MAPKAPK2 kinase substrate motif;Proline-directed kinase substrate motif;WW domain binding motif	+
Q9NR19	Acetyl-coenzyme A synthetase, cytoplasmic	ACSS2	S	30	0.996682	ACSS2_S30___1	RGQEEAGAGGRARSWSPPPEVSRSAHVPSLQ	16.3344	16.0912	15.851	16.0947	16.4243	16.462	16.4182	16.2691	15.9922	16.1654	16.1275	16.2661	16.0139	16.0437	16.1821	16.2897	16.5245	16.6187	16.2591	16.177	16.0951	16.1787	16.296	16.1112	16.2436	16.3594	16.5449	16.6296	16.4376	16.471	16.0629	15.9358	16.4526	16.5084	16.0398	15.9235	16.5602	16.3309	16.3265	16.2657	14-3-3 domain binding motif;Akt kinase substrate motif;Calmodulin-dependent protein kinase II substrate motif;ERK1,2 kinase substrate motif;GSK-3, ERK1, ERK2, CDK5 substrate motif;MAPKAPK1 kinase substrate motif;PKA kinase substrate motif;PKC kinase substrate motif;Proline-directed kinase substrate motif;WW domain binding motif	+
Q9NR19	Acetyl-coenzyme A synthetase, cytoplasmic	ACSS2	S	12	0.995743	ACSS2_S12___1	____MGLPEERVRSGSGSRGQEEAGAGGRAR	13.7223	15.267	13.8389	14.4572	14.4004	14.3769	14.5726	14.1138	13.4123	14.2921	13.3699	14.0494	12.8296	14.5175	13.9689	14.2568	13.7841	14.3616	13.9198	13.9869	13.5942	13.6381	14.6369	14.4535	14.0898	14.5345	14.1929	13.9629	15.0558	14.3259	13.5903	13.622	14.6043	15.0569	14.3421	13.94	13.5914	14.3048	13.3043	13.8283	14-3-3 domain binding motif;Akt kinase substrate motif;Calmodulin-dependent protein kinase II substrate motif;Casein kinase II substrate motif;CLK1 kinase substrate motif;MAPKAPK1 kinase substrate motif;PKA kinase substrate motif;PKC kinase substrate motif	+
Q9NR19	Acetyl-coenzyme A synthetase, cytoplasmic	ACSS2	S	28	0.926946	ACSS2_S28___1	GSRGQEEAGAGGRARSWSPPPEVSRSAHVPS	9.80867	10.5084	10.2457	10.4378	9.94894	9.6942	NA	NA	10.3271	10.568	9.99192	10.4895	9.66616	9.6561	NA	NA	10.4333	10.4835	NA	NA	9.8891	10.2192	NA	NA	10.5346	10.5673	10.3717	10.0433	10.3773	10.387	10.301	9.80495	10.7613	10.7618	10.3764	10.0552	9.80377	10.0851	NA	NA	14-3-3 domain binding motif;Calmodulin-dependent protein kinase II substrate motif;Casein kinase II substrate motif;G protein-coupled receptor kinase 1 substrate motif;PKA kinase substrate motif;PKC kinase substrate motif	+
Q9NR19	Acetyl-coenzyme A synthetase, cytoplasmic	ACSS2	S	14	0.923342	ACSS2_S14___1	__MGLPEERVRSGSGSRGQEEAGAGGRARSW	18.0455	17.3336	16.0951	16.5505	17.6935	17.3606	17.6519	17.2529	15.5631	16.8157	NA	NA	NA	NA	17.0489	17.5162	17.2152	17.1588	16.9466	17.2411	NA	NA	17.6304	17.3226	17.4028	17.5055	17.8448	18.3235	NA	NA	16.9136	16.4786	NA	NA	17.6551	16.5955	18.0734	17.3342	16.2362	17.1326	MAPKAPK2 kinase substrate motif
P60709;P68133;P63261	Actin, cytoplasmic 1;Actin, cytoplasmic 1, N-terminally processed;Actin, alpha skeletal muscle;Actin, aortic smooth muscle;Actin, gamma-enteric smooth muscle;Actin, alpha cardiac muscle 1;Actin, cytoplasmic 2;Actin, cytoplasmic 2, N-terminally processed	ACTB;ACTA1;ACTA2;ACTG2;ACTC1;ACTG1	S	52	0.997785	ACTB_S52___1	RPRHQGVMVGMGQKDSYVGDEAQSKRGILTL	16.2144	16.1452	16.3039	15.9481	NA	NA	16.7228	16.517	15.419	15.3722	16.5567	15.0762	15.798	15.5859	15.8979	15.8204	NA	NA	15.6558	15.5503	15.9098	15.6244	15.5977	15.7414	NA	NA	15.9167	15.8299	15.4881	15.7578	NA	NA	16.1921	17.5426	NA	NA	16.2647	16.1175	16.0539	15.9745	b-Adrenergic Receptor kinase substrate motif;PKA kinase substrate motif;PKC kinase substrate motif	+
P60709;P68133;P63261	Actin, cytoplasmic 1;Actin, cytoplasmic 1, N-terminally processed;Actin, alpha skeletal muscle;Actin, aortic smooth muscle;Actin, gamma-enteric smooth muscle;Actin, alpha cardiac muscle 1;Actin, cytoplasmic 2;Actin, cytoplasmic 2, N-terminally processed	ACTB;ACTA1;ACTA2;ACTG2;ACTC1;ACTG1	T	324	0.807093	ACTB_T324___1	IADRMQKEITALAPSTMKIKIIAPPERKYSV	14.6293	15.926	15.378	14.508	15.5793	16.0459	14.6687	15.3272	15.9709	15.1487	NA	NA	NA	NA	15.9301	15.8848	14.5314	15.1109	14.8761	14.7134	NA	NA	15.4431	15.5501	14.488	14.7853	14.6614	14.6639	NA	NA	15.1063	15.8702	NA	NA	14.8212	15.673	15.0818	16.0435	15.0259	14.5922	MDC1 BRCT domain binding motif;PKA kinase substrate motif;PKC kinase substrate motif;Plk1 PBD domain binding motif	+
P60709;P68133;P63261	Actin, cytoplasmic 1;Actin, cytoplasmic 1, N-terminally processed;Actin, alpha skeletal muscle;Actin, aortic smooth muscle;Actin, gamma-enteric smooth muscle;Actin, alpha cardiac muscle 1;Actin, cytoplasmic 2;Actin, cytoplasmic 2, N-terminally processed	ACTB;ACTA1;ACTA2;ACTG2;ACTC1;ACTG1	S	60	1	ACTB_S60___1	VGMGQKDSYVGDEAQSKRGILTLKYPIEHGI	NA	NA	NA	NA	NA	NA	11.8051	12.3424	NA	NA	NA	NA	NA	NA	12.6643	12.8758	NA	NA	11.3309	11.4794	NA	NA	12.3401	12.3999	NA	NA	NA	NA	NA	NA	NA	NA	NA	NA	NA	NA	NA	NA	11.4426	11.571	Casein kinase I substrate motif;PKA kinase substrate motif;PKC kinase substrate motif	+
P60709;P68133;P63261	Actin, cytoplasmic 1;Actin, cytoplasmic 1, N-terminally processed;Actin, alpha skeletal muscle;Actin, aortic smooth muscle;Actin, gamma-enteric smooth muscle;Actin, alpha cardiac muscle 1;Actin, cytoplasmic 2;Actin, cytoplasmic 2, N-terminally processed	ACTB;ACTA1;ACTA2;ACTG2;ACTC1;ACTG1	S	323	0.80693	ACTB_S323___1	GIADRMQKEITALAPSTMKIKIIAPPERKYS	NA	NA	NA	NA	NA	NA	14.7014	15.0162	NA	NA	NA	NA	NA	NA	15.6568	15.818	NA	NA	14.587	14.7324	NA	NA	15.41	15.6576	NA	NA	NA	NA	NA	NA	NA	NA	NA	NA	NA	NA	NA	NA	14.9102	14.8764	DNA dependent Protein kinase substrate motif	+
O96019	Actin-like protein 6A	ACTL6A	S	233	1	ACTL6A_S233___1	VPPYMIASKEAVREGSPANWKRKEKLPQVTR	14.8516	16.187	16.2612	15.2898	16.4332	17.0505	14.9148	15.9478	17.7792	15.2612	15.5952	15.5053	16.2332	16.081	16.0578	16.2142	15.0483	14.9635	15.2488	15.1472	15.8142	15.2342	16.2316	16.5215	14.6152	15.1564	15.2896	14.9577	15.9896	15.4521	15.4916	17.3995	15.6062	15.3783	14.5278	16.203	14.7945	16.2175	15.6415	14.9641	14-3-3 domain binding motif;Calmodulin-dependent protein kinase II substrate motif;ERK1,2 kinase substrate motif;GSK-3, ERK1, ERK2, CDK5 substrate motif;PKA kinase substrate motif;PKC epsilon kinase substrate motif;PKC kinase substrate motif;Proline-directed kinase substrate motif;WW domain binding motif	+
O43707;P12814;P35609	Alpha-actinin-4;Alpha-actinin-3;Alpha-actinin-1;Alpha-actinin-2	ACTN4;ACTN3;ACTN1;ACTN2	T	340	0.99993	ACTN4_T340___1	PPKVQEKCQLEINFNTLQTKLRISNRPAFMP;PPKVQEKCQLEINFNTLQTKLRLSNRPAFMP	NA	NA	NA	NA	NA	NA	12.4655	12.3746	NA	NA	NA	NA	NA	NA	14.2369	14.2555	NA	NA	12.5793	12.4892	NA	NA	12.2947	12.3658	NA	NA	NA	NA	NA	NA	NA	NA	NA	NA	NA	NA	NA	NA	12.6017	12.4413		+
Q9NZ32	Actin-related protein 10	ACTR10	S	414	0.998258	ACTR10_S414___1	FDVGKTQPPLMKRAFSTEK____________	16.8598	16.7992	16.3185	16.1416	17.3429	17.4049	17.0085	16.8755	16.8499	16.4729	NA	NA	NA	NA	16.7385	16.534	16.2261	16.3166	16.5597	16.2795	NA	NA	17.01	17.0537	16.1394	16.2165	16.8045	16.894	NA	NA	16.3941	16.4316	NA	NA	17.0861	17.1951	16.8076	16.8054	16.4336	16.2604	14-3-3 domain binding motif;Calmodulin-dependent protein kinase II substrate motif;Calmodulin-dependent protein kinase IV substrate motif;Casein kinase II substrate motif;Chk1 kinase substrate motif;PKA kinase substrate motif;PKC kinase substrate motif	+
Q9NZ32	Actin-related protein 10	ACTR10	T	415	0.834743	ACTR10_T415___1	DVGKTQPPLMKRAFSTEK_____________	14.2084	13.5299	13.6766	13.1907	NA	NA	13.9233	14.1214	14.4404	13.4238	13.6567	14.2116	12.7948	13.422	13.8689	13.736	NA	NA	13.5957	13.5742	13.6436	14.2643	13.9903	14.2878	NA	NA	14.2094	13.8436	13.8744	14.2888	NA	NA	13.6723	14.1764	NA	NA	13.9452	13.537	13.4284	13.4787	G protein-coupled receptor kinase 1 substrate motif;MDC1 BRCT domain binding motif;PKA kinase substrate motif;PKC kinase substrate motif;Plk1 PBD domain binding motif	+
Q9H981	Actin-related protein 8	ACTR8	S	132	1	ACTR8_S132___1	IWSKKMSNGTRRIPVSPEQARSYNKQMRPAI	13.976	13.8507	14.0042	14.202	13.7281	13.6356	14.1133	13.939	14.0051	14.4229	13.896	14.0511	14.0289	14.2543	13.8748	13.8826	14.1971	14.3228	14.061	13.9426	13.9119	14.0077	13.8453	13.9057	13.9756	14.0559	14.0627	13.98	13.8818	14.0396	14.265	14.0512	13.921	14.0755	14.0556	13.7807	13.8403	13.7238	14.1005	14.4029	Casein kinase II substrate motif;ERK1,2 kinase substrate motif;G protein-coupled receptor kinase 1 substrate motif;GSK-3, ERK1, ERK2, CDK5 substrate motif;Proline-directed kinase substrate motif;WW domain binding motif	+
P00813	Adenosine deaminase	ADA	T	4	1	ADA_T4___1	____________MAQTPAFDKPKVELHVHLD	NA	NA	NA	NA	NA	NA	NA	NA	NA	NA	13.9852	14.2024	14.8715	14.6395	NA	NA	NA	NA	NA	NA	13.7266	13.7849	NA	NA	NA	NA	NA	NA	13.6938	13.8933	NA	NA	14.0831	14.1403	NA	NA	NA	NA	NA	NA	GSK-3, ERK1, ERK2, CDK5 substrate motif;Proline-directed kinase substrate motif;WW domain binding motif	+
Q6UY14	ADAMTS-like protein 4	ADAMTSL4	S	240	0.989298	ADAMTSL4_S240___1	LRHHPRAQASGTEPPSPTHSLGEGGFFRASP	NA	NA	NA	NA	NA	NA	NA	NA	NA	NA	14.3969	14.4202	14.2143	14.3823	NA	NA	NA	NA	NA	NA	14.5227	14.4325	NA	NA	NA	NA	NA	NA	14.7686	14.6684	NA	NA	14.6535	14.7712	NA	NA	NA	NA	NA	NA	Casein kinase I substrate motif;Casein kinase II substrate motif;DNA dependent Protein kinase substrate motif;ERK1,2 kinase substrate motif;G protein-coupled receptor kinase 1 substrate motif;GSK3 kinase substrate motif;GSK-3, ERK1, ERK2, CDK5 substrate motif;Proline-directed kinase substrate motif;WW domain binding motif	+
P55265	Double-stranded RNA-specific adenosine deaminase	ADAR	S	825	1	ADAR_S825___1	VTGASLRRTMLLLSRSPEAQPKTLPLTGSTF	16.1844	15.969	16.5557	16.6546	15.8559	15.5248	16.2017	16.0944	15.5679	15.9824	15.7345	15.8159	16.166	16.334	15.7314	15.9562	15.9991	16.1023	16.1087	16.1815	16.0386	16.3673	16.0015	16.1785	16.0011	16.2093	15.9583	16.0446	16.088	15.9505	16.1592	16.0572	15.8469	16.0686	16.1333	16.3682	15.8175	15.6761	15.9555	16.0012	Casein kinase II substrate motif;ERK1,2 kinase substrate motif;Growth associated histone HI kinase substrate motif;GSK-3, ERK1, ERK2, CDK5 substrate motif;Proline-directed kinase substrate motif;WW domain binding motif	+
P55265	Double-stranded RNA-specific adenosine deaminase	ADAR	S	814	0.907877	ADAR_S814___1	AERMGFTEVTPVTGASLRRTMLLLSRSPEAQ	NA	NA	NA	NA	NA	NA	13.3371	13.3191	NA	NA	13.2591	13.4541	13.3734	13.3994	13.9353	13.3495	NA	NA	13.1739	12.9066	13.6911	13.3755	13.4271	13.6192	NA	NA	NA	NA	13.3953	13.1778	NA	NA	13.2848	13.0801	NA	NA	NA	NA	13.2048	13.218	G protein-coupled receptor kinase 1 substrate motif;PKA kinase substrate motif;PKC kinase substrate motif	+
P55265	Double-stranded RNA-specific adenosine deaminase	ADAR	S	371	0.987175	ADAR_S371___1	TDKKRERMQIKRNTNSVPETAPAAIPETKRN	NA	NA	NA	NA	12.613	12.6201	NA	NA	NA	NA	12.5918	12.7164	12.9406	12.9365	NA	NA	14.4504	14.081	NA	NA	13.6465	13.2739	NA	NA	13.0689	13.1332	NA	NA	13.0295	13.0286	12.8282	12.7879	13.445	13.5818	12.7755	12.8324	NA	NA	NA	NA	Casein kinase II substrate motif;G protein-coupled receptor kinase 1 substrate motif	+
P55265	Double-stranded RNA-specific adenosine deaminase	ADAR	T	811	0.871396	ADAR_T811___1	NEKAERMGFTEVTPVTGASLRRTMLLLSRSP	NA	NA	NA	NA	11.5982	11.8349	NA	NA	NA	NA	NA	NA	NA	NA	NA	NA	11.8062	11.6884	NA	NA	NA	NA	NA	NA	11.8366	11.6917	NA	NA	NA	NA	11.5818	10.9211	NA	NA	12.2011	11.8709	NA	NA	NA	NA	Casein kinase II substrate motif	+
P35611	Alpha-adducin	ADD1	S	12	0.980269	ADD1_S12___1	____MNGDSRAAVVTSPPPTTAPHKERYFDR	15.6001	15.2779	15.3519	15.6557	15.2897	15.1332	15.4172	15.648	15.8308	15.4138	15.3095	15.6292	15.3813	15.637	15.3932	15.57	15.1063	15.2707	15.35	15.4247	15.337	15.3795	15.6557	15.9588	15.994	15.9119	15.5389	15.701	15.5689	15.7805	15.8513	15.7172	15.5098	15.6172	15.4867	15.3888	15.5002	15.2795	15.293	15.4391	ERK1,2 kinase substrate motif;G protein-coupled receptor kinase 1 substrate motif;GSK-3, ERK1, ERK2, CDK5 substrate motif;Proline-directed kinase substrate motif;WW domain binding motif	+
P35611	Alpha-adducin	ADD1	S	586	1	ADD1_S586___1	ELEEYRREVERKQKGSEENLDEAREQKEKSP	16.2288	17.0377	17.3185	16.6704	16.6916	17.0215	16.3111	17.1369	18.6821	16.5161	17.5008	16.9508	17.4383	16.7554	17.8594	17.7077	16.4673	16.5698	16.4971	16.2929	17.0774	16.0866	18.408	17.8873	17.392	17.2544	16.6738	16.3257	17.7229	17.4524	17.6163	18.3339	16.5838	16.0874	16.2179	16.0911	16.7309	17.4718	15.9001	15.6553	Casein kinase II substrate motif;G protein-coupled receptor kinase 1 substrate motif;PKA kinase substrate motif;PKC kinase substrate motif	+
P35611	Alpha-adducin	ADD1	S	358	0.999957	ADD1_S358___1	LLNPEKYKAKSRSPGSPVGEGTGSPPKWQIG	15.8202	16.0987	16.0176	16.0132	16.186	17.72	15.4186	16.043	15.7567	15.9817	15.9281	15.7434	15.716	15.6014	16.4386	16.6915	15.2163	15.5901	15.4525	15.4611	15.816	15.9584	16.2192	16.497	15.4074	15.548	15.9721	15.9388	15.9852	16.1841	15.7773	16.9688	15.9907	16.1548	15.0544	15.61	15.5816	15.8975	15.4529	15.4037	ERK1,2 kinase substrate motif;GSK-3, ERK1, ERK2, CDK5 substrate motif;Proline-directed kinase substrate motif;WW domain binding motif	+
P35611	Alpha-adducin	ADD1	S	464	0.822364	ADD1_S464___1	NSGRGDEASEEGQNGSSPKSKTKWTKEDGHR	NA	NA	NA	NA	NA	NA	14.8012	15.0801	NA	NA	15.3012	15.1728	15.5213	15.4107	15.6616	15.7321	NA	NA	15.3906	15.7217	15.3311	15.31	15.9861	15.4255	NA	NA	NA	NA	15.3041	15.3262	NA	NA	15.5437	15.3883	NA	NA	NA	NA	15.0454	14.7652	G protein-coupled receptor kinase 1 substrate motif;GSK3 kinase substrate motif	+
P35611	Alpha-adducin	ADD1	S	465	0.961021	ADD1_S465___1	SGRGDEASEEGQNGSSPKSKTKWTKEDGHRT	NA	NA	NA	NA	NA	NA	14.3976	14.8038	NA	NA	15.2113	14.7897	15.1654	14.9156	15.4406	15.4593	NA	NA	15.1477	15.4938	15.2043	15.1289	15.7239	15.1815	NA	NA	NA	NA	15.1393	15.2524	NA	NA	15.1573	15.0352	NA	NA	NA	NA	14.8253	14.5259	Casein kinase II substrate motif;ERK1,2 kinase substrate motif;Growth associated histone HI kinase substrate motif;GSK-3, ERK1, ERK2, CDK5 substrate motif;MDC1 BRCT domain binding motif;PKA kinase substrate motif;PKC kinase substrate motif;Plk1 PBD domain binding motif;Proline-directed kinase substrate motif;WW domain binding motif	+
P35611	Alpha-adducin	ADD1	S	436	0.98624	ADD1_S436___1	FASDGDSGTCSPLRHSFQKQQREKTRWLNSG	NA	NA	NA	NA	NA	NA	14.8724	14.3981	NA	NA	14.5549	14.7444	14.9206	15.0025	15.0425	15.0299	NA	NA	14.9802	14.9176	14.733	14.5936	14.3373	14.4733	NA	NA	NA	NA	14.7688	14.9531	NA	NA	14.7054	14.538	NA	NA	NA	NA	14.675	14.788	PKA kinase substrate motif;PKC kinase substrate motif	+
P35611	Alpha-adducin	ADD1	S	355	0.81904	ADD1_S355___1	NLVLLNPEKYKAKSRSPGSPVGEGTGSPPKW	NA	NA	NA	NA	NA	NA	NA	NA	NA	NA	12.4787	12.6673	11.9844	12.1222	NA	NA	NA	NA	NA	NA	12.4851	12.255	NA	NA	NA	NA	NA	NA	12.5022	12.6419	NA	NA	12.6517	12.4789	NA	NA	NA	NA	NA	NA	Akt kinase substrate motif;Casein kinase II substrate motif;ERK1,2 kinase substrate motif;G protein-coupled receptor kinase 1 substrate motif;Growth associated histone HI kinase substrate motif;GSK-3, ERK1, ERK2, CDK5 substrate motif;PKA kinase substrate motif;PKC kinase substrate motif;Proline-directed kinase substrate motif;WW domain binding motif	+
P35611;P35612;Q9UEY8	Alpha-adducin;Beta-adducin;Gamma-adducin	ADD1;ADD2;ADD3	S	726	0.991884	ADD1_S726___1	PGKSPSKKKKKFRTPSFLKKSKKKSDS____;PSKSPSKKKKKFRTPSFLKKNKKKEKVEA__;PSKSPSKKKKKFRTPSFLKKSKKKEKVES__	11.3875	12.0235	11.8175	11.0034	11.8874	11.3506	11.4008	11.7779	11.1177	10.2026	11.8275	11.5794	11.2831	11.2161	11.2813	11.1389	11.5702	11.1632	11.0435	11.1091	10.9846	10.5384	11.628	11.8737	11.346	11.0628	10.8317	10.8047	11.6704	11.7487	11.5421	11.2717	11.004	11.1446	10.7816	11.0212	11.8591	11.9491	11.0154	10.7283	14-3-3 domain binding motif;Akt kinase substrate motif;AMP-activated protein kinase 2 substrate motif;Calmodulin-dependent protein kinase II substrate motif;DNA dependent Protein kinase substrate motif;MAPKAPK1 kinase substrate motif;PKA kinase substrate motif;PKC kinase substrate motif	+
P35612	Beta-adducin	ADD2	S	613	0.954985	ADD2_S613___1	PASPVQSPAKEAETKSPLVSPSKSLEEGTKK	NA	NA	NA	NA	NA	NA	14.7871	15.0211	NA	NA	NA	NA	NA	NA	16.395	16.0301	NA	NA	14.4955	14.3814	NA	NA	14.8743	15.018	NA	NA	NA	NA	NA	NA	NA	NA	NA	NA	NA	NA	NA	NA	14.4094	14.3831	Casein kinase I substrate motif;ERK1,2 kinase substrate motif;G protein-coupled receptor kinase 1 substrate motif;Growth associated histone HI kinase substrate motif;GSK3 kinase substrate motif;GSK-3, ERK1, ERK2, CDK5 substrate motif;Proline-directed kinase substrate motif;WW domain binding motif	+
P35612	Beta-adducin	ADD2	S	592	1	ADD2_S592___1	LELDGEKETAPEEPGSPAKSAPASPVQSPAK	NA	NA	NA	NA	NA	NA	16.4466	15.6518	NA	NA	NA	NA	NA	NA	16.178	16.4875	NA	NA	15.9088	15.7416	NA	NA	15.8886	15.8776	NA	NA	NA	NA	NA	NA	NA	NA	NA	NA	NA	NA	NA	NA	16.1697	16.8035	Casein kinase I substrate motif;Cdc2 kinase substrate motif;CDK kinase substrate motif;CDK1,2,4,6 kinase substrate motif;ERK1,2 kinase substrate motif;G protein-coupled receptor kinase 1 substrate motif;GSK3 kinase substrate motif;GSK-3, ERK1, ERK2, CDK5 substrate motif;Proline-directed kinase substrate motif;WW domain binding motif	+
P35612	Beta-adducin	ADD2	S	600	0.999556	ADD2_S600___1	TAPEEPGSPAKSAPASPVQSPAKEAETKSPL	NA	NA	NA	NA	NA	NA	13.7006	13.593	NA	NA	NA	NA	NA	NA	15.1	14.9242	NA	NA	13.3581	13.4427	NA	NA	13.5945	13.8041	NA	NA	NA	NA	NA	NA	NA	NA	NA	NA	NA	NA	NA	NA	13.592	13.9665	ERK1,2 kinase substrate motif;G protein-coupled receptor kinase 1 substrate motif;GSK3 kinase substrate motif;GSK-3, ERK1, ERK2, CDK5 substrate motif;MAPKAPK2 kinase substrate motif;Proline-directed kinase substrate motif;WW domain binding motif	+
P35612	Beta-adducin	ADD2	S	613	0.954985	ADD2_S613___2	PASPVQSPAKEAETKSPLVSPSKSLEEGTKK	NA	NA	NA	NA	NA	NA	17.7615	16.8801	NA	NA	NA	NA	NA	NA	18.0112	17.5397	NA	NA	17.148	16.5593	NA	NA	16.5289	16.3127	NA	NA	NA	NA	NA	NA	NA	NA	NA	NA	NA	NA	NA	NA	17.6108	17.1456	Casein kinase I substrate motif;ERK1,2 kinase substrate motif;G protein-coupled receptor kinase 1 substrate motif;Growth associated histone HI kinase substrate motif;GSK3 kinase substrate motif;GSK-3, ERK1, ERK2, CDK5 substrate motif;Proline-directed kinase substrate motif;WW domain binding motif	+
Q9UEY8	Gamma-adducin	ADD3	S	461	0.986455	ADD3_S461___1	YMKVNVPEESRNGETSPRTKITWMKAEDSSK	14.9506	15.618	15.9084	15.2944	14.9628	15.0928	14.3726	15.1287	15.5575	14.2718	15.1075	15.1691	15.7446	15.6114	15.2805	15.4302	14.374	14.3725	15.0273	15.1302	14.8321	14.7023	15.5487	15.6064	15.7313	15.9132	14.2827	14.3683	15.233	15.01	15.2965	16.0603	14.9528	14.7357	14.3763	14.9186	15.2333	15.6133	14.901	14.6727	Casein kinase II substrate motif;ERK1,2 kinase substrate motif;Growth associated histone HI kinase substrate motif;GSK-3, ERK1, ERK2, CDK5 substrate motif;PKA kinase substrate motif;PKC kinase substrate motif;Proline-directed kinase substrate motif;WW domain binding motif	+
Q9UEY8	Gamma-adducin	ADD3	T	460	0.881774	ADD3_T460___1	TYMKVNVPEESRNGETSPRTKITWMKAEDSS	13.8407	14.7144	14.8446	14.1891	13.8841	13.8595	13.3413	14.3221	14.6168	13.2307	13.9966	14.1622	14.1561	14.199	14.2773	14.2649	13.34	13.2545	13.9149	13.6922	14.0788	13.5519	14.4199	14.5319	14.6184	14.8435	13.2415	13.2048	14.5969	14.0102	14.2416	15.0274	13.9422	13.5751	13.4259	13.7742	13.8809	14.5056	13.77	13.7345	b-Adrenergic Receptor kinase substrate motif;G protein-coupled receptor kinase 1 substrate motif	+
Q9UEY8	Gamma-adducin	ADD3	S	677	0.993156	ADD3_S677___1	IKSPEKIEEVLSPEGSPSKSPSKKKKKFRTP	NA	NA	NA	NA	NA	NA	13.5881	14.0073	NA	NA	14.3259	14.01	13.9415	13.9779	13.8585	14.6125	NA	NA	13.8582	13.9299	14.2268	13.7525	14.2805	14.9906	NA	NA	NA	NA	14.8461	14.1837	NA	NA	14.1251	13.6954	NA	NA	NA	NA	13.8722	14.087	Casein kinase II substrate motif;Cdc2 kinase substrate motif;CDK kinase substrate motif;CDK1,2,4,6 kinase substrate motif;ERK1,2 kinase substrate motif;G protein-coupled receptor kinase 1 substrate motif;GSK3 kinase substrate motif;GSK-3, ERK1, ERK2, CDK5 substrate motif;MAPKAPK2 kinase substrate motif;Proline-directed kinase substrate motif;WW domain binding motif	+
Q9UEY8	Gamma-adducin	ADD3	S	681	0.977521	ADD3_S681___1	EKIEEVLSPEGSPSKSPSKKKKKFRTPSFLK	13.1981	14.1611	13.6918	13.2122	NA	NA	13.0613	14.0741	14.6663	12.7754	NA	NA	NA	NA	14.0223	14.3426	NA	NA	13.05	12.8982	NA	NA	14.9474	14.8712	NA	NA	13.6837	13.3962	NA	NA	NA	NA	NA	NA	NA	NA	13.7309	14.2053	12.6478	12.8059	Casein kinase II substrate motif;Cdc2 kinase substrate motif;CDK kinase substrate motif;CDK1,2,4,6 kinase substrate motif;ERK1,2 kinase substrate motif;Growth associated histone HI kinase substrate motif;GSK-3, ERK1, ERK2, CDK5 substrate motif;MAPKAPK2 kinase substrate motif;Proline-directed kinase substrate motif;WW domain binding motif	+
P25098	Beta-adrenergic receptor kinase 1	ADRBK1	S	670	0.999998	ADRBK1_S670___1	QQLVQRVPKMKNKPRSPVVELSKVPLVQRGS	14.3454	15.2636	14.5799	14.2574	NA	NA	14.216	14.9067	15.9762	14.4076	NA	NA	NA	NA	14.9045	15.152	NA	NA	14.4256	14.2917	NA	NA	15.3298	15.6553	NA	NA	14.502	14.4569	NA	NA	NA	NA	NA	NA	NA	NA	14.4848	15.3483	14.4069	14.3335	ERK1,2 kinase substrate motif;Growth associated histone HI kinase substrate motif;GSK-3, ERK1, ERK2, CDK5 substrate motif;PKA kinase substrate motif;PKC kinase substrate motif;Proline-directed kinase substrate motif;WW domain binding motif	+
P30566	Adenylosuccinate lyase	ADSL	S	9	0.999992	ADSL_S9___1	_______MAAGGDHGSPDSYRSPLASRYASP	15.2476	15.0736	15.2137	15.5841	14.8714	14.6674	15.6392	15.1944	14.6642	15.6771	15.1188	15.7303	15.0144	15.2276	14.9287	14.8999	15.2058	15.3536	15.466	15.2542	15.3222	15.0336	14.8225	14.9394	15.3141	15.1549	15.4633	15.3682	15.1413	15.4999	15.7794	15.3889	15.0006	15.0438	15.2116	15.1852	15.0609	14.7799	15.3921	15.5961	Casein kinase I substrate motif;Casein kinase II substrate motif;ERK1,2 kinase substrate motif;GSK-3, ERK1, ERK2, CDK5 substrate motif;Proline-directed kinase substrate motif;WW domain binding motif	+
Q8IUX7	Adipocyte enhancer-binding protein 1	AEBP1	T	426	1	AEBP1_T426___3	EDDARTQWIEVDTRRTTRFTGVITQGRDSSI	NA	NA	NA	NA	NA	NA	NA	NA	NA	NA	11.3658	11.1423	12.5713	12.1983	NA	NA	NA	NA	NA	NA	11.2756	11.4144	NA	NA	NA	NA	NA	NA	11.5113	11.3879	NA	NA	11.1243	10.6838	NA	NA	NA	NA	NA	NA	G protein-coupled receptor kinase 1 substrate motif;PKA kinase substrate motif;PKC kinase substrate motif
Q8IUX7	Adipocyte enhancer-binding protein 1	AEBP1	T	427	1	AEBP1_T427___3	DDARTQWIEVDTRRTTRFTGVITQGRDSSIH	NA	NA	NA	NA	NA	NA	NA	NA	NA	NA	11.3658	11.1423	12.5713	12.1983	NA	NA	NA	NA	NA	NA	11.2756	11.4144	NA	NA	NA	NA	NA	NA	11.5113	11.3879	NA	NA	11.1243	10.6838	NA	NA	NA	NA	NA	NA	Calmodulin-dependent protein kinase II substrate motif;PAK2 kinase substrate motif;PKA kinase substrate motif;PKC kinase substrate motif
Q8IUX7	Adipocyte enhancer-binding protein 1	AEBP1	T	430	1	AEBP1_T430___3	RTQWIEVDTRRTTRFTGVITQGRDSSIHDDF	NA	NA	NA	NA	NA	NA	NA	NA	NA	NA	11.3658	11.1423	12.5713	12.1983	NA	NA	NA	NA	NA	NA	11.2756	11.4144	NA	NA	NA	NA	NA	NA	11.5113	11.3879	NA	NA	11.1243	10.6838	NA	NA	NA	NA	NA	NA	G protein-coupled receptor kinase 1 substrate motif;PKA kinase substrate motif;PKC kinase substrate motif
Q8IUX7	Adipocyte enhancer-binding protein 1	AEBP1	T	434	1	AEBP1_T434___3	IEVDTRRTTRFTGVITQGRDSSIHDDFVTTF	NA	NA	NA	NA	NA	NA	NA	NA	NA	NA	11.3658	11.1423	12.5713	12.1983	NA	NA	NA	NA	NA	NA	11.2756	11.4144	NA	NA	NA	NA	NA	NA	11.5113	11.3879	NA	NA	11.1243	10.6838	NA	NA	NA	NA	NA	NA
Q6ZN18	Zinc finger protein AEBP2	AEBP2	S	206	0.999903	AEBP2_S206___1	TGGGGSSATSGGRRGSLEMSSDGEPLSRMDS	12.5703	12.4886	12.5716	12.598	12.626	12.5805	12.6102	12.6341	12.3694	13.1002	NA	NA	NA	NA	12.3264	12.3837	12.7316	12.6429	12.9183	12.9154	NA	NA	12.6331	12.3982	12.8219	12.8135	12.8369	12.917	NA	NA	12.6208	12.4596	NA	NA	12.8011	12.5449	12.6346	12.5563	13	12.8234	14-3-3 domain binding motif;Aurora-A kinase substrate motif;Calmodulin-dependent protein kinase II substrate motif;Casein kinase II substrate motif;G protein-coupled receptor kinase 1 substrate motif;GSK3 kinase substrate motif;PAK2 kinase substrate motif;Phosphorylase kinase substrate motif;PKA kinase substrate motif;PKC epsilon kinase substrate motif;PKC kinase substrate motif	+
Q6ZN18	Zinc finger protein AEBP2	AEBP2	S	141	0.999113	AEBP2_S141___1	VGSSGGSSSDETRSLSPGAASSSSGDGDGKE	14.2585	13.2258	13.7825	13.8974	NA	NA	14.3395	13.2961	13.3483	14.2395	13.8446	13.9872	13.9353	13.5434	13.0134	13.2801	NA	NA	14.377	14.5568	13.8259	14.3583	13.8429	13.059	NA	NA	14.7247	14.8695	13.8647	14.1277	NA	NA	13.5965	14.0665	NA	NA	13.8503	12.9536	14.6105	14.7746	14-3-3 domain binding motif;Calmodulin-dependent protein kinase II substrate motif;ERK1,2 kinase substrate motif;G protein-coupled receptor kinase 1 substrate motif;GSK-3, ERK1, ERK2, CDK5 substrate motif;PKA kinase substrate motif;PKC kinase substrate motif;Proline-directed kinase substrate motif;WW domain binding motif	+
Q6ZN18	Zinc finger protein AEBP2	AEBP2	S	24	0.977152	AEBP2_S24___1	ADLEELSRLSPLPPGSPGSAARGRAEPPEEE	NA	NA	NA	NA	12.5269	12.38	NA	NA	NA	NA	NA	NA	NA	NA	NA	NA	12.8082	12.4761	NA	NA	NA	NA	NA	NA	12.4764	12.6043	NA	NA	NA	NA	12.531	12.4547	NA	NA	12.6682	12.4709	NA	NA	NA	NA	Casein kinase II substrate motif;ERK1,2 kinase substrate motif;G protein-coupled receptor kinase 1 substrate motif;GSK-3, ERK1, ERK2, CDK5 substrate motif;Proline-directed kinase substrate motif;WW domain binding motif	+
Q08117	Amino-terminal enhancer of split	AES	S	196	1	AES_S196___1	NGHDGDTHQEDDGEKSD______________	NA	NA	NA	NA	NA	NA	NA	NA	NA	NA	13.6875	12.8496	13.6118	12.8692	NA	NA	NA	NA	NA	NA	13.4364	13.3571	NA	NA	NA	NA	NA	NA	13.1595	12.249	NA	NA	12.9542	12.3856	NA	NA	NA	NA	NA	NA		+
Q8N556	Actin filament-associated protein 1	AFAP1	S	668	1	AFAP1_S668___1	LGLAIEPKSGTSSPQSPVFRHRTLENSPISS	13.806	13.7541	12.4588	12.51	NA	NA	12.3019	12.5501	12.3663	12.5896	NA	NA	NA	NA	14.0788	13.9857	NA	NA	12.4466	12.2879	NA	NA	11.4733	11.9509	NA	NA	12.3246	12.3056	NA	NA	NA	NA	NA	NA	NA	NA	12.2277	12.2473	12.3452	13.1695	ERK1,2 kinase substrate motif;GSK-3, ERK1, ERK2, CDK5 substrate motif;MAPKAPK2 kinase substrate motif;Proline-directed kinase substrate motif;WW domain binding motif	+
Q8N4X5	Actin filament-associated protein 1-like 2	AFAP1L2	S	651	0.898256	AFAP1L2_S651___1	PPGASPPVKDRLRVTSAEIKLGKNRTEAEVK	NA	NA	NA	NA	NA	NA	15.1164	14.6885	NA	NA	NA	NA	NA	NA	17.6393	17.3032	NA	NA	14.4465	14.4596	NA	NA	14.5449	14.4847	NA	NA	NA	NA	NA	NA	NA	NA	NA	NA	NA	NA	NA	NA	14.1629	14.2112	14-3-3 domain binding motif;Akt kinase substrate motif;AMP-activated protein kinase 2 substrate motif;Calmodulin-dependent protein kinase II substrate motif;Casein kinase II substrate motif;MAPKAPK1 kinase substrate motif;PKA kinase substrate motif;PKC kinase substrate motif	+
Q8N4X5	Actin filament-associated protein 1-like 2	AFAP1L2	S	344	0.929393	AFAP1L2_S344___1	AGLKLSNLMNLGRKKSTSLEPVERSLETSSY	NA	NA	NA	NA	NA	NA	14.0805	14.0473	NA	NA	NA	NA	NA	NA	16.5215	15.8581	NA	NA	14.4638	14.1191	NA	NA	13.8579	14.0327	NA	NA	NA	NA	NA	NA	NA	NA	NA	NA	NA	NA	NA	NA	13.8319	14.0036	14-3-3 domain binding motif;Calmodulin-dependent protein kinase II substrate motif;Calmodulin-dependent protein kinase IV substrate motif;Casein kinase II substrate motif;Chk1 kinase substrate motif;PKA kinase substrate motif;PKC epsilon kinase substrate motif;PKC kinase substrate motif	+
P51825	AF4/FMR2 family member 1	AFF1	S	245	0.999542	AFF1_S245___1	VHGSSNNSKGYCPAKSPKDLAVKVHDKETPQ	NA	NA	NA	NA	NA	NA	14.4022	14.8186	NA	NA	NA	NA	NA	NA	14.9315	15.2908	NA	NA	14.8145	14.7108	NA	NA	15.5977	15.5362	NA	NA	NA	NA	NA	NA	NA	NA	NA	NA	NA	NA	NA	NA	14.195	14.147	Casein kinase II substrate motif;ERK1,2 kinase substrate motif;Growth associated histone HI kinase substrate motif;GSK-3, ERK1, ERK2, CDK5 substrate motif;PKA kinase substrate motif;PKC kinase substrate motif;Proline-directed kinase substrate motif;Pyruvate dehydrogenase kinase substrate motif;WW domain binding motif	+
P51825	AF4/FMR2 family member 1	AFF1	S	206	0.99849	AFF1_S206___2	DSAPERELSPLISLPSPVPPLSPIHSNQQTL	NA	NA	NA	NA	NA	NA	NA	NA	NA	NA	11.6132	11.7933	11.8879	12.1018	NA	NA	NA	NA	NA	NA	11.6099	11.8798	NA	NA	NA	NA	NA	NA	11.8603	11.9356	NA	NA	11.9848	11.574	NA	NA	NA	NA	NA	NA	DNA dependent Protein kinase substrate motif;ERK1,2 kinase substrate motif;G protein-coupled receptor kinase 1 substrate motif;GSK-3, ERK1, ERK2, CDK5 substrate motif;Proline-directed kinase substrate motif;WW domain binding motif	+
P51825	AF4/FMR2 family member 1	AFF1	S	212	0.999442	AFF1_S212___2	ELSPLISLPSPVPPLSPIHSNQQTLPRTQGS	NA	NA	NA	NA	NA	NA	NA	NA	NA	NA	11.6132	11.7933	11.8879	12.1018	NA	NA	NA	NA	NA	NA	11.6099	11.8798	NA	NA	NA	NA	NA	NA	11.8603	11.9356	NA	NA	11.9848	11.574	NA	NA	NA	NA	NA	NA	CDK4 kinase substrate motif;ERK1,2 kinase substrate motif;G protein-coupled receptor kinase 1 substrate motif;GSK3 kinase substrate motif;GSK-3, ERK1, ERK2, CDK5 substrate motif;Proline-directed kinase substrate motif;WW domain binding motif	+
Q9UHB7	AF4/FMR2 family member 4	AFF4	S	549	0.999943	AFF4_S549___1	KTIQKGSESGRGRQKSPAQSDSTTQRRTVGK	16.0913	15.3209	15.5554	15.4801	15.454	15.3056	15.5108	14.781	15.6028	15.718	15.6493	15.8225	15.7928	15.6532	15.4512	15.4356	15.5352	15.7892	16.3086	16.3848	15.9434	15.9645	16.0267	15.2965	15.6375	15.6815	16.262	16.1861	15.4667	15.8276	16.2825	16.0866	15.838	15.7228	16.3105	15.5984	16.0709	15.3934	16.2236	16.2622	14-3-3 domain binding motif;Akt kinase substrate motif;Calmodulin-dependent protein kinase II substrate motif;ERK1,2 kinase substrate motif;G protein-coupled receptor kinase 1 substrate motif;Growth associated histone HI kinase substrate motif;GSK3 kinase substrate motif;GSK-3, ERK1, ERK2, CDK5 substrate motif;MAPKAPK1 kinase substrate motif;PKA kinase substrate motif;PKC kinase substrate motif;P…	+
Q9UHB7	AF4/FMR2 family member 4	AFF4	S	836	0.995222	AFF4_S836___1	SKDPKTEHGSRKRTISQSSSLKSSSNSNKET	16.335	15.133	15.1103	15.3841	16.1149	16.309	14.7016	15.268	13.6951	15.5233	15.0929	15.4639	14.8157	15.1722	15.0052	15.4034	14.7969	14.6615	15.3939	15.8532	15.2403	15.5995	15.6744	16.009	14.3775	14.1839	16.1391	16.6987	15.2559	15.3974	14.5783	15.7705	15.801	15.6794	15.8887	16.837	15.6753	13.8244	15.0741	15.1353	14-3-3 domain binding motif;Akt kinase substrate motif;ATM kinase substrate motif;Calmodulin-dependent protein kinase II substrate motif;Casein kinase II substrate motif;DNA dependent Protein kinase substrate motif;G protein-coupled receptor kinase 1 substrate motif;GSK3 kinase substrate motif;MAPKAPK1 kinase substrate motif;PKA kinase substrate motif;PKC kinase substrate motif	+
Q9UHB7	AF4/FMR2 family member 4	AFF4	S	620	0.909068	AFF4_S620___1	TKGSRKPNIKKESKSSPRPTAEKKKYKSTSK	13.4872	15.7999	14.4945	13.9334	15.0815	15.3256	13.2347	14.0719	14.7564	13.3158	NA	NA	NA	NA	14.4158	14.6508	13.9343	13.5633	13.9369	14.1397	NA	NA	14.9901	15.1957	13.2277	13.0822	13.5491	13.746	NA	NA	13.5865	15.5962	NA	NA	13.577	14.9068	13.6203	15.1786	13.8667	13.3788	ERK1,2 kinase substrate motif;G protein-coupled receptor kinase 1 substrate motif;Growth associated histone HI kinase substrate motif;GSK-3, ERK1, ERK2, CDK5 substrate motif;MDC1 BRCT domain binding motif;PKA kinase substrate motif;PKC kinase substrate motif;Plk1 PBD domain binding motif;Proline-directed kinase substrate motif;WW domain binding motif	+
Q9UHB7	AF4/FMR2 family member 4	AFF4	S	1043	1	AFF4_S1043___1	LTEHLKNSYNNSQAPSPGLGSKAVGMPSPVS	15.5272	15.3452	15.6002	15.9459	15.4064	15.4747	NA	NA	15.3223	16.2352	15.2167	15.41	15.4467	15.5779	NA	NA	15.1963	15.3322	NA	NA	15.5564	15.5509	NA	NA	15.3698	15.7899	15.9475	16.1866	15.889	15.7728	15.632	15.974	15.6845	15.9253	15.7696	16.0855	15.0678	14.8522	NA	NA	DNA dependent Protein kinase substrate motif;ERK1,2 kinase substrate motif;GSK-3, ERK1, ERK2, CDK5 substrate motif;MAPKAPK2 kinase substrate motif;Proline-directed kinase substrate motif;WW domain binding motif	+
Q9UHB7	AF4/FMR2 family member 4	AFF4	S	706	0.999925	AFF4_S706___1	RMFSPMEEKELLSPLSEPDDRYPLIVKIDLN	NA	NA	NA	NA	12.9757	13.8281	12.7198	13.0342	NA	NA	NA	NA	NA	NA	13.5618	13.7019	12.2093	12.6192	12.9945	13.2012	NA	NA	13.0452	13.343	13.0281	13.1891	NA	NA	NA	NA	13.0321	14.1656	NA	NA	12.7678	13.6526	NA	NA	12.9188	12.9473	Casein kinase II substrate motif;G protein-coupled receptor kinase 1 substrate motif;Pyruvate dehydrogenase kinase substrate motif	+
Q9UHB7	AF4/FMR2 family member 4	AFF4	S	180	0.965184	AFF4_S180___1	KKGQHGSEHSKSRSSSPGKPQAVSSLNSSHS	NA	NA	NA	NA	12.1951	12.0238	NA	NA	NA	NA	12.8675	12.9733	13.6948	13.6814	NA	NA	13.2652	13.62	NA	NA	14.4148	14.4442	NA	NA	14.3619	14.3905	NA	NA	13.0325	12.7236	13.0083	12.9431	12.8225	12.6787	14.0002	13.5252	NA	NA	NA	NA	14-3-3 domain binding motif;Akt kinase substrate motif;Calmodulin-dependent protein kinase II substrate motif;Cdc2 kinase substrate motif;CDK kinase substrate motif;CDK1,2,4,6 kinase substrate motif;ERK1,2 kinase substrate motif;G protein-coupled receptor kinase 1 substrate motif;Growth associated histone HI kinase substrate motif;GSK-3, ERK1, ERK2, CDK5 substrate motif;MAPKAPK1 kinase substrate …	+
Q9UHB7	AF4/FMR2 family member 4	AFF4	S	553	0.897212	AFF4_S553___1	KGSESGRGRQKSPAQSDSTTQRRTVGKKQPK	NA	NA	NA	NA	NA	NA	NA	NA	NA	NA	12.0027	12.8598	11.9973	12.7674	NA	NA	NA	NA	NA	NA	12.0708	13.3313	NA	NA	NA	NA	NA	NA	11.9889	13.1248	NA	NA	12.065	12.5684	NA	NA	NA	NA	NA	NA	Casein kinase II substrate motif;G protein-coupled receptor kinase 1 substrate motif;MAPKAPK2 kinase substrate motif	+
Q6ULP2	Aftiphilin	AFTPH	T	520	0.989781	AFTPH_T520___1	DNLSEECQLARKSSGTGTEPVAKLKNGQEGE	14.754	15.0887	14.3275	14.4217	14.9043	14.2407	14.5689	14.591	13.5703	13.8171	NA	NA	NA	NA	14.2207	14.2267	15.3726	14.2133	14.1491	14.2009	NA	NA	14.5731	14.5948	14.5602	14.0789	14.118	14.5445	NA	NA	14.5886	14.2135	NA	NA	14.0542	13.78	14.614	14.7504	14.3956	14.4854	Casein kinase II substrate motif;G protein-coupled receptor kinase 1 substrate motif;PKA kinase substrate motif	+
Q6ULP2	Aftiphilin	AFTPH	S	518	0.89277	AFTPH_S518___1	TSDNLSEECQLARKSSGTGTEPVAKLKNGQE	NA	NA	NA	NA	14.3325	14.6097	NA	NA	NA	NA	14.5505	14.6577	14.1449	14.1282	NA	NA	14.8514	14.6393	NA	NA	15.0507	15.0491	NA	NA	14.2738	14.6133	NA	NA	13.9369	13.9981	14.2	14.2957	14.1801	14.5871	14.2736	14.1939	NA	NA	NA	NA	14-3-3 domain binding motif;Calmodulin-dependent protein kinase II substrate motif;Calmodulin-dependent protein kinase IV substrate motif;Casein kinase II substrate motif;Chk1 kinase substrate motif;G protein-coupled receptor kinase 1 substrate motif;MDC1 BRCT domain binding motif;PKA kinase substrate motif;PKC epsilon kinase substrate motif;PKC kinase substrate motif;Plk1 PBD domain binding motif	+
Q99490	Arf-GAP with GTPase, ANK repeat and PH domain-containing protein 2	AGAP2	S	656	0.999781	AGAP2_S656___1	RAAKRRTSLFANRRGSDSEKRSLDSRGETTG	16.2319	13.9652	14.3821	14.8381	14.296	12.9527	15.2385	15.3588	13.6445	14.809	15.5963	14.9385	14.3629	13.718	15.4976	15.7737	17.4151	16.5377	14.9286	14.6759	17.1727	16.7325	15.2527	15.5223	15.4213	14.9252	15.8505	16.8249	14.6133	14.6606	15.5781	14.2961	15.0674	15.1092	16.6205	13.9287	16.7552	14.6701	14.7812	14.9423	14-3-3 domain binding motif;Calmodulin-dependent protein kinase II substrate motif;Casein kinase II substrate motif;PAK2 kinase substrate motif;PKA kinase substrate motif;PKA, PKG kinase substrate motif;PKC epsilon kinase substrate motif;PKC kinase substrate motif;PKG kinase substrate motif	+
Q99490	Arf-GAP with GTPase, ANK repeat and PH domain-containing protein 2	AGAP2	T	647	0.934143	AGAP2_T647___1	GLSTPGSLHRAAKRRTSLFANRRGSDSEKRS	14.1186	13.5373	13.6626	13.7574	13.2711	13.4653	14.9608	13.927	13.9426	13.5783	13.9467	13.5887	13.0938	13.1044	13.5392	13.3188	14.8883	14.5716	14.545	14.8199	16.0446	16.2216	13.2582	12.9816	13.9027	14.0315	14.0186	14.0536	12.938	13.3227	13.9268	13.4571	13.5393	13.7983	14.5734	13.5104	14.7484	14.1808	13.9293	14.3182	G protein-coupled receptor kinase 1 substrate motif;PAK2 kinase substrate motif;PKA kinase substrate motif;PKC kinase substrate motif	+
Q99490	Arf-GAP with GTPase, ANK repeat and PH domain-containing protein 2	AGAP2	S	638	0.959632	AGAP2_S638___1	LRAEAAAVAGLSTPGSLHRAAKRRTSLFANR	14.0155	13.6285	13.9622	13.9981	13.8647	13.9602	NA	NA	14.0234	14.5778	13.9901	14.0391	14.1724	14.0177	NA	NA	13.9014	13.9723	NA	NA	13.9279	13.7249	NA	NA	14.2501	13.7814	14.0816	14.1476	14.0719	13.9102	14.2948	13.8861	14.0216	14.1535	14.1726	13.9457	13.7759	13.8187	NA	NA	G protein-coupled receptor kinase 1 substrate motif;MAPKAPK2 kinase substrate motif	+
Q99490	Arf-GAP with GTPase, ANK repeat and PH domain-containing protein 2	AGAP2	S	648	0.952698	AGAP2_S648___1	LSTPGSLHRAAKRRTSLFANRRGSDSEKRSL	11.4238	10.1557	10.4451	10.9526	10.1335	10.1772	12.0523	10.6174	10.3167	11.0249	NA	NA	NA	NA	10.4082	10.0482	12.1131	11.7085	11.6324	11.9061	NA	NA	10.5372	10.2161	11.0668	11.0176	11.3625	11.4889	NA	NA	11.0529	10.3569	NA	NA	11.7096	10.388	11.9219	10.632	10.9601	11.346	14-3-3 domain binding motif;Aurora-A kinase substrate motif;Calmodulin-dependent protein kinase II substrate motif;PAK2 kinase substrate motif;Phosphorylase kinase substrate motif;Pim1 kinase substrate sequence;PKA kinase substrate motif;PKC epsilon kinase substrate motif;PKC kinase substrate motif	+
Q99490	Arf-GAP with GTPase, ANK repeat and PH domain-containing protein 2	AGAP2	S	1177	0.993062	AGAP2_S1177___1	ATTPSITATPSPRRRSSAASVGRADAPVALV	NA	NA	NA	NA	12.5123	12.3681	NA	NA	NA	NA	12.5348	12.6634	12.2506	12.2596	NA	NA	12.7619	12.9064	NA	NA	13.0981	13.1328	NA	NA	12.6136	12.7471	NA	NA	12.5567	12.5492	12.6876	12.6122	12.6105	12.7869	12.6549	12.5784	NA	NA	NA	NA	14-3-3 domain binding motif;Calmodulin-dependent protein kinase II substrate motif;G protein-coupled receptor kinase 1 substrate motif;GSK3 kinase substrate motif;PAK2 kinase substrate motif;PKA kinase substrate motif;PKC epsilon kinase substrate motif;PKC kinase substrate motif
Q99490	Arf-GAP with GTPase, ANK repeat and PH domain-containing protein 2	AGAP2	S	690	0.999973	AGAP2_S690___1	AIPIKQSFLLKRSGNSLNKEWKKKYVTLSSN	13.2385	14.0616	14.2405	13.4906	NA	NA	13.1099	15.6634	14.8408	13.6568	NA	NA	NA	NA	14.6034	14.6071	NA	NA	13.1948	13.0921	NA	NA	13.8699	14.3481	NA	NA	13.363	13.2236	NA	NA	NA	NA	NA	NA	NA	NA	13.5138	14.58	12.9686	12.7518		+
Q99490	Arf-GAP with GTPase, ANK repeat and PH domain-containing protein 2	AGAP2	S	634	0.773259	AGAP2_S634___1	GHRELRAEAAAVAGLSTPGSLHRAAKRRTSL	NA	NA	NA	NA	11.2833	11.485	NA	NA	NA	NA	NA	NA	NA	NA	NA	NA	11.3325	11.4244	NA	NA	NA	NA	NA	NA	11.8311	11.6261	NA	NA	NA	NA	11.8001	11.4501	NA	NA	11.7618	11.4705	NA	NA	NA	NA	G protein-coupled receptor kinase 1 substrate motif;GSK3 kinase substrate motif
Q99490	Arf-GAP with GTPase, ANK repeat and PH domain-containing protein 2	AGAP2	S	808	0.849441	AGAP2_S808___1	SKHLLKPDRNLARALSTDCTPSGDLSPLSRE	NA	NA	NA	NA	14.4488	14.6748	NA	NA	NA	NA	NA	NA	NA	NA	NA	NA	14.8472	14.6905	NA	NA	NA	NA	NA	NA	14.8868	14.9158	NA	NA	NA	NA	14.3595	14.5509	NA	NA	14.6138	14.7161	NA	NA	NA	NA	14-3-3 domain binding motif;Calmodulin-dependent protein kinase II substrate motif;Calmodulin-dependent protein kinase IV substrate motif;Chk1 kinase substrate motif;G protein-coupled receptor kinase 1 substrate motif;PKA kinase substrate motif;PKC kinase substrate motif	+
Q99490	Arf-GAP with GTPase, ANK repeat and PH domain-containing protein 2	AGAP2	S	827	1	AGAP2_S827___1	TPSGDLSPLSREPPPSPMVKKQRRKKLTTPS	NA	NA	NA	NA	NA	NA	13.3546	13.1645	NA	NA	NA	NA	NA	NA	13.2211	13.3453	NA	NA	13.3419	13.1687	NA	NA	13.0612	13.2962	NA	NA	NA	NA	NA	NA	NA	NA	NA	NA	NA	NA	NA	NA	13.1918	13.0614	DNA dependent Protein kinase substrate motif;ERK1,2 kinase substrate motif;GSK-3, ERK1, ERK2, CDK5 substrate motif;Proline-directed kinase substrate motif;WW domain binding motif	+
Q99490	Arf-GAP with GTPase, ANK repeat and PH domain-containing protein 2	AGAP2	S	927	0.970914	AGAP2_S927___1	SLQCCESSKVKLRTDSQSEAVAIQAIRNAKG	NA	NA	NA	NA	12.1748	13.0521	NA	NA	NA	NA	NA	NA	NA	NA	NA	NA	12.618	12.6125	NA	NA	NA	NA	NA	NA	13.19	13.0331	NA	NA	NA	NA	12.8982	13.8421	NA	NA	14.0515	15.3253	NA	NA	NA	NA	14-3-3 domain binding motif;Akt kinase substrate motif;ATM kinase substrate motif;b-Adrenergic Receptor kinase substrate motif;Calmodulin-dependent protein kinase II substrate motif;Casein kinase II substrate motif;DNA dependent Protein kinase substrate motif;G protein-coupled receptor kinase 1 substrate motif;MAPKAPK1 kinase substrate motif;PKA kinase substrate motif;PKC kinase substrate motif	+
Q99490	Arf-GAP with GTPase, ANK repeat and PH domain-containing protein 2	AGAP2	S	1178	0.982828	AGAP2_S1178___1	TTPSITATPSPRRRSSAASVGRADAPVALV_	NA	NA	NA	NA	NA	NA	NA	NA	NA	NA	12.5988	12.6344	12.3318	12.1357	NA	NA	NA	NA	NA	NA	13.0457	13.1823	NA	NA	NA	NA	NA	NA	12.54	12.7644	NA	NA	12.7785	12.8801	NA	NA	NA	NA	NA	NA	14-3-3 domain binding motif;Calmodulin-dependent protein kinase II substrate motif;Casein kinase II substrate motif;MAPKAPK1 kinase substrate motif;MDC1 BRCT domain binding motif;PAK2 kinase substrate motif;Pim1 kinase substrate sequence;PKA kinase substrate motif;PKC epsilon kinase substrate motif;PKC kinase substrate motif;Plk1 PBD domain binding motif;ZIP kinase substrate motif
Q99490	Arf-GAP with GTPase, ANK repeat and PH domain-containing protein 2	AGAP2	T	635	0.807951	AGAP2_T635___1	HRELRAEAAAVAGLSTPGSLHRAAKRRTSLF	NA	NA	NA	NA	11.7565	12.0208	NA	NA	NA	NA	NA	NA	NA	NA	NA	NA	11.9032	12.1811	NA	NA	NA	NA	NA	NA	12.2756	11.924	NA	NA	NA	NA	12.0251	12.2227	NA	NA	11.993	12.0596	NA	NA	NA	NA	Casein kinase II substrate motif;GSK-3, ERK1, ERK2, CDK5 substrate motif;MDC1 BRCT domain binding motif;Plk1 PBD domain binding motif;Proline-directed kinase substrate motif;WW domain binding motif	+
Q99490	Arf-GAP with GTPase, ANK repeat and PH domain-containing protein 2	AGAP2	T	925	0.8182	AGAP2_T925___1	LASLQCCESSKVKLRTDSQSEAVAIQAIRNA	NA	NA	NA	NA	NA	NA	NA	NA	NA	NA	11.8216	12.1939	11.7693	11.9694	NA	NA	NA	NA	NA	NA	12.017	12.3292	NA	NA	NA	NA	NA	NA	11.2579	11.575	NA	NA	11.622	11.7057	NA	NA	NA	NA	NA	NA	G protein-coupled receptor kinase 1 substrate motif;LKB1 kinase substrate motif;PKA kinase substrate motif;PKC kinase substrate motif
Q99490	Arf-GAP with GTPase, ANK repeat and PH domain-containing protein 2	AGAP2	S	1177	0.993062	AGAP2_S1177___2	ATTPSITATPSPRRRSSAASVGRADAPVALV	NA	NA	NA	NA	11.1443	11.4213	NA	NA	NA	NA	NA	NA	NA	NA	NA	NA	13.083	12.5573	NA	NA	NA	NA	NA	NA	12.1446	12.258	NA	NA	NA	NA	12.0679	11.557	NA	NA	12.5619	11.7742	NA	NA	NA	NA	14-3-3 domain binding motif;Calmodulin-dependent protein kinase II substrate motif;G protein-coupled receptor kinase 1 substrate motif;GSK3 kinase substrate motif;PAK2 kinase substrate motif;PKA kinase substrate motif;PKC epsilon kinase substrate motif;PKC kinase substrate motif
Q99490	Arf-GAP with GTPase, ANK repeat and PH domain-containing protein 2	AGAP2	S	1178	0.982828	AGAP2_S1178___2	TTPSITATPSPRRRSSAASVGRADAPVALV_	NA	NA	NA	NA	11.6871	11.9641	NA	NA	NA	NA	NA	NA	NA	NA	NA	NA	13.6257	13.1	NA	NA	NA	NA	NA	NA	12.6874	12.8008	NA	NA	NA	NA	12.6106	12.0998	NA	NA	13.1047	12.317	NA	NA	NA	NA	14-3-3 domain binding motif;Calmodulin-dependent protein kinase II substrate motif;Casein kinase II substrate motif;MAPKAPK1 kinase substrate motif;MDC1 BRCT domain binding motif;PAK2 kinase substrate motif;Pim1 kinase substrate sequence;PKA kinase substrate motif;PKC epsilon kinase substrate motif;PKC kinase substrate motif;Plk1 PBD domain binding motif;ZIP kinase substrate motif
P52594	Arf-GAP domain and FG repeat-containing protein 1	AGFG1	S	181	0.999988	AGFG1_S181___1	DSAPTLHLNKGTPSQSPVVGRSQGQQQEKKQ	16.4384	17.6729	16.4898	16.1431	17.4937	18.1503	15.7846	16.2589	17.5044	15.6137	16.3802	16.4046	16.7957	16.7232	16.9871	17.2524	15.901	15.8073	16.4415	16.2656	16.4488	16.4773	17.1471	17.3794	16.1796	16.2683	16.4042	16.2461	16.4168	16.3368	16.2506	16.6408	16.6852	17.098	16.3446	16.7302	16.232	17.022	16.2819	15.9679	ERK1,2 kinase substrate motif;GSK-3, ERK1, ERK2, CDK5 substrate motif;Proline-directed kinase substrate motif;WW domain binding motif	+
P52594	Arf-GAP domain and FG repeat-containing protein 1	AGFG1	S	179	0.987329	AGFG1_S179___2	LGDSAPTLHLNKGTPSQSPVVGRSQGQQQEK	NA	NA	NA	NA	15.0642	14.7005	14.9375	14.5345	NA	NA	14.3101	14.3638	14.497	14.4741	14.3043	14.3264	14.2038	14.3057	14.6978	14.7176	14.4564	14.4589	14.4786	14.3359	14.5723	14.6503	NA	NA	14.7823	14.6934	14.4863	14.6359	14.7232	14.6505	14.2508	14.54	NA	NA	14.5825	14.4948	ATM kinase substrate motif;Casein kinase II substrate motif;DNA dependent Protein kinase substrate motif;PKA kinase substrate motif	+
P52594	Arf-GAP domain and FG repeat-containing protein 1	AGFG1	S	181	0.999988	AGFG1_S181___2	DSAPTLHLNKGTPSQSPVVGRSQGQQQEKKQ	16.056	15.7405	15.4844	15.9811	16.0749	16.1299	15.2728	15.1315	14.685	16.0693	NA	NA	NA	NA	16.0094	16.2244	15.4183	15.1662	16.2654	16.1495	NA	NA	15.8596	15.4812	15.5984	15.4634	16.0544	16.0938	NA	NA	15.6813	15.6694	NA	NA	15.8916	16.2889	15.7901	15.4275	15.7198	15.2687	ERK1,2 kinase substrate motif;GSK-3, ERK1, ERK2, CDK5 substrate motif;Proline-directed kinase substrate motif;WW domain binding motif	+
P52594	Arf-GAP domain and FG repeat-containing protein 1	AGFG1	T	170	0.989822	AGFG1_T170___2	PEVKPLKSLLGDSAPTLHLNKGTPSQSPVVG	16.0522	15.7367	15.4805	15.9772	16.206	15.778	15.7032	15.4112	14.6811	16.0655	NA	NA	NA	NA	15.7826	15.9289	15.4544	15.7086	16.0921	16.0289	NA	NA	15.7581	15.4646	15.8	16.0008	16.0506	16.09	NA	NA	15.6695	15.6213	NA	NA	15.5381	15.567	15.7863	15.4237	15.7273	15.4468	DNA dependent Protein kinase substrate motif	+
P52594	Arf-GAP domain and FG repeat-containing protein 1	AGFG1	S	179	0.987329	AGFG1_S179___1	LGDSAPTLHLNKGTPSQSPVVGRSQGQQQEK	NA	NA	NA	NA	NA	NA	NA	NA	NA	NA	16.4074	16.7196	16.4123	16.5422	NA	NA	NA	NA	NA	NA	16.4411	16.1661	NA	NA	NA	NA	NA	NA	16.5516	16.51	NA	NA	16.9986	16.9358	NA	NA	NA	NA	NA	NA	ATM kinase substrate motif;Casein kinase II substrate motif;DNA dependent Protein kinase substrate motif;PKA kinase substrate motif	+
P52594	Arf-GAP domain and FG repeat-containing protein 1	AGFG1	S	293	0.894965	AGFG1_S293___1	VNANFAHFDNFPKSSSADFGTFNTSQSHQTA	13.6723	14.1797	13.8625	13.7217	NA	NA	NA	NA	13.8806	14.0171	NA	NA	NA	NA	NA	NA	NA	NA	NA	NA	NA	NA	NA	NA	NA	NA	13.7481	13.7541	NA	NA	NA	NA	NA	NA	NA	NA	14.1845	14.733	NA	NA	Calmodulin-dependent protein kinase II substrate motif;MDC1 BRCT domain binding motif;PKA kinase substrate motif;PKC kinase substrate motif;Plk1 PBD domain binding motif	+
P52594	Arf-GAP domain and FG repeat-containing protein 1	AGFG1	T	177	0.998224	AGFG1_T177___1	SLLGDSAPTLHLNKGTPSQSPVVGRSQGQQQ	NA	NA	NA	NA	NA	NA	13.2748	12.8049	NA	NA	NA	NA	NA	NA	12.4527	12.2647	NA	NA	13.4771	13.3296	NA	NA	12.94	12.7332	NA	NA	NA	NA	NA	NA	NA	NA	NA	NA	NA	NA	NA	NA	13.216	13.05	G protein-coupled receptor kinase 1 substrate motif;GSK-3, ERK1, ERK2, CDK5 substrate motif;PKA kinase substrate motif;PKC kinase substrate motif;Proline-directed kinase substrate motif;WW domain binding motif	+
P52594	Arf-GAP domain and FG repeat-containing protein 1	AGFG1	S	167	0.967787	AGFG1_S167___2	SSTPEVKPLKSLLGDSAPTLHLNKGTPSQSP	NA	NA	NA	NA	NA	NA	NA	NA	NA	NA	16.0159	16.0695	16.2027	16.1798	NA	NA	NA	NA	NA	NA	16.1621	16.1646	NA	NA	NA	NA	NA	NA	16.488	16.3991	NA	NA	16.429	16.3562	NA	NA	NA	NA	NA	NA	b-Adrenergic Receptor kinase substrate motif;Casein kinase II substrate motif	+
P52594	Arf-GAP domain and FG repeat-containing protein 1	AGFG1	T	177	0.998224	AGFG1_T177___2	SLLGDSAPTLHLNKGTPSQSPVVGRSQGQQQ	NA	NA	NA	NA	14.535	14.2135	NA	NA	NA	NA	NA	NA	NA	NA	NA	NA	13.6215	13.6141	NA	NA	NA	NA	NA	NA	14.0006	13.995	NA	NA	NA	NA	13.9368	14.1981	NA	NA	13.6471	14.0782	NA	NA	NA	NA	G protein-coupled receptor kinase 1 substrate motif;GSK-3, ERK1, ERK2, CDK5 substrate motif;PKA kinase substrate motif;PKC kinase substrate motif;Proline-directed kinase substrate motif;WW domain binding motif	+
Q8N302	Angiogenic factor with G patch and FHA domains 1	AGGF1	S	3	0.974719	AGGF1_S3___2	_____________MASEAPSPPRSPPPPTSP	NA	NA	NA	NA	15.0676	14.8824	NA	NA	NA	NA	14.6697	14.9103	14.7219	14.7796	NA	NA	14.8057	14.8579	NA	NA	14.7637	14.9228	NA	NA	14.8958	14.8452	NA	NA	14.9536	14.9869	14.8872	14.6949	14.9885	14.9712	14.8976	14.8339	NA	NA	NA	NA	G protein-coupled receptor kinase 1 substrate motif;GSK3 kinase substrate motif
Q8N302	Angiogenic factor with G patch and FHA domains 1	AGGF1	S	7	0.945685	AGGF1_S7___2	_________MASEAPSPPRSPPPPTSPEPEL	NA	NA	NA	NA	14.3664	14.1199	NA	NA	NA	NA	14.1793	14.4199	14.2315	14.2893	NA	NA	14.4861	14.4485	NA	NA	14.2734	14.4324	NA	NA	14.4361	14.5158	NA	NA	14.4632	14.4966	14.412	14.3627	14.4982	14.4809	14.4013	14.2158	NA	NA	NA	NA	Casein kinase I substrate motif;Cdc2 kinase substrate motif;CDK kinase substrate motif;CDK1,2,4,6 kinase substrate motif;DNA dependent Protein kinase substrate motif;ERK1,2 kinase substrate motif;G protein-coupled receptor kinase 1 substrate motif;GSK3 kinase substrate motif;GSK-3, ERK1, ERK2, CDK5 substrate motif;MAPKAPK2 kinase substrate motif;Proline-directed kinase substrate motif;WW domain b…	+
Q8N302	Angiogenic factor with G patch and FHA domains 1	AGGF1	S	3	0.974719	AGGF1_S3___3	_____________MASEAPSPPRSPPPPTSP	NA	NA	NA	NA	15.4252	15.2191	NA	NA	NA	NA	15.1326	15.1462	14.9741	15.3133	NA	NA	15.0455	15.2775	NA	NA	15.0861	15.3004	NA	NA	15.1033	15.184	NA	NA	15.3416	15.4406	15.1952	15.1634	15.203	15.4865	15.4197	15.3913	NA	NA	NA	NA	G protein-coupled receptor kinase 1 substrate motif;GSK3 kinase substrate motif
Q8N302	Angiogenic factor with G patch and FHA domains 1	AGGF1	S	7	0.945685	AGGF1_S7___3	_________MASEAPSPPRSPPPPTSPEPEL	NA	NA	NA	NA	15.4252	15.2191	NA	NA	NA	NA	15.1326	15.1462	14.9741	15.3133	NA	NA	15.0455	15.2775	NA	NA	15.0861	15.3004	NA	NA	15.1033	15.184	NA	NA	15.3416	15.4406	15.1952	15.1634	15.203	15.4865	15.4197	15.3913	NA	NA	NA	NA	Casein kinase I substrate motif;Cdc2 kinase substrate motif;CDK kinase substrate motif;CDK1,2,4,6 kinase substrate motif;DNA dependent Protein kinase substrate motif;ERK1,2 kinase substrate motif;G protein-coupled receptor kinase 1 substrate motif;GSK3 kinase substrate motif;GSK-3, ERK1, ERK2, CDK5 substrate motif;MAPKAPK2 kinase substrate motif;Proline-directed kinase substrate motif;WW domain b…	+
Q8N302	Angiogenic factor with G patch and FHA domains 1	AGGF1	S	17	0.867703	AGGF1_S17___3	ASEAPSPPRSPPPPTSPEPELAQLRRKVEKL	NA	NA	NA	NA	14.2121	14.006	NA	NA	NA	NA	13.9195	13.9331	13.761	14.1001	NA	NA	13.8323	14.0644	NA	NA	13.873	14.0873	NA	NA	13.8902	13.9708	NA	NA	14.1285	14.2274	13.9821	13.9503	13.9898	14.2734	14.2066	14.1782	NA	NA	NA	NA	Casein kinase II substrate motif;ERK1,2 kinase substrate motif;GSK-3, ERK1, ERK2, CDK5 substrate motif;Proline-directed kinase substrate motif;WW domain binding motif	+
Q8N302	Angiogenic factor with G patch and FHA domains 1	AGGF1	S	11	0.998533	AGGF1_S11___2	_____MASEAPSPPRSPPPPTSPEPELAQLR	NA	NA	NA	NA	15.0616	14.8991	NA	NA	NA	NA	NA	NA	NA	NA	NA	NA	14.811	14.8716	NA	NA	NA	NA	NA	NA	14.8905	14.8442	NA	NA	NA	NA	14.8979	14.664	NA	NA	14.9127	14.8156	NA	NA	NA	NA	ERK1,2 kinase substrate motif;G protein-coupled receptor kinase 1 substrate motif;Growth associated histone HI kinase substrate motif;GSK-3, ERK1, ERK2, CDK5 substrate motif;MAPKAPK2 kinase substrate motif;Proline-directed kinase substrate motif;WW domain binding motif	+
Q8N302	Angiogenic factor with G patch and FHA domains 1	AGGF1	S	11	0.998533	AGGF1_S11___3	_____MASEAPSPPRSPPPPTSPEPELAQLR	NA	NA	NA	NA	NA	NA	NA	NA	NA	NA	15.1326	15.1462	14.9741	15.3133	NA	NA	NA	NA	NA	NA	15.0861	15.3004	NA	NA	NA	NA	NA	NA	15.3416	15.4406	NA	NA	15.203	15.4865	NA	NA	NA	NA	NA	NA	ERK1,2 kinase substrate motif;G protein-coupled receptor kinase 1 substrate motif;Growth associated histone HI kinase substrate motif;GSK-3, ERK1, ERK2, CDK5 substrate motif;MAPKAPK2 kinase substrate motif;Proline-directed kinase substrate motif;WW domain binding motif	+
O00116	Alkyldihydroxyacetonephosphate synthase, peroxisomal	AGPS	S	65	0.997412	AGPS_S65___1	REALSTNECKARRAASAATAAPTATPAAQES	15.5943	15.943	15.8526	15.6042	16.0666	15.7022	15.6194	16.0406	17.1012	16.2068	15.9137	15.8063	16.0429	16.0938	16.0895	16.0992	15.3877	15.3238	15.6156	15.4715	15.8338	15.8525	15.7918	15.8488	15.5326	15.74	15.8224	15.7647	15.984	15.939	15.984	16.0872	15.5498	15.728	16.157	16.7628	15.3671	15.4876	16.1853	15.982	14-3-3 domain binding motif;Calmodulin-dependent protein kinase II substrate motif;Casein kinase II substrate motif;G protein-coupled receptor kinase 1 substrate motif;PKA kinase substrate motif;PKC kinase substrate motif;ZIP kinase substrate motif	+
Q6RW13	Type-1 angiotensin II receptor-associated protein	AGTRAP	S	127	0.817268	AGTRAP_S127___1	ERGGELLVHTGFLGSSQDRSAYQTIDSAEAP	NA	NA	NA	NA	NA	NA	NA	NA	NA	NA	11.3015	11.8307	11.1027	11.3941	NA	NA	NA	NA	NA	NA	11.1485	11.0656	NA	NA	NA	NA	NA	NA	11.6115	11.2575	NA	NA	11.4792	11.1604	NA	NA	NA	NA	NA	NA	ATM kinase substrate motif;DNA dependent Protein kinase substrate motif;G protein-coupled receptor kinase 1 substrate motif;GSK3 kinase substrate motif;MDC1 BRCT domain binding motif;Plk1 PBD domain binding motif	+
Q6RW13	Type-1 angiotensin II receptor-associated protein	AGTRAP	S	138	0.993424	AGTRAP_S138___1	FLGSSQDRSAYQTIDSAEAPADPFAVPEGRS	12.1431	12.0755	12.1343	12.3699	NA	NA	NA	NA	12.2252	13.1983	NA	NA	NA	NA	NA	NA	NA	NA	NA	NA	NA	NA	NA	NA	NA	NA	12.4295	12.6473	NA	NA	NA	NA	NA	NA	NA	NA	11.8758	11.7715	NA	NA	b-Adrenergic Receptor kinase substrate motif;Casein kinase II substrate motif;G protein-coupled receptor kinase 1 substrate motif	+
Q6RW13	Type-1 angiotensin II receptor-associated protein	AGTRAP	T	121	0.985134	AGTRAP_T121___1	VYHMYRERGGELLVHTGFLGSSQDRSAYQTI	NA	NA	NA	NA	11.0936	10.6442	NA	NA	NA	NA	NA	NA	NA	NA	NA	NA	10.4851	10.6216	NA	NA	NA	NA	NA	NA	10.6421	10.1735	NA	NA	NA	NA	10.7819	10.4082	NA	NA	10.1542	10.5669	NA	NA	NA	NA
Q8WYP5	Protein ELYS	AHCTF1	S	1232	1	AHCTF1_S1232___1	PSPGRSPQRLKETRISFVEEDVHPKWIPGAA	15.1733	14.1797	14.111	13.9766	14.9353	14.8954	14.0645	14.7475	13.1996	13.9396	14.3685	14.4355	14.2177	13.9717	14.7898	14.9703	14.672	14.2207	14.0462	13.9511	14.7059	14.4782	14.5084	14.9213	13.8002	13.8644	14.7025	14.7333	14.0956	14.3807	14.1691	14.0256	14.5809	14.4543	14.5893	14.5171	15.3435	14.33	13.9763	13.7138	Casein kinase II substrate motif;PKA kinase substrate motif;PKC kinase substrate motif	+
Q8WYP5	Protein ELYS	AHCTF1	S	1222	0.997445	AHCTF1_S1222___1	LRSTPLASPSPSPGRSPQRLKETRISFVEED	14.2395	14.5045	14.5048	14.8145	14.0805	14.3204	14.697	14.3846	14.4727	14.5605	14.3178	14.8497	14.2715	14.4478	14.1237	14.4274	14.8066	14.9389	14.7106	15.3542	14.6847	14.7605	14.2147	14.4393	14.7012	14.7561	14.4176	14.8446	14.2846	14.4861	14.566	14.4661	14.7796	14.8724	14.6035	14.5156	14.5806	14.8154	14.3954	15.0078	Cdc2 kinase substrate motif;CDK kinase substrate motif;CDK1,2,4,6 kinase substrate motif;ERK1,2 kinase substrate motif;Growth associated histone HI kinase substrate motif;GSK-3, ERK1, ERK2, CDK5 substrate motif;MAPKAPK2 kinase substrate motif;Proline-directed kinase substrate motif;WW domain binding motif	+
Q8WYP5	Protein ELYS	AHCTF1	S	1944	0.979922	AHCTF1_S1944___1	QLRIKHVRRVRGREVSPSDVREDSNLESSQL	NA	NA	NA	NA	13.6574	13.6189	13.9803	13.535	NA	NA	13.8615	14.0983	14.2552	14.349	13.6461	13.8183	13.796	14.0499	14.1911	14.2473	13.7839	13.7668	13.8166	13.6784	14.2189	14.1759	NA	NA	14.0087	13.7891	14.0411	13.9945	13.8718	13.7121	14.0951	13.8488	NA	NA	14.0312	14.5522	14-3-3 domain binding motif;Akt kinase substrate motif;Calmodulin-dependent protein kinase II substrate motif;Casein kinase II substrate motif;ERK1,2 kinase substrate motif;GSK-3, ERK1, ERK2, CDK5 substrate motif;MAPKAPK1 kinase substrate motif;PKA kinase substrate motif;PKC epsilon kinase substrate motif;PKC kinase substrate motif;Proline-directed kinase substrate motif;Pyruvate dehydrogenase ki…	+
Q8WYP5	Protein ELYS	AHCTF1	S	1946	0.825872	AHCTF1_S1946___1	RIKHVRRVRGREVSPSDVREDSNLESSQLTV	NA	NA	NA	NA	15.3305	15.2955	NA	NA	NA	NA	15.5655	15.5907	15.5144	15.5028	NA	NA	15.4518	15.5449	NA	NA	14.9986	15.043	NA	NA	14.9825	15.4233	NA	NA	15.2764	15.2667	15.4009	15.2201	15.3851	15.3781	15.4954	15.3766	NA	NA	NA	NA	DNA dependent Protein kinase substrate motif	+
Q8WYP5	Protein ELYS	AHCTF1	S	1160	0.999121	AHCTF1_S1160___1	YLVSRSLPSSSQLKGSPQAISRASELHLLET	NA	NA	NA	NA	14.221	14.1038	NA	NA	NA	NA	15.136	15.2977	15.6194	15.8305	NA	NA	15.7026	15.8389	NA	NA	15.5876	15.7319	NA	NA	16.2869	16.3209	NA	NA	15.8581	15.5332	16.5047	16.0741	15.595	15.5818	15.5003	15.2182	NA	NA	NA	NA	ERK1,2 kinase substrate motif;GSK-3, ERK1, ERK2, CDK5 substrate motif;PKA kinase substrate motif;PKC kinase substrate motif;Proline-directed kinase substrate motif;WW domain binding motif	+
Q8WYP5	Protein ELYS	AHCTF1	S	1218	0.959052	AHCTF1_S1218___1	LRSTLRSTPLASPSPSPGRSPQRLKETRISF	14.0023	14.3142	14.307	14.3349	NA	NA	NA	NA	14.8399	14.2411	14.3748	14.6074	13.9444	14.0591	NA	NA	NA	NA	NA	NA	13.9365	14.0248	NA	NA	NA	NA	13.9701	13.9521	14.0923	14.0039	NA	NA	14.2827	14.487	NA	NA	13.7433	14.1081	NA	NA	Cdc2 kinase substrate motif;CDK kinase substrate motif;CDK1,2,4,6 kinase substrate motif;DNA dependent Protein kinase substrate motif;ERK1,2 kinase substrate motif;G protein-coupled receptor kinase 1 substrate motif;GSK3 kinase substrate motif;GSK-3, ERK1, ERK2, CDK5 substrate motif;MAPKAPK2 kinase substrate motif;Proline-directed kinase substrate motif;WW domain binding motif	+
Q8WYP5	Protein ELYS	AHCTF1	S	1996	1	AHCTF1_S1996___1	NPSEDVGSKAVKEERSPKKKEAPSIRRRSTR	NA	NA	NA	NA	NA	NA	15.4563	16.321	NA	NA	NA	NA	NA	NA	17.4894	17.9997	NA	NA	16.3346	16.6901	NA	NA	17.53	17.94	NA	NA	NA	NA	NA	NA	NA	NA	NA	NA	NA	NA	NA	NA	16.5785	16.236	Casein kinase I substrate motif;Cdc2 kinase substrate motif;CDK kinase substrate motif;CDK1,2,4,6 kinase substrate motif;ERK1,2 kinase substrate motif;Growth associated histone HI kinase substrate motif;GSK-3, ERK1, ERK2, CDK5 substrate motif;PKA kinase substrate motif;PKC kinase substrate motif;Proline-directed kinase substrate motif;WW domain binding motif	+
Q8WYP5	Protein ELYS	AHCTF1	S	1797	0.997457	AHCTF1_S1797___1	ISEASENIYSDVRGLSQNQQIPQNSVTPRRG	NA	NA	NA	NA	NA	NA	13.6303	13.2371	NA	NA	NA	NA	NA	NA	13.1309	13.2522	NA	NA	12.9495	13.1308	NA	NA	13.3008	13.1891	NA	NA	NA	NA	NA	NA	NA	NA	NA	NA	NA	NA	NA	NA	13.0056	12.9975	14-3-3 domain binding motif;ATM kinase substrate motif;Calmodulin-dependent protein kinase II substrate motif;DNA dependent Protein kinase substrate motif;MAPKAPK2 kinase substrate motif;PKA kinase substrate motif;PKC kinase substrate motif	+
Q8WYP5	Protein ELYS	AHCTF1	S	1884	0.999944	AHCTF1_S1884___1	KRTPRRIKRSVENQESVEIINDLKVSTVTSP	NA	NA	NA	NA	NA	NA	NA	NA	NA	NA	12.3425	12.4001	12.211	11.9193	NA	NA	NA	NA	NA	NA	12.4012	11.6599	NA	NA	NA	NA	NA	NA	12.674	12.243	NA	NA	12.5067	11.797	NA	NA	NA	NA	NA	NA	b-Adrenergic Receptor kinase substrate motif;Casein kinase II substrate motif	+
Q8WYP5	Protein ELYS	AHCTF1	S	1154	0.762339	AHCTF1_S1154___1	SMKSPLYLVSRSLPSSSQLKGSPQAISRASE	14.4324	14.1826	12.847	13.0537	NA	NA	NA	NA	10.9403	12.4631	NA	NA	NA	NA	NA	NA	NA	NA	NA	NA	NA	NA	NA	NA	NA	NA	12.4601	11.4182	NA	NA	NA	NA	NA	NA	NA	NA	13.3075	13.034	NA	NA	MAPKAPK2 kinase substrate motif;MDC1 BRCT domain binding motif;Plk1 PBD domain binding motif	+
Q8WYP5	Protein ELYS	AHCTF1	S	1464	0.966232	AHCTF1_S1464___1	DNKSMADVLGDGGNSSLTISEGPIVSERRLN	12.1254	12.3119	12.3875	12.5706	NA	NA	NA	NA	12.464	13.0755	NA	NA	NA	NA	NA	NA	NA	NA	NA	NA	NA	NA	NA	NA	NA	NA	12.843	12.8052	NA	NA	NA	NA	NA	NA	NA	NA	12.256	12.2739	NA	NA	Casein kinase II substrate motif;G protein-coupled receptor kinase 1 substrate motif;GSK3 kinase substrate motif;MDC1 BRCT domain binding motif;Plk1 PBD domain binding motif
Q8WYP5	Protein ELYS	AHCTF1	S	1216	0.974308	AHCTF1_S1216___1	SILRSTLRSTPLASPSPSPGRSPQRLKETRI	NA	NA	NA	NA	NA	NA	NA	NA	NA	NA	13.0247	13.3741	13.0426	13.3725	NA	NA	NA	NA	NA	NA	13.0472	13.1	NA	NA	NA	NA	NA	NA	13.1131	13.1242	NA	NA	13.5067	13.4877	NA	NA	NA	NA	NA	NA	Casein kinase II substrate motif;DNA dependent Protein kinase substrate motif;ERK1,2 kinase substrate motif;GSK-3, ERK1, ERK2, CDK5 substrate motif;Proline-directed kinase substrate motif;WW domain binding motif	+
Q8WYP5	Protein ELYS	AHCTF1	S	1898	0.995313	AHCTF1_S1898___1	ESVEIINDLKVSTVTSPSRMIRKLRSTNLDA	NA	NA	NA	NA	NA	NA	14.2294	14.6561	NA	NA	NA	NA	NA	NA	14.7696	14.8147	NA	NA	14.3158	14.5588	NA	NA	15.1145	15.1571	NA	NA	NA	NA	NA	NA	NA	NA	NA	NA	NA	NA	NA	NA	14.4071	14.2789	Casein kinase II substrate motif;Cdc2 kinase substrate motif;CDK kinase substrate motif;CDK1,2,4,6 kinase substrate motif;ERK1,2 kinase substrate motif;Growth associated histone HI kinase substrate motif;GSK-3, ERK1, ERK2, CDK5 substrate motif;MAPKAPK2 kinase substrate motif;Proline-directed kinase substrate motif;WW domain binding motif	+
Q8WYP5	Protein ELYS	AHCTF1	S	1222	0.997445	AHCTF1_S1222___2	LRSTPLASPSPSPGRSPQRLKETRISFVEED	16.5288	16.245	16.6628	16.8923	NA	NA	NA	NA	16.3703	17.1041	NA	NA	NA	NA	NA	NA	NA	NA	NA	NA	NA	NA	NA	NA	NA	NA	16.73	16.8573	NA	NA	NA	NA	NA	NA	NA	NA	16.5135	16.2589	NA	NA	Cdc2 kinase substrate motif;CDK kinase substrate motif;CDK1,2,4,6 kinase substrate motif;ERK1,2 kinase substrate motif;Growth associated histone HI kinase substrate motif;GSK-3, ERK1, ERK2, CDK5 substrate motif;MAPKAPK2 kinase substrate motif;Proline-directed kinase substrate motif;WW domain binding motif	+
O43865	Putative adenosylhomocysteinase 2	AHCYL1	S	2	1	AHCYL1_S2___1	______________MSMPDAMPLPGVGEELK	13.1285	12.2467	12.4985	12.3314	12.6885	12.4425	NA	NA	12.1571	13.1239	NA	NA	NA	NA	NA	NA	13.4642	13.0682	NA	NA	NA	NA	NA	NA	13.0949	12.618	13.0646	12.8879	NA	NA	12.057	11.7951	NA	NA	12.4347	12.3094	12.5981	11.9356	NA	NA	Casein kinase II substrate motif;G protein-coupled receptor kinase 1 substrate motif;Pyruvate dehydrogenase kinase substrate motif	+
Q5TGY3	AT-hook DNA-binding motif-containing protein 1	AHDC1	S	1187	0.994602	AHDC1_S1187___1	QFNQPVGGGGFRRANSEASSSEGQSSLSSLE	13.5564	13.2779	13.717	13.5847	13.7167	13.1211	13.4812	13.3554	14.2408	13.8815	13.5843	13.3253	13.8713	13.3642	13.4238	13.5179	13.1719	13.0146	14.2042	13.962	13.9211	13.4528	13.3642	13.2524	14.5189	14.2633	13.9178	13.6318	13.372	13.5688	13.8299	13.9473	13.6733	13.787	13.2235	13.1128	13.1013	13.0109	13.7092	13.6496	14-3-3 domain binding motif;Calmodulin-dependent protein kinase II substrate motif;Calmodulin-dependent protein kinase IV substrate motif;Casein kinase II substrate motif;G protein-coupled receptor kinase 1 substrate motif;GSK3 kinase substrate motif;PKA kinase substrate motif;PKC kinase substrate motif;ZIP kinase substrate motif	+
Q5TGY3	AT-hook DNA-binding motif-containing protein 1	AHDC1	S	1064	0.97226	AHDC1_S1064___1	SAPTPLRCDSRASTVSPGGYMVPKGTTASAT	12.5822	12.3598	13.0325	12.9538	12.7596	12.6874	NA	NA	14.7414	13.6762	13.1307	12.8853	12.9349	13.2117	NA	NA	12.4182	12.6762	NA	NA	12.8765	12.9261	NA	NA	13.5716	13.9398	12.9495	12.9577	13.0617	13.1016	13.3158	13.6519	13.1053	12.9879	12.5816	12.6195	12.5294	12.4391	NA	NA	ERK1,2 kinase substrate motif;GSK-3, ERK1, ERK2, CDK5 substrate motif;Proline-directed kinase substrate motif;WW domain binding motif	+
Q5TGY3	AT-hook DNA-binding motif-containing protein 1	AHDC1	S	868	0.912395	AHDC1_S868___1	LDFALSASRPESRKASGTYAGPPTSALPAQR	NA	NA	NA	NA	NA	NA	NA	NA	NA	NA	15.4239	15.1097	15.6217	15.3711	NA	NA	NA	NA	NA	NA	16.0097	16.2587	NA	NA	NA	NA	NA	NA	15.4548	15.5402	NA	NA	15.249	15.5104	NA	NA	NA	NA	NA	NA	14-3-3 domain binding motif;Calmodulin-dependent protein kinase II substrate motif;Casein kinase II substrate motif;G protein-coupled receptor kinase 1 substrate motif;MAPKAPK2 kinase substrate motif;PKA kinase substrate motif;PKC epsilon kinase substrate motif;PKC kinase substrate motif	+
Q5TGY3	AT-hook DNA-binding motif-containing protein 1	AHDC1	S	596	0.981298	AHDC1_S596___1	MPEVKKRRRRKQKLASPQPSYAADANDSKAE	NA	NA	NA	NA	NA	NA	NA	NA	NA	NA	12.3412	12.7122	12.7902	12.6511	NA	NA	NA	NA	NA	NA	12.3855	12.3388	NA	NA	NA	NA	NA	NA	12.1464	12.2859	NA	NA	11.9875	12.1128	NA	NA	NA	NA	NA	NA	ERK1,2 kinase substrate motif;G protein-coupled receptor kinase 1 substrate motif;GSK3 kinase substrate motif;GSK-3, ERK1, ERK2, CDK5 substrate motif;PKA kinase substrate motif;PKC kinase substrate motif;Proline-directed kinase substrate motif;WW domain binding motif	+
Q09666	Neuroblast differentiation-associated protein AHNAK	AHNAK	S	5752	1	AHNAK_S5752___1	SGSKGDLKSSKASLGSLEGEAEAEASSPKGK	17.3621	17.9087	17.5199	16.8729	18.1956	18.0508	17.3708	17.8219	17.8298	16.9987	17.5525	17.2244	17.3983	17.175	16.7622	16.8829	17.8098	17.4943	17.8225	17.7392	17.2383	16.9028	18.2031	18.0472	17.3556	17.3665	17.544	17.3574	18.4801	18.1557	17.1825	17.2057	17.5836	17.2775	17.045	17.2824	17.7416	17.8533	17.3096	17.0289	Casein kinase II substrate motif	+
Q09666	Neuroblast differentiation-associated protein AHNAK	AHNAK	S	5762	0.999999	AHNAK_S5762___1	KASLGSLEGEAEAEASSPKGKFSLFKSKKPR	14.7004	14.9331	14.4679	14.2697	15.9729	14.6379	15.1516	15.1308	14.5611	14.4968	14.6328	15.0497	14.6426	14.6348	13.7608	13.6149	14.6488	14.2931	14.9867	14.3456	14.212	14.2136	15.8051	15.3018	14.4824	14.4634	14.7779	15.0975	14.9356	15.2711	14.7381	14.1563	14.4286	14.559	14.4738	14.713	14.5582	14.7172	14.6387	13.8438		+
Q09666	Neuroblast differentiation-associated protein AHNAK	AHNAK	S	5763	0.999999	AHNAK_S5763___1	ASLGSLEGEAEAEASSPKGKFSLFKSKKPRH	18.2838	19.0991	18.2303	17.8671	19.6781	19.3944	18.7913	19.0514	19.6764	18.2766	18.823	18.7302	18.5662	18.4485	17.905	17.8638	18.2004	18.3576	18.6941	18.3977	18.2068	18.1656	19.4724	19.233	18.0903	18.2118	18.4725	18.6586	19.0075	18.8519	18.4499	18.5293	18.7	18.4654	18.2648	18.7887	18.3662	19.0347	18.4576	18.0989	Casein kinase I substrate motif;ERK1,2 kinase substrate motif;Growth associated histone HI kinase substrate motif;GSK-3, ERK1, ERK2, CDK5 substrate motif;MDC1 BRCT domain binding motif;PKA kinase substrate motif;PKC kinase substrate motif;Plk1 PBD domain binding motif;Proline-directed kinase substrate motif;WW domain binding motif	+
Q09666	Neuroblast differentiation-associated protein AHNAK	AHNAK	S	177	0.988328	AHNAK_S177___1	VDVTGREGAKDIDISSPEFKIKIPRHELTEI	17.4613	18.8881	17.8367	17.3281	19.3284	18.7911	18.2408	18.5319	19.3943	17.694	18.3302	18.2072	18.2869	17.9576	17.37	17.4827	17.9597	17.7075	17.9513	17.8087	17.4951	17.3441	18.675	18.7037	17.7651	17.842	17.5991	17.5119	18.6075	18.0888	18.0409	17.7475	18.0587	17.7106	17.1826	17.7218	17.5526	18.8204	17.8194	17.503	Casein kinase I substrate motif;Casein kinase II substrate motif;ERK1,2 kinase substrate motif;GSK-3, ERK1, ERK2, CDK5 substrate motif;MDC1 BRCT domain binding motif;Plk1 PBD domain binding motif;Proline-directed kinase substrate motif;WW domain binding motif	+
Q09666	Neuroblast differentiation-associated protein AHNAK	AHNAK	S	93	0.999998	AHNAK_S93___1	GHHTVGLKLHRKGDRSPEPGQTWTREVFSSC	16.2005	15.4793	15.5456	15.4339	16.1536	16.0207	16.8201	15.6483	15.6336	15.3617	16.1819	15.8699	15.8088	15.4236	14.9674	14.558	16.1954	16.0139	16.336	16.1179	15.4566	15.2308	16.3571	15.3323	15.7718	15.4657	16.2086	15.9872	16.005	15.8755	15.8007	15.3555	16.1468	15.928	15.8442	15.3055	16.4333	15.6432	15.9591	15.8309	Casein kinase II substrate motif;ERK1,2 kinase substrate motif;Growth associated histone HI kinase substrate motif;GSK-3, ERK1, ERK2, CDK5 substrate motif;PKA kinase substrate motif;Proline-directed kinase substrate motif;WW domain binding motif	+
Q09666	Neuroblast differentiation-associated protein AHNAK	AHNAK	S	5731	0.999292	AHNAK_S5731___1	KFNFSKPKGKGGVTGSPEASISGSKGDLKSS	18.5075	18.123	18.4273	18.0224	18.7754	18.7118	19.3643	18.3106	19.3727	18.2242	18.7447	19.106	18.1807	18.3766	17.3904	17.3612	18.8166	18.5355	18.8171	18.8427	18.327	18.0295	18.4318	18.3366	18.4544	18.3341	18.5025	18.2093	18.9632	18.701	18.1986	18.145	18.0153	17.7545	18.1975	18.0295	18.7154	18.0941	18.5368	18.8071	Casein kinase II substrate motif;ERK1,2 kinase substrate motif;G protein-coupled receptor kinase 1 substrate motif;GSK3 kinase substrate motif;GSK-3, ERK1, ERK2, CDK5 substrate motif;Proline-directed kinase substrate motif;WW domain binding motif	+
Q09666	Neuroblast differentiation-associated protein AHNAK	AHNAK	S	5841	0.99993	AHNAK_S5841___1	GGLGSKSKGHYEVTGSDDETGKLQGSGVSLA	18.4925	18.4618	17.9124	17.9335	18.2314	18.4803	17.6981	17.7832	17.274	17.1713	18.0974	17.6254	17.7895	17.6799	17.4231	17.5402	18.0264	18.0104	18.2654	18.3765	17.7695	17.6628	18.2243	18.3302	18.1584	18.1064	17.7357	17.6651	18.6518	18.4686	17.5442	17.3901	17.8882	17.644	17.5952	17.7344	18.5658	18.0653	17.7919	17.8446	BARD1 BRCT domain binding motif;Casein kinase II substrate motif;G protein-coupled receptor kinase 1 substrate motif	+
Q09666	Neuroblast differentiation-associated protein AHNAK	AHNAK	S	559	0.998103	AHNAK_S559___1	ETPNLEGTLTGPRLGSPSGKTGTCRISMSEV	16.3784	15.7182	15.707	15.5189	16.9066	16.4363	16.809	16.1455	15.8228	15.6555	16.3319	16.1702	15.4548	15.2133	15.1642	14.8011	16.4136	15.9821	16.3247	15.7712	15.7846	15.6341	16.922	15.9827	15.9217	15.607	16.053	16.0876	16.5366	16.3496	15.718	15.1873	16.1081	16.0759	15.8849	15.6015	16.6025	16.1152	16.1092	15.6295	14-3-3 domain binding motif;Calmodulin-dependent protein kinase II substrate motif;Casein kinase II substrate motif;ERK1,2 kinase substrate motif;GSK-3, ERK1, ERK2, CDK5 substrate motif;PKA kinase substrate motif;PKC kinase substrate motif;Proline-directed kinase substrate motif;WW domain binding motif	+
Q09666	Neuroblast differentiation-associated protein AHNAK	AHNAK	S	135	1	AHNAK_S135___1	EYQRIYTTKIKPRLKSEDGVEGDLGETQSRT	18.4571	18.2064	17.6195	17.8271	19.1657	18.6071	18.7873	18.4222	17.538	18.1749	18.5466	18.6865	17.539	17.8486	17.2853	17.2321	17.6766	17.7115	18.4811	18.289	17.4394	17.7529	19.186	19.2508	17.5247	17.731	18.9029	19.066	18.3858	18.7595	18.4662	17.8642	18.8139	19.0484	19.1126	18.9609	18.6084	18.4204	17.7883	18.0985	14-3-3 domain binding motif;Calmodulin-dependent protein kinase II substrate motif;G protein-coupled receptor kinase 1 substrate motif;MAPKAPK1 kinase substrate motif;PKA kinase substrate motif;PKC kinase substrate motif	+
Q09666	Neuroblast differentiation-associated protein AHNAK	AHNAK	S	210	0.993539	AHNAK_S210___1	VDVETQSGKTVIRLPSGSGAASPTGSAVDIR	13.456	13.7345	13.2666	13.3376	14.1127	14.5353	13.8894	13.7442	13.2525	14.4486	13.5055	13.6903	13.35	13.4562	13.1375	13.0964	13.4739	13.4265	13.7964	13.7948	13.4034	13.5513	13.5812	13.6309	13.2576	13.4209	13.4372	13.5328	13.8628	13.7086	13.416	13.4891	13.7205	13.7996	13.343	13.5733	13.5774	14.0048	13.6737	13.7034	14-3-3 domain binding motif;Calmodulin-dependent protein kinase II substrate motif;Calmodulin-dependent protein kinase IV substrate motif;Casein kinase II substrate motif;Chk1 kinase substrate motif;DNA dependent Protein kinase substrate motif;G protein-coupled receptor kinase 1 substrate motif;PKA kinase substrate motif;PKC kinase substrate motif	+
Q09666	Neuroblast differentiation-associated protein AHNAK	AHNAK	S	216	0.998713	AHNAK_S216___1	SGKTVIRLPSGSGAASPTGSAVDIRAGAISA	16.4945	16.3682	16.3657	16.4397	17.0661	17.7411	16.2366	16.5024	16.1846	16.7908	16.3886	16.5286	16.5738	16.6776	16.3355	16.3904	16.181	16.3399	16.8403	16.563	16.3975	16.3912	17.0771	16.9362	16.488	16.6733	16.6139	16.4009	16.9998	16.7945	16.2674	16.8926	16.5535	16.4693	15.8262	16.2988	17.2346	16.8817	16.5699	16.3232	Casein kinase II substrate motif;ERK1,2 kinase substrate motif;G protein-coupled receptor kinase 1 substrate motif;GSK3 kinase substrate motif;GSK-3, ERK1, ERK2, CDK5 substrate motif;MAPKAPK2 kinase substrate motif;Proline-directed kinase substrate motif;WW domain binding motif	+
Q09666	Neuroblast differentiation-associated protein AHNAK	AHNAK	S	3426	1	AHNAK_S3426___1	SSPKVSMPDVELNLKSPKVKGDLDIAGPNLE	16.7058	16.8889	16.3436	16.3563	18.0968	18.1004	16.9273	17.361	17.018	16.4245	17.0423	16.8999	16.4823	16.1476	15.9543	16.0284	16.7405	16.4988	16.5853	16.6885	16.4499	16.4662	17.5022	17.5191	16.3536	16.3412	16.8112	16.8006	16.9284	17.0839	16.4401	16.2333	16.9501	16.9783	16.3578	16.2663	17.0617	17.0181	16.5598	16.3028	ERK1,2 kinase substrate motif;Growth associated histone HI kinase substrate motif;GSK-3, ERK1, ERK2, CDK5 substrate motif;PKA kinase substrate motif;PKC kinase substrate motif;Proline-directed kinase substrate motif;WW domain binding motif	+
Q09666	Neuroblast differentiation-associated protein AHNAK	AHNAK	T	5824	1	AHNAK_T5824___1	EGGKVKGKHGKLKFGTFGGLGSKSKGHYEVT	17.4072	17.9408	17.5727	17.0501	18.2251	17.8113	17.6749	17.986	17.1464	16.871	17.4967	17.3178	17.2798	17.3202	16.4036	16.5549	17.3855	17.3677	17.8364	17.8044	16.8102	16.8072	17.9627	17.7684	17.9338	17.8353	17.347	17.1984	18.3185	18.0758	16.8989	16.6357	17.3903	17.0446	16.7242	17.0438	17.6466	17.6811	17.1418	16.7281	AMP-activated protein kinase substrate motif;PKA kinase substrate motif;PKC kinase substrate motif	+
Q09666	Neuroblast differentiation-associated protein AHNAK	AHNAK	T	4766	1	AHNAK_T4766___1	KGPEADIKGPKVDINTPDVDVHGPDWHLKMP	12.337	12.5029	12.217	12.1336	14.0476	14.181	13.2717	13.3596	13.5344	13.2828	13.3332	13.0706	12.5509	12.3066	11.9758	12.067	12.974	12.6117	12.6485	12.6766	12.3192	12.2928	13.5887	13.3933	12.2306	12.3781	12.7261	12.7089	13.155	13.2573	12.7815	12.6394	12.9051	12.6952	11.8946	12.1474	13.0745	13.3687	12.6296	12.2751	Casein kinase I substrate motif;GSK-3, ERK1, ERK2, CDK5 substrate motif;Proline-directed kinase substrate motif;WW domain binding motif	+
Q09666	Neuroblast differentiation-associated protein AHNAK	AHNAK	S	5752	1	AHNAK_S5752___2	SGSKGDLKSSKASLGSLEGEAEAEASSPKGK	15.8855	15.6552	16.1371	15.5318	16.4294	15.1369	15.3749	16.0845	15.5884	16.2255	16.1858	15.9564	15.7149	15.5096	15.6688	15.7795	16.3229	16.0885	15.6101	15.4596	15.5915	15.3633	16.7705	16.7457	15.7748	15.7104	16.1612	15.8491	16.2457	15.9992	15.7902	15.191	15.8144	15.7127	15.746	15.9034	15.704	15.3557	15.4307	15.1691	Casein kinase II substrate motif	+
Q09666	Neuroblast differentiation-associated protein AHNAK	AHNAK	S	210	0.993539	AHNAK_S210___2	VDVETQSGKTVIRLPSGSGAASPTGSAVDIR	15.4426	15.6837	15.1118	15.2746	15.9806	16.069	15.633	15.7796	15.0291	15.6734	15.7024	15.6648	15.4314	15.4035	15.2353	15.2941	15.3183	15.2246	15.5831	15.4525	15.2424	15.3824	15.5439	15.6113	15.2954	15.2814	15.4531	15.4007	15.5452	15.5607	15.2572	15.2584	15.6133	15.4753	15.4207	15.9159	15.6785	16.2739	15.5806	15.308	14-3-3 domain binding motif;Calmodulin-dependent protein kinase II substrate motif;Calmodulin-dependent protein kinase IV substrate motif;Casein kinase II substrate motif;Chk1 kinase substrate motif;DNA dependent Protein kinase substrate motif;G protein-coupled receptor kinase 1 substrate motif;PKA kinase substrate motif;PKC kinase substrate motif	+
Q09666	Neuroblast differentiation-associated protein AHNAK	AHNAK	S	216	0.998713	AHNAK_S216___2	SGKTVIRLPSGSGAASPTGSAVDIRAGAISA	17.3731	17.5015	17.1566	17.3134	18.2418	18.655	17.5731	17.7459	17.0865	17.7712	17.6668	17.6291	17.3958	17.3679	17.193	17.2309	17.249	17.2394	17.5278	17.3992	17.2068	17.3467	17.5414	17.5929	17.0537	17.0135	17.5383	17.4714	17.5096	17.5251	17.133	17.1413	17.5777	17.4397	17.2425	17.6959	17.5518	17.9014	17.5199	17.3412	Casein kinase II substrate motif;ERK1,2 kinase substrate motif;G protein-coupled receptor kinase 1 substrate motif;GSK3 kinase substrate motif;GSK-3, ERK1, ERK2, CDK5 substrate motif;MAPKAPK2 kinase substrate motif;Proline-directed kinase substrate motif;WW domain binding motif	+
Q09666	Neuroblast differentiation-associated protein AHNAK	AHNAK	S	5110	1	AHNAK_S5110___1	FDIKSPKFKAEAPLPSPKLEGELQAPDLELS	NA	NA	NA	NA	16.6717	15.9722	15.7885	15.4936	NA	NA	15.5999	15.5014	15.0959	15.0523	14.4887	14.3351	14.8543	15.0101	15.6131	15.2592	14.5747	14.6213	15.808	15.6353	14.7242	14.787	NA	NA	15.5674	15.8831	15.196	14.4563	15.3031	14.9106	15.2408	15.1972	NA	NA	14.9926	14.6956	DNA dependent Protein kinase substrate motif;ERK1,2 kinase substrate motif;Growth associated histone HI kinase substrate motif;GSK-3, ERK1, ERK2, CDK5 substrate motif;PKA kinase substrate motif;PKC kinase substrate motif;Proline-directed kinase substrate motif;WW domain binding motif	+
Q09666	Neuroblast differentiation-associated protein AHNAK	AHNAK	S	5749	1	AHNAK_S5749___1	ASISGSKGDLKSSKASLGSLEGEAEAEASSP	14.99	15.6515	15.3118	14.7796	15.8991	15.895	NA	NA	15.4026	14.7763	15.5731	15.1327	14.6887	14.7615	NA	NA	15.6249	14.8818	NA	NA	15.3788	14.8091	NA	NA	15.1245	14.8801	15.0963	15.0479	15.6525	15.3273	14.9071	15.2073	15.6183	15.4433	14.7691	15.1964	15.4984	15.8309	NA	NA	Casein kinase II substrate motif;MAPKAPK2 kinase substrate motif;PKA kinase substrate motif;PKC kinase substrate motif	+
Q09666	Neuroblast differentiation-associated protein AHNAK	AHNAK	S	176	0.879893	AHNAK_S176___1	TVDVTGREGAKDIDISSPEFKIKIPRHELTE	NA	NA	NA	NA	19.0696	19.8602	17.1401	18.4228	NA	NA	18.2611	17.8854	17.9055	17.5924	17.1512	17.4087	17.5683	17.3505	17.2507	17.1793	16.9609	16.3648	18.6037	18.8702	17.0618	16.6408	NA	NA	18.8096	17.4621	17.1363	17.577	17.6288	16.9126	16.0528	17.4657	NA	NA	17.052	16.7045	Casein kinase II substrate motif	+
Q09666	Neuroblast differentiation-associated protein AHNAK	AHNAK	S	4986	1	AHNAK_S4986___1	KIPKFKKPKFGFGAKSPKADIKSPSLDVTVP	14.18	14.2147	13.9519	13.4671	NA	NA	15.4168	15.0982	14.877	13.8324	15.1965	14.9974	14.3015	13.9151	12.939	13.0912	NA	NA	14.2118	14.2317	13.6412	13.3161	14.9503	14.5915	NA	NA	14.2883	14.0956	14.6733	14.5323	NA	NA	14.2477	13.6215	NA	NA	14.9555	14.5801	14.0842	13.8278	ERK1,2 kinase substrate motif;Growth associated histone HI kinase substrate motif;GSK-3, ERK1, ERK2, CDK5 substrate motif;PKA kinase substrate motif;PKC kinase substrate motif;Proline-directed kinase substrate motif;WW domain binding motif	+
Q09666	Neuroblast differentiation-associated protein AHNAK	AHNAK	S	5830	0.999995	AHNAK_S5830___1	GKHGKLKFGTFGGLGSKSKGHYEVTGSDDET	16.1152	16.6276	16.022	15.8769	NA	NA	16.7767	16.7779	17.0599	15.9252	16.408	16.2375	16.4525	16.3996	15.235	15.3549	NA	NA	16.8297	16.7297	15.7268	15.805	16.928	16.8482	NA	NA	16.2349	16.328	17.183	16.9407	NA	NA	16.2517	15.9765	NA	NA	16.2828	16.9088	16.016	15.8853	Casein kinase II substrate motif	+
Q09666	Neuroblast differentiation-associated protein AHNAK	AHNAK	S	5782	0.97787	AHNAK_S5782___1	KFSLFKSKKPRHRSNSFSDEREFSGPSTPTG	15.2151	15.7577	15.1582	15.2827	NA	NA	15.4995	15.032	14.842	15.0998	15.0367	14.5348	15.1838	15.0686	14.6885	14.5944	NA	NA	15.6561	15.8254	15.4796	15.2991	15.3894	14.7326	NA	NA	15.3392	15.1984	15.9282	15.6809	NA	NA	15.242	15.2431	NA	NA	15.2936	15.5102	15.4704	15.8087	14-3-3 domain binding motif;Akt kinase substrate motif;Calmodulin-dependent protein kinase II substrate motif;Casein kinase II substrate motif;MAPKAPK1 kinase substrate motif;PKA kinase substrate motif;PKC kinase substrate motif;Pyruvate dehydrogenase kinase substrate motif	+
Q09666	Neuroblast differentiation-associated protein AHNAK	AHNAK	S	5784	0.904575	AHNAK_S5784___1	SLFKSKKPRHRSNSFSDEREFSGPSTPTGTL	13.8065	12.9413	13.3527	14.0773	NA	NA	14.0313	12.809	12.3325	13.5691	13.3828	13.0091	13.2599	13.1433	12.4042	12.1359	NA	NA	14.0589	14.3938	13.538	13.4966	13.441	12.9476	NA	NA	13.4726	13.2982	13.6452	13.7254	NA	NA	13.356	13.2824	NA	NA	14.2312	12.7572	13.5234	14.0934	Casein kinase II substrate motif;MAPKAPK2 kinase substrate motif	+
Q09666	Neuroblast differentiation-associated protein AHNAK	AHNAK	S	5031	1	AHNAK_S5031___1	GKGKKSKFKMPKIHMSGPKIKAKKQGFDLNV	13.1641	12.9859	13.0066	12.6845	NA	NA	14.0832	14.0797	12.0516	12.354	13.285	13.0776	12.8394	13.2818	11.6191	11.6571	NA	NA	12.8273	12.7413	12.1727	11.8778	12.8939	12.9938	NA	NA	12.6611	12.5909	12.7859	12.8965	NA	NA	12.7678	12.474	NA	NA	13.3907	12.569	12.3552	12.2077	PKA kinase substrate motif	+
Q09666	Neuroblast differentiation-associated protein AHNAK	AHNAK	S	5863	0.960289	AHNAK_S5863___1	LQGSGVSLASKKSRLSSSSSNDSGNKVGIQL	15.4189	16.8247	15.9419	15.1789	16.4021	17.7856	NA	NA	17.6025	14.8834	15.8844	15.7427	15.1452	15.1437	NA	NA	15.9217	15.8612	NA	NA	17.2728	16.7495	NA	NA	15.193	15.2039	15.0646	15.1454	16.2782	15.6072	15.506	15.8416	15.5027	15.4804	15.224	15.8678	15.8263	16.9203	NA	NA	Casein kinase II substrate motif;G protein-coupled receptor kinase 1 substrate motif;GSK3 kinase substrate motif;PKA kinase substrate motif;PKC kinase substrate motif	+
Q09666	Neuroblast differentiation-associated protein AHNAK	AHNAK	S	4520	0.939538	AHNAK_S4520___1	PKFKMPDVHFKSPQISMSDIDLNLKGPKIKG	12.9593	13.5354	13.172	12.9895	14.8187	16.4861	13.3801	14.2499	14.4111	13.5601	NA	NA	NA	NA	13.1084	13.2112	12.8464	13.4478	13.283	13.2234	NA	NA	13.5731	14.175	13.2088	12.699	13.609	13.5761	NA	NA	11.9768	13.5231	NA	NA	13.0777	13.1646	13.1647	14.2719	13.3695	13.6755	Casein kinase II substrate motif;MAPKAPK2 kinase substrate motif;Pyruvate dehydrogenase kinase substrate motif	+
Q09666	Neuroblast differentiation-associated protein AHNAK	AHNAK	T	4564	1	AHNAK_T4564___1	KGPKVDVKGPKVGIDTPDIDIHGPEGKLKGP	13.208	13.2567	13.0351	12.9924	14.9924	14.6838	NA	NA	14.0401	13.3303	13.7617	13.6415	13.1653	13.3018	NA	NA	13.4916	13.0402	NA	NA	13.2533	13.1871	NA	NA	13.0989	12.9528	13.4996	13.4243	13.8788	13.9301	13.2743	12.8963	13.3892	13.315	13.1659	13.2277	14.0085	14.0289	NA	NA	b-Adrenergic Receptor kinase substrate motif;GSK-3, ERK1, ERK2, CDK5 substrate motif;Proline-directed kinase substrate motif;WW domain binding motif	+
Q09666	Neuroblast differentiation-associated protein AHNAK	AHNAK	S	5763	0.999999	AHNAK_S5763___2	ASLGSLEGEAEAEASSPKGKFSLFKSKKPRH	NA	NA	NA	NA	18.0739	16.7815	16.9723	17.6416	NA	NA	17.8304	17.601	17.3594	17.1542	17.3519	17.5388	17.9675	17.7331	17.2588	16.9149	17.236	17.0079	18.503	18.5396	17.4194	17.355	NA	NA	17.8903	17.6437	17.4347	16.8356	17.459	17.3572	17.3905	17.548	NA	NA	17.0522	16.7659	Casein kinase I substrate motif;ERK1,2 kinase substrate motif;Growth associated histone HI kinase substrate motif;GSK-3, ERK1, ERK2, CDK5 substrate motif;MDC1 BRCT domain binding motif;PKA kinase substrate motif;PKC kinase substrate motif;Plk1 PBD domain binding motif;Proline-directed kinase substrate motif;WW domain binding motif	+
Q09666	Neuroblast differentiation-associated protein AHNAK	AHNAK	S	508	0.925895	AHNAK_S508___2	MIIQKPKISMQDVDLSLGSPKLKGDIKVSAP	14.0914	14.1798	13.6998	13.6689	13.0398	13.2681	12.7778	12.852	12.0327	12.6114	NA	NA	NA	NA	14.1535	14.0623	13.4173	13.5254	13.827	13.3717	NA	NA	13.0388	13.1237	13.9977	13.8508	12.7999	12.542	NA	NA	13.0751	13.0256	NA	NA	13.3744	13.8622	14.4678	14.3428	13.575	13.6546	Casein kinase II substrate motif;G protein-coupled receptor kinase 1 substrate motif	+
Q09666	Neuroblast differentiation-associated protein AHNAK	AHNAK	S	511	0.961987	AHNAK_S511___2	QKPKISMQDVDLSLGSPKLKGDIKVSAPGVQ	14.0914	14.1798	13.6998	13.6689	13.0398	13.2681	12.7778	12.852	12.0327	12.6114	NA	NA	NA	NA	14.1535	14.0623	13.4173	13.5254	13.827	13.3717	NA	NA	13.0388	13.1237	13.9977	13.8508	12.7999	12.542	NA	NA	13.0751	13.0256	NA	NA	13.3744	13.8622	14.4678	14.3428	13.575	13.6546	ERK1,2 kinase substrate motif;Growth associated histone HI kinase substrate motif;GSK-3, ERK1, ERK2, CDK5 substrate motif;PKA kinase substrate motif;PKC kinase substrate motif;Proline-directed kinase substrate motif;WW domain binding motif	+
Q09666	Neuroblast differentiation-associated protein AHNAK	AHNAK	S	232	0.932586	AHNAK_S232___1	PTGSAVDIRAGAISASGPELQGAGHSKLQVT	13.7997	13.9116	13.8801	13.6547	NA	NA	14.3139	14.5651	14.33	13.849	NA	NA	NA	NA	13.5272	13.5107	NA	NA	13.5406	13.6238	NA	NA	14.2145	14.093	NA	NA	13.5782	13.6826	NA	NA	NA	NA	NA	NA	NA	NA	14.1161	14.4107	14.128	13.6958	Casein kinase II substrate motif	+
Q09666	Neuroblast differentiation-associated protein AHNAK	AHNAK	S	41	0.999997	AHNAK_S41___1	AQRDDGVFVQEVTQNSPAARTGVVKEGDQIV	NA	NA	NA	NA	14.2647	14.0631	NA	NA	NA	NA	14.2557	14.3047	13.6937	13.8745	NA	NA	14.0273	13.9243	NA	NA	13.6971	13.6595	NA	NA	13.8251	13.9753	NA	NA	14.001	14.0161	13.7996	14.0201	14.3159	14.1496	14.0451	14.0233	NA	NA	NA	NA	ERK1,2 kinase substrate motif;GSK-3, ERK1, ERK2, CDK5 substrate motif;Proline-directed kinase substrate motif;WW domain binding motif	+
Q09666	Neuroblast differentiation-associated protein AHNAK	AHNAK	S	5739	0.970679	AHNAK_S5739___1	GKGGVTGSPEASISGSKGDLKSSKASLGSLE	16.4509	17.0487	16.745	16.3081	NA	NA	16.3232	16.6983	16.7439	16.0594	NA	NA	NA	NA	16.1329	16.1108	NA	NA	16.7601	16.6835	NA	NA	17.371	17.1894	NA	NA	16.4079	16.3748	NA	NA	NA	NA	NA	NA	NA	NA	16.5136	16.9769	16.297	16.0629	Casein kinase II substrate motif;MAPKAPK2 kinase substrate motif;Pyruvate dehydrogenase kinase substrate motif	+
Q09666	Neuroblast differentiation-associated protein AHNAK	AHNAK	S	5552	0.999913	AHNAK_S5552___1	AAPDISVKGPAFNMASPESDFGINLKGPKIK	NA	NA	NA	NA	15.242	17.0759	13.4727	15.1435	NA	NA	NA	NA	NA	NA	13.5593	13.6019	13.1874	13.7983	13.3954	13.4014	NA	NA	14.7126	15.2801	13.0768	13.0204	NA	NA	NA	NA	13.0677	13.6468	NA	NA	13.0724	13.6608	NA	NA	13.2792	13.0024	Casein kinase II substrate motif;ERK1,2 kinase substrate motif;GSK-3, ERK1, ERK2, CDK5 substrate motif;Proline-directed kinase substrate motif;WW domain binding motif	+
Q09666	Neuroblast differentiation-associated protein AHNAK	AHNAK	S	5448	1	AHNAK_S5448___1	LKGPGVDVNLKGPRISAPNVDFNLEGPKVKG	NA	NA	NA	NA	16.1034	18.1282	14.2253	15.4498	NA	NA	NA	NA	NA	NA	16.1973	16.485	14.6599	15.0722	14.3721	14.5953	NA	NA	15.4691	16.6114	14.5645	13.96	NA	NA	NA	NA	14.5813	15.3949	NA	NA	13.8169	14.9802	NA	NA	14.1489	13.7073	PKA kinase substrate motif;PKC kinase substrate motif	+
Q09666	Neuroblast differentiation-associated protein AHNAK	AHNAK	S	561	0.797509	AHNAK_S561___1	PNLEGTLTGPRLGSPSGKTGTCRISMSEVDL	NA	NA	NA	NA	14.2469	12.3926	14.8432	14.064	NA	NA	NA	NA	NA	NA	12.5297	12.6297	14.7743	14.4513	14.4533	14.3735	NA	NA	13.6273	13.2158	14.1738	14.0225	NA	NA	NA	NA	13.8304	12.709	NA	NA	14.2305	13.3249	NA	NA	14.0651	14.3544	Casein kinase II substrate motif;DNA dependent Protein kinase substrate motif;PKA kinase substrate motif;PKC kinase substrate motif
Q09666	Neuroblast differentiation-associated protein AHNAK	AHNAK	S	2397	0.999658	AHNAK_S2397___1	KAPKISMPDLDLHLKSPKAKGEVDVDVPKLE	NA	NA	NA	NA	14.5407	14.2568	NA	NA	NA	NA	13.3757	13.6632	12.3306	12.5873	NA	NA	12.4035	12.3569	NA	NA	12.182	12.253	NA	NA	11.93	12.0854	NA	NA	12.9531	13.6774	12.6946	12.7801	13.2027	13.0018	12.8063	13.3725	NA	NA	NA	NA	ERK1,2 kinase substrate motif;Growth associated histone HI kinase substrate motif;GSK-3, ERK1, ERK2, CDK5 substrate motif;PKA kinase substrate motif;PKC kinase substrate motif;Proline-directed kinase substrate motif;WW domain binding motif	+
Q09666	Neuroblast differentiation-associated protein AHNAK	AHNAK	S	511	0.961987	AHNAK_S511___1	QKPKISMQDVDLSLGSPKLKGDIKVSAPGVQ	NA	NA	NA	NA	15.3209	14.5494	14.0006	13.9791	NA	NA	NA	NA	NA	NA	13.5207	13.4772	13.9121	13.5606	13.744	13.7499	NA	NA	14.1233	14.312	13.3884	13.601	NA	NA	NA	NA	13.8694	13.2896	NA	NA	13.2599	13.5459	NA	NA	13.6341	13.7565	ERK1,2 kinase substrate motif;Growth associated histone HI kinase substrate motif;GSK-3, ERK1, ERK2, CDK5 substrate motif;PKA kinase substrate motif;PKC kinase substrate motif;Proline-directed kinase substrate motif;WW domain binding motif	+
Q09666	Neuroblast differentiation-associated protein AHNAK	AHNAK	S	5864	0.988914	AHNAK_S5864___1	QGSGVSLASKKSRLSSSSSNDSGNKVGIQLP	14.18	15.7245	14.7019	14.3261	NA	NA	14.0595	16.0875	17.2548	14.6686	NA	NA	NA	NA	15.2448	15.5103	NA	NA	14.0122	14.151	NA	NA	15.9612	16.1787	NA	NA	14.3276	13.6928	NA	NA	NA	NA	NA	NA	NA	NA	14.181	16.0651	14.2269	13.6904	14-3-3 domain binding motif;Calmodulin-dependent protein kinase II substrate motif;Casein kinase II substrate motif;MAPKAPK1 kinase substrate motif;MAPKAPK2 kinase substrate motif;MDC1 BRCT domain binding motif;PKA kinase substrate motif;PKC kinase substrate motif;Plk1 PBD domain binding motif	+
Q09666	Neuroblast differentiation-associated protein AHNAK	AHNAK	S	212	0.987043	AHNAK_S212___1	VETQSGKTVIRLPSGSGAASPTGSAVDIRAG	NA	NA	NA	NA	14.8389	14.3459	NA	NA	NA	NA	14.4437	14.4223	14.5267	14.3382	NA	NA	14.5594	14.7076	NA	NA	14.2925	14.2821	NA	NA	14.5655	14.4677	NA	NA	14.8788	14.6199	14.52	14.2789	14.6279	14.6674	14.3544	14.4611	NA	NA	NA	NA	G protein-coupled receptor kinase 1 substrate motif;GSK3 kinase substrate motif	+
Q09666	Neuroblast differentiation-associated protein AHNAK	AHNAK	S	5762	0.999999	AHNAK_S5762___2	KASLGSLEGEAEAEASSPKGKFSLFKSKKPR	19.3038	19.0735	19.5554	18.9502	NA	NA	18.8208	19.5614	19.0068	19.6438	NA	NA	NA	NA	19.0577	19.1141	NA	NA	19.015	19.0011	NA	NA	20.1195	20.0752	NA	NA	19.5795	19.2674	NA	NA	NA	NA	NA	NA	NA	NA	19.1223	18.774	18.8598	18.652		+
Q09666	Neuroblast differentiation-associated protein AHNAK	AHNAK	S	5780	0.999367	AHNAK_S5780___2	KGKFSLFKSKKPRHRSNSFSDEREFSGPSTP	NA	NA	NA	NA	14.3596	13.5852	13.8224	12.8295	NA	NA	NA	NA	NA	NA	12.3155	11.7496	12.8229	13.3174	13.4448	13.4391	NA	NA	13.9532	13.8493	12.9163	12.9282	NA	NA	NA	NA	12.6425	11.6107	NA	NA	12.9872	13.3575	NA	NA	12.3396	12.7845	14-3-3 domain binding motif;Calmodulin-dependent protein kinase II substrate motif;Casein kinase II substrate motif;G protein-coupled receptor kinase 1 substrate motif;GSK3 kinase substrate motif;MAPKAPK1 kinase substrate motif;PKA kinase substrate motif;PKC kinase substrate motif	+
Q09666	Neuroblast differentiation-associated protein AHNAK	AHNAK	S	5782	0.97787	AHNAK_S5782___2	KFSLFKSKKPRHRSNSFSDEREFSGPSTPTG	NA	NA	NA	NA	14.3596	13.5852	13.8224	12.8295	NA	NA	NA	NA	NA	NA	12.3155	11.7496	12.8229	13.3174	13.4448	13.4391	NA	NA	13.9532	13.8493	12.9163	12.9282	NA	NA	NA	NA	12.6425	11.6107	NA	NA	12.9872	13.3575	NA	NA	12.3396	12.7845	14-3-3 domain binding motif;Akt kinase substrate motif;Calmodulin-dependent protein kinase II substrate motif;Casein kinase II substrate motif;MAPKAPK1 kinase substrate motif;PKA kinase substrate motif;PKC kinase substrate motif;Pyruvate dehydrogenase kinase substrate motif	+
Q09666	Neuroblast differentiation-associated protein AHNAK	AHNAK	S	212	0.987043	AHNAK_S212___2	VETQSGKTVIRLPSGSGAASPTGSAVDIRAG	NA	NA	NA	NA	17.3311	17.8768	16.3939	16.8317	NA	NA	NA	NA	NA	NA	16.0607	16.0883	16.0921	16.1476	16.4628	16.4631	NA	NA	16.45	16.4188	15.8199	15.7974	NA	NA	NA	NA	15.9938	16.0633	NA	NA	16.0565	16.5277	NA	NA	16.4526	16.0843	G protein-coupled receptor kinase 1 substrate motif;GSK3 kinase substrate motif	+
Q09666	Neuroblast differentiation-associated protein AHNAK	AHNAK	S	115	0.999998	AHNAK_S115___1	WTREVFSSCSSEVVLSGDDEEYQRIYTTKIK	NA	NA	NA	NA	17.8297	17.5115	NA	NA	NA	NA	NA	NA	NA	NA	NA	NA	17.7082	17.6906	NA	NA	NA	NA	NA	NA	17.6457	17.7032	NA	NA	NA	NA	17.6129	17.5206	NA	NA	17.6129	17.7711	NA	NA	NA	NA	Casein kinase II substrate motif;Pyruvate dehydrogenase kinase substrate motif	+
Q09666	Neuroblast differentiation-associated protein AHNAK	AHNAK	S	3411	0.828753	AHNAK_S3411___1	GKVKGSKFKMPFLSISSPKVSMPDVELNLKS	NA	NA	NA	NA	NA	NA	NA	NA	NA	NA	13.259	12.991	12.4578	11.8258	NA	NA	NA	NA	NA	NA	11.9908	11.574	NA	NA	NA	NA	NA	NA	13.617	13.3309	NA	NA	12.8577	11.9168	NA	NA	NA	NA	NA	NA		+
Q09666	Neuroblast differentiation-associated protein AHNAK	AHNAK	S	5780	0.999367	AHNAK_S5780___1	KGKFSLFKSKKPRHRSNSFSDEREFSGPSTP	NA	NA	NA	NA	NA	NA	NA	NA	NA	NA	14.8507	14.3919	14.6439	15.345	NA	NA	NA	NA	NA	NA	13.7219	13.9658	NA	NA	NA	NA	NA	NA	14.4134	15.1225	NA	NA	15.1085	14.5344	NA	NA	NA	NA	NA	NA	14-3-3 domain binding motif;Calmodulin-dependent protein kinase II substrate motif;Casein kinase II substrate motif;G protein-coupled receptor kinase 1 substrate motif;GSK3 kinase substrate motif;MAPKAPK1 kinase substrate motif;PKA kinase substrate motif;PKC kinase substrate motif	+
Q09666	Neuroblast differentiation-associated protein AHNAK	AHNAK	S	570	0.935402	AHNAK_S570___1	PRLGSPSGKTGTCRISMSEVDLNVAAPKVKG	NA	NA	NA	NA	NA	NA	11.9948	12.0754	NA	NA	NA	NA	NA	NA	13.1743	13.002	NA	NA	12.176	12.0922	NA	NA	12.2757	12.7126	NA	NA	NA	NA	NA	NA	NA	NA	NA	NA	NA	NA	NA	NA	11.9311	11.8614	Casein kinase II substrate motif;PKA kinase substrate motif;PKC kinase substrate motif	+
Q09666	Neuroblast differentiation-associated protein AHNAK	AHNAK	S	572	0.986165	AHNAK_S572___1	LGSPSGKTGTCRISMSEVDLNVAAPKVKGGV	NA	NA	NA	NA	NA	NA	NA	NA	NA	NA	14.0238	14.3435	14.0315	13.7933	NA	NA	NA	NA	NA	NA	14.01	13.958	NA	NA	NA	NA	NA	NA	14.5291	14.3603	NA	NA	14.1584	14.3522	NA	NA	NA	NA	NA	NA	Casein kinase II substrate motif;G protein-coupled receptor kinase 1 substrate motif;Pyruvate dehydrogenase kinase substrate motif	+
Q09666	Neuroblast differentiation-associated protein AHNAK	AHNAK	T	324	0.999835	AHNAK_T324___1	MKVPKFGVSTGREGQTPKAGLRVSAPEVSVG	NA	NA	NA	NA	NA	NA	14.0785	14.3814	NA	NA	NA	NA	NA	NA	13.6018	13.9345	NA	NA	13.7553	14.0853	NA	NA	14.592	15.102	NA	NA	NA	NA	NA	NA	NA	NA	NA	NA	NA	NA	NA	NA	13.4121	13.551	Casein kinase I substrate motif;Growth associated histone HI kinase substrate motif;GSK-3, ERK1, ERK2, CDK5 substrate motif;PKA kinase substrate motif;PKC kinase substrate motif;Proline-directed kinase substrate motif;WW domain binding motif	+
Q09666	Neuroblast differentiation-associated protein AHNAK	AHNAK	T	3716	0.999999	AHNAK_T3716___1	KGPEVDIKGPKVDIDTPDINIEGSEGKFKGP	NA	NA	NA	NA	16.7223	17.006	NA	NA	NA	NA	NA	NA	NA	NA	NA	NA	14.9996	14.9192	NA	NA	NA	NA	NA	NA	14.849	15.0266	NA	NA	NA	NA	14.9751	14.7978	NA	NA	14.8636	15.2215	NA	NA	NA	NA	b-Adrenergic Receptor kinase substrate motif;Casein kinase I substrate motif;GSK-3, ERK1, ERK2, CDK5 substrate motif;Proline-directed kinase substrate motif;WW domain binding motif	+
Q09666	Neuroblast differentiation-associated protein AHNAK	AHNAK	T	551	0.908438	AHNAK_T551___1	LKGSRVDIETPNLEGTLTGPRLGSPSGKTGT	NA	NA	NA	NA	10.71	10.9111	NA	NA	NA	NA	NA	NA	NA	NA	NA	NA	10.6876	10.499	NA	NA	NA	NA	NA	NA	10.298	10.7655	NA	NA	NA	NA	10.4421	10.2977	NA	NA	10.0186	10.4543	NA	NA	NA	NA	G protein-coupled receptor kinase 1 substrate motif	+
Q09666	Neuroblast differentiation-associated protein AHNAK	AHNAK	S	5731	0.999292	AHNAK_S5731___2	KFNFSKPKGKGGVTGSPEASISGSKGDLKSS	NA	NA	NA	NA	NA	NA	NA	NA	NA	NA	16.5299	15.5082	16.3341	15.4443	NA	NA	NA	NA	NA	NA	15.4953	15.0678	NA	NA	NA	NA	NA	NA	17.195	16.8815	NA	NA	15.8585	15.2532	NA	NA	NA	NA	NA	NA	Casein kinase II substrate motif;ERK1,2 kinase substrate motif;G protein-coupled receptor kinase 1 substrate motif;GSK3 kinase substrate motif;GSK-3, ERK1, ERK2, CDK5 substrate motif;Proline-directed kinase substrate motif;WW domain binding motif	+
Q09666	Neuroblast differentiation-associated protein AHNAK	AHNAK	S	5739	0.970679	AHNAK_S5739___2	GKGGVTGSPEASISGSKGDLKSSKASLGSLE	NA	NA	NA	NA	NA	NA	NA	NA	NA	NA	16.1673	15.1456	15.9716	15.0817	NA	NA	NA	NA	NA	NA	15.1328	14.7052	NA	NA	NA	NA	NA	NA	16.8324	16.519	NA	NA	15.4959	14.8907	NA	NA	NA	NA	NA	NA	Casein kinase II substrate motif;MAPKAPK2 kinase substrate motif;Pyruvate dehydrogenase kinase substrate motif	+
Q09666	Neuroblast differentiation-associated protein AHNAK	AHNAK	S	220	0.996308	AHNAK_S220___2	VIRLPSGSGAASPTGSAVDIRAGAISASGPE	16.466	16.9424	15.9047	16.0856	NA	NA	NA	NA	15.8467	16.3057	NA	NA	NA	NA	NA	NA	NA	NA	NA	NA	NA	NA	NA	NA	NA	NA	16.0349	16.1245	NA	NA	NA	NA	NA	NA	NA	NA	16.8299	17.7405	NA	NA	Casein kinase II substrate motif;MAPKAPK2 kinase substrate motif;Pyruvate dehydrogenase kinase substrate motif	+
P55008	Allograft inflammatory factor 1	AIF1	S	2	0.999859	AIF1_S2___1	______________MSQTRDLQGGKAFGLLK	17.9477	16.9183	17.8899	17.8707	18.4753	18.151	18.2668	19.2692	16.0649	16.983	18.1991	18.099	16.5709	16.5081	17.5515	17.5827	18.9204	18.1174	16.9008	16.6901	17.6268	16.9224	17.684	17.5979	16.7295	16.5634	17.7761	17.5077	18.1572	17.4463	16.8626	16.3982	18.3238	18.2634	18.085	17.8142	19.2333	17.9253	17.3241	17.2498	ATM kinase substrate motif;Casein kinase II substrate motif;DNA dependent Protein kinase substrate motif	+
P55008	Allograft inflammatory factor 1	AIF1	T	4	0.823713	AIF1_T4___1	____________MSQTRDLQGGKAFGLLKAQ	15.4335	15.8342	15.4422	15.6589	16.6534	16.422	15.7997	16.7762	14.6378	15.4112	16.2118	16.086	14.5537	14.4141	16.2413	15.8599	16.654	16.053	15.0312	14.6904	15.6728	15.0785	16.0823	15.8324	14.7674	14.6118	15.8321	15.3697	16.2243	15.5372	15.0085	14.7694	16.5333	16.4499	15.8973	15.9248	16.4815	16.6604	15.3813	15.0668
P55008	Allograft inflammatory factor 1	AIF1	S	39	0.877876	AIF1_S39___1	LDEINKQFLDDPKYSSDEDLPSKLEGFKEKY	NA	NA	NA	NA	16.1671	17.8404	14.2523	14.95	NA	NA	NA	NA	NA	NA	15.7415	16.0053	14.2069	14.7579	13.9719	14.084	NA	NA	15.644	15.8823	14.4505	14.0622	NA	NA	NA	NA	14.3365	14.1329	NA	NA	13.943	14.5451	NA	NA	13.8501	14.0611	Casein kinase II substrate motif;MDC1 BRCT domain binding motif;PKA kinase substrate motif;PKC kinase substrate motif;Plk1 PBD domain binding motif;Pyruvate dehydrogenase kinase substrate motif	+
Q9BQI0	Allograft inflammatory factor 1-like	AIF1L	S	2	0.999006	AIF1L_S2___1	______________MSGELSNRFQGGKAFGL	NA	NA	NA	NA	NA	NA	16.9228	17.1206	NA	NA	NA	NA	NA	NA	16.2337	16.1709	NA	NA	16.2734	16.1608	NA	NA	16.5082	16.4889	NA	NA	NA	NA	NA	NA	NA	NA	NA	NA	NA	NA	NA	NA	16.8047	16.8875	Casein kinase II substrate motif;G protein-coupled receptor kinase 1 substrate motif;GSK3 kinase substrate motif	+
O95831	Apoptosis-inducing factor 1, mitochondrial	AIFM1	S	268	0.999968	AIFM1_S268___1	YEKCLIATGGTPRSLSAIDRAGAEVKSRTTL	15.7076	15.517	16.1116	16.042	15.8984	15.6524	15.8871	15.6649	16.4499	16.3243	15.6886	15.8798	15.8137	16.0337	16.0118	15.8791	15.9932	16.2288	15.9029	15.7787	16.0556	16.2868	15.5747	15.4201	15.4885	15.592	15.5513	15.6226	15.8713	15.8841	16.0896	15.9482	15.4995	15.7204	15.9848	15.8575	15.8324	15.5748	16.1995	16.4147	14-3-3 domain binding motif;Calmodulin-dependent protein kinase II substrate motif;Casein kinase II substrate motif;PKA kinase substrate motif;PKC kinase substrate motif;Pyruvate dehydrogenase kinase substrate motif	+
Q9Y4K1	Absent in melanoma 1 protein	AIM1	S	484	0.969201	AIM1_S484___1	SAPAPGDVPKDTCVQSPISSFPCTDLKVSEN	13.2101	14.101	13.2421	13.2701	NA	NA	13.377	14.029	13.9544	13.9104	NA	NA	NA	NA	12.941	13.1581	NA	NA	13.1368	13.0106	NA	NA	14.3114	14.7063	NA	NA	13.4171	13.7032	NA	NA	NA	NA	NA	NA	NA	NA	12.892	13.3731	13.3261	13.0771	Casein kinase II substrate motif;ERK1,2 kinase substrate motif;G protein-coupled receptor kinase 1 substrate motif;GSK3 kinase substrate motif;GSK-3, ERK1, ERK2, CDK5 substrate motif;Proline-directed kinase substrate motif;WW domain binding motif	+
Q9Y4K1	Absent in melanoma 1 protein	AIM1	S	329	1	AIM1_S329___1	KAKEMEQPEKKVMPNSPQNGVLVKETAIETK	NA	NA	NA	NA	NA	NA	15.3336	15.6648	NA	NA	NA	NA	NA	NA	14.4525	14.8443	NA	NA	15.1475	15.294	NA	NA	15.607	15.8142	NA	NA	NA	NA	NA	NA	NA	NA	NA	NA	NA	NA	NA	NA	15.1698	15.0933	ERK1,2 kinase substrate motif;GSK-3, ERK1, ERK2, CDK5 substrate motif;Proline-directed kinase substrate motif;WW domain binding motif	+
O00170	AH receptor-interacting protein	AIP	S	43	0.999942	AIP_S43___1	FQDGTKATFHYRTLHSDDEGTVLDDSRARGK	NA	NA	NA	NA	NA	NA	NA	NA	NA	NA	12.7776	12.9243	12.6264	12.6306	NA	NA	NA	NA	NA	NA	12.5343	12.5225	NA	NA	NA	NA	NA	NA	12.5553	12.6611	NA	NA	12.6519	12.5395	NA	NA	NA	NA	NA	NA	BARD1 BRCT domain binding motif;Casein kinase II substrate motif	+
P54819	Adenylate kinase 2, mitochondrial;Adenylate kinase 2, mitochondrial, N-terminally processed	AK2	S	4	1	AK2_S4___1	____________MAPSVPAAEPEYPKGIRAV	14.4272	13.8859	14.7962	14.8747	13.9796	13.6916	NA	NA	14.7214	15.4266	14.7992	14.7622	14.5714	14.7658	NA	NA	15.8613	15.7438	NA	NA	14.8085	14.5539	NA	NA	14.7232	14.637	14.7697	14.6611	14.6601	14.6121	14.8253	13.556	14.5278	14.61	15.5608	14.0923	14.9609	14.1471	NA	NA	DNA dependent Protein kinase substrate motif;G protein-coupled receptor kinase 1 substrate motif	+
Q92667	A-kinase anchor protein 1, mitochondrial	AKAP1	S	107	0.813855	AKAP1_S107___1	PPALLQTHPPCRRSESSGILPNTTDMRLRPG	NA	NA	NA	NA	15.0818	15.7661	NA	NA	NA	NA	NA	NA	NA	NA	NA	NA	15.6049	15.1757	NA	NA	NA	NA	NA	NA	15.2952	14.9124	NA	NA	NA	NA	15.2219	15.6051	NA	NA	14.9718	15.1104	NA	NA	NA	NA	14-3-3 domain binding motif;b-Adrenergic Receptor kinase substrate motif;Calmodulin-dependent protein kinase II substrate motif;PKA kinase substrate motif;PKC kinase substrate motif;ZIP kinase substrate motif	+
O43572	A-kinase anchor protein 10, mitochondrial	AKAP10	S	7	1	AKAP10_S7___2	_________MRGAGPSPRQSPRTLRPDPGPA	12.5367	12.7659	12.2025	12.6547	12.2409	12.2843	12.4637	11.9215	12.1876	12.3078	13.0115	12.9868	12.4037	12.2242	13.3737	13.1685	12.421	13.0588	12.8486	12.8785	12.0955	11.8682	12.2488	11.9871	12.9298	12.4516	12.6841	12.7772	12.4462	12.8915	12.5708	12.4561	13.0209	12.521	13.2814	11.7748	12.7439	12.6089	12.1938	12.3853	DNA dependent Protein kinase substrate motif;ERK1,2 kinase substrate motif;G protein-coupled receptor kinase 1 substrate motif;Growth associated histone HI kinase substrate motif;GSK3 kinase substrate motif;GSK-3, ERK1, ERK2, CDK5 substrate motif;PKA kinase substrate motif;PKC kinase substrate motif;Proline-directed kinase substrate motif;WW domain binding motif	+
O43572	A-kinase anchor protein 10, mitochondrial	AKAP10	S	11	1	AKAP10_S11___2	_____MRGAGPSPRQSPRTLRPDPGPAMSFF	12.5367	12.7659	12.2025	12.6547	12.2409	12.2843	12.4637	11.9215	12.1876	12.3078	13.0115	12.9868	12.4037	12.2242	13.3737	13.1685	12.421	13.0588	12.8486	12.8785	12.0955	11.8682	12.2488	11.9871	12.9298	12.4516	12.6841	12.7772	12.4462	12.8915	12.5708	12.4561	13.0209	12.521	13.2814	11.7748	12.7439	12.6089	12.1938	12.3853	Casein kinase II substrate motif;ERK1,2 kinase substrate motif;Growth associated histone HI kinase substrate motif;GSK-3, ERK1, ERK2, CDK5 substrate motif;MAPKAPK2 kinase substrate motif;PKA kinase substrate motif;PKC kinase substrate motif;Proline-directed kinase substrate motif;WW domain binding motif	+
O43572	A-kinase anchor protein 10, mitochondrial	AKAP10	S	187	0.993157	AKAP10_S187___1	HSLNTVKQSSLAEPVSPSKKHETTASFLTDS	NA	NA	NA	NA	14.6415	15.5877	14.7678	14.6822	NA	NA	NA	NA	NA	NA	14.175	14.3776	14.2803	14.388	14.1555	14.1473	NA	NA	15.4197	15.8335	14.2492	14.2307	NA	NA	NA	NA	14.6314	14.7304	NA	NA	14.4419	14.7044	NA	NA	13.9184	14.4088	Casein kinase I substrate motif;Casein kinase II substrate motif;Cdc2 kinase substrate motif;CDK kinase substrate motif;CDK1,2,4,6 kinase substrate motif;ERK1,2 kinase substrate motif;GSK-3, ERK1, ERK2, CDK5 substrate motif;Proline-directed kinase substrate motif;WW domain binding motif	+
O43572	A-kinase anchor protein 10, mitochondrial	AKAP10	S	52	0.999706	AKAP10_S52___1	KTSDVKSIKASISVHSPQKSTKNHALLEAAG	NA	NA	NA	NA	NA	NA	13.7019	14.0313	NA	NA	NA	NA	NA	NA	13.8606	13.72	NA	NA	13.4528	13.3862	NA	NA	14.3325	14.1908	NA	NA	NA	NA	NA	NA	NA	NA	NA	NA	NA	NA	NA	NA	13.5065	13.4271	Cdc2 kinase substrate motif;CDK kinase substrate motif;CDK1,2,4,6 kinase substrate motif;ERK1,2 kinase substrate motif;G protein-coupled receptor kinase 1 substrate motif;GSK3 kinase substrate motif;GSK-3, ERK1, ERK2, CDK5 substrate motif;Proline-directed kinase substrate motif;WW domain binding motif	+
Q9UKA4	A-kinase anchor protein 11	AKAP11	S	1611	0.999144	AKAP11_S1611___1	HNCTGNSSQHFFRQGSLASSKPASNPKFSSR	14.2571	13.8982	13.8183	13.739	14.8455	14.5935	14.903	14.7374	13.6746	13.9519	14.1526	14.2973	13.9209	13.7135	13.6118	13.5939	14.216	14.1428	14.1229	14.1372	14.9983	14.5545	14.1079	14.1531	14.0136	13.6604	14.1812	14.4542	13.7405	13.6753	14.0023	13.7897	14.0701	14.2931	13.9285	14.2239	14.7081	14.7333	14.0684	13.9803	14-3-3 domain binding motif;Calmodulin-dependent protein kinase II alpha substrate motif;Calmodulin-dependent protein kinase II substrate motif;Calmodulin-dependent protein kinase IV substrate motif;Casein kinase II substrate motif;G protein-coupled receptor kinase 1 substrate motif;GSK3 kinase substrate motif;Phosphorylase kinase substrate motif;PKA kinase substrate motif;PKC kinase substrate mo…	+
Q9UKA4	A-kinase anchor protein 11	AKAP11	S	1242	0.999097	AKAP11_S1242___1	KVKNPCLNVQSQRSVSPTFLNPSDENLKTLC	15.5063	15.9863	16.0824	15.8194	16.1758	16.0619	15.2803	15.8731	15.501	15.2045	15.4339	15.5827	15.8939	15.9455	15.8388	15.8914	15.4646	15.6181	15.9644	15.9834	16.0595	16.2245	15.9877	16.0685	15.4372	15.7472	15.6589	15.7318	15.7991	15.7228	15.2826	15.9894	15.7063	15.6355	15.7596	16.4674	16.0586	16.4546	15.8139	15.3021	14-3-3 domain binding motif;Calmodulin-dependent protein kinase II substrate motif;Casein kinase II substrate motif;ERK1,2 kinase substrate motif;GSK-3, ERK1, ERK2, CDK5 substrate motif;PKA kinase substrate motif;PKC kinase substrate motif;Proline-directed kinase substrate motif;WW domain binding motif	+
Q9UKA4	A-kinase anchor protein 11	AKAP11	S	18	0.996475	AKAP11_S18___1	TFRNNHMKTKASVRKSFSEDVFQSVKSLLQS	NA	NA	NA	NA	13.7371	14.6609	NA	NA	NA	NA	12.1884	13.1284	12.5198	12.5639	NA	NA	13.233	12.7139	NA	NA	15.1538	15.1506	NA	NA	12.3999	12.7459	NA	NA	12.3208	12.5304	12.8215	13.3908	13.3037	14.0486	13.0637	14.1418	NA	NA	NA	NA	Casein kinase II substrate motif;MAPKAPK2 kinase substrate motif;PKA kinase substrate motif;PKC kinase substrate motif	+
Q9UKA4	A-kinase anchor protein 11	AKAP11	S	1580	0.966065	AKAP11_S1580___1	ETTKSADRVTYAEKLSPLTGQACRYCDLKEL	12.5169	12.6841	12.8928	12.9075	NA	NA	13.0777	13.1075	12.901	13.4766	NA	NA	NA	NA	12.8278	12.9586	NA	NA	13.3393	13.2793	NA	NA	13.0534	13.0482	NA	NA	13.1188	13.244	NA	NA	NA	NA	NA	NA	NA	NA	12.907	12.9596	12.4833	12.4331	Casein kinase I substrate motif;Casein kinase II substrate motif;ERK1,2 kinase substrate motif;GSK-3, ERK1, ERK2, CDK5 substrate motif;PKA kinase substrate motif;PKC kinase substrate motif;Proline-directed kinase substrate motif;WW domain binding motif	+
Q9UKA4	A-kinase anchor protein 11	AKAP11	S	448	0.999983	AKAP11_S448___1	SPRPVKASREDSGLFSPIRSSAFSPLGGCTP	NA	NA	NA	NA	14.2815	14.333	NA	NA	NA	NA	NA	NA	NA	NA	NA	NA	13.9427	14.1929	NA	NA	NA	NA	NA	NA	14.0195	14.1266	NA	NA	NA	NA	14.5736	13.9336	NA	NA	14.2944	14.5878	NA	NA	NA	NA	Beta-TrCP1 domain binding motif;Cdc2 kinase substrate motif;CDK kinase substrate motif;CDK1,2,4,6 kinase substrate motif;ERK1,2 kinase substrate motif;G protein-coupled receptor kinase 1 substrate motif;GSK3 kinase substrate motif;GSK-3, ERK1, ERK2, CDK5 substrate motif;MAPKAPK2 kinase substrate motif;Proline-directed kinase substrate motif;WW domain binding motif	+
Q9UKA4	A-kinase anchor protein 11	AKAP11	S	1240	0.807544	AKAP11_S1240___1	EPKVKNPCLNVQSQRSVSPTFLNPSDENLKT	NA	NA	NA	NA	10.7422	11.0259	NA	NA	NA	NA	NA	NA	NA	NA	NA	NA	9.95574	10.299	NA	NA	NA	NA	NA	NA	9.71337	10.4161	NA	NA	NA	NA	9.67321	11.0624	NA	NA	9.82419	11.0256	NA	NA	NA	NA	Casein kinase II substrate motif;G protein-coupled receptor kinase 1 substrate motif	+
Q02952	A-kinase anchor protein 12	AKAP12	S	696	0.999356	AKAP12_S696___1	ALICVGSSKKRARRGSSSDEEGGPKAMGGDH	13.0624	13.038	12.5311	13.0797	13.137	12.8936	12.381	12.7276	14.4771	14.3639	12.7937	13.3513	12.4126	12.2969	13.1334	15.5972	13.2189	13.2347	12.3402	12.9744	14.7004	16.0362	12.3106	12.5181	12.8913	12.5739	12.7674	14.0716	13.1978	12.3694	13.762	14.8223	12.2597	13.2396	13.2464	12.8774	12.6024	12.6638	13.8824	14.7925	14-3-3 domain binding motif;Akt kinase substrate motif;Calmodulin-dependent protein kinase II substrate motif;Casein kinase II substrate motif;MAPKAPK1 kinase substrate motif;PAK2 kinase substrate motif;PKA kinase substrate motif;PKC epsilon kinase substrate motif;PKC kinase substrate motif;Pyruvate dehydrogenase kinase substrate motif	+
Q02952	A-kinase anchor protein 12	AKAP12	S	1331	0.998827	AKAP12_S1331___1	KDDALELQSHAKSPPSPVEREMVVQVEREKT	14.1653	14.3279	13.9717	13.9995	NA	NA	14	13.6756	15.2563	15.2648	NA	NA	NA	NA	14.2139	15.0816	NA	NA	14.2495	14.4667	NA	NA	14.1545	14.0695	NA	NA	14.179	15.0572	NA	NA	NA	NA	NA	NA	NA	NA	14.3543	14.5335	15.1385	16.0598	Casein kinase II substrate motif;DNA dependent Protein kinase substrate motif;ERK1,2 kinase substrate motif;GSK-3, ERK1, ERK2, CDK5 substrate motif;PKA kinase substrate motif;Proline-directed kinase substrate motif;WW domain binding motif	+
Q02952	A-kinase anchor protein 12	AKAP12	S	627	0.995946	AKAP12_S627___1	SFKKMVTPKKRVRRPSESDKEDELDKVKSAT	NA	NA	NA	NA	NA	NA	14.7637	14.5684	NA	NA	NA	NA	NA	NA	15.0823	16.9556	NA	NA	14.8701	15.1197	NA	NA	14.6733	14.7879	NA	NA	NA	NA	NA	NA	NA	NA	NA	NA	NA	NA	NA	NA	15.1812	15.2765	14-3-3 domain binding motif;Akt kinase substrate motif;AMP-activated protein kinase 2 substrate motif;Calmodulin-dependent protein kinase II substrate motif;Casein kinase II substrate motif;DNA dependent Protein kinase substrate motif;G protein-coupled receptor kinase 1 substrate motif;MAPKAPK1 kinase substrate motif;PAK2 kinase substrate motif;PKA kinase substrate motif;PKC epsilon kinase substr…	+
Q02952	A-kinase anchor protein 12	AKAP12	S	286	0.989438	AKAP12_S286___1	EKQEKEPSKSAESPTSPVTSETGSTFKKFFT	NA	NA	NA	NA	14.2775	14.9621	NA	NA	NA	NA	NA	NA	NA	NA	NA	NA	13.3028	13.6002	NA	NA	NA	NA	NA	NA	13.4607	13.6507	NA	NA	NA	NA	13.4773	16.5805	NA	NA	13.4866	14.8577	NA	NA	NA	NA	Casein kinase II substrate motif;ERK1,2 kinase substrate motif;G protein-coupled receptor kinase 1 substrate motif;GSK3 kinase substrate motif;GSK-3, ERK1, ERK2, CDK5 substrate motif;Proline-directed kinase substrate motif;WW domain binding motif	+
Q12802	A-kinase anchor protein 13	AKAP13	S	1929	0.997857	AKAP13_S1929___1	GNDENMSNTWKFLSHSTDSLNKISKVNESTE	14.0035	16.4537	14.3954	14.2487	16.3892	16.7016	13.631	14.9965	15.0372	13.9719	14.6494	15.0164	14.539	14.5478	14.8167	14.9898	13.7453	13.6393	14.9516	15.0569	14.7773	14.6159	15.6566	15.7786	14.0706	14.3163	14.124	15.1268	15.0272	14.8978	14.2592	15.2513	15.3192	15.0919	14.3193	15.7899	14.4577	16.6632	14.6434	13.9609	Casein kinase II substrate motif	+
Q12802	A-kinase anchor protein 13	AKAP13	S	2709	0.971372	AKAP13_S2709___1	LMRIPSFFPSPEEPPSPSAPSIAKSGSLDSE	15.3367	14.4329	13.9343	14.077	14.9987	14.6661	14.936	14.4436	12.8549	13.9576	14.5291	14.3081	13.6341	13.9235	13.7291	13.6574	14.4047	14.2144	14.6076	14.5523	14.4812	14.7219	14.2625	14.2225	14.1632	14.2155	14.708	14.781	13.5812	13.9049	14.3735	14.0865	15.2435	15.4745	14.6198	14.0596	15.1887	14.531	14.6864	14.7046	Casein kinase I substrate motif;Casein kinase II substrate motif;DNA dependent Protein kinase substrate motif;ERK1,2 kinase substrate motif;G protein-coupled receptor kinase 1 substrate motif;GSK-3, ERK1, ERK2, CDK5 substrate motif;Proline-directed kinase substrate motif;WW domain binding motif	+
Q12802	A-kinase anchor protein 13	AKAP13	S	2720	0.884585	AKAP13_S2720___1	EEPPSPSAPSIAKSGSLDSELSVSPKRNSIS	13.4884	13.9705	13.9811	13.3278	14.7905	14.7272	14.4424	14.5428	13.5826	13.6259	14.546	14.3408	12.9497	12.8167	13.559	13.2417	13.9002	13.5159	13.2825	13.1693	13.6912	13.4287	13.3715	13.4462	13.0489	12.7006	13.0775	13.4709	13.2967	13.0565	13.512	13.4035	13.8607	14.2616	13.2243	13.4254	13.7385	13.9853	13.6184	13.5747	Calmodulin-dependent protein kinase II substrate motif;Casein kinase II substrate motif;Chk1 kinase substrate motif;Phosphorylase kinase substrate motif;PKA kinase substrate motif;PKC kinase substrate motif	+
Q12802	A-kinase anchor protein 13	AKAP13	S	2728	0.999777	AKAP13_S2728___1	PSIAKSGSLDSELSVSPKRNSISRTHKDKGP	15.8813	15.6209	15.5495	15.7947	16.1014	16.1933	15.3188	15.0345	14.9593	15.6939	15.4825	15.5624	15.2421	15.4411	15.1961	15.2113	15.1765	15.3021	16.2284	16.172	15.4196	15.8494	15.9097	15.6146	15.4471	15.452	15.6668	15.4412	15.7528	15.7092	15.5874	15.5918	15.8351	15.9007	15.7256	15.6177	16.0448	15.5426	15.7448	15.7647	Cdc2 kinase substrate motif;CDK kinase substrate motif;CDK1,2,4,6 kinase substrate motif;ERK1,2 kinase substrate motif;Growth associated histone HI kinase substrate motif;GSK-3, ERK1, ERK2, CDK5 substrate motif;PKA kinase substrate motif;PKC kinase substrate motif;Proline-directed kinase substrate motif;WW domain binding motif	+
Q12802	A-kinase anchor protein 13	AKAP13	S	1559	0.999979	AKAP13_S1559___1	VPANCSVLRSSMRSLSPFRRHSWGPGKNAAS	13.1794	12.5839	12.6242	12.574	13.5651	13.139	12.2165	12.1837	12.8164	12.4922	12.9246	12.7309	12.04	12.2468	12.1591	12.1944	12.003	12.0877	14.0722	13.7245	12.0835	12.3965	13.4571	13.106	13.9833	13.7554	13.6065	13.4221	13.3087	13.1861	12.7872	11.9875	14.3417	14.1046	13.4706	12.5847	13.3666	12.6982	13.1246	13.1254	14-3-3 domain binding motif;Calmodulin-dependent protein kinase II substrate motif;Cdc2 kinase substrate motif;CDK kinase substrate motif;CDK1,2,4,6 kinase substrate motif;CLK1 kinase substrate motif;ERK1,2 kinase substrate motif;GSK-3, ERK1, ERK2, CDK5 substrate motif;PKA kinase substrate motif;PKC kinase substrate motif;Proline-directed kinase substrate motif;WW domain binding motif	+
Q12802	A-kinase anchor protein 13	AKAP13	S	2563	0.99984	AKAP13_S2563___1	DQKLVLSERALTRSLSRPSSLIEQEKQRSLE	14.3509	15.0566	13.3377	13.3962	14.8047	14.7156	14.1652	14.2887	13.0025	12.7424	14.0013	14.1424	12.8674	12.9476	12.8711	13.0346	13.3802	13.4182	14.3489	14.4306	13.8399	13.9647	13.6629	13.8919	13.542	13.8079	13.9729	14.3735	13.7002	13.7087	13.6585	13.4884	15.1781	14.9772	14.1616	14.3503	14.181	14.9138	14.2481	14.3857	14-3-3 domain binding motif;Calmodulin-dependent protein kinase II substrate motif;Calmodulin-dependent protein kinase IV substrate motif;Casein kinase II substrate motif;Chk1 kinase substrate motif;G protein-coupled receptor kinase 1 substrate motif;GSK3 kinase substrate motif;PKA kinase substrate motif;PKC kinase substrate motif	+
Q12802	A-kinase anchor protein 13	AKAP13	S	1906	0.96918	AKAP13_S1906___1	ANRRSQQSVSLSKSVSIQNITGVGNDENMSN	16.2361	16.5964	15.9077	15.7814	16.0848	16.2912	15.8259	16.0087	15.8422	15.9607	16.1377	16.1797	16.0281	15.9727	16.1868	16.3392	15.7827	16.2525	16.0498	16.2282	16.0263	15.8691	16.1798	16.3737	16.0199	16.3747	15.692	15.5895	16.3154	16.1644	15.7909	15.79	16.2385	16.0893	16.1265	16.5081	16.7533	16.662	16.0169	15.8123	Calmodulin-dependent protein kinase II substrate motif;Chk1 kinase substrate motif;MAPKAPK2 kinase substrate motif;Phosphorylase kinase substrate motif;PKA kinase substrate motif;PKC kinase substrate motif	+
Q12802	A-kinase anchor protein 13	AKAP13	T	2467	1	AKAP13_T2467___1	EQDVVGPVSLPRRAETFGGFDSHQMNASKGG	14.9604	14.514	14.1352	13.9659	14.5299	14.5662	14.4394	14.1007	14.5587	13.6771	14.544	14.3826	14.1336	14.1702	14.2274	14.1374	14.6318	14.2375	14.3643	14.4348	14.2269	14.3582	14.2357	14.1661	14.3583	14.14	14.4631	14.4527	13.597	13.6379	14.1503	13.8789	15.0372	15.1719	14.501	14.2657	14.3998	14.1327	14.5777	14.5762	b-Adrenergic Receptor kinase substrate motif;Calmodulin-dependent protein kinase II substrate motif;PKC kinase substrate motif	+
Q12802	A-kinase anchor protein 13	AKAP13	S	1565	1	AKAP13_S1565___2	VLRSSMRSLSPFRRHSWGPGKNAASDAEMNH	15.8038	16.8002	15.3463	15.6428	16.919	16.8329	15.3422	15.9167	15.1481	15.2539	15.7971	15.8169	14.9834	15.1331	15.5649	15.7971	15.2568	15.3562	15.7767	15.8952	15.9468	16.0343	16.3839	16.5344	15.4197	15.5056	15.8732	16.2081	15.72	15.7595	15.5296	15.4646	16.4734	16.5403	15.7004	16.2199	15.8115	16.3169	15.6617	15.332	14-3-3 domain binding motif;Calmodulin-dependent protein kinase II substrate motif;PAK2 kinase substrate motif;PKA kinase substrate motif;PKC epsilon kinase substrate motif;PKC kinase substrate motif	+
Q12802	A-kinase anchor protein 13	AKAP13	S	1559	0.999979	AKAP13_S1559___2	VPANCSVLRSSMRSLSPFRRHSWGPGKNAAS	15.0023	16.2632	14.4259	14.6271	16.0698	15.9837	14.3503	15.2163	14.4499	13.7519	15.0469	15.0885	13.9167	14.0839	14.8608	15.0782	14.4075	14.507	14.8861	14.9541	15.1905	15.2067	15.6183	15.7635	14.5705	14.6563	14.9624	15.3945	14.689	14.8248	14.6803	14.6154	15.7939	15.8714	14.8512	15.3706	15.1101	15.7249	14.7554	14.2291	14-3-3 domain binding motif;Calmodulin-dependent protein kinase II substrate motif;Cdc2 kinase substrate motif;CDK kinase substrate motif;CDK1,2,4,6 kinase substrate motif;CLK1 kinase substrate motif;ERK1,2 kinase substrate motif;GSK-3, ERK1, ERK2, CDK5 substrate motif;PKA kinase substrate motif;PKC kinase substrate motif;Proline-directed kinase substrate motif;WW domain binding motif	+
Q12802	A-kinase anchor protein 13	AKAP13	S	2398	0.930865	AKAP13_S2398___1	FRDMAECSTPLPEDCSPTHSPRVLFRSNTEE	15.355	15.3808	15.4935	15.5667	15.8818	15.555	15.6364	15.6163	15.0454	15.6709	NA	NA	NA	NA	15.2505	15.1631	15.4668	14.9793	15.2975	15.1154	NA	NA	15.4802	15.6145	15.4198	14.8699	15.7631	15.7297	NA	NA	15.4171	15.1686	NA	NA	15.486	15.8048	15.1134	14.9305	15.4008	15.4743	Casein kinase I substrate motif;Casein kinase II substrate motif;ERK1,2 kinase substrate motif;G protein-coupled receptor kinase 1 substrate motif;GSK3 kinase substrate motif;GSK-3, ERK1, ERK2, CDK5 substrate motif;Proline-directed kinase substrate motif;WW domain binding motif	+
Q12802	A-kinase anchor protein 13	AKAP13	T	953	0.999987	AKAP13_T953___1	KENALSSGTLQEEQRTPPPGQDTQQFHEKSI	12.828	13.6347	12.953	13.0561	13.814	14.4158	12.5594	13.7284	13.2143	13.2007	NA	NA	NA	NA	12.9337	13.0835	12.9307	13.0942	12.9794	12.9218	NA	NA	13.8105	13.8086	12.7202	12.5387	12.9207	13.0882	NA	NA	12.761	12.9388	NA	NA	12.9959	12.9909	12.7314	13.5732	12.8664	12.5085	Casein kinase I substrate motif;Growth associated histone HI kinase substrate motif;GSK-3, ERK1, ERK2, CDK5 substrate motif;Proline-directed kinase substrate motif;WW domain binding motif	+
Q12802	A-kinase anchor protein 13	AKAP13	S	1557	0.889479	AKAP13_S1557___2	TEVPANCSVLRSSMRSLSPFRRHSWGPGKNA	16.4997	17.3792	16.0889	16.4144	NA	NA	16.0921	16.5762	15.8342	16.1592	16.4598	16.4674	15.7947	15.9374	16.2269	16.4663	NA	NA	16.4969	16.6316	16.6128	16.7379	17.0673	17.2293	NA	NA	16.6102	16.9135	16.5168	16.5147	NA	NA	17.0957	17.1563	NA	NA	16.4685	16.9257	16.3875	16.1195	Casein kinase II substrate motif;MAPKAPK2 kinase substrate motif	+
Q12802	A-kinase anchor protein 13	AKAP13	S	650	0.853373	AKAP13_S650___1	SETNSSHAQSQKGKSSPICSTTGDDKLCADS	13.8429	15.3431	13.9842	14.0302	NA	NA	13.7071	15.1365	14.8965	13.9546	NA	NA	NA	NA	13.6766	14.0153	NA	NA	13.7236	13.6223	NA	NA	15.134	15.574	NA	NA	13.9196	13.8243	NA	NA	NA	NA	NA	NA	NA	NA	13.6809	15.2299	13.64	14.4767	ERK1,2 kinase substrate motif;G protein-coupled receptor kinase 1 substrate motif;GSK3 kinase substrate motif;GSK-3, ERK1, ERK2, CDK5 substrate motif;MDC1 BRCT domain binding motif;PKA kinase substrate motif;PKC kinase substrate motif;Plk1 PBD domain binding motif;Proline-directed kinase substrate motif;WW domain binding motif	+
Q12802	A-kinase anchor protein 13	AKAP13	S	1565	1	AKAP13_S1565___1	VLRSSMRSLSPFRRHSWGPGKNAASDAEMNH	NA	NA	NA	NA	NA	NA	13.4436	14.3743	NA	NA	14.1369	14.2664	13.878	13.7707	14.128	14.1376	NA	NA	14.3127	14.3923	14.4031	14.1538	14.6576	14.41	NA	NA	NA	NA	13.649	14.0399	NA	NA	14.8235	15.3084	NA	NA	NA	NA	14.5821	13.9914	14-3-3 domain binding motif;Calmodulin-dependent protein kinase II substrate motif;PAK2 kinase substrate motif;PKA kinase substrate motif;PKC epsilon kinase substrate motif;PKC kinase substrate motif	+
Q12802	A-kinase anchor protein 13	AKAP13	S	2498	0.996737	AKAP13_S2498___1	EKEEGDDGQDLRRTESDSGLKKGGNANLVFM	NA	NA	NA	NA	14.8508	14.892	12.4396	13.9872	NA	NA	NA	NA	NA	NA	14.0995	13.9726	13.5171	13.3179	14.119	13.8936	NA	NA	14.2399	13.9348	13.4062	13.2682	NA	NA	NA	NA	13.7609	13.8148	NA	NA	13.6836	13.732	NA	NA	14.2123	13.3451	14-3-3 domain binding motif;AMP-activated protein kinase substrate motif;b-Adrenergic Receptor kinase substrate motif;Calmodulin-dependent protein kinase I substrate motif;Calmodulin-dependent protein kinase II substrate motif;Calmodulin-dependent protein kinase IV substrate motif;Casein kinase II substrate motif;Chk1 kinase substrate motif;PKA kinase substrate motif;PKC kinase substrate motif;ZI…	+
Q12802	A-kinase anchor protein 13	AKAP13	S	983	0.983708	AKAP13_S983___1	ISADCAKDKALQLSNSPGASSAFLKAETEHN	NA	NA	NA	NA	16.6651	17.2219	NA	NA	NA	NA	NA	NA	NA	NA	NA	NA	14.8221	15.1161	NA	NA	NA	NA	NA	NA	14.6814	14.7366	NA	NA	NA	NA	15.0508	15.1638	NA	NA	14.5631	15.2066	NA	NA	NA	NA	ERK1,2 kinase substrate motif;G protein-coupled receptor kinase 1 substrate motif;GSK3 kinase substrate motif;GSK-3, ERK1, ERK2, CDK5 substrate motif;Proline-directed kinase substrate motif;WW domain binding motif	+
Q12802	A-kinase anchor protein 13	AKAP13	S	1857	0.814846	AKAP13_S1857___1	KMKQPKGSLQAHDTSSLPTVIMRNKPSQPKE	NA	NA	NA	NA	13.0656	13.3343	NA	NA	NA	NA	NA	NA	NA	NA	NA	NA	12.9624	13.333	NA	NA	NA	NA	NA	NA	12.932	13.0626	NA	NA	NA	NA	13.2631	13.1347	NA	NA	13.2289	13.296	NA	NA	NA	NA	Casein kinase I substrate motif;Casein kinase II substrate motif;MDC1 BRCT domain binding motif;Plk1 PBD domain binding motif	+
Q12802	A-kinase anchor protein 13	AKAP13	S	2500	0.819365	AKAP13_S2500___1	EEGDDGQDLRRTESDSGLKKGGNANLVFMLK	13.4596	15.2945	13.6185	13.2791	NA	NA	NA	NA	14.2562	12.394	NA	NA	NA	NA	NA	NA	NA	NA	NA	NA	NA	NA	NA	NA	NA	NA	12.7645	13.2406	NA	NA	NA	NA	NA	NA	NA	NA	13.1977	15.0591	NA	NA	b-Adrenergic Receptor kinase substrate motif;Casein kinase I substrate motif
Q12802	A-kinase anchor protein 13	AKAP13	S	2733	0.996676	AKAP13_S2733___1	SGSLDSELSVSPKRNSISRTHKDKGPFHILS	NA	NA	NA	NA	NA	NA	NA	NA	NA	NA	15.6587	15.7744	15.0639	15.2929	NA	NA	NA	NA	NA	NA	16.1176	16.222	NA	NA	NA	NA	NA	NA	15.5456	15.4977	NA	NA	16.0495	16.1463	NA	NA	NA	NA	NA	NA	Aurora-A kinase substrate motif;Casein kinase II substrate motif;G protein-coupled receptor kinase 1 substrate motif;PAK2 kinase substrate motif;Phosphorylase kinase substrate motif;PKA kinase substrate motif;PKC kinase substrate motif	+
Q12802	A-kinase anchor protein 13	AKAP13	S	1898	0.990995	AKAP13_S1898___1	ETATTPIFANRRSQQSVSLSKSVSIQNITGV	NA	NA	NA	NA	13.396	13.3061	NA	NA	NA	NA	NA	NA	NA	NA	NA	NA	12.9911	13.0132	NA	NA	NA	NA	NA	NA	12.791	12.9376	NA	NA	NA	NA	13.0627	13.0374	NA	NA	13.3761	13.1229	NA	NA	NA	NA	Casein kinase II substrate motif;G protein-coupled receptor kinase 1 substrate motif;GSK3 kinase substrate motif
Q12802	A-kinase anchor protein 13	AKAP13	S	1750	0.989525	AKAP13_S1750___1	KDSEWKSGTKVSRTFSYIKNKMSSSKKSKEK	NA	NA	NA	NA	NA	NA	NA	NA	NA	NA	16.3272	16.3527	15.3951	15.3851	NA	NA	NA	NA	NA	NA	15.6953	15.5742	NA	NA	NA	NA	NA	NA	15.9818	15.7064	NA	NA	16.5922	16.2964	NA	NA	NA	NA	NA	NA	14-3-3 domain binding motif;Calmodulin-dependent protein kinase II alpha substrate motif;Calmodulin-dependent protein kinase II substrate motif;Calmodulin-dependent protein kinase IV substrate motif;Chk1 kinase substrate motif;MAPKAPK2 kinase substrate motif;PKA kinase substrate motif;PKC kinase substrate motif	+
Q12802	A-kinase anchor protein 13	AKAP13	S	1647	0.999262	AKAP13_S1647___1	HPFSGEERVDSLVSLSEEDLESDQREHRMFD	NA	NA	NA	NA	NA	NA	NA	NA	NA	NA	12.137	12.5118	11.6918	12.1749	NA	NA	NA	NA	NA	NA	12.2222	12.4795	NA	NA	NA	NA	NA	NA	12.3095	12.1899	NA	NA	12.4818	12.2757	NA	NA	NA	NA	NA	NA	Casein kinase II substrate motif;G protein-coupled receptor kinase 1 substrate motif;Pyruvate dehydrogenase kinase substrate motif	+
Q12802	A-kinase anchor protein 13	AKAP13	T	2411	0.998917	AKAP13_T2411___1	DCSPTHSPRVLFRSNTEEALKGGPLMKSAIN	NA	NA	NA	NA	NA	NA	15.4643	17.0972	NA	NA	NA	NA	NA	NA	15.6795	15.785	NA	NA	15.3623	15.3216	NA	NA	15.8586	16.092	NA	NA	NA	NA	NA	NA	NA	NA	NA	NA	NA	NA	NA	NA	15.897	15.2894	AMP-activated protein kinase substrate motif;Calmodulin-dependent protein kinase I substrate motif;Calmodulin-dependent protein kinase II substrate motif;Calmodulin-dependent protein kinase IV substrate motif;Chk1 kinase substrate motif;G protein-coupled receptor kinase 1 substrate motif;PKC kinase substrate motif	+
Q02040	A-kinase anchor protein 17A	AKAP17A	S	537	1	AKAP17A_S537___1	CKEVQSSCRVVPEDGSPEKRCPGGVLSCIPD	16.5461	16.6537	16.7551	16.6193	16.8614	17.7223	16.4522	16.6333	17.4053	16.5907	16.4576	16.42	16.7109	16.7497	16.6581	16.9641	16.7505	16.7819	16.871	16.8958	16.8811	17.2341	16.75	17.0114	16.4194	16.6668	16.7716	16.8538	16.4308	16.7701	16.4553	16.9716	16.6427	16.8155	16.123	16.3603	16.3479	16.5689	16.4834	16.3932	Casein kinase I substrate motif;Casein kinase II substrate motif;Cdc2 kinase substrate motif;CDK kinase substrate motif;CDK1,2,4,6 kinase substrate motif;ERK1,2 kinase substrate motif;GSK-3, ERK1, ERK2, CDK5 substrate motif;Proline-directed kinase substrate motif;WW domain binding motif	+
Q02040	A-kinase anchor protein 17A	AKAP17A	S	640	0.99843	AKAP17A_S640___1	KKHAYKDDSPRRRSTSPDHTRSRRSHSKDRH	14.3217	13.9075	14.3086	14.2318	13.4899	13.1899	14.5085	13.913	13.899	14.0587	13.7585	13.6785	14.5957	14.7772	14.3795	13.8352	14.7866	15.0197	13.9441	13.3638	14.1728	13.8981	11.863	12.4324	13.8488	13.3091	13.5156	13.6766	14.674	14.4967	15.0606	15.1452	13.7615	12.6629	13.5883	13.0376	14.4911	14.0651	15.7521	16.4841	14-3-3 domain binding motif;Akt kinase substrate motif;Calmodulin-dependent protein kinase II substrate motif;ERK1,2 kinase substrate motif;G protein-coupled receptor kinase 1 substrate motif;GSK-3, ERK1, ERK2, CDK5 substrate motif;MAPKAPK1 kinase substrate motif;PKA kinase substrate motif;PKC kinase substrate motif;Proline-directed kinase substrate motif;WW domain binding motif;ZIP kinase substr…	+
Q02040	A-kinase anchor protein 17A	AKAP17A	S	611	0.944162	AKAP17A_S611___1	ADRHKRERSRARRASSREDGRPRKERRPHKK	NA	NA	NA	NA	NA	NA	14.3234	13.0935	NA	NA	NA	NA	NA	NA	13.9701	13.4025	NA	NA	15.1582	15.4615	NA	NA	13.9425	12.4742	NA	NA	NA	NA	NA	NA	NA	NA	NA	NA	NA	NA	NA	NA	14.6186	14.8284	14-3-3 domain binding motif;Calmodulin-dependent protein kinase II substrate motif;Casein kinase II substrate motif;MDC1 BRCT domain binding motif;PKA kinase substrate motif;PKC kinase substrate motif;Plk1 PBD domain binding motif;Pyruvate dehydrogenase kinase substrate motif;ZIP kinase substrate motif
Q02040	A-kinase anchor protein 17A	AKAP17A	S	633	0.999966	AKAP17A_S633___1	RKERRPHKKHAYKDDSPRRRSTSPDHTRSRR	NA	NA	NA	NA	NA	NA	11.9381	11.7558	NA	NA	NA	NA	NA	NA	12.9894	12.6165	NA	NA	13.0647	12.9372	NA	NA	13.0084	12.5931	NA	NA	NA	NA	NA	NA	NA	NA	NA	NA	NA	NA	NA	NA	12.7845	12.0743	b-Adrenergic Receptor kinase substrate motif;Cdc2 kinase substrate motif;CDK kinase substrate motif;CDK1,2,4,6 kinase substrate motif;ERK1,2 kinase substrate motif;Growth associated histone HI kinase substrate motif;GSK-3, ERK1, ERK2, CDK5 substrate motif;PKA kinase substrate motif;PKC kinase substrate motif;Proline-directed kinase substrate motif;WW domain binding motif	+
Q9Y2D5	A-kinase anchor protein 2	AKAP2	S	152	0.999277	AKAP2_S152___1	SQPRDALGDSLQVPVSPSSTTSSRCSSRDGE	16.4194	16.5707	15.9551	16.2831	16.0861	15.9068	16.5597	16.3481	15.6313	16.2744	16.0979	16.2728	16.0139	16.1305	15.6415	15.8349	15.505	15.8726	16.265	16.3316	16.2364	16.3204	16.5971	16.5789	16.9024	16.9787	16.6764	16.6692	16.3993	16.4165	15.9393	15.8376	16.4913	16.5284	16.7706	17.1083	16.1162	16.3116	16.3822	16.3683	Casein kinase II substrate motif;ERK1,2 kinase substrate motif;G protein-coupled receptor kinase 1 substrate motif;GSK-3, ERK1, ERK2, CDK5 substrate motif;Proline-directed kinase substrate motif;WW domain binding motif	+
Q9Y2D5	A-kinase anchor protein 2	AKAP2	S	748	0.999999	AKAP2_S748___1	EEELKRQRQVLQSTQSPRTKNAPSLPSRTCY	13.9754	13.6866	13.2882	13.5923	13.8837	13.6532	13.8601	13.5842	14.6493	14.4552	14.0692	14.2846	14.6241	14.9032	13.132	13.086	13.4961	13.6328	14.8319	14.4273	13.3544	13.4797	14.5697	14.4461	14.4285	14.2513	14.3696	14.091	14.0396	14.2827	14.2765	14.1179	13.8601	13.7122	14.425	14.4445	14.2672	14.2348	14.2979	14.3745	Casein kinase II substrate motif;ERK1,2 kinase substrate motif;Growth associated histone HI kinase substrate motif;GSK-3, ERK1, ERK2, CDK5 substrate motif;PKA kinase substrate motif;PKC kinase substrate motif;Proline-directed kinase substrate motif;WW domain binding motif	+
Q9Y2D5	A-kinase anchor protein 2	AKAP2	S	393	0.999992	AKAP2_S393___1	GPPEDSGASAAKGQKSPGALETPSAAGSQGN	15.1094	15.5785	15.2437	15.5361	NA	NA	15.0754	15.8222	17.3388	15.4972	NA	NA	NA	NA	14.8766	15.1057	NA	NA	15.1188	15.5066	NA	NA	16.5475	17.4717	NA	NA	15.4277	15.3182	NA	NA	NA	NA	NA	NA	NA	NA	15.0864	15.6191	15.3037	14.927	ERK1,2 kinase substrate motif;Growth associated histone HI kinase substrate motif;GSK-3, ERK1, ERK2, CDK5 substrate motif;PKA kinase substrate motif;Proline-directed kinase substrate motif;WW domain binding motif	+
Q9Y2D5	A-kinase anchor protein 2	AKAP2	T	399	0.980794	AKAP2_T399___1	GASAAKGQKSPGALETPSAAGSQGNTASQGK	14.4015	15.5638	14.6085	14.5151	NA	NA	14.3219	15.0535	17.248	14.8779	NA	NA	NA	NA	14.4405	14.5366	NA	NA	14.8898	14.7654	NA	NA	16.6369	16.8343	NA	NA	14.8637	14.7539	NA	NA	NA	NA	NA	NA	NA	NA	14.4533	15.4218	14.6197	14.609	b-Adrenergic Receptor kinase substrate motif;G protein-coupled receptor kinase 1 substrate motif;GSK-3, ERK1, ERK2, CDK5 substrate motif;Proline-directed kinase substrate motif;WW domain binding motif	+
O43823	A-kinase anchor protein 8	AKAP8	S	328	1	AKAP8_S328___1	EPDTKLARVDSEGDFSENDDAAGDFRSGDEE	NA	NA	NA	NA	13.8974	13.7159	NA	NA	NA	NA	NA	NA	NA	NA	NA	NA	13.1525	13.2781	NA	NA	NA	NA	NA	NA	12.8915	12.9948	NA	NA	NA	NA	12.9545	13.3377	NA	NA	12.7608	13.4009	NA	NA	NA	NA	Casein kinase II substrate motif;G protein-coupled receptor kinase 1 substrate motif;Pyruvate dehydrogenase kinase substrate motif	+
Q9ULX6	A-kinase anchor protein 8-like	AKAP8L	S	283	0.999999	AKAP8L_S283___1	TADFRTKKKKRKQGGSPDEPDSKATRTDCSD	17.1756	17.5165	17.6317	17.2381	17.224	17.3817	17.1658	16.9232	19.2424	17.1974	17.4258	17.2054	18.0976	17.4861	17.446	17.2863	17.3652	17.3084	17.8895	17.9916	17.8565	17.7138	17.4561	16.9852	17.2231	17.217	17.2613	16.9502	17.1544	17.2378	18.0704	18.0689	17.362	17.1407	17.492	17.3296	17.1292	17.3378	17.8049	17.7318	Casein kinase II substrate motif;ERK1,2 kinase substrate motif;G protein-coupled receptor kinase 1 substrate motif;GSK-3, ERK1, ERK2, CDK5 substrate motif;PKA kinase substrate motif;Proline-directed kinase substrate motif;WW domain binding motif	+
Q99996	A-kinase anchor protein 9	AKAP9	S	1654	0.751076	AKAP9_S1654___1	QEEIKRLNRQLAQRSSIDNENLVSERERVLL	NA	NA	NA	NA	NA	NA	NA	NA	NA	NA	14.4943	14.4636	14.625	14.5156	NA	NA	NA	NA	NA	NA	14.6751	14.6563	NA	NA	NA	NA	NA	NA	14.657	14.4085	NA	NA	14.2289	14.4695	NA	NA	NA	NA	NA	NA	MDC1 BRCT domain binding motif;PKA kinase substrate motif;PKC kinase substrate motif;Plk1 PBD domain binding motif	+
Q53H80	Akirin-2	AKIRIN2	S	21	0.994171	AKIRIN2_S21___1	TLKRTLDFDPLLSPASPKRRRCAPLSAPTSA	NA	NA	NA	NA	13.7407	14.5082	13.7873	13.9389	NA	NA	NA	NA	NA	NA	13.4944	13.6583	13.5374	13.5616	13.6157	15.0105	NA	NA	13.9968	14.6848	13.8798	14.8622	NA	NA	NA	NA	13.3947	14.9649	NA	NA	12.5647	14.5324	NA	NA	13.4531	13.9067	Cdc2 kinase substrate motif;CDK kinase substrate motif;CDK1,2,4,6 kinase substrate motif;ERK1,2 kinase substrate motif;Growth associated histone HI kinase substrate motif;GSK-3, ERK1, ERK2, CDK5 substrate motif;PKA kinase substrate motif;PKC kinase substrate motif;Proline-directed kinase substrate motif;WW domain binding motif	+
Q7Z591	AT-hook-containing transcription factor	AKNA	S	1161	0.99982	AKNA_S1161___1	EEQIVPPGRQRARSSSVPREVLRLSLSSESE	14.4489	14.1727	14.4739	14.7417	13.7721	13.8642	13.901	13.9129	13.2927	13.9058	14.6164	14.3132	14.0487	14.0929	13.7323	13.8099	13.8553	13.8904	15.028	15.1152	14.4351	14.2541	14.1978	14.1021	15.0543	15.312	13.9011	13.8813	14.0623	13.8178	14.553	14.2695	14.6885	14.4054	14.3495	13.8141	15.1187	14.7974	14.4135	14.5217	14-3-3 domain binding motif;Akt kinase substrate motif;Calmodulin-dependent protein kinase II substrate motif;CLK1 kinase substrate motif;MAPKAPK1 kinase substrate motif;MDC1 BRCT domain binding motif;p70 Ribosomal S6 kinase substrate motif;Phosphorylase kinase substrate motif;PKA kinase substrate motif;PKC kinase substrate motif;Plk1 PBD domain binding motif	+
Q7Z591	AT-hook-containing transcription factor	AKNA	S	997	0.996675	AKNA_S997___1	TEPSTPRSQAQRYLSSPSGPLRQRAPNFSLE	14.3311	13.9583	14.3685	14.5296	14.5186	14.1766	14.6293	14.3235	14.3959	14.611	14.5002	14.7847	14.03	14.3808	13.8682	13.9418	13.4382	13.9292	15.1786	15.6975	14.2219	14.495	14.5006	14.4857	15.3939	15.6863	14.6907	14.8442	14.1412	14.3907	14.3281	14.3213	14.8898	15.1667	14.7194	14.4894	14.8212	14.4506	14.013	14.3628	Casein kinase II substrate motif;ERK1,2 kinase substrate motif;G protein-coupled receptor kinase 1 substrate motif;GSK-3, ERK1, ERK2, CDK5 substrate motif;MDC1 BRCT domain binding motif;Plk1 PBD domain binding motif;Proline-directed kinase substrate motif;WW domain binding motif	+
Q7Z591	AT-hook-containing transcription factor	AKNA	T	982	0.999963	AKNA_T982___1	ASYPKARGSLIPRRATEPSTPRSQAQRYLSS	12.1389	11.7791	12.0403	12.0673	12.1918	12.144	12.9181	12.3916	12.5652	12.0237	12.1076	12.0057	11.9732	12.3941	11.7456	11.4636	12.4878	12.2639	12.3731	12.537	11.656	11.7255	11.6265	11.7503	12.5891	11.6606	11.7762	11.9782	13.1053	13.1894	12.1828	11.8722	11.6423	11.7164	12.3241	11.7992	12.6252	12.5213	12.2184	12.4912	Calmodulin-dependent protein kinase II substrate motif;Calmodulin-dependent protein kinase IV substrate motif;Casein kinase II substrate motif;Chk1 kinase substrate motif;G protein-coupled receptor kinase 1 substrate motif;PAK2 kinase substrate motif;PKA kinase substrate motif;PKC kinase substrate motif	+
Q7Z591	AT-hook-containing transcription factor	AKNA	S	316	0.999937	AKNA_S316___1	KTSPKPLPSRFIGSISPLNPQPRPTRQGRPL	NA	NA	NA	NA	13.0771	13.0313	12.8057	13.2418	NA	NA	12.8642	13.2224	13.1479	13.2485	12.8026	12.8865	12.4343	12.6745	13.825	13.9885	12.9132	13.0181	13.1617	12.9061	14.0235	14.2266	NA	NA	12.9973	13.0494	12.9224	12.9739	13.4828	13.6122	13.1441	13.0484	NA	NA	12.9144	13.0239	ERK1,2 kinase substrate motif;G protein-coupled receptor kinase 1 substrate motif;GSK-3, ERK1, ERK2, CDK5 substrate motif;Proline-directed kinase substrate motif;WW domain binding motif	+
Q7Z591	AT-hook-containing transcription factor	AKNA	S	1173	0.900012	AKNA_S1173___1	RSSSVPREVLRLSLSSESELPSLPLFSEKSK	14.9829	14.9951	14.8881	14.7492	14.5566	14.5196	14.5837	14.4645	13.7635	14.087	NA	NA	NA	NA	14.0817	14.0394	14.2664	14.2083	15.5203	15.4508	NA	NA	14.4697	14.4929	15.2275	15.3503	14.1964	14.2544	NA	NA	15.1276	14.985	NA	NA	14.1282	14.3683	15.4891	15.3321	14.7164	14.9185	Casein kinase II substrate motif;G protein-coupled receptor kinase 1 substrate motif;MDC1 BRCT domain binding motif;Plk1 PBD domain binding motif
Q7Z591	AT-hook-containing transcription factor	AKNA	S	1414	0.935203	AKNA_S1414___1	NKALSRAVQAAESVRSTTRQMRSSLSADLRQ	NA	NA	NA	NA	11.9427	11.8242	NA	NA	NA	NA	12.209	12.4914	12.2465	12.5962	NA	NA	12.1056	12.2488	NA	NA	11.7387	12.0586	NA	NA	12.5123	12.6134	NA	NA	12.1292	12.2719	12.3922	12.3301	12.0491	12.3855	12.3374	11.8695	NA	NA	NA	NA	Casein kinase II substrate motif
Q7Z591	AT-hook-containing transcription factor	AKNA	S	1387	1	AKNA_S1387___1	WPPTASPPPARRHRHSIQLDLGDLEELNKAL	NA	NA	NA	NA	NA	NA	12.0406	12.7569	NA	NA	12.8475	12.5939	12.6259	12.236	12.315	12.4829	NA	NA	13.3074	13.3809	12.2929	12.4481	12.59	12.7952	NA	NA	NA	NA	12.911	13.5354	NA	NA	13.0136	13.4444	NA	NA	NA	NA	13.3117	12.9682	PKA kinase substrate motif;PKC kinase substrate motif	+
Q7Z591	AT-hook-containing transcription factor	AKNA	S	1436	1	AKNA_S1436___1	SSLSADLRQAHSLRGSCLF____________	NA	NA	NA	NA	12.657	13.0411	NA	NA	NA	NA	13.0177	13.4402	12.6735	13.2954	NA	NA	12.6809	12.1974	NA	NA	12.7097	12.9911	NA	NA	13.6664	13.6333	NA	NA	12.5839	12.8404	13.0131	13.2723	13.1839	13.158	12.7804	12.9519	NA	NA	NA	NA	MAPKAPK2 kinase substrate motif;PKA kinase substrate motif;PKC kinase substrate motif	+
Q7Z591	AT-hook-containing transcription factor	AKNA	S	1102	0.947782	AKNA_S1102___1	LRLRLEDSLHQPLQGSPTRPASAFDRPARTR	NA	NA	NA	NA	NA	NA	13.1501	12.9768	NA	NA	NA	NA	NA	NA	12.757	12.7398	NA	NA	12.8417	12.8616	NA	NA	12.739	12.8475	NA	NA	NA	NA	NA	NA	NA	NA	NA	NA	NA	NA	NA	NA	13.0289	12.9614	Casein kinase II substrate motif;Cdc2 kinase substrate motif;CDK kinase substrate motif;CDK1,2,4,6 kinase substrate motif;ERK1,2 kinase substrate motif;G protein-coupled receptor kinase 1 substrate motif;GSK-3, ERK1, ERK2, CDK5 substrate motif;Proline-directed kinase substrate motif;WW domain binding motif	+
Q7Z591	AT-hook-containing transcription factor	AKNA	S	131	0.912098	AKNA_S131___1	RQLDMTEEEPDGTLGSLEVEEAGESSSRLGY	NA	NA	NA	NA	12.5214	12.6315	NA	NA	NA	NA	NA	NA	NA	NA	NA	NA	12.6841	12.7387	NA	NA	NA	NA	NA	NA	12.5209	12.6544	NA	NA	NA	NA	12.4681	12.6256	NA	NA	12.8183	12.6157	NA	NA	NA	NA	Casein kinase II substrate motif
Q7Z591	AT-hook-containing transcription factor	AKNA	S	1043	0.845713	AKNA_S1043___1	GHKRISEQPLPNKTISPPPAPAPAAAPLPCG	NA	NA	NA	NA	NA	NA	11.9761	11.899	NA	NA	NA	NA	NA	NA	12.3008	12.1832	NA	NA	12.381	12.4073	NA	NA	12.5664	12.4563	NA	NA	NA	NA	NA	NA	NA	NA	NA	NA	NA	NA	NA	NA	12.2629	11.9798	ERK1,2 kinase substrate motif;G protein-coupled receptor kinase 1 substrate motif;GSK-3, ERK1, ERK2, CDK5 substrate motif;PKA kinase substrate motif;PKC kinase substrate motif;Proline-directed kinase substrate motif;WW domain binding motif	+
Q7Z591	AT-hook-containing transcription factor	AKNA	T	1416	0.842584	AKNA_T1416___1	ALSRAVQAAESVRSTTRQMRSSLSADLRQAH	NA	NA	NA	NA	NA	NA	13.9751	13.6929	NA	NA	NA	NA	NA	NA	13.0525	13.0071	NA	NA	14.1566	14.1136	NA	NA	13.5329	13.774	NA	NA	NA	NA	NA	NA	NA	NA	NA	NA	NA	NA	NA	NA	14.2774	14.5674	Calmodulin-dependent protein kinase II substrate motif;PKC kinase substrate motif
Q7Z591	AT-hook-containing transcription factor	AKNA	S	1102	0.947782	AKNA_S1102___2	LRLRLEDSLHQPLQGSPTRPASAFDRPARTR	NA	NA	NA	NA	NA	NA	NA	NA	NA	NA	13.3978	13.4249	13.4226	13.7231	NA	NA	NA	NA	NA	NA	13.0249	13.2974	NA	NA	NA	NA	NA	NA	13.7448	13.3565	NA	NA	13.4665	13.3953	NA	NA	NA	NA	NA	NA	Casein kinase II substrate motif;Cdc2 kinase substrate motif;CDK kinase substrate motif;CDK1,2,4,6 kinase substrate motif;ERK1,2 kinase substrate motif;G protein-coupled receptor kinase 1 substrate motif;GSK-3, ERK1, ERK2, CDK5 substrate motif;Proline-directed kinase substrate motif;WW domain binding motif	+
Q7Z591	AT-hook-containing transcription factor	AKNA	S	1436	1	AKNA_S1436___2	SSLSADLRQAHSLRGSCLF____________	NA	NA	NA	NA	NA	NA	NA	NA	NA	NA	13.869	13.8727	14.2413	14.5674	NA	NA	NA	NA	NA	NA	13.8125	13.9471	NA	NA	NA	NA	NA	NA	14.2871	14.0503	NA	NA	14.1294	14.1436	NA	NA	NA	NA	NA	NA	MAPKAPK2 kinase substrate motif;PKA kinase substrate motif;PKC kinase substrate motif	+
P31749	RAC-alpha serine/threonine-protein kinase	AKT1	S	124	0.912438	AKT1_S124___1	GLKKQEEEEMDFRSGSPSDNSGAEEMEVSLA	13.2278	13.378	13.2872	13.1171	12.8941	13.1768	NA	NA	12.0923	12.707	NA	NA	NA	NA	NA	NA	12.7884	12.398	NA	NA	NA	NA	NA	NA	13.3834	13.2183	12.8001	12.5026	NA	NA	12.8706	12.9204	NA	NA	12.9685	13.1339	13.4038	13.2366	NA	NA	14-3-3 domain binding motif;Calmodulin-dependent protein kinase II substrate motif;Casein kinase II substrate motif;ERK1,2 kinase substrate motif;GSK-3, ERK1, ERK2, CDK5 substrate motif;MAPKAPK2 kinase substrate motif;PKA kinase substrate motif;PKC kinase substrate motif;Proline-directed kinase substrate motif;Pyruvate dehydrogenase kinase substrate motif;WW domain binding motif	+
P31749	RAC-alpha serine/threonine-protein kinase	AKT1	S	2	1	AKT1_S2___1	______________MSDVAIVKEGWLHKRGE	NA	NA	NA	NA	NA	NA	12.7905	13.5779	NA	NA	NA	NA	NA	NA	12.4563	12.6369	NA	NA	12.0356	12.1536	NA	NA	12.5324	13.1083	NA	NA	NA	NA	NA	NA	NA	NA	NA	NA	NA	NA	NA	NA	12.6058	12.4615		+
P31749	RAC-alpha serine/threonine-protein kinase	AKT1	S	126	0.996369	AKT1_S126___1	KKQEEEEMDFRSGSPSDNSGAEEMEVSLAKP	NA	NA	NA	NA	NA	NA	15.419	15.3573	NA	NA	NA	NA	NA	NA	16.4612	16.419	NA	NA	16.0043	15.9473	NA	NA	15.616	15.5679	NA	NA	NA	NA	NA	NA	NA	NA	NA	NA	NA	NA	NA	NA	16.1951	15.9526	Casein kinase II substrate motif;DNA dependent Protein kinase substrate motif;MAPKAPK2 kinase substrate motif	+
P31749	RAC-alpha serine/threonine-protein kinase	AKT1	S	129	1	AKT1_S129___1	EEEEMDFRSGSPSDNSGAEEMEVSLAKPKHR	NA	NA	NA	NA	NA	NA	NA	NA	NA	NA	15.5219	15.3448	15.9153	15.6765	NA	NA	NA	NA	NA	NA	15.6561	15.5886	NA	NA	NA	NA	NA	NA	15.7955	15.6157	NA	NA	15.3011	15.2979	NA	NA	NA	NA	NA	NA	Casein kinase II substrate motif	+
Q96B36	Proline-rich AKT1 substrate 1	AKT1S1	T	246	0.977353	AKT1S1_T246___1	EDTQVFGDLPRPRLNTSDFQKLKRKY_____	12.3708	12.7956	11.5517	11.7866	NA	NA	12.4715	12.5091	11.6179	11.8871	12.4185	12.4675	11.8162	12.0526	11.8128	11.9879	NA	NA	12.285	12.407	11.5471	11.7635	13.4569	13.3882	NA	NA	12.2381	12.6501	12.6476	12.9645	NA	NA	12.5589	12.5628	NA	NA	12.9649	12.9363	11.33	11.1509	Akt kinase substrate motif;Calmodulin-dependent protein kinase II substrate motif;PKC kinase substrate motif	+
Q96B36	Proline-rich AKT1 substrate 1	AKT1S1	S	211	0.999991	AKT1S1_S211___1	KRTEARSSDEENGPPSSPDLDRIAASMRALV	14.6225	14.5985	14.6487	14.7954	NA	NA	NA	NA	14.4283	14.745	NA	NA	NA	NA	NA	NA	NA	NA	NA	NA	NA	NA	NA	NA	NA	NA	14.648	14.545	NA	NA	NA	NA	NA	NA	NA	NA	14.4704	14.2027	NA	NA	Casein kinase II substrate motif;DNA dependent Protein kinase substrate motif;Pyruvate dehydrogenase kinase substrate motif	+
Q96B36	Proline-rich AKT1 substrate 1	AKT1S1	S	183	0.996608	AKT1S1_S183___1	SVPPASALPTQQYAKSLPVSVPVWGFKEKRT	NA	NA	NA	NA	NA	NA	13.0907	13.3539	NA	NA	NA	NA	NA	NA	13.8857	14.1324	NA	NA	13.0589	13.3786	NA	NA	13.2146	13.663	NA	NA	NA	NA	NA	NA	NA	NA	NA	NA	NA	NA	NA	NA	13.3748	13.4442	G protein-coupled receptor kinase 1 substrate motif;GSK3 kinase substrate motif	+
Q96B36	Proline-rich AKT1 substrate 1	AKT1S1	S	203	0.980359	AKT1S1_S203___2	VPVWGFKEKRTEARSSDEENGPPSSPDLDRI	NA	NA	NA	NA	NA	NA	NA	NA	NA	NA	14.3587	14.562	14.4497	14.5953	NA	NA	NA	NA	NA	NA	14.4915	14.4143	NA	NA	NA	NA	NA	NA	14.5341	14.3706	NA	NA	14.411	14.0586	NA	NA	NA	NA	NA	NA	BARD1 BRCT domain binding motif;Casein kinase II substrate motif;MDC1 BRCT domain binding motif;PKA kinase substrate motif;PKC kinase substrate motif;Plk1 PBD domain binding motif	+
Q96B36	Proline-rich AKT1 substrate 1	AKT1S1	S	212	0.999995	AKT1S1_S212___2	RTEARSSDEENGPPSSPDLDRIAASMRALVL	NA	NA	NA	NA	NA	NA	NA	NA	NA	NA	16.77	16.9732	16.8609	17.0065	NA	NA	NA	NA	NA	NA	16.9028	16.8256	NA	NA	NA	NA	NA	NA	16.9454	16.7819	NA	NA	16.8223	16.4699	NA	NA	NA	NA	NA	NA	ERK1,2 kinase substrate motif;GSK-3, ERK1, ERK2, CDK5 substrate motif;MDC1 BRCT domain binding motif;Plk1 PBD domain binding motif;Proline-directed kinase substrate motif;WW domain binding motif	+
P31751	RAC-beta serine/threonine-protein kinase	AKT2	S	126	0.953544	AKT2_S126___1	KQRAPGEDPMDYKCGSPSDSSTTEEMEVAVS	NA	NA	NA	NA	NA	NA	11.3101	11.5874	NA	NA	NA	NA	NA	NA	11.6527	11.8822	NA	NA	10.977	11.0731	NA	NA	11.8552	12.1433	NA	NA	NA	NA	NA	NA	NA	NA	NA	NA	NA	NA	NA	NA	11.3817	11.2711	Casein kinase II substrate motif;ERK1,2 kinase substrate motif;G protein-coupled receptor kinase 1 substrate motif;GSK3 kinase substrate motif;GSK-3, ERK1, ERK2, CDK5 substrate motif;PKA kinase substrate motif;PKC kinase substrate motif;Proline-directed kinase substrate motif;Pyruvate dehydrogenase kinase substrate motif;WW domain binding motif	+
P13716	Delta-aminolevulinic acid dehydratase	ALAD	S	215	0.796648	ALAD_S215___1	FASCFYGPFRDAAKSSPAFGDRRCYQLPPGA	NA	NA	NA	NA	NA	NA	13.3405	13.9483	NA	NA	NA	NA	NA	NA	14.902	14.975	NA	NA	13.445	13.4651	NA	NA	14.2575	14.4514	NA	NA	NA	NA	NA	NA	NA	NA	NA	NA	NA	NA	NA	NA	13.5507	13.5907	ERK1,2 kinase substrate motif;GSK-3, ERK1, ERK2, CDK5 substrate motif;MDC1 BRCT domain binding motif;PKA kinase substrate motif;PKC kinase substrate motif;Plk1 PBD domain binding motif;Proline-directed kinase substrate motif;WW domain binding motif	+
P51648	Fatty aldehyde dehydrogenase	ALDH3A2	S	293	1	ALDH3A2_S293___1	DYERIINLRHFKRILSLLEGQKIAFGGETDE	NA	NA	NA	NA	NA	NA	NA	NA	NA	NA	13.7357	13.8562	12.0948	12.338	NA	NA	NA	NA	NA	NA	11.5734	11.4147	NA	NA	NA	NA	NA	NA	13.2739	12.1904	NA	NA	12.6984	12.4012	NA	NA	NA	NA	NA	NA	14-3-3 domain binding motif;Calmodulin-dependent protein kinase II alpha substrate motif;Calmodulin-dependent protein kinase II substrate motif;Calmodulin-dependent protein kinase IV substrate motif;Casein kinase II substrate motif;Phosphorylase kinase substrate motif;PKA kinase substrate motif;PKC kinase substrate motif	+
P04075	Fructose-bisphosphate aldolase A	ALDOA	S	39	0.999995	ALDOA_S39___1	VAPGKGILAADESTGSIAKRLQSIGTENTEE	15.7623	16.7571	16.2703	15.9415	17.2288	17.9235	15.5698	16.5622	17.225	16.3488	16.3632	16.1567	17.0259	16.1935	17.8326	17.8419	15.5587	15.7601	15.7689	15.7327	16.4296	15.9213	16.8664	16.9355	15.8836	15.8863	16.116	16.1897	16.9336	16.24	15.9528	16.9421	16.7655	16.0096	15.9668	16.9363	16.3178	17.1104	15.7073	15.2215		+
P04075	Fructose-bisphosphate aldolase A	ALDOA	S	46	0.999999	ALDOA_S46___1	LAADESTGSIAKRLQSIGTENTEENRRFYRQ	15.8883	15.6297	15.4921	15.4313	15.9295	15.7528	15.9755	15.4899	15.0184	15.2866	15.533	15.6277	15.5373	15.6512	15.4752	15.3152	15.3242	15.3661	15.7079	15.715	15.3209	15.2895	15.4701	15.2332	15.7577	15.6622	15.7967	15.7188	15.4434	15.4287	15.4918	15.2097	15.9247	15.9109	15.7117	15.4615	15.7735	15.6318	15.5687	15.7165	14-3-3 domain binding motif;Calmodulin-dependent protein kinase II substrate motif;Casein kinase II substrate motif;Phosphorylase kinase substrate motif;PKA kinase substrate motif;PKC kinase substrate motif	+
P04075	Fructose-bisphosphate aldolase A	ALDOA	S	36	0.98791	ALDOA_S36___1	HRIVAPGKGILAADESTGSIAKRLQSIGTEN	15.4478	16.8917	15.8653	15.5192	16.9638	17.3826	15.7358	16.3577	17.4182	16.7273	NA	NA	NA	NA	17.3176	17.34	15.6734	15.6991	15.7076	15.6157	NA	NA	16.4488	16.5591	15.7524	15.8936	15.7948	15.7333	NA	NA	15.8135	16.4244	NA	NA	15.8918	16.6711	15.7736	16.9944	15.7136	15.3698	b-Adrenergic Receptor kinase substrate motif;Casein kinase II substrate motif	+
P04075	Fructose-bisphosphate aldolase A	ALDOA	T	37	0.936668	ALDOA_T37___1	RIVAPGKGILAADESTGSIAKRLQSIGTENT	14.7446	15.2666	14.7087	14.2778	NA	NA	14.4337	14.6343	13.8967	14.326	14.5123	14.675	15.2862	14.8269	15.3937	15.0533	NA	NA	14.8426	14.7286	14.7829	14.3992	14.7408	14.4473	NA	NA	14.6137	14.7762	14.5267	14.4387	NA	NA	14.7677	15.0693	NA	NA	15.2774	15.3974	14.6818	14.3289	Casein kinase I substrate motif;G protein-coupled receptor kinase 1 substrate motif;MDC1 BRCT domain binding motif;Plk1 PBD domain binding motif	+
P04075	Fructose-bisphosphate aldolase A	ALDOA	T	49	0.963775	ALDOA_T49___1	DESTGSIAKRLQSIGTENTEENRRFYRQLLL	15.6918	15.2569	15.5608	15.6542	NA	NA	15.5244	15.5995	14.9597	15.9142	NA	NA	NA	NA	15.5914	15.5728	NA	NA	15.5023	15.6029	NA	NA	15.1889	15.4236	NA	NA	15.854	16.0018	NA	NA	NA	NA	NA	NA	NA	NA	15.3352	15.0791	15.5013	15.8005	G protein-coupled receptor kinase 1 substrate motif	+
P04075	Fructose-bisphosphate aldolase A	ALDOA	S	336	1	ALDOA_S336___1	LKAAQEEYVKRALANSLACQGKYTPSGQAGA	NA	NA	NA	NA	NA	NA	14.3139	15.5205	NA	NA	NA	NA	NA	NA	15.909	16.0163	NA	NA	14.6835	14.7038	NA	NA	15.4558	15.2998	NA	NA	NA	NA	NA	NA	NA	NA	NA	NA	NA	NA	NA	NA	14.6785	13.8268		+
P04075;P09972	Fructose-bisphosphate aldolase A;Fructose-bisphosphate aldolase C	ALDOA;ALDOC	Y	204	0.998945	ALDOA_Y204___1	PEILPDGDHDLKRCQYVTEKVLAAVYKALSD	NA	NA	NA	NA	NA	NA	13.1327	13.8984	NA	NA	NA	NA	NA	NA	15.3682	15.3847	NA	NA	13.6096	13.3606	NA	NA	13.691	14.1146	NA	NA	NA	NA	NA	NA	NA	NA	NA	NA	NA	NA	NA	NA	13.2325	13.0714		+
P09972	Fructose-bisphosphate aldolase C	ALDOC	S	45	0.999993	ALDOC_S45___1	ILAADESVGSMAKRLSQIGVENTEENRRLYR	NA	NA	NA	NA	NA	NA	16.4043	15.9543	NA	NA	NA	NA	NA	NA	16.1251	15.9973	NA	NA	15.9931	15.8074	NA	NA	15.6562	15.9512	NA	NA	NA	NA	NA	NA	NA	NA	NA	NA	NA	NA	NA	NA	16.2016	16.8157	AMP-activated protein kinase substrate motif;ATM kinase substrate motif;Calmodulin-dependent protein kinase II substrate motif;Chk1 kinase substrate motif;DNA dependent Protein kinase substrate motif;PAK2 kinase substrate motif;PKA kinase substrate motif;PKC kinase substrate motif	+
Q92685	Dol-P-Man:Man(5)GlcNAc(2)-PP-Dol alpha-1,3-mannosyltransferase	ALG3	S	13	0.999373	ALG3_S13___1	___MAAGLRKRGRSGSAAQAEGLCKQWLQRA	15.8182	15.9291	15.8336	15.8138	16.6169	16.8099	15.9805	15.9456	16.5575	16.0419	15.5078	15.6875	15.8678	15.803	15.404	15.4231	15.7656	15.5395	15.8704	15.8942	16.6272	16.711	16.1112	16.1678	14.8806	15.1552	15.8357	15.8986	15.6366	15.6905	15.5959	16.2577	15.7258	15.5869	15.6841	16.5385	15.5279	15.5877	15.9543	16.0928	14-3-3 domain binding motif;Akt kinase substrate motif;Calmodulin-dependent protein kinase II substrate motif;G protein-coupled receptor kinase 1 substrate motif;MAPKAPK1 kinase substrate motif;PKA kinase substrate motif;PKC kinase substrate motif	+
Q92685	Dol-P-Man:Man(5)GlcNAc(2)-PP-Dol alpha-1,3-mannosyltransferase	ALG3	S	11	0.974032	ALG3_S11___1	_____MAAGLRKRGRSGSAAQAEGLCKQWLQ	NA	NA	NA	NA	NA	NA	15.5359	15.9832	NA	NA	15.509	15.7506	15.9417	15.9082	15.7447	16.0771	NA	NA	15.7883	15.9894	16.3554	16.311	16.4248	16.4292	NA	NA	NA	NA	15.9056	15.7628	NA	NA	16.0216	16.0326	NA	NA	NA	NA	15.9272	15.5985	14-3-3 domain binding motif;Akt kinase substrate motif;Calmodulin-dependent protein kinase II substrate motif;Casein kinase II substrate motif;G protein-coupled receptor kinase 1 substrate motif;MAPKAPK1 kinase substrate motif;PKA kinase substrate motif;PKC kinase substrate motif;ZIP kinase substrate motif	+
Q6P6C2	RNA demethylase ALKBH5	ALKBH5	S	384	1	ALKBH5_S384___1	RKSYESSEDCSEAAGSPARKVKMRRH_____	15.5756	17.0372	16.5032	16.7456	15.3686	14.9911	16.2058	16.379	16.6916	16.4545	16.0934	16.8599	15.7779	16.5671	15.8886	16.2481	16.393	16.8584	16.3746	17.3911	16.1705	16.7868	15.9825	16.4087	17.0375	17.5622	15.8533	16.4477	15.7947	16.9162	16.5403	16.0323	15.7193	16.822	16.6511	16.0732	15.4577	16.7412	15.9802	16.6491	Cdc2 kinase substrate motif;CDK kinase substrate motif;CDK1,2,4,6 kinase substrate motif;ERK1,2 kinase substrate motif;GSK-3, ERK1, ERK2, CDK5 substrate motif;Proline-directed kinase substrate motif;WW domain binding motif	+
Q6P6C2	RNA demethylase ALKBH5	ALKBH5	S	361	0.999952	ALKBH5_S361___1	ENRRSVLLPTHRRRGSFSSENYWRKSYESSE	14.5555	14.2265	14.5027	14.9779	14.5406	14.445	14.5971	14.6369	15.0831	15.1976	14.5248	14.5748	14.4417	14.5031	14.7416	14.6964	14.5895	14.5676	14.7572	14.7577	14.8414	14.9792	14.5852	14.7576	14.9855	14.7624	15.0476	14.7008	14.7168	14.696	14.8471	14.3743	14.6862	14.6967	14.8473	14.7014	14.3462	14.0229	14.5626	14.5684	14-3-3 domain binding motif;Calmodulin-dependent protein kinase II substrate motif;Casein kinase II substrate motif;MAPKAPK1 kinase substrate motif;PAK2 kinase substrate motif;Pim1 kinase substrate sequence;PKA kinase substrate motif;PKC epsilon kinase substrate motif;PKC kinase substrate motif;ZIP kinase substrate motif	+
Q6P6C2	RNA demethylase ALKBH5	ALKBH5	S	64	0.999998	ALKBH5_S64___1	EPYPVSGAKRKYQEDSDPERSDYEEQQLQKE	NA	NA	NA	NA	NA	NA	NA	NA	NA	NA	14.3456	13.6089	14.7804	14.2798	NA	NA	NA	NA	NA	NA	14.221	14.1928	NA	NA	NA	NA	NA	NA	13.9313	14.4089	NA	NA	14.0305	14.113	NA	NA	NA	NA	NA	NA	b-Adrenergic Receptor kinase substrate motif;Casein kinase II substrate motif	+
Q6P6C2	RNA demethylase ALKBH5	ALKBH5	S	96	1	ALKBH5_S96___1	EARKVKSGIRQMRLFSQDECAKIEARIDEVV	NA	NA	NA	NA	NA	NA	NA	NA	NA	NA	15.1562	15.3006	14.317	14.5651	NA	NA	NA	NA	NA	NA	14.5886	14.8807	NA	NA	NA	NA	NA	NA	14.8546	14.7336	NA	NA	15.3525	15.2442	NA	NA	NA	NA	NA	NA	14-3-3 domain binding motif;ATM kinase substrate motif;Calmodulin-dependent protein kinase II substrate motif;Casein kinase II substrate motif;DNA dependent Protein kinase substrate motif;PKA kinase substrate motif;PKC kinase substrate motif	+
Q8TCU4	Alstrom syndrome protein 1	ALMS1	S	2794	1	ALMS1_S2794___1	SQDKEVTILAEGRRQSQKLPVDFERSFQEEK	NA	NA	NA	NA	NA	NA	NA	NA	NA	NA	14.3786	14.581	14.3772	14.5483	NA	NA	NA	NA	NA	NA	15.5866	15.6884	NA	NA	NA	NA	NA	NA	14.1174	14.2626	NA	NA	14.1304	14.0625	NA	NA	NA	NA	NA	NA	14-3-3 domain binding motif;ATM kinase substrate motif;Calmodulin-dependent protein kinase II substrate motif;DNA dependent Protein kinase substrate motif;G protein-coupled receptor kinase 1 substrate motif;PAK2 kinase substrate motif;PKA kinase substrate motif;PKC epsilon kinase substrate motif;PKC kinase substrate motif	+
Q96Q42	Alsin	ALS2	S	466	0.935666	ALS2_S466___1	EEQVKQESMQGKKSSSLVDIREEETEGGSRR	16.5207	16.1356	16.3311	16.242	16.1341	15.8316	16.636	16.0717	17.1452	16.7736	16.4682	16.4864	16.4765	16.5454	16.7456	16.7733	16.3943	16.3571	16.9469	17.2316	16.8436	17.1454	16.2593	15.9716	16.7872	16.5203	16.8098	16.4139	16.5338	16.6734	16.5773	16.2641	16.3606	16.4034	17.9456	17.125	16.9599	16.6048	16.5453	16.7553	Casein kinase II substrate motif;MDC1 BRCT domain binding motif;Phosphorylase kinase substrate motif;PKA kinase substrate motif;PKC kinase substrate motif;Plk1 PBD domain binding motif;Pyruvate dehydrogenase kinase substrate motif	+
Q96Q42	Alsin	ALS2	S	492	1	ALS2_S492___1	GGSRRLSLPGLLSQVSPRLLRKAARVKTRTV	11.8767	11.6001	11.9256	12.2251	11.8919	11.7164	12.1994	11.8604	12.7302	13.2278	12.2209	12.5781	12.195	12.5362	12.8614	12.8781	11.7465	11.9255	12.4189	12.3312	12.0511	11.9764	12.0619	12.0269	12.0271	12.1514	12.5273	12.4747	12.5245	12.6078	12.165	11.9579	12.1134	12.0906	13.5793	13.7329	12.1732	12.1332	12.1918	12.0638	ERK1,2 kinase substrate motif;Growth associated histone HI kinase substrate motif;GSK-3, ERK1, ERK2, CDK5 substrate motif;PKA kinase substrate motif;PKC kinase substrate motif;Proline-directed kinase substrate motif;WW domain binding motif	+
Q96Q42	Alsin	ALS2	S	483	1	ALS2_S483___2	VDIREEETEGGSRRLSLPGLLSQVSPRLLRK	13.6932	13.2562	13.7018	13.8445	13.7537	13.6097	14.324	13.7381	14.1965	15.3551	14.2237	14.3551	13.4454	13.724	13.9302	13.9798	13.8582	14.1653	14.6666	14.6369	14.2308	14.4195	13.7848	13.6258	14.2086	14.2797	14.9985	15.1139	14.1297	14.4254	14.0616	13.5374	14.1329	14.0468	15.0973	14.562	13.6565	13.3172	14.2535	14.1935	14-3-3 domain binding motif;Aurora-A kinase substrate motif;Calmodulin-dependent protein kinase II substrate motif;MAPKAPK2 kinase substrate motif;PAK2 kinase substrate motif;Phosphorylase kinase substrate motif;PKA kinase substrate motif;PKC epsilon kinase substrate motif;PKC kinase substrate motif	+
Q96Q42	Alsin	ALS2	S	492	1	ALS2_S492___2	GGSRRLSLPGLLSQVSPRLLRKAARVKTRTV	13.6878	13.2508	13.6964	13.8391	13.757	13.5953	14.3186	13.7327	14.1911	15.3497	14.2183	14.3497	13.44	13.7186	13.9248	13.9744	13.8503	14.1594	14.6612	14.6315	14.2254	14.4141	13.7794	13.6204	14.2226	14.281	14.9931	15.1085	14.1243	14.42	14.0406	13.5229	14.1275	14.0414	15.1031	14.547	13.6511	13.3118	14.2481	14.1881	ERK1,2 kinase substrate motif;Growth associated histone HI kinase substrate motif;GSK-3, ERK1, ERK2, CDK5 substrate motif;PKA kinase substrate motif;PKC kinase substrate motif;Proline-directed kinase substrate motif;WW domain binding motif	+
Q96Q42	Alsin	ALS2	S	1335	1	ALS2_S1335___1	NIAVALTTSRRQHRDSPEILSRSQTQTLESL	NA	NA	NA	NA	12.209	11.9351	13.093	12.5761	NA	NA	13.0848	12.9481	12.8844	12.9052	12.6817	12.6236	12.6593	12.8347	12.8867	12.727	12.8829	12.8411	12.6158	12.6788	12.8942	12.9049	NA	NA	12.697	12.6943	13.7509	13.1138	12.6744	12.3968	13.0605	12.6465	NA	NA	12.9517	13.1746	b-Adrenergic Receptor kinase substrate motif;Casein kinase II substrate motif;ERK1,2 kinase substrate motif;GSK-3, ERK1, ERK2, CDK5 substrate motif;PKA kinase substrate motif;PKC kinase substrate motif;Proline-directed kinase substrate motif;WW domain binding motif	+
Q96Q42	Alsin	ALS2	S	483	1	ALS2_S483___1	VDIREEETEGGSRRLSLPGLLSQVSPRLLRK	NA	NA	NA	NA	9.52282	9.55341	NA	NA	NA	NA	9.55557	9.53803	9.56123	9.96958	NA	NA	10.0244	10.1479	NA	NA	10.1061	10.2109	NA	NA	9.32993	9.70631	NA	NA	9.77246	9.82438	9.81473	9.53797	9.86207	9.89551	10.4174	10.2409	NA	NA	NA	NA	14-3-3 domain binding motif;Aurora-A kinase substrate motif;Calmodulin-dependent protein kinase II substrate motif;MAPKAPK2 kinase substrate motif;PAK2 kinase substrate motif;Phosphorylase kinase substrate motif;PKA kinase substrate motif;PKC epsilon kinase substrate motif;PKC kinase substrate motif	+
Q86V81	THO complex subunit 4	ALYREF	S	34	1	ALYREF_S34___1	QRGGRGGGRGRGRAGSQGGRGGGAQAAARVN	NA	NA	NA	NA	15.1952	16.1201	14.8659	14.9336	NA	NA	14.7808	15.852	15.1603	15.9898	15.5471	15.9062	15.0476	15.829	15.3228	16.2699	14.9814	16.2954	15.7037	16.3462	14.5312	15.1494	NA	NA	14.8911	15.9106	15.4448	16.1223	15.5253	16.2548	16.0048	16.1971	NA	NA	14.9027	15.8432	14-3-3 domain binding motif;Akt kinase substrate motif;AMP-activated protein kinase 2 substrate motif;ATM kinase substrate motif;Calmodulin-dependent protein kinase II substrate motif;DNA dependent Protein kinase substrate motif;MAPKAPK1 kinase substrate motif;PKA kinase substrate motif;PKC kinase substrate motif	+
Q86V81	THO complex subunit 4	ALYREF	S	239	1	ALYREF_S239___1	RGRGRGAGRNSKQQLSAEELDAQLDAYNARM	NA	NA	NA	NA	13.7781	13.4667	NA	NA	NA	NA	14.1966	13.9533	13.8987	13.6594	NA	NA	14.496	14.176	NA	NA	14.3143	13.8604	NA	NA	14.2769	14.0632	NA	NA	13.6195	13.5949	13.7804	13.6565	14.2168	13.9889	13.9156	13.6935	NA	NA	NA	NA	Casein kinase II substrate motif;PKA kinase substrate motif	+
Q9C0C7	Activating molecule in BECN1-regulated autophagy protein 1	AMBRA1	S	1227	1	AMBRA1_S1227___1	RGLLPEAGQLAERGLSPRTASWDQPGTPGRE	12.4905	12.5658	12.3567	12.497	12.4303	12.5076	12.9524	12.5418	12.3668	13.2319	12.3654	12.8611	11.7474	12.4964	12.4929	12.6327	12.5534	12.6441	12.8069	13.2384	12.5111	13.1916	12.4544	12.9079	12.8294	13.1232	12.7789	13.4548	12.5923	13.088	12.542	12.4595	12.8295	13.2205	12.927	12.8868	12.6696	12.4914	12.0156	12.8604	14-3-3 domain binding motif;Calmodulin-dependent protein kinase II substrate motif;Casein kinase II substrate motif;ERK1,2 kinase substrate motif;G protein-coupled receptor kinase 1 substrate motif;Growth associated histone HI kinase substrate motif;GSK-3, ERK1, ERK2, CDK5 substrate motif;PKA kinase substrate motif;PKC kinase substrate motif;Proline-directed kinase substrate motif;WW domain bindi…
Q86YT9	Junctional adhesion molecule-like	AMICA1	S	359	0.999998	AMICA1_S359___1	TMHPVWPSLRSDRNNSLEKKSGGGMPKTQQA	NA	NA	NA	NA	NA	NA	16.4681	16.7966	NA	NA	NA	NA	NA	NA	15.3937	15.367	NA	NA	15.6665	15.5111	NA	NA	16.4592	15.818	NA	NA	NA	NA	NA	NA	NA	NA	NA	NA	NA	NA	NA	NA	16.2626	15.682	14-3-3 domain binding motif;Calmodulin-dependent protein kinase II substrate motif;Casein kinase II substrate motif;Phosphorylase kinase substrate motif;PKA kinase substrate motif;PKC kinase substrate motif
Q01433	AMP deaminase 2	AMPD2	S	168	1	AMPD2_S168___1	IEQLEERRQRLERQISQDVKLEPDILLRAKQ	18.2002	17.4808	17.5176	17.3937	17.8329	17.8333	18.3136	18.0871	17.3663	17.606	17.5301	17.4835	17.9611	17.9048	17.257	17.2941	17.8546	17.9086	17.9954	18.0834	18.1992	18.237	17.6727	17.7453	17.1632	17.2092	18.4741	18.3233	17.4645	17.3742	18.0364	17.7022	17.9466	17.8914	18.3313	18.1209	18.0354	17.5949	17.7415	17.8023	14-3-3 domain binding motif;ATM kinase substrate motif;Calmodulin-dependent protein kinase II substrate motif;Calmodulin-dependent protein kinase IV substrate motif;Chk1 kinase substrate motif;DNA dependent Protein kinase substrate motif;PKA kinase substrate motif;PKC kinase substrate motif	+
Q01433	AMP deaminase 2	AMPD2	S	100	1	AMPD2_S100___1	EARGGLGAPPLQSARSLPGPAPCLKHFPLDL	NA	NA	NA	NA	NA	NA	14.1788	13.7877	NA	NA	NA	NA	NA	NA	13.3801	13.2287	NA	NA	14.1201	14.0484	NA	NA	14.0429	14.0692	NA	NA	NA	NA	NA	NA	NA	NA	NA	NA	NA	NA	NA	NA	14.1039	13.6296	G protein-coupled receptor kinase 1 substrate motif	+
Q01433	AMP deaminase 2	AMPD2	S	76	0.999991	AMPD2_S76___1	GSGKPKAKYPFKKRASLQASTAAPEARGGLG	12.9	11.8054	12.6004	14.1738	NA	NA	NA	NA	11.2957	13.8997	NA	NA	NA	NA	NA	NA	NA	NA	NA	NA	NA	NA	NA	NA	NA	NA	12.2422	12.6165	NA	NA	NA	NA	NA	NA	NA	NA	13.3831	11.718	NA	NA	Aurora-A kinase substrate motif;Calmodulin-dependent protein kinase II substrate motif;G protein-coupled receptor kinase 1 substrate motif;GSK3 kinase substrate motif;PAK2 kinase substrate motif;Phosphorylase kinase substrate motif;Pim1 kinase substrate sequence;PKA kinase substrate motif;PKC kinase substrate motif	+
Q9H1A4	Anaphase-promoting complex subunit 1	ANAPC1	S	688	0.991574	ANAPC1_S688___1	DRLAWTRNFDFEGSLSPVIAPKKARPSETGS	14.8158	14.7345	14.085	14.329	NA	NA	NA	NA	14.1656	14.3711	14.259	14.2856	15.3166	15.2705	NA	NA	NA	NA	NA	NA	14.6708	14.6324	NA	NA	NA	NA	14.2374	14.1214	13.8977	14.0084	NA	NA	14.0813	14.1209	NA	NA	14.8635	14.8199	NA	NA	ERK1,2 kinase substrate motif;G protein-coupled receptor kinase 1 substrate motif;GSK-3, ERK1, ERK2, CDK5 substrate motif;Proline-directed kinase substrate motif;WW domain binding motif	+
Q9H1A4	Anaphase-promoting complex subunit 1	ANAPC1	S	345	0.85479	ANAPC1_S345___1	RSTSSPSLHSRSPSISNMAALSRAHSPALGV	14.7192	14.6704	14.7779	14.8205	NA	NA	15.342	15.131	15.2137	14.8274	NA	NA	NA	NA	14.8532	14.8085	NA	NA	14.7026	14.4306	NA	NA	14.6535	14.7583	NA	NA	14.7189	14.6751	NA	NA	NA	NA	NA	NA	NA	NA	15.0305	15.0462	14.7949	15.0252	G protein-coupled receptor kinase 1 substrate motif;MAPKAPK2 kinase substrate motif	+
Q9UJX3	Anaphase-promoting complex subunit 7	ANAPC7	T	257	0.823808	ANAPC7_T257___1	AYAFVHTGDNSRAISTICSLEKKSLLRDNVD	NA	NA	NA	NA	NA	NA	15.7125	16.5774	NA	NA	NA	NA	NA	NA	13.596	13.8404	NA	NA	14.5559	14.8944	NA	NA	15.5744	15.7194	NA	NA	NA	NA	NA	NA	NA	NA	NA	NA	NA	NA	NA	NA	15.5618	15.0412	Casein kinase II substrate motif;MDC1 BRCT domain binding motif;Plk1 PBD domain binding motif
P16157	Ankyrin-1	ANK1	S	1686	0.996275	ANK1_S1686___1	SLVSGHQRGQARITHSPTVSQVTERSQDRLQ	12.7011	12.6078	13.0798	13.3122	13.1649	13.2027	13.1809	12.9719	13.4261	14.1513	13.5614	14.4837	13.0006	13.7571	14.0264	13.8599	12.7588	12.7827	12.9585	12.9033	12.8178	12.9422	13.2229	13.2415	13.7988	13.7607	13.7553	14.1728	12.73	12.7829	13.4512	13.3716	13.3106	12.7235	12.9953	12.8231	12.5228	12.3806	12.7797	12.9649	Casein kinase II substrate motif;ERK1,2 kinase substrate motif;G protein-coupled receptor kinase 1 substrate motif;GSK3 kinase substrate motif;GSK-3, ERK1, ERK2, CDK5 substrate motif;Proline-directed kinase substrate motif;WW domain binding motif	+
Q9P2R3	Rabankyrin-5	ANKFY1	S	861	1	ANKFY1_S861___1	TFKNNKSAEAILKRESGAAEQVDNKGRNFLH	NA	NA	NA	NA	NA	NA	15.3966	15.4738	NA	NA	NA	NA	NA	NA	15.6266	15.8248	NA	NA	15.319	15.1811	NA	NA	15.4272	15.7938	NA	NA	NA	NA	NA	NA	NA	NA	NA	NA	NA	NA	NA	NA	15.188	15.6164	b-Adrenergic Receptor kinase substrate motif;Calmodulin-dependent protein kinase II substrate motif;Chk1 kinase substrate motif;PAK2 kinase substrate motif;PKA kinase substrate motif;PKC kinase substrate motif	+
Q8IWZ3	Ankyrin repeat and KH domain-containing protein 1	ANKHD1	S	1591	0.985003	ANKHD1_S1591___1	NKINGEPRGGGAGGNSDSDNLDSTDCNSESS	15.487	15.5089	15.3625	15.1971	NA	NA	NA	NA	16.007	15.084	15.1862	15.7071	15.1359	15.5567	NA	NA	NA	NA	NA	NA	15.1194	15.1336	NA	NA	NA	NA	15.5548	15.3379	15.6546	15.8474	NA	NA	15.7378	15.8103	NA	NA	15.6484	15.7015	NA	NA	Casein kinase II substrate motif;Pyruvate dehydrogenase kinase substrate motif	+
Q8IWZ3	Ankyrin repeat and KH domain-containing protein 1	ANKHD1	S	1593	0.897708	ANKHD1_S1593___1	INGEPRGGGAGGNSDSDNLDSTDCNSESSSG	NA	NA	NA	NA	NA	NA	15.9518	16.1169	NA	NA	NA	NA	NA	NA	17.2513	17.384	NA	NA	16.8849	16.8147	NA	NA	17.7626	17.4371	NA	NA	NA	NA	NA	NA	NA	NA	NA	NA	NA	NA	NA	NA	16.4842	16.3876	b-Adrenergic Receptor kinase substrate motif	+
H7C0V5;Q8IWZ3	Ankyrin repeat and KH domain-containing protein 1	ANKHD1-EIF4EBP3;ANKHD1	S	2281	0.84007	ANKHD1-EIF4EBP3_S2281___1	SKAPGFRPPSQRVSTSPVGLPSIDPSGSSPS	NA	NA	NA	NA	NA	NA	12.4415	11.9571	NA	NA	NA	NA	NA	NA	11.7206	11.8581	NA	NA	12.2411	12.2814	NA	NA	12.2542	12.1317	NA	NA	NA	NA	NA	NA	NA	NA	NA	NA	NA	NA	NA	NA	12.1849	12.2279	ERK1,2 kinase substrate motif;GSK-3, ERK1, ERK2, CDK5 substrate motif;Proline-directed kinase substrate motif;WW domain binding motif
Q9P2G1	Ankyrin repeat and IBR domain-containing protein 1	ANKIB1	S	737	1	ANKIB1_S737___1	QEFLASVARGVAPADSPEAPRRSFAGGTWDW	15.1166	14.4986	14.4467	14.3771	14.8061	14.754	15.0697	15.1866	14.4489	14.4171	14.6478	14.6928	14.4239	14.725	14.3725	14.269	14.5723	14.7673	14.6337	14.3683	14.5747	14.6459	14.9178	14.0927	14.7125	14.695	14.9009	15.087	14.7057	14.8398	14.7439	14.6642	15.0374	14.9882	15.0663	14.4998	15.149	14.8393	15.255	15.1159	b-Adrenergic Receptor kinase substrate motif;Casein kinase II substrate motif;ERK1,2 kinase substrate motif;G protein-coupled receptor kinase 1 substrate motif;GSK-3, ERK1, ERK2, CDK5 substrate motif;Proline-directed kinase substrate motif;WW domain binding motif	+
Q9P2G1	Ankyrin repeat and IBR domain-containing protein 1	ANKIB1	S	911	0.772176	ANKIB1_S911___1	LDSVPRNTDSPRAALSSSELLELGDSLMRLG	NA	NA	NA	NA	10.7443	10.6942	NA	NA	NA	NA	NA	NA	NA	NA	NA	NA	9.64128	9.52025	NA	NA	NA	NA	NA	NA	9.38677	9.92071	NA	NA	NA	NA	10.3877	10.4149	NA	NA	9.81119	10.6184	NA	NA	NA	NA	Casein kinase II substrate motif	+
Q86XL3	Ankyrin repeat and LEM domain-containing protein 2	ANKLE2	S	652	0.999673	ANKLE2_S652___1	SLEEIKNRQNAARNNSPPTVGAFGHTRCSAF	14.3469	14.5692	14.3203	14.4315	14.2684	13.4418	14.4557	14.3931	13.305	14.4913	14.569	14.7414	14.1299	14.2839	13.9984	14.0006	14.0571	14.1391	14.2346	13.9534	14.0181	13.9558	14.5833	14.4357	14.3744	14.2667	14.2824	14.3713	14.1537	14.0564	13.9893	14.7227	14.2486	14.2078	14.2591	14.8461	14.0634	14.1833	14.0997	14.2102	14-3-3 domain binding motif;Calmodulin-dependent protein kinase II substrate motif;Casein kinase II substrate motif;ERK1,2 kinase substrate motif;GSK-3, ERK1, ERK2, CDK5 substrate motif;PKA kinase substrate motif;PKC kinase substrate motif;Proline-directed kinase substrate motif;WW domain binding motif	+
Q86XL3	Ankyrin repeat and LEM domain-containing protein 2	ANKLE2	S	822	1	ANKLE2_S822___1	TREPARRLFLFGEEPSKLDQDVLAALECADV	16.7028	17.8208	18.3768	16.6812	18.0328	17.3164	17.6081	19.1769	16.3811	15.4254	NA	NA	NA	NA	16.1129	16.2449	16.9114	16.3834	16.574	16.3951	NA	NA	16.87	16.8707	15.9985	16.055	15.8157	15.5868	NA	NA	16.5983	17.173	NA	NA	17.5413	18.5565	18.2846	19.4914	17.6241	17.09	Casein kinase I substrate motif;Casein kinase II substrate motif;DNA dependent Protein kinase substrate motif;Pyruvate dehydrogenase kinase substrate motif	+
Q6UB99	Ankyrin repeat domain-containing protein 11	ANKRD11	S	1792	0.999945	ANKRD11_S1792___1	QAPARPLSTNLYRSVSVDIRRTPEEEFSVGD	11.761	10.8834	10.9278	11.1353	10.5322	10.4836	NA	NA	11.5018	11.081	11.0636	11.312	11.2535	11.6186	NA	NA	11.6148	11.2894	NA	NA	11.1118	11.3844	NA	NA	11.7772	11.6422	11.5434	11.7624	11.1366	11.2738	11.4065	10.9264	11.3621	11.4386	11.9475	11.335	11.4377	10.9211	NA	NA	14-3-3 domain binding motif;Calmodulin-dependent protein kinase II alpha substrate motif;Calmodulin-dependent protein kinase II substrate motif;Calmodulin-dependent protein kinase IV substrate motif;Chk1 kinase substrate motif;Phosphorylase kinase substrate motif;PKA kinase substrate motif;PKC kinase substrate motif	+
Q6UB98	Ankyrin repeat domain-containing protein 12	ANKRD12	S	1189	1	ANKRD12_S1189___1	TLGKSSFVSDNSLNRSPRSENEKPGLSSRSV	13.431	13.6091	13.6014	14.1351	13.7332	13.8749	13.7735	13.6765	13.5899	14.9646	13.9051	14.1154	13.8	14.3649	13.3453	13.5628	13.5953	13.6854	14.2089	14.5249	13.6268	13.8232	13.9458	14.0559	14.0891	14.4713	14.1432	14.4155	13.886	14.2292	14.0698	13.9546	13.8283	13.789	14.0486	13.8457	13.6535	13.8244	14.0306	14.2437	Casein kinase II substrate motif;ERK1,2 kinase substrate motif;Growth associated histone HI kinase substrate motif;GSK-3, ERK1, ERK2, CDK5 substrate motif;MAPKAPK2 kinase substrate motif;PKA kinase substrate motif;PKC kinase substrate motif;Proline-directed kinase substrate motif;WW domain binding motif	+
Q6UB98	Ankyrin repeat domain-containing protein 12	ANKRD12	S	630	0.961758	ANKRD12_S630___1	EFGEKSNAKIKDEDHSPTFENSDCTLKKMDK	NA	NA	NA	NA	NA	NA	14.1989	15.4903	NA	NA	NA	NA	NA	NA	14.5566	14.9255	NA	NA	14.6727	14.7214	NA	NA	15.0343	15.2726	NA	NA	NA	NA	NA	NA	NA	NA	NA	NA	NA	NA	NA	NA	14.7534	14.7893	Casein kinase I substrate motif;Casein kinase II substrate motif;ERK1,2 kinase substrate motif;GSK-3, ERK1, ERK2, CDK5 substrate motif;Proline-directed kinase substrate motif;WW domain binding motif	+
Q8IZ07	Ankyrin repeat domain-containing protein 13A	ANKRD13A	S	229	0.932345	ANKRD13A_S229___1	DLMKPKSREVERRLTSPVINTSLDTKNIAFE	13.3107	13.5261	13.4315	13.4294	NA	NA	13.935	14.2019	13.1494	13.2067	13.9718	14.3786	13.1788	13.1751	13.1912	13.2264	NA	NA	13.1936	13.0814	13.1042	13.1163	13.6124	13.6548	NA	NA	13.3205	12.8492	13.1793	12.9697	NA	NA	13.6193	13.7339	NA	NA	14.0191	14.1842	13.3543	12.9759	14-3-3 domain binding motif;Calmodulin-dependent protein kinase II substrate motif;ERK1,2 kinase substrate motif;GSK-3, ERK1, ERK2, CDK5 substrate motif;PKA kinase substrate motif;PKC kinase substrate motif;Proline-directed kinase substrate motif;WW domain binding motif;ZIP kinase substrate motif
Q6ZTN6	Ankyrin repeat domain-containing protein 13D	ANKRD13D	S	465	0.999997	ANKRD13D_S465___2	LQESLQLSTEPRGPGSPPRTPPAPGPPSFEE	14.9525	15.0605	15.0103	15.1295	15.1445	15.2234	14.9624	15.1804	15.3521	15.6157	14.9727	15.241	15.3752	15.3697	15.0369	15.0281	14.9784	15.1089	15.3692	15.3341	15.16	15.1281	15.5045	15.5964	15.384	15.5674	15.2955	15.3611	15.2277	15.323	15.1589	15.09	15.053	15.3057	15.1789	15.3218	15.2665	15.1125	15.2829	14.8611	Cdc2 kinase substrate motif;CDK kinase substrate motif;CDK1,2,4,6 kinase substrate motif;ERK1,2 kinase substrate motif;G protein-coupled receptor kinase 1 substrate motif;GSK-3, ERK1, ERK2, CDK5 substrate motif;Proline-directed kinase substrate motif;WW domain binding motif	+
Q6ZTN6	Ankyrin repeat domain-containing protein 13D	ANKRD13D	T	469	0.999953	ANKRD13D_T469___2	LQLSTEPRGPGSPPRTPPAPGPPSFEEQLRL	15.0089	15.1168	15.0667	15.1859	15.2009	15.2797	15.0188	15.2368	15.4085	15.672	15.029	15.2974	15.4315	15.426	15.0933	15.0845	15.0348	15.1653	15.4255	15.3905	15.2164	15.1844	15.5609	15.6527	15.4403	15.6237	15.3518	15.4174	15.284	15.3794	15.2152	15.1463	15.1094	15.3621	15.2352	15.3782	15.3228	15.1688	15.3392	14.9175	ERK1,2 kinase substrate motif;G protein-coupled receptor kinase 1 substrate motif;Growth associated histone HI kinase substrate motif;GSK3, Erk1, Erk2 and CDK5 kinase motif;GSK-3, ERK1, ERK2, CDK5 substrate motif;MAPKAPK2 kinase substrate motif;Proline-directed kinase substrate motif;WW domain binding motif	+
Q6ZTN6	Ankyrin repeat domain-containing protein 13D	ANKRD13D	S	465	0.999997	ANKRD13D_S465___1	LQESLQLSTEPRGPGSPPRTPPAPGPPSFEE	NA	NA	NA	NA	NA	NA	NA	NA	NA	NA	13.3998	13.6143	13.6667	13.6591	NA	NA	NA	NA	NA	NA	13.4356	13.2892	NA	NA	NA	NA	NA	NA	13.6416	13.6242	NA	NA	13.47	13.3051	NA	NA	NA	NA	NA	NA	Cdc2 kinase substrate motif;CDK kinase substrate motif;CDK1,2,4,6 kinase substrate motif;ERK1,2 kinase substrate motif;G protein-coupled receptor kinase 1 substrate motif;GSK-3, ERK1, ERK2, CDK5 substrate motif;Proline-directed kinase substrate motif;WW domain binding motif	+
O75179	Ankyrin repeat domain-containing protein 17	ANKRD17	S	19	0.999942	ANKRD17_S19___1	ATVPVAAATAAEGEGSPPAVAAVAGPPAAAE	15.8536	15.9676	16.1517	15.5581	16.3208	16.2511	NA	NA	16.2066	16.4792	15.3808	16.0913	15.5291	16.1796	NA	NA	15.619	15.9523	NA	NA	15.9706	16.0808	NA	NA	15.8225	15.8876	16.2103	16.2047	16.1714	16.5066	15.8075	15.8963	15.9519	16.4065	16.0649	16.6465	15.6827	15.954	NA	NA	ERK1,2 kinase substrate motif;GSK-3, ERK1, ERK2, CDK5 substrate motif;Proline-directed kinase substrate motif;WW domain binding motif	+
O75179	Ankyrin repeat domain-containing protein 17	ANKRD17	S	2401	0.999488	ANKRD17_S2401___1	NDSSAQSVSSGVRAPSPAPSSVPLGSEKPSN	NA	NA	NA	NA	15.4746	15.6361	15.6102	15.2702	NA	NA	NA	NA	NA	NA	15.5428	15.8739	15.5701	15.5625	15.6021	15.7345	NA	NA	15.5603	15.5356	15.5391	15.5362	NA	NA	NA	NA	15.5444	15.4984	NA	NA	15.6024	15.7503	NA	NA	15.3892	15.5953	14-3-3 domain binding motif;Calmodulin-dependent protein kinase II substrate motif;DNA dependent Protein kinase substrate motif;ERK1,2 kinase substrate motif;G protein-coupled receptor kinase 1 substrate motif;GSK3 kinase substrate motif;GSK-3, ERK1, ERK2, CDK5 substrate motif;PKA kinase substrate motif;PKC kinase substrate motif;Proline-directed kinase substrate motif;WW domain binding motif	+
O75179	Ankyrin repeat domain-containing protein 17	ANKRD17	S	2045	0.923314	ANKRD17_S2045___1	PMPTAKEHYPVSSPSSPSPPAQPGGVSRNSP	13.1506	13.17	13.5276	13.6101	NA	NA	NA	NA	13.3646	13.4884	NA	NA	NA	NA	NA	NA	NA	NA	NA	NA	NA	NA	NA	NA	NA	NA	13.5776	13.4765	NA	NA	NA	NA	NA	NA	NA	NA	13.1525	12.9785	NA	NA	Casein kinase II substrate motif;ERK1,2 kinase substrate motif;G protein-coupled receptor kinase 1 substrate motif;GSK-3, ERK1, ERK2, CDK5 substrate motif;MAPKAPK2 kinase substrate motif;MDC1 BRCT domain binding motif;Plk1 PBD domain binding motif;Proline-directed kinase substrate motif;WW domain binding motif	+
O75179	Ankyrin repeat domain-containing protein 17	ANKRD17	T	1561	0.999926	ANKRD17_T1561___1	ATWTTLAGSHGKRNNTITTTSSKRKNRKNKI	NA	NA	NA	NA	NA	NA	14.706	15.2249	NA	NA	NA	NA	NA	NA	14.7932	14.9101	NA	NA	14.3654	14.328	NA	NA	14.3062	14.2759	NA	NA	NA	NA	NA	NA	NA	NA	NA	NA	NA	NA	NA	NA	14.476	14.4581	Calmodulin-dependent protein kinase II substrate motif;G protein-coupled receptor kinase 1 substrate motif;PKA kinase substrate motif;PKC kinase substrate motif	+
Q8IVF6	Ankyrin repeat domain-containing protein 18A	ANKRD18A	S	372	1	ANKRD18A_S372___1	QEIKSITEINANFEKSVRLNEKMITKTVARY	12.8127	12.3979	13.5745	12.9375	17.124	16.3042	15.0424	15.3441	15.0834	14.0283	14.092	14.5548	12.575	12.6765	12.0003	12.4532	13.581	13.2042	12.4513	12.9138	11.6206	12.9881	14.6989	14.8125	11.3876	11.1373	14.7489	14.4116	13.686	14.5452	14.1339	13.0307	14.0217	14.2426	12.792	12.3076	12.9219	12.0858	12.7399	12.5461	PKA kinase substrate motif;PKC kinase substrate motif
Q96NW4	Ankyrin repeat domain-containing protein 27	ANKRD27	T	1023	0.999996	ANKRD27_T1023___1	LTQTGPGHRRMLRRHTVEDAVVSQGPEAAGP	NA	NA	NA	NA	NA	NA	NA	NA	NA	NA	10.8143	10.9115	10.572	10.6784	NA	NA	NA	NA	NA	NA	11.004	11.1144	NA	NA	NA	NA	NA	NA	10.9002	10.9176	NA	NA	10.6951	10.8041	NA	NA	NA	NA	NA	NA	Aurora-A kinase substrate motif;Calmodulin-dependent protein kinase II alpha substrate motif;Calmodulin-dependent protein kinase II substrate motif;Calmodulin-dependent protein kinase IV substrate motif;Casein kinase II substrate motif;Chk1 kinase substrate motif;G protein-coupled receptor kinase 1 substrate motif;PAK2 kinase substrate motif;PKA kinase substrate motif;PKC kinase substrate motif	+
Q6NXT1	Ankyrin repeat domain-containing protein 54	ANKRD54	S	63	1	ANKRD54_S63___1	GGGAGLSGRASGGAQSPLRYLHVLWQQDAEP	16.0895	16.3067	16.2943	16.4448	16.1274	16.1936	16.757	16.5262	16.3011	16.7343	16.1772	16.4168	16.4325	16.7522	15.9254	16.2195	16.172	16.5352	16.9785	17.0234	16.5966	16.6861	16.2335	16.0649	16.9104	17.0002	16.5734	16.6649	16.5133	16.6009	16.7171	16.5303	16.3728	16.3164	16.3898	16.289	16.7932	16.6627	16.2705	16.8661	Cdc2 kinase substrate motif;CDK kinase substrate motif;CDK1,2,4,6 kinase substrate motif;ERK1,2 kinase substrate motif;GSK-3, ERK1, ERK2, CDK5 substrate motif;Proline-directed kinase substrate motif;WW domain binding motif	+
Q92625	Ankyrin repeat and SAM domain-containing protein 1A	ANKS1A	S	647	0.98915	ANKS1A_S647___1	TCSPTEDATMGSRSESLSNCSIGKKRLEKSP	15.9785	16.1932	16.6127	15.9552	16.2675	16.0513	15.9449	15.4889	15.7085	15.6906	16.2466	16.1752	16.1125	16.1965	16.3666	16.4014	16.2291	16.02	16.4387	16.4236	15.9904	16.1492	16.5596	16.215	16.5575	16.5295	16.006	15.7635	16.0565	16.2707	15.8561	15.6622	16.0136	16.0358	16.0044	16.0691	16.6128	16.7258	15.9008	15.5073	14-3-3 domain binding motif;b-Adrenergic Receptor kinase substrate motif;Calmodulin-dependent protein kinase II substrate motif;Casein kinase II substrate motif;MAPKAPK2 kinase substrate motif;Phosphorylase kinase substrate motif;PKA kinase substrate motif;PKC kinase substrate motif	+
Q92625	Ankyrin repeat and SAM domain-containing protein 1A	ANKS1A	S	677	0.856613	ANKS1A_S677___1	PSFASEWDEIEKIMSSIGEGIDFSQERQKIS	NA	NA	NA	NA	12.3307	12.2246	12.5397	12.3877	NA	NA	11.5748	11.9512	11.7122	12.1856	12.0819	12.2733	12.0596	12.0623	11.7341	11.7366	11.6056	11.7591	12.165	12.4763	11.9855	12.1551	NA	NA	12.204	12.2479	12.4195	12.1662	12.5185	12.8667	11.5989	11.6231	NA	NA	11.5924	11.6386	Casein kinase II substrate motif;MDC1 BRCT domain binding motif;PKA kinase substrate motif;Plk1 PBD domain binding motif	+
Q92625	Ankyrin repeat and SAM domain-containing protein 1A	ANKS1A	S	626	0.791079	ANKS1A_S626___1	SKPKAELKLSRSLSKSDSDLLTCSPTEDATM	NA	NA	NA	NA	15.1366	14.8582	NA	NA	NA	NA	15.0098	14.8447	15.0935	15.1773	NA	NA	15.1106	15.117	NA	NA	15.0549	15.2069	NA	NA	15.5153	15.5658	NA	NA	15.4037	15.095	14.8169	14.8203	15.0642	14.9561	15.0447	14.9205	NA	NA	NA	NA	Casein kinase II substrate motif;MAPKAPK2 kinase substrate motif;Pyruvate dehydrogenase kinase substrate motif	+
Q92625	Ankyrin repeat and SAM domain-containing protein 1A	ANKS1A	S	666	0.993197	ANKS1A_S666___1	CSIGKKRLEKSPSFASEWDEIEKIMSSIGEG	NA	NA	NA	NA	NA	NA	NA	NA	NA	NA	14.874	14.7407	14.5723	14.3601	NA	NA	NA	NA	NA	NA	14.498	14.3621	NA	NA	NA	NA	NA	NA	14.5386	14.5891	NA	NA	14.6975	14.5442	NA	NA	NA	NA	NA	NA	Casein kinase II substrate motif;G protein-coupled receptor kinase 1 substrate motif;Pyruvate dehydrogenase kinase substrate motif	+
Q9H8Y5	Ankyrin repeat and zinc finger domain-containing protein 1	ANKZF1	S	56	1	ANKZF1_S56___1	ARAPRTSCSGSGERESPERKLLQGPMDISEK	14.9463	15.379	15.4136	15.1009	15.0955	15.401	14.6242	14.6684	15.353	14.7309	14.6892	14.7011	15.3656	15.7272	15.6972	15.8353	14.8396	15.3621	14.7685	14.7628	15.2591	15.0733	15.366	15.3837	14.8336	15.2118	15.2689	15.2764	15.227	15.1678	15.0088	15.5412	15.0696	14.7189	14.6975	15.0075	14.6892	14.8404	14.8924	15.0004	b-Adrenergic Receptor kinase substrate motif;Casein kinase I substrate motif;Casein kinase II substrate motif;Cdc2 kinase substrate motif;CDK kinase substrate motif;CDK1,2,4,6 kinase substrate motif;ERK1,2 kinase substrate motif;GSK-3, ERK1, ERK2, CDK5 substrate motif;PKA kinase substrate motif;PKC kinase substrate motif;Proline-directed kinase substrate motif;WW domain binding motif	+
Q9NQW6	Actin-binding protein anillin	ANLN	S	295	0.956028	ANLN_S295___1	ASLVNASISSSVKATSPVKSTTSITDAKSCE	NA	NA	NA	NA	NA	NA	13.6852	13.5916	NA	NA	NA	NA	NA	NA	13.149	13.3783	NA	NA	15.0174	15.4146	NA	NA	13.848	13.8167	NA	NA	NA	NA	NA	NA	NA	NA	NA	NA	NA	NA	NA	NA	15.1536	15.4145	Cdc2 kinase substrate motif;CDK kinase substrate motif;CDK1,2,4,6 kinase substrate motif;ERK1,2 kinase substrate motif;G protein-coupled receptor kinase 1 substrate motif;Growth associated histone HI kinase substrate motif;GSK3 kinase substrate motif;GSK-3, ERK1, ERK2, CDK5 substrate motif;PKA kinase substrate motif;PKC kinase substrate motif;Proline-directed kinase substrate motif;WW domain bind…	+
Q4KMQ2	Anoctamin-6	ANO6	S	909	1	ANO6_S909___1	AERMIEAVDNNLRPKSE______________	15.8879	15.7344	14.9399	15.2229	15.8013	16.4919	15.5164	15.6344	14.3976	15.4591	15.7515	16.2066	15.1049	15.1526	15.26	15.1901	14.5663	15.3078	15.227	15.4879	14.7657	15.6082	15.6899	16.2816	14.706	14.9931	15.5043	16.0038	15.4197	15.8516	15.4567	15.4483	15.512	15.8532	15.8312	16.6235	16.1134	15.9626	15.2711	15.6675	14-3-3 domain binding motif;Calmodulin-dependent protein kinase II substrate motif;G protein-coupled receptor kinase 1 substrate motif;MAPKAPK2 kinase substrate motif;PKA kinase substrate motif;PKC kinase substrate motif	+
P39687	Acidic leucine-rich nuclear phosphoprotein 32 family member A;Acidic leucine-rich nuclear phosphoprotein 32 family member D	ANP32A;ANP32D	S	17	0.994517	ANP32A_S17___1	EMGRRIHLELRNRTPSDVKELVLDNSRSNEG	12.7357	14.6764	13.0969	12.6144	13.7837	15.7341	12.7209	15.3969	13.0686	11.7839	12.1724	12.6238	12.4915	12.5342	11.951	12.5685	12.8725	13.0985	12.3326	13.0944	13.2812	13.4213	11.8456	12.8637	11.1223	12.2706	12.0304	13.0972	12.5747	12.53	11.9286	13.6773	13.1308	13.6996	11.2318	12.74	11.8987	13.4571	12.9273	12.7585	14-3-3 domain binding motif;Akt kinase substrate motif;Calmodulin-dependent protein kinase II substrate motif;DNA dependent Protein kinase substrate motif;MAPKAPK1 kinase substrate motif;PKA kinase substrate motif;PKC kinase substrate motif	+
P39687	Acidic leucine-rich nuclear phosphoprotein 32 family member A;Acidic leucine-rich nuclear phosphoprotein 32 family member D	ANP32A;ANP32D	T	15	0.999923	ANP32A_T15___1	_MEMGRRIHLELRNRTPSDVKELVLDNSRSN	14.5677	14.929	15.2578	15.0538	14.717	15.3591	14.8566	15.705	14.6894	14.4705	14.4379	14.7655	14.4246	14.5644	14.4152	14.2932	15.0094	14.8187	14.8397	15.0625	14.7794	15.0799	14.4094	14.4737	14.503	14.6992	14.6115	14.5337	14.578	14.8125	14.4117	14.4413	14.7065	15.3686	14.6639	14.894	14.6464	14.7574	14.8368	14.6251	AMP-activated protein kinase substrate motif;Calmodulin-dependent protein kinase II substrate motif;Casein kinase II substrate motif;Growth associated histone HI kinase substrate motif;GSK-3, ERK1, ERK2, CDK5 substrate motif;PKC kinase substrate motif;Proline-directed kinase substrate motif;WW domain binding motif	+
Q92688	Acidic leucine-rich nuclear phosphoprotein 32 family member B	ANP32B	T	244	1	ANP32B_T244___1	EEEEEGGKGEKRKRETDDEGEDD________	18.5631	18.1335	17.9046	18.2344	18.247	17.6579	18.5968	17.965	17.8363	18.5479	19.3807	19.147	18.579	18.3361	18.56	18.303	18.244	18.3345	18.7967	18.7812	18.1854	18.17	18.1291	17.5956	18.8358	18.684	19.1632	18.6314	18.3096	17.9115	18.4228	17.7399	17.878	17.4535	18.7222	18.4628	18.5302	17.8062	18.3718	18.2516	b-Adrenergic Receptor kinase substrate motif;Casein kinase II substrate motif;PAK2 kinase substrate motif;Pim1 kinase substrate sequence;PKA kinase substrate motif;PKC kinase substrate motif	+
O43423	Acidic leucine-rich nuclear phosphoprotein 32 family member C	ANP32C	S	58	0.796713	ANP32C_S58___1	ELEFLSKINGGLTSISDLPKLKLRKLELRVS	12.9215	12.9363	13.0561	13.0004	NA	NA	NA	NA	13.3525	12.8175	NA	NA	NA	NA	NA	NA	NA	NA	NA	NA	NA	NA	NA	NA	NA	NA	12.7183	12.7569	NA	NA	NA	NA	NA	NA	NA	NA	12.9594	13.2651	NA	NA
P58335	Anthrax toxin receptor 2	ANTXR2	S	80	1	ANTXR2_S80___3	DRGKISKGLEDLKRVSPVGETYIHEGLKLAN	NA	NA	NA	NA	NA	NA	NA	NA	NA	NA	15.4588	15.488	16.3197	15.8654	NA	NA	NA	NA	NA	NA	15.8511	15.6278	NA	NA	NA	NA	NA	NA	15.7632	15.5967	NA	NA	15.4569	15.3651	NA	NA	NA	NA	NA	NA	ERK1,2 kinase substrate motif;GSK-3, ERK1, ERK2, CDK5 substrate motif;PAK2 kinase substrate motif;PKA kinase substrate motif;PKC kinase substrate motif;Proline-directed kinase substrate motif;WW domain binding motif	+
P58335	Anthrax toxin receptor 2	ANTXR2	T	85	1	ANTXR2_T85___3	SKGLEDLKRVSPVGETYIHEGLKLANEQIQK	NA	NA	NA	NA	NA	NA	NA	NA	NA	NA	15.4588	15.488	16.3197	15.8654	NA	NA	NA	NA	NA	NA	15.8511	15.6278	NA	NA	NA	NA	NA	NA	15.7632	15.5967	NA	NA	15.4569	15.3651	NA	NA	NA	NA	NA	NA	b-Adrenergic Receptor kinase substrate motif	+
P58335	Anthrax toxin receptor 2	ANTXR2	Y	86	1	ANTXR2_Y86___3	KGLEDLKRVSPVGETYIHEGLKLANEQIQKA	NA	NA	NA	NA	NA	NA	NA	NA	NA	NA	15.4588	15.488	16.3197	15.8654	NA	NA	NA	NA	NA	NA	15.8511	15.6278	NA	NA	NA	NA	NA	NA	15.7632	15.5967	NA	NA	15.4569	15.3651	NA	NA	NA	NA	NA	NA	SHP1 phosphatase substrate motif	+
P04083	Annexin A1	ANXA1	S	37	0.993097	ANXA1_S37___1	VQTVKSSKGGPGSAVSPYPTFNPSSDVAALH	13.8326	14.1289	14.187	14.0116	14.9145	14.9136	14.2606	14.4715	14.6837	14.2986	14.0651	14.31	14.013	13.8917	13.8034	13.9054	14.415	14.0405	14.357	14.2483	14.3535	14.0921	14.3853	14.2598	13.687	13.3868	14.0935	14.1299	14.2011	14.4077	13.8409	14.1983	14.0357	14.2707	14.0206	14.2233	14.0416	14.2332	14.0031	13.946	ERK1,2 kinase substrate motif;G protein-coupled receptor kinase 1 substrate motif;GSK-3, ERK1, ERK2, CDK5 substrate motif;Proline-directed kinase substrate motif;WW domain binding motif	+
P04083	Annexin A1	ANXA1	Y	207	1	ANXA1_Y207___1	FGVNEDLADSDARALYEAGERRKGTDVNVFN	14.2511	14.0935	13.9182	14.0495	NA	NA	NA	NA	14.7601	14.3459	14.0243	14.3929	13.7514	14.2105	NA	NA	NA	NA	NA	NA	14.0525	14.1985	NA	NA	NA	NA	14.164	14.3143	14.353	14.4479	NA	NA	14.3524	14.794	NA	NA	14.513	14.1678	NA	NA	Src kinase substrate motif	+
P07355	Annexin A2;Putative annexin A2-like protein	ANXA2;ANXA2P2	T	19	0.937785	ANXA2_T19___1	VHEILCKLSLEGDHSTPPSAYGSVKAYTNFD	14.1156	14.3556	13.9557	13.6405	15.347	15.3843	13.8636	14.0321	14.8195	13.959	14.616	14.4934	12.9981	12.972	13.6132	13.5974	13.8981	13.8448	14.0891	14.2048	12.7907	12.6317	14.3135	14.3336	13.4876	13.3367	13.8851	13.7329	14.6945	14.45	13.9032	13.588	15.2578	14.9686	13.5265	13.5566	13.7433	13.6654	13.9146	13.9108	Casein kinase I substrate motif;Casein kinase II substrate motif;G protein-coupled receptor kinase 1 substrate motif;GSK-3, ERK1, ERK2, CDK5 substrate motif;MDC1 BRCT domain binding motif;Plk1 PBD domain binding motif;Proline-directed kinase substrate motif;WW domain binding motif	+
P07355	Annexin A2;Putative annexin A2-like protein	ANXA2;ANXA2P2	Y	24	0.986993	ANXA2_Y24___1	CKLSLEGDHSTPPSAYGSVKAYTNFDAERDA	14.9789	15.8374	14.6825	14.722	16.5555	16.7225	14.872	15.1953	15.4186	14.6561	14.9892	15.1637	14.6556	14.7306	14.3189	14.5268	14.7537	14.7798	15.0247	15.0529	14.7251	14.7767	15.6783	15.8833	14.3639	14.4214	14.7428	14.9077	15.4445	15.1775	15.0352	14.9325	15.581	15.7466	14.389	15.037	15.0471	15.9975	15.3671	15.0713	JAK2 kinase substrate motif;Src kinase substrate motif	+
P07355	Annexin A2;Putative annexin A2-like protein	ANXA2;ANXA2P2	S	26	0.935487	ANXA2_S26___1	LSLEGDHSTPPSAYGSVKAYTNFDAERDALN	NA	NA	NA	NA	13.516	13.5677	NA	NA	NA	NA	12.9364	13.3675	12.4148	12.7075	NA	NA	12.5759	12.7829	NA	NA	12.4487	12.478	NA	NA	12.5839	12.4021	NA	NA	12.8324	12.8876	12.5104	12.4397	13.1064	12.9124	12.73	12.9832	NA	NA	NA	NA	MAPKAPK2 kinase substrate motif;PKA kinase substrate motif;PKC kinase substrate motif	+
P09525	Annexin A4	ANXA4	S	12	0.999995	ANXA4_S12___1	____MATKGGTVKAASGFNAMEDAQTLRKAM	14.7924	14.6303	14.8512	14.7508	NA	NA	14.6302	15.343	14.2916	14.6211	NA	NA	NA	NA	14.2867	14.4356	NA	NA	14.5982	14.4421	NA	NA	14.5001	14.8449	NA	NA	14.4944	14.4971	NA	NA	NA	NA	NA	NA	NA	NA	15.0375	14.6753	14.7741	14.7868	G protein-coupled receptor kinase 1 substrate motif;PKA kinase substrate motif;PKC kinase substrate motif	+
P08758	Annexin A5	ANXA5	T	23	1	ANXA5_T23___1	TVTDFPGFDERADAETLRKAMKGLGTDEESI	NA	NA	NA	NA	NA	NA	NA	NA	NA	NA	14.623	14.7061	13.5221	13.4522	NA	NA	NA	NA	NA	NA	13.2832	13.6731	NA	NA	NA	NA	NA	NA	13.5238	13.6416	NA	NA	14.773	15.74	NA	NA	NA	NA	NA	NA	b-Adrenergic Receptor kinase substrate motif;Casein kinase I substrate motif;G protein-coupled receptor kinase 1 substrate motif;PKA kinase substrate motif;PKC kinase substrate motif	+
P08133	Annexin A6	ANXA6	T	273	0.999998	ANXA6_T273___1	ERLFKAMKGLGTRDNTLIRIMVSRSELDMLD	14.756	15.2188	13.7017	13.6793	15.3919	15.7432	NA	NA	14.0364	13.3942	NA	NA	NA	NA	NA	NA	13.747	13.8718	NA	NA	NA	NA	NA	NA	13.3738	13.6519	13.8939	14.1955	NA	NA	14.2008	14.8683	NA	NA	13.5714	13.9421	14.4774	15.009	NA	NA	Calmodulin-dependent protein kinase II substrate motif;CLK1 kinase substrate motif;PKC kinase substrate motif
Q63HQ0	AP-1 complex-associated regulatory protein	AP1AR	T	228	0.97381	AP1AR_T228___1	EEGMNRMLPMRERSKTEEDILRAALKYSNKK	NA	NA	NA	NA	14.2443	13.9731	13.1503	12.3413	NA	NA	13.0408	12.8311	12.8023	12.6598	13.2212	12.7119	13.1385	12.3455	13.1698	12.7117	13.2462	13.1192	14.5667	13.6125	12.39	12.652	NA	NA	13.996	13.8234	13.1894	12.7125	12.7484	12.5704	13.3008	12.8916	NA	NA	12.6904	12.6618	Akt kinase substrate motif;Calmodulin-dependent protein kinase II substrate motif;Casein kinase II substrate motif;G protein-coupled receptor kinase 1 substrate motif;PKC kinase substrate motif	+
Q63HQ0	AP-1 complex-associated regulatory protein	AP1AR	S	29	0.999799	AP1AR_S29___1	RKEAGRLQRVGGGGGSKYFRTCSRGEHLTIE	NA	NA	NA	NA	NA	NA	NA	NA	NA	NA	14.3463	14.4178	13.9176	14.0415	NA	NA	NA	NA	NA	NA	14.0475	14.0937	NA	NA	NA	NA	NA	NA	14.1575	14.0335	NA	NA	13.9131	13.8546	NA	NA	NA	NA	NA	NA		+
Q9BXS5	AP-1 complex subunit mu-1	AP1M1	T	223	1	AP1M1_T223___1	PELRLGLNDKVLFDNTGRGKSKSVELEDVKF	NA	NA	NA	NA	NA	NA	12.4292	13.2922	NA	NA	NA	NA	NA	NA	12.802	12.9143	NA	NA	12.319	12.4596	NA	NA	13.96	14.4092	NA	NA	NA	NA	NA	NA	NA	NA	NA	NA	NA	NA	NA	NA	12.4703	12.1653	PKA kinase substrate motif;PKC kinase substrate motif	+
Q96CW1	AP-2 complex subunit mu	AP2M1	T	156	0.999695	AP2M1_T156___1	QHQTKEEQSQITSQVTGQIGWRREGIKYRRN	NA	NA	NA	NA	NA	NA	14.7532	14.9435	NA	NA	NA	NA	NA	NA	14.586	14.6805	NA	NA	14.3739	14.3662	NA	NA	15.1042	15.1587	NA	NA	NA	NA	NA	NA	NA	NA	NA	NA	NA	NA	NA	NA	14.5834	14.5943		+
O00203	AP-3 complex subunit beta-1	AP3B1	S	276	1	AP3B1_S276___1	KEGDELEDNGKNFYESDDDQKEKTDKKKKPY	NA	NA	NA	NA	18.9041	20.5464	18.3602	18.8221	NA	NA	NA	NA	NA	NA	18.7298	19.2465	18.2373	18.3652	18.1688	18.107	NA	NA	18.6128	19.3156	18.1214	18.1905	NA	NA	NA	NA	18.184	18.8066	NA	NA	18.0194	18.5767	NA	NA	18.3932	18.1957	b-Adrenergic Receptor kinase substrate motif;Casein kinase II substrate motif;Pyruvate dehydrogenase kinase substrate motif	+
O14617	AP-3 complex subunit delta-1	AP3D1	S	688	0.999953	AP3D1_S688___1	KQEQANNPFYIKSSPSPQKRYQDTPGVEHIP	14.3837	13.8498	13.8229	14.1107	14.0389	12.9306	14.0257	13.3318	13.3481	14.064	NA	NA	NA	NA	13.1039	12.5785	14.6641	14.3034	14.6835	14.4422	NA	NA	14.0427	13.4477	14.7683	14.167	14.1443	13.9909	NA	NA	14.2409	13.2502	NA	NA	13.8292	13.3161	14.1281	13.6664	14.711	15.1417	Cdc2 kinase substrate motif;CDK kinase substrate motif;CDK1,2,4,6 kinase substrate motif;DNA dependent Protein kinase substrate motif;ERK1,2 kinase substrate motif;GSK-3, ERK1, ERK2, CDK5 substrate motif;PKA kinase substrate motif;Proline-directed kinase substrate motif;WW domain binding motif	+
O14617	AP-3 complex subunit delta-1	AP3D1	S	829	0.959062	AP3D1_S829___1	EKLPIQKHRNTETSKSPEKDVPMVEKKSKKP	NA	NA	NA	NA	NA	NA	13.4547	14.7574	NA	NA	NA	NA	NA	NA	15.8858	15.8948	NA	NA	13.8997	13.871	NA	NA	16.1095	16.9019	NA	NA	NA	NA	NA	NA	NA	NA	NA	NA	NA	NA	NA	NA	13.3279	13.6851	Casein kinase II substrate motif;Cdc2 kinase substrate motif;CDK kinase substrate motif;CDK1,2,4,6 kinase substrate motif;ERK1,2 kinase substrate motif;Growth associated histone HI kinase substrate motif;GSK-3, ERK1, ERK2, CDK5 substrate motif;Proline-directed kinase substrate motif;WW domain binding motif	+
O14617	AP-3 complex subunit delta-1	AP3D1	S	685	0.911079	AP3D1_S685___1	EARKQEQANNPFYIKSSPSPQKRYQDTPGVE	NA	NA	NA	NA	NA	NA	13.3946	13.7938	NA	NA	NA	NA	NA	NA	14.3021	14.1147	NA	NA	13.5342	13.4965	NA	NA	13.9436	13.9742	NA	NA	NA	NA	NA	NA	NA	NA	NA	NA	NA	NA	NA	NA	13.0103	12.8099	Casein kinase II substrate motif;G protein-coupled receptor kinase 1 substrate motif	+
O14617	AP-3 complex subunit delta-1	AP3D1	S	686	0.980523	AP3D1_S686___1	ARKQEQANNPFYIKSSPSPQKRYQDTPGVEH	NA	NA	NA	NA	NA	NA	15.8941	15.8259	NA	NA	NA	NA	NA	NA	16.9148	16.6001	NA	NA	16.3786	15.9735	NA	NA	16.4375	16.0145	NA	NA	NA	NA	NA	NA	NA	NA	NA	NA	NA	NA	NA	NA	15.7272	15.4825	Casein kinase II substrate motif;ERK1,2 kinase substrate motif;GSK-3, ERK1, ERK2, CDK5 substrate motif;MDC1 BRCT domain binding motif;PKA kinase substrate motif;PKC kinase substrate motif;Plk1 PBD domain binding motif;Proline-directed kinase substrate motif;WW domain binding motif	+
Q7Z5R6	Amyloid beta A4 precursor protein-binding family B member 1-interacting protein	APBB1IP	S	525	0.962581	APBB1IP_S525___1	HAPKSSLPPPPPVRRSSDTSGSPATPLKAKG	17.3851	16.9654	16.7479	16.5894	17.7286	17.8983	16.5418	17.2696	16.6688	16.361	16.6808	16.771	16.8479	17.0945	16.4522	16.5911	17.311	16.4335	16.8397	17.0075	17.2516	17.127	17.0433	17.2001	16.2556	16.3215	17.0732	17.0835	16.6279	16.5878	16.3374	16.659	16.8713	17.1595	16.9244	17.1498	17.4875	16.6573	17.2193	16.8546	Casein kinase II substrate motif;G protein-coupled receptor kinase 1 substrate motif;GSK3 kinase substrate motif;PKA kinase substrate motif;PKC kinase substrate motif	+
Q7Z5R6	Amyloid beta A4 precursor protein-binding family B member 1-interacting protein	APBB1IP	S	526	0.999956	APBB1IP_S526___1	APKSSLPPPPPVRRSSDTSGSPATPLKAKGT	16.4775	16.124	15.7643	15.8254	15.7972	15.696	16.7783	16.0292	15.0514	15.7115	15.6529	15.8249	15.5519	15.627	15.0714	14.907	17.1797	16.3801	16.1419	16.459	16.3651	16.6036	15.7964	15.6464	15.7819	15.8532	16.1264	16.3526	15.7924	15.7375	16.0921	14.968	16.0764	16.8055	16.6045	15.6846	16.5679	16.0362	16.4504	16.7573	14-3-3 domain binding motif;Calmodulin-dependent protein kinase II substrate motif;Casein kinase II substrate motif;MDC1 BRCT domain binding motif;PAK2 kinase substrate motif;PKA kinase substrate motif;PKA, PKG kinase substrate motif;PKC epsilon kinase substrate motif;PKC kinase substrate motif;PKG kinase substrate motif;Plk1 PBD domain binding motif	+
Q7Z5R6	Amyloid beta A4 precursor protein-binding family B member 1-interacting protein	APBB1IP	S	531	0.998922	APBB1IP_S531___1	LPPPPPVRRSSDTSGSPATPLKAKGTGGGGL	16.3039	15.9313	16.3247	16.155	16.9537	16.5827	15.8413	15.7124	15.7097	16.168	16.5022	16.0315	16.5809	16.4065	15.934	16.1189	15.829	15.963	16.9129	16.6417	15.4858	15.3837	16.679	16.134	16.4798	16.4614	17.0379	17.0209	16.9276	16.6635	16.1919	16.349	16.5707	16.5257	16.1429	16.1247	16.4131	16.0136	16.6009	16.5029	Casein kinase II substrate motif;ERK1,2 kinase substrate motif;G protein-coupled receptor kinase 1 substrate motif;GSK-3, ERK1, ERK2, CDK5 substrate motif;Proline-directed kinase substrate motif;WW domain binding motif	+
Q7Z5R6	Amyloid beta A4 precursor protein-binding family B member 1-interacting protein	APBB1IP	S	531	0.998922	APBB1IP_S531___2	LPPPPPVRRSSDTSGSPATPLKAKGTGGGGL	NA	NA	NA	NA	14.1194	14.1599	13.1347	14.0939	NA	NA	13.5416	13.3129	13.2805	13.2978	13.3232	13.7104	13.4797	13.3101	13.0829	13.4327	13.5398	13.4498	13.7055	13.7173	12.966	13.1695	NA	NA	13.6498	13.4314	13.1787	13.191	13.3601	13.6293	13.3967	13.5221	NA	NA	13.25	13.0423	Casein kinase II substrate motif;ERK1,2 kinase substrate motif;G protein-coupled receptor kinase 1 substrate motif;GSK-3, ERK1, ERK2, CDK5 substrate motif;Proline-directed kinase substrate motif;WW domain binding motif	+
Q7Z5R6	Amyloid beta A4 precursor protein-binding family B member 1-interacting protein	APBB1IP	S	526	0.999956	APBB1IP_S526___2	APKSSLPPPPPVRRSSDTSGSPATPLKAKGT	NA	NA	NA	NA	NA	NA	13.5892	14.5484	NA	NA	NA	NA	NA	NA	13.7776	14.1648	NA	NA	13.5374	13.8872	NA	NA	14.1599	14.1717	NA	NA	NA	NA	NA	NA	NA	NA	NA	NA	NA	NA	NA	NA	13.7045	13.4967	14-3-3 domain binding motif;Calmodulin-dependent protein kinase II substrate motif;Casein kinase II substrate motif;MDC1 BRCT domain binding motif;PAK2 kinase substrate motif;PKA kinase substrate motif;PKA, PKG kinase substrate motif;PKC epsilon kinase substrate motif;PKC kinase substrate motif;PKG kinase substrate motif;Plk1 PBD domain binding motif	+
P25054	Adenomatous polyposis coli protein	APC	S	1042	0.997856	APC_S1042___1	YSLKYSDEQLNSGRQSPSQNERWARPKHIIE	14.5064	15.0934	14.8615	14.2998	15.4442	15.2549	13.996	14.1618	15.166	14.0695	14.6299	14.7104	15.1794	15.0008	14.9398	14.9067	14.1085	14.0862	15.0521	14.6569	14.8685	14.4676	15.3681	15.2386	14.6276	14.5263	14.8089	14.6112	14.7359	14.7521	14.8496	15.0852	14.9094	14.4199	14.6448	15.0467	14.9017	15.3553	14.9051	14.4489	Casein kinase II substrate motif;ERK1,2 kinase substrate motif;GSK-3, ERK1, ERK2, CDK5 substrate motif;MAPKAPK2 kinase substrate motif;PKA kinase substrate motif;PKC kinase substrate motif;Proline-directed kinase substrate motif;WW domain binding motif	+
P25054	Adenomatous polyposis coli protein	APC	S	2449	0.997697	APC_S2449___1	RPVLVRQSTFIKEAPSPTLRRKLEESASFES	NA	NA	NA	NA	15.9637	15.7283	13.9251	14.2749	NA	NA	NA	NA	NA	NA	15.3093	15.4812	14.2623	14.5202	15.3561	14.9411	NA	NA	16.2477	15.9031	14.7376	14.6556	NA	NA	NA	NA	14.9595	15.6174	NA	NA	14.6286	15.2856	NA	NA	14.9435	13.9768	Casein kinase I substrate motif;Casein kinase II substrate motif;DNA dependent Protein kinase substrate motif;ERK1,2 kinase substrate motif;GSK-3, ERK1, ERK2, CDK5 substrate motif;PKA kinase substrate motif;Proline-directed kinase substrate motif;WW domain binding motif	+
P25054	Adenomatous polyposis coli protein	APC	S	1360	0.997881	APC_S1360___1	ESARHKAVEFSSGAKSPSKSGAQTPKSPPEH	NA	NA	NA	NA	NA	NA	11.592	11.5578	NA	NA	NA	NA	NA	NA	12.3833	12.7405	NA	NA	11.7842	11.5361	NA	NA	13.3886	13.3999	NA	NA	NA	NA	NA	NA	NA	NA	NA	NA	NA	NA	NA	NA	11.6617	11.246	Casein kinase II substrate motif;Cdc2 kinase substrate motif;CDK kinase substrate motif;CDK1,2,4,6 kinase substrate motif;ERK1,2 kinase substrate motif;G protein-coupled receptor kinase 1 substrate motif;Growth associated histone HI kinase substrate motif;GSK3 kinase substrate motif;GSK-3, ERK1, ERK2, CDK5 substrate motif;MAPKAPK2 kinase substrate motif;Proline-directed kinase substrate motif;WW …	+
P25054	Adenomatous polyposis coli protein	APC	S	2533	0.88994	APC_S2533___2	NDGRPAKRHDIARSHSESPSRLPINRSGTWK	NA	NA	NA	NA	NA	NA	NA	NA	NA	NA	12.3018	12.4472	12.3105	12.3261	NA	NA	NA	NA	NA	NA	12.3344	12.2782	NA	NA	NA	NA	NA	NA	12.2982	12.066	NA	NA	12.3035	12.4345	NA	NA	NA	NA	NA	NA	14-3-3 domain binding motif;Calmodulin-dependent protein kinase II substrate motif;Calmodulin-dependent protein kinase IV substrate motif;Casein kinase II substrate motif;Chk1 kinase substrate motif;G protein-coupled receptor kinase 1 substrate motif;GSK3 kinase substrate motif;PKA kinase substrate motif;PKC kinase substrate motif	+
P25054	Adenomatous polyposis coli protein	APC	S	2535	0.980499	APC_S2535___2	GRPAKRHDIARSHSESPSRLPINRSGTWKRE	NA	NA	NA	NA	NA	NA	NA	NA	NA	NA	12.3018	12.4472	12.3105	12.3261	NA	NA	NA	NA	NA	NA	12.3344	12.2782	NA	NA	NA	NA	NA	NA	12.2982	12.066	NA	NA	12.3035	12.4345	NA	NA	NA	NA	NA	NA	b-Adrenergic Receptor kinase substrate motif;Casein kinase II substrate motif;Cdc2 kinase substrate motif;CDK kinase substrate motif;CDK1,2,4,6 kinase substrate motif;ERK1,2 kinase substrate motif;GSK-3, ERK1, ERK2, CDK5 substrate motif;MAPKAPK2 kinase substrate motif;Proline-directed kinase substrate motif;WW domain binding motif	+
P25054	Adenomatous polyposis coli protein	APC	S	1038	0.999577	APC_S1038___2	TPINYSLKYSDEQLNSGRQSPSQNERWARPK	NA	NA	NA	NA	13.472	13.5547	NA	NA	NA	NA	NA	NA	NA	NA	NA	NA	12.5167	12.7041	NA	NA	NA	NA	NA	NA	13.056	13.0712	NA	NA	NA	NA	12.8607	13.3251	NA	NA	12.9959	13.3672	NA	NA	NA	NA	G protein-coupled receptor kinase 1 substrate motif;GSK3 kinase substrate motif;PKA kinase substrate motif;PKC kinase substrate motif	+
P25054	Adenomatous polyposis coli protein	APC	S	1042	0.997856	APC_S1042___2	YSLKYSDEQLNSGRQSPSQNERWARPKHIIE	NA	NA	NA	NA	13.472	13.5547	NA	NA	NA	NA	NA	NA	NA	NA	NA	NA	12.5167	12.7041	NA	NA	NA	NA	NA	NA	13.056	13.0712	NA	NA	NA	NA	12.8607	13.3251	NA	NA	12.9959	13.3672	NA	NA	NA	NA	Casein kinase II substrate motif;ERK1,2 kinase substrate motif;GSK-3, ERK1, ERK2, CDK5 substrate motif;MAPKAPK2 kinase substrate motif;PKA kinase substrate motif;PKC kinase substrate motif;Proline-directed kinase substrate motif;WW domain binding motif	+
P13798	Acylamino-acid-releasing enzyme	APEH	S	187	0.999791	APEH_S187___1	KAESFFQTKALDVSASDDEIARLKKPDQAIK	13.8411	13.3221	13.3501	13.289	13.3831	12.8479	NA	NA	12.9118	13.4098	13.8655	13.2472	13.3012	12.9433	NA	NA	13.748	13.949	NA	NA	14.023	13.6283	NA	NA	13.99	13.7373	13.9349	13.5301	13.6531	13.3003	13.0896	12.5679	13.4168	13.2029	13.5491	13.7195	13.7162	13.2764	NA	NA	BARD1 BRCT domain binding motif;Casein kinase II substrate motif	+
P13798	Acylamino-acid-releasing enzyme	APEH	S	185	0.997978	APEH_S185___1	RPKAESFFQTKALDVSASDDEIARLKKPDQA	NA	NA	NA	NA	13.6969	13.3673	NA	NA	NA	NA	NA	NA	NA	NA	NA	NA	13.6257	13.6541	NA	NA	NA	NA	NA	NA	12.993	13.0769	NA	NA	NA	NA	13.2558	13.3308	NA	NA	12.7121	13.5494	NA	NA	NA	NA	Casein kinase II substrate motif;Pyruvate dehydrogenase kinase substrate motif	+
Q9BZZ5	Apoptosis inhibitor 5	API5	S	464	0.998895	API5_S464___1	VEIGQKRASEDTTSGSPPKKSSAGPKRDARQ	17.7409	18.2344	18.2758	17.7592	17.9819	17.8741	17.5336	17.4748	18.3731	17.3753	17.6196	17.5148	18.3092	17.7283	17.6391	17.5555	17.9274	17.7314	18.0747	18.1103	18.0082	17.9705	18.2561	18.1359	17.4284	17.8305	17.8103	18.0335	17.6624	18.2027	17.7237	18.4331	17.6965	18.1846	17.6514	18.315	17.5256	17.7689	18.2042	17.9127	Cdc2 kinase substrate motif;CDK kinase substrate motif;CDK1,2,4,6 kinase substrate motif;ERK1,2 kinase substrate motif;GSK-3, ERK1, ERK2, CDK5 substrate motif;Proline-directed kinase substrate motif;WW domain binding motif	+
Q9BZZ5	Apoptosis inhibitor 5	API5	S	462	0.957069	API5_S462___1	QKVEIGQKRASEDTTSGSPPKKSSAGPKRDA	13.913	12.6866	13.0859	13.1953	NA	NA	13.5658	12.9428	12.9867	13.4311	13.4345	13.0065	14.0603	13.174	12.6629	12.6042	NA	NA	13.9503	14.2548	13.6047	13.3528	13.2758	13.0293	NA	NA	14.1649	14.3328	12.8853	13.5876	NA	NA	13.3506	13.8006	NA	NA	13.7182	12.7423	13.975	13.996	Casein kinase I substrate motif;Casein kinase II substrate motif;G protein-coupled receptor kinase 1 substrate motif	+
Q9BZZ5	Apoptosis inhibitor 5	API5	T	461	0.927336	API5_T461___1	VQKVEIGQKRASEDTTSGSPPKKSSAGPKRD	NA	NA	NA	NA	13.1924	12.2046	12.4237	12.6282	NA	NA	12.1233	12.7124	12.5582	13.1495	12.6238	12.4469	13.132	12.7862	13.0123	12.7528	12.3543	13.408	13.2601	12.9502	12.5209	12.6218	NA	NA	12.5002	13.3724	12.9133	13.1976	12.2317	13.5124	12.5364	12.8171	NA	NA	13.2209	12.6033	Casein kinase I substrate motif;Casein kinase II substrate motif;G protein-coupled receptor kinase 1 substrate motif;MAPKAPK2 kinase substrate motif	+
Q96GX9	Methylthioribulose-1-phosphate dehydratase	APIP	S	87	0.987428	APIP_S87___1	DMFVCDINEKDISGPSPSKKLKKSQCTPLFM	16.7388	18.3577	16.7626	16.2946	17.4889	17.673	15.8375	16.8108	16.8778	15.795	16.2549	15.9812	16.8339	16.4988	15.9497	16.0887	16.081	15.7554	16.2454	16.1089	15.9533	15.6935	17.5698	17.6702	15.4695	15.8086	16.0853	16.24	17.6239	16.4444	16.0319	17.7408	16.8825	16.5943	15.4935	17.2182	15.502	16.1069	16.5595	15.9203	Casein kinase II substrate motif;Cdc2 kinase substrate motif;CDK kinase substrate motif;CDK1,2,4,6 kinase substrate motif;DNA dependent Protein kinase substrate motif;ERK1,2 kinase substrate motif;GSK-3, ERK1, ERK2, CDK5 substrate motif;Proline-directed kinase substrate motif;WW domain binding motif	+
Q0VD83	Apolipoprotein B receptor	APOBR	S	162	1	APOBR_S162___1	GACQDRSGQAQERQESHEQEVNREERLRSWE	16.0447	15.3017	13.5596	13.761	NA	NA	17.2028	16.5138	14.1876	14.3539	16.6367	16.5036	14.0483	14.0922	14.2752	14.2248	NA	NA	14.9636	14.9177	14.4061	14.1888	14.7763	14.8946	NA	NA	15.7322	15.8675	14.9503	15.0653	NA	NA	16.2635	16.0961	NA	NA	16.8121	16.6305	15.0063	15.4758	14-3-3 domain binding motif;b-Adrenergic Receptor kinase substrate motif;Calmodulin-dependent protein kinase II substrate motif;Casein kinase II substrate motif;PKA kinase substrate motif;PKC kinase substrate motif	+
Q0VD83	Apolipoprotein B receptor	APOBR	T	563	0.99799	APOBR_T563___1	SVTKGQGPELMGGAQTPTKQPEEREAGEVEL	16.8526	17.0458	16.5566	16.5322	17.6991	17.8998	16.9055	17.5321	16.9425	16.4659	NA	NA	NA	NA	16.7809	16.9161	16.8249	16.6875	16.7842	16.8408	NA	NA	17.6415	17.5	16.5281	16.5473	16.9945	16.7794	NA	NA	16.6192	17.1117	NA	NA	16.7993	16.9499	17.6174	17.88	16.4912	16.2744	Cdc2 kinase substrate motif;CDK1,2,4,6 kinase substrate motif;CDK5 kinase substrate motif;GSK-3, ERK1, ERK2, CDK5 substrate motif;Proline-directed kinase substrate motif;WW domain binding motif	+
Q0VD83	Apolipoprotein B receptor	APOBR	S	73	1	APOBR_S73___1	IVEEEAQEDLEGLRGSQNEGAGRLRGPGDDR	NA	NA	NA	NA	16.1084	16.0283	NA	NA	NA	NA	16.1662	16.0702	15.6426	15.6852	NA	NA	16.1485	16.0875	NA	NA	15.6851	15.5566	NA	NA	15.4082	15.6302	NA	NA	15.799	15.89	15.7248	15.3071	15.8481	15.6513	15.981	15.57	NA	NA	NA	NA	ATM kinase substrate motif;Casein kinase II substrate motif;DNA dependent Protein kinase substrate motif;PKA kinase substrate motif;PKC kinase substrate motif	+
Q0VD83	Apolipoprotein B receptor	APOBR	S	175	1	APOBR_S175___1	QESHEQEVNREERLRSWEQEEEEEEVRAREP	NA	NA	NA	NA	14.7097	14.1969	NA	NA	NA	NA	14.4737	14.2602	13.8493	13.8116	NA	NA	13.7782	13.5976	NA	NA	13.6813	13.8915	NA	NA	13.3225	13.7136	NA	NA	13.7897	13.9993	14.2106	13.6577	14.2573	14.0451	14.5132	14.359	NA	NA	NA	NA	14-3-3 domain binding motif;Calmodulin-dependent protein kinase II substrate motif;Casein kinase II substrate motif;PKA kinase substrate motif;PKC kinase substrate motif	+
Q0VD83	Apolipoprotein B receptor	APOBR	S	727	0.771722	APOBR_S727___1	YARETEDEEAEADRTSRRGWRLQAVAVGLPD	NA	NA	NA	NA	NA	NA	NA	NA	NA	NA	14.8298	14.3075	12.4962	12.6524	NA	NA	NA	NA	NA	NA	12.5001	12.7269	NA	NA	NA	NA	NA	NA	13.0672	12.9518	NA	NA	13.7281	13.4637	NA	NA	NA	NA	NA	NA	Casein kinase I substrate motif;PKA kinase substrate motif;PKC kinase substrate motif
Q0VD83	Apolipoprotein B receptor	APOBR	S	973	0.947531	APOBR_S973___1	ETAEAMGSARGGAANSWSEAPLPGSLLDVSV	NA	NA	NA	NA	NA	NA	NA	NA	NA	NA	11.8083	11.6606	11.177	11.2915	NA	NA	NA	NA	NA	NA	11.5048	11.3263	NA	NA	NA	NA	NA	NA	11.4155	11.6857	NA	NA	11.7762	11.7536	NA	NA	NA	NA	NA	NA	Casein kinase II substrate motif;G protein-coupled receptor kinase 1 substrate motif
Q0VD83	Apolipoprotein B receptor	APOBR	S	118	0.999943	APOBR_S118___1	WGDGSSHGSQAERQDSGAGETAKAARCQEPS	NA	NA	NA	NA	NA	NA	NA	NA	NA	NA	15.2384	15.3247	14.1662	14.3235	NA	NA	NA	NA	NA	NA	14.1352	13.9913	NA	NA	NA	NA	NA	NA	14.4564	14.1133	NA	NA	15.1137	14.656	NA	NA	NA	NA	NA	NA	14-3-3 domain binding motif;b-Adrenergic Receptor kinase substrate motif;Calmodulin-dependent protein kinase II substrate motif;PKA kinase substrate motif;PKC kinase substrate motif
Q0VD83	Apolipoprotein B receptor	APOBR	S	930	0.999994	APOBR_S930___1	VTGGRRAEAKETEPESLEHVRGQEEQPTHQA	NA	NA	NA	NA	NA	NA	NA	NA	NA	NA	13.1631	12.9077	12.7536	12.5628	NA	NA	NA	NA	NA	NA	12.7942	12.7624	NA	NA	NA	NA	NA	NA	12.7754	12.7951	NA	NA	12.8632	12.938	NA	NA	NA	NA	NA	NA	b-Adrenergic Receptor kinase substrate motif;Casein kinase I substrate motif;Casein kinase II substrate motif
Q0VD83	Apolipoprotein B receptor	APOBR	T	726	0.83405	APOBR_T726___1	AYARETEDEEAEADRTSRRGWRLQAVAVGLP	14.7885	14.055	13.5016	13.5189	NA	NA	NA	NA	13.7469	13.7206	NA	NA	NA	NA	NA	NA	NA	NA	NA	NA	NA	NA	NA	NA	NA	NA	14.5588	14.0936	NA	NA	NA	NA	NA	NA	NA	NA	15.5272	14.9969	NA	NA	PKA kinase substrate motif;PKC kinase substrate motif
Q6UXV4	MICOS complex subunit MIC27	APOOL	S	204	0.825457	APOOL_S204___1	EESLPKPKEKTKLGSSSEIEVPAKTTHVLKH	NA	NA	NA	NA	14.5087	14.5248	14.0333	16.0227	NA	NA	13.8949	13.6556	14.1626	13.6291	13.7247	14.0004	14.9984	14.2786	12.7648	12.9166	13.2278	12.8527	13.4111	13.8121	12.5015	12.4104	NA	NA	14.1671	13.7302	13.3724	14.5619	13.5945	13.6394	12.4808	12.9166	NA	NA	12.9406	12.9277	Casein kinase II substrate motif;MDC1 BRCT domain binding motif;PKA kinase substrate motif;Plk1 PBD domain binding motif	+
Q6UXV4	MICOS complex subunit MIC27	APOOL	S	205	0.923588	APOOL_S205___1	ESLPKPKEKTKLGSSSEIEVPAKTTHVLKHS	14.9877	16.6479	15.3812	14.5393	NA	NA	16.0638	17.7108	16.7674	14.4596	NA	NA	NA	NA	15.6385	15.6911	NA	NA	14.7523	14.7763	NA	NA	15.3673	15.5267	NA	NA	14.87	15.0347	NA	NA	NA	NA	NA	NA	NA	NA	15.7256	17.2358	15.1612	14.9613	Casein kinase II substrate motif;G protein-coupled receptor kinase 1 substrate motif;MDC1 BRCT domain binding motif;Plk1 PBD domain binding motif
Q9UKG1	DCC-interacting protein 13-alpha	APPL1	S	401	0.996312	APPL1_S401___1	TAARVNQSALEAVTPSPSFQQRHESLRPAAG	12.9145	12.2943	12.6409	12.812	12.9562	13.0229	13.1645	13.1128	13.1962	13.138	12.6963	12.8495	12.8822	12.9092	12.805	12.8626	12.6607	12.5962	12.7918	12.6465	12.6824	12.7916	12.6682	12.9003	13.2921	13.3244	13.417	12.9754	12.8929	13.0357	12.6673	12.5932	12.9031	12.972	12.6774	12.8243	12.6006	12.6257	12.9326	12.7305	Casein kinase II substrate motif;DNA dependent Protein kinase substrate motif;ERK1,2 kinase substrate motif;GSK-3, ERK1, ERK2, CDK5 substrate motif;Proline-directed kinase substrate motif;WW domain binding motif	+
Q9UKG1	DCC-interacting protein 13-alpha	APPL1	T	399	0.971656	APPL1_T399___1	EETAARVNQSALEAVTPSPSFQQRHESLRPA	NA	NA	NA	NA	13.8378	13.796	NA	NA	NA	NA	NA	NA	NA	NA	NA	NA	13.4105	13.314	NA	NA	NA	NA	NA	NA	14.0342	13.8902	NA	NA	NA	NA	13.7943	13.7903	NA	NA	13.7853	13.5257	NA	NA	NA	NA	Casein kinase I substrate motif;G protein-coupled receptor kinase 1 substrate motif;GSK-3, ERK1, ERK2, CDK5 substrate motif;Proline-directed kinase substrate motif;WW domain binding motif	+
Q7Z2E3	Aprataxin	APTX	S	132	0.999972	APTX_S132___1	EAKNPGLETHRKRKRSGNSDSIERDAAQEAE	14.8783	14.6236	14.7376	14.9744	14.3291	13.8365	14.6927	14.2778	14.0988	14.9056	14.8303	14.7963	14.8953	14.9433	14.3029	14.2096	14.6175	14.5463	15.3015	15.7533	14.8194	15.1657	14.4542	14.0981	15.2367	14.9395	14.8741	14.5353	14.0975	14.737	15.1508	14.5728	14.4596	14.4242	15.4285	14.5108	14.9655	14.5752	14.8578	15.2205	14-3-3 domain binding motif;Akt kinase substrate motif;Calmodulin-dependent protein kinase II substrate motif;Casein kinase II substrate motif;MAPKAPK1 kinase substrate motif;Pim1 kinase substrate sequence;PKA kinase substrate motif;PKC epsilon kinase substrate motif;PKC kinase substrate motif;ZIP kinase substrate motif	+
Q7Z2E3	Aprataxin	APTX	S	132	0.999972	APTX_S132___2	EAKNPGLETHRKRKRSGNSDSIERDAAQEAE	NA	NA	NA	NA	NA	NA	NA	NA	NA	NA	13.8671	13.684	13.7521	13.9159	NA	NA	NA	NA	NA	NA	13.3093	13.9415	NA	NA	NA	NA	NA	NA	13.3142	13.4377	NA	NA	13.2614	13.2682	NA	NA	NA	NA	NA	NA	14-3-3 domain binding motif;Akt kinase substrate motif;Calmodulin-dependent protein kinase II substrate motif;Casein kinase II substrate motif;MAPKAPK1 kinase substrate motif;Pim1 kinase substrate sequence;PKA kinase substrate motif;PKC epsilon kinase substrate motif;PKC kinase substrate motif;ZIP kinase substrate motif	+
Q7Z2E3	Aprataxin	APTX	S	137	0.99409	APTX_S137___2	GLETHRKRKRSGNSDSIERDAAQEAEAGTGL	NA	NA	NA	NA	NA	NA	NA	NA	NA	NA	13.8671	13.684	13.7521	13.9159	NA	NA	NA	NA	NA	NA	13.3093	13.9415	NA	NA	NA	NA	NA	NA	13.3142	13.4377	NA	NA	13.2614	13.2682	NA	NA	NA	NA	NA	NA	b-Adrenergic Receptor kinase substrate motif;Casein kinase II substrate motif	+
P10398	Serine/threonine-protein kinase A-Raf	ARAF	S	582	0.996888	ARAF_S582___1	IELLQRSLPKIERSASEPSLHRTQADELPAC	15.6315	15.2754	14.9643	15.2411	15.3093	15.344	15.5996	15.0897	15.0401	15.6429	15.3551	15.5312	15.2555	15.4144	15.4607	15.3645	15.1167	15.3992	15.7639	15.6165	15.3112	15.2933	15.5876	15.2982	15.8079	15.7861	15.9951	16.0423	15.4324	15.6262	15.3596	15.0959	15.7685	15.8338	15.9573	15.6456	15.613	15.3757	15.4962	15.5447	14-3-3 domain binding motif;Calmodulin-dependent protein kinase I substrate motif;Calmodulin-dependent protein kinase II substrate motif;Calmodulin-dependent protein kinase IV substrate motif;Casein kinase II substrate motif;Chk1 kinase substrate motif;G protein-coupled receptor kinase 1 substrate motif;PKA kinase substrate motif;PKC kinase substrate motif	+
P10398	Serine/threonine-protein kinase A-Raf	ARAF	S	585	0.980723	ARAF_S585___1	LQRSLPKIERSASEPSLHRTQADELPACLLS	15.9755	15.9296	15.1987	15.5508	NA	NA	15.308	14.8708	15.1359	15.6496	15.3508	15.4681	15.0785	15.5294	15.394	15.3696	NA	NA	15.9556	16.0001	15.5274	15.6072	15.4105	15.1613	NA	NA	15.1582	15.0398	15.4248	15.3951	NA	NA	15.9073	15.8743	NA	NA	15.72	15.8049	15.657	16.0361	DNA dependent Protein kinase substrate motif;G protein-coupled receptor kinase 1 substrate motif	+
P10398	Serine/threonine-protein kinase A-Raf	ARAF	S	257	0.986002	ARAF_S257___1	DAAGSRGGSDGTPRGSPSPASVSSGRKSPHS	NA	NA	NA	NA	NA	NA	15.067	14.8048	NA	NA	15.9381	15.7204	15.9083	15.5749	15.4939	15.4031	NA	NA	16.5588	16.9162	15.3799	15.5483	15.6858	14.9124	NA	NA	NA	NA	15.5609	15.7513	NA	NA	15.4538	15.9822	NA	NA	NA	NA	15.8657	16.1104	Casein kinase II substrate motif;ERK1,2 kinase substrate motif;G protein-coupled receptor kinase 1 substrate motif;GSK-3, ERK1, ERK2, CDK5 substrate motif;PKA kinase substrate motif;PKC kinase substrate motif;Proline-directed kinase substrate motif;WW domain binding motif	+
P10398	Serine/threonine-protein kinase A-Raf	ARAF	S	186	1	ARAF_S186___1	PSNRPLNELLTPQGPSPRTQHCDPEHFPFPA	NA	NA	NA	NA	NA	NA	NA	NA	NA	NA	13.1845	13.4046	12.99	13.2833	NA	NA	NA	NA	NA	NA	13.2107	13.6678	NA	NA	NA	NA	NA	NA	12.9673	13.1075	NA	NA	13.4077	13.4711	NA	NA	NA	NA	NA	NA	Casein kinase II substrate motif;DNA dependent Protein kinase substrate motif;ERK1,2 kinase substrate motif;Growth associated histone HI kinase substrate motif;GSK-3, ERK1, ERK2, CDK5 substrate motif;PKA kinase substrate motif;PKC kinase substrate motif;Proline-directed kinase substrate motif;WW domain binding motif	+
Q96P48	Arf-GAP with Rho-GAP domain, ANK repeat and PH domain-containing protein 1	ARAP1	S	428	0.764399	ARAP1_S428___1	ALQQAMAEQRARARLSSAYLLGVPGSEQPDR	NA	NA	NA	NA	NA	NA	13.3884	13.5243	NA	NA	NA	NA	NA	NA	13.4823	13.5991	NA	NA	13.2809	13.2809	NA	NA	13.2373	13.7332	NA	NA	NA	NA	NA	NA	NA	NA	NA	NA	NA	NA	NA	NA	12.9057	12.9535	Casein kinase II substrate motif;PKA kinase substrate motif;PKC kinase substrate motif	+
Q8N6H7	ADP-ribosylation factor GTPase-activating protein 2	ARFGAP2	S	240	0.974127	ARFGAP2_S240___1	LGAKKGLGAQKVSSQSFSEIERQAQVAEKLR	15.1166	16.4358	15.558	15.0704	15.8087	15.9207	15.4332	16.4895	15.961	15.0466	NA	NA	NA	NA	15.7016	15.6992	15.5729	15.7725	15.1214	15.0875	NA	NA	15.4915	15.6494	15.5455	15.3346	15.097	14.9093	NA	NA	15.2512	15.149	NA	NA	15.4857	15.4352	15.3358	16.7457	15.4608	15.1419	Casein kinase II substrate motif	+
Q8N6H7	ADP-ribosylation factor GTPase-activating protein 2	ARFGAP2	S	211	0.934843	ARFGAP2_S211___1	DLLGTSPKASLELKSSIIGKKKPAAAKKGLG	NA	NA	NA	NA	NA	NA	12.6367	14.2357	NA	NA	NA	NA	NA	NA	13.099	13.196	NA	NA	12.2606	12.134	NA	NA	13.3384	13.4016	NA	NA	NA	NA	NA	NA	NA	NA	NA	NA	NA	NA	NA	NA	12.3145	11.7153	MDC1 BRCT domain binding motif;PKA kinase substrate motif;PKC kinase substrate motif;Plk1 PBD domain binding motif	+
Q8N6H7	ADP-ribosylation factor GTPase-activating protein 2	ARFGAP2	S	237	0.965752	ARFGAP2_S237___1	KKGLGAKKGLGAQKVSSQSFSEIERQAQVAE	NA	NA	NA	NA	NA	NA	14.7635	15.2022	NA	NA	NA	NA	NA	NA	15.1064	14.825	NA	NA	14.571	14.482	NA	NA	14.7281	14.7422	NA	NA	NA	NA	NA	NA	NA	NA	NA	NA	NA	NA	NA	NA	14.8091	14.6806	Casein kinase II substrate motif;PKA kinase substrate motif;PKC kinase substrate motif	+
Q8N6H7	ADP-ribosylation factor GTPase-activating protein 2	ARFGAP2	S	242	0.884211	ARFGAP2_S242___1	AKKGLGAQKVSSQSFSEIERQAQVAEKLREQ	NA	NA	NA	NA	NA	NA	NA	NA	NA	NA	14.6057	14.5687	13.9939	14.0531	NA	NA	NA	NA	NA	NA	13.8892	13.7353	NA	NA	NA	NA	NA	NA	14.0927	14.1587	NA	NA	14.031	13.9289	NA	NA	NA	NA	NA	NA	Casein kinase II substrate motif;G protein-coupled receptor kinase 1 substrate motif;MAPKAPK2 kinase substrate motif	+
Q9Y6D6	Brefeldin A-inhibited guanine nucleotide-exchange protein 1	ARFGEF1	S	1079	0.999897	ARFGEF1_S1079___1	VKPRYISGTVRGREGSLTGTKDQAPDEFVGL	NA	NA	NA	NA	NA	NA	13.5539	14.1025	NA	NA	13.685	13.6986	13.3043	13.2875	13.8436	13.9845	NA	NA	13.5074	13.5481	14.6275	14.2038	14.365	14.5798	NA	NA	NA	NA	13.7278	13.5076	NA	NA	14.2176	14.1266	NA	NA	NA	NA	13.4339	13.4675	14-3-3 domain binding motif;Akt kinase substrate motif;Calmodulin-dependent protein kinase II substrate motif;Casein kinase II substrate motif;G protein-coupled receptor kinase 1 substrate motif;MAPKAPK1 kinase substrate motif;p70 Ribosomal S6 kinase substrate motif;Phosphorylase kinase substrate motif;PKA kinase substrate motif;PKC epsilon kinase substrate motif;PKC kinase substrate motif	+
Q9Y6D6	Brefeldin A-inhibited guanine nucleotide-exchange protein 1	ARFGEF1	S	397	0.853064	ARFGEF1_S397___1	VAYTPSLPDDRLSVSSNDTQESGNSSGPSPG	NA	NA	NA	NA	14.0863	13.969	NA	NA	NA	NA	NA	NA	NA	NA	NA	NA	13.5535	13.9199	NA	NA	NA	NA	NA	NA	13.9751	14.0576	NA	NA	NA	NA	14.0542	13.8115	NA	NA	13.8456	14.1898	NA	NA	NA	NA	Casein kinase II substrate motif;MDC1 BRCT domain binding motif;Plk1 PBD domain binding motif	+
Q9Y6D5	Brefeldin A-inhibited guanine nucleotide-exchange protein 2	ARFGEF2	S	1015	0.994257	ARFGEF2_S1015___1	ELAQLIGTGVKTRYLSGSGREREGSLKGHTL	NA	NA	NA	NA	NA	NA	13.4664	13.3924	NA	NA	NA	NA	NA	NA	13.0426	13.6312	NA	NA	13.4731	13.7052	NA	NA	13.9709	13.7799	NA	NA	NA	NA	NA	NA	NA	NA	NA	NA	NA	NA	NA	NA	13.1667	13.3105	14-3-3 domain binding motif;AMP-activated protein kinase 2 substrate motif;Calmodulin-dependent protein kinase II substrate motif;Casein kinase II substrate motif;MAPKAPK1 kinase substrate motif;PKA kinase substrate motif;PKC kinase substrate motif	+
P53367	Arfaptin-1	ARFIP1	S	39	0.999831	ARFIP1_S39___1	SREHSFNRDLKHSLPSGLGLSETQITSHGFD	13.0244	14.4503	12.911	12.6224	NA	NA	13.159	13.6615	12.5918	13.0828	NA	NA	NA	NA	14.0267	13.8597	NA	NA	12.7692	12.7982	NA	NA	13.1181	13.1501	NA	NA	12.5487	12.5416	NA	NA	NA	NA	NA	NA	NA	NA	13.6415	15.2813	12.9798	13.1733	DNA dependent Protein kinase substrate motif	+
P53367	Arfaptin-1	ARFIP1	S	5	0.886874	ARFIP1_S5___1	___________MAQESPKNSAAEIPVTSNGE	NA	NA	NA	NA	NA	NA	NA	NA	NA	NA	13.3491	13.2934	13.4332	13.224	NA	NA	NA	NA	NA	NA	13.2693	13.4556	NA	NA	NA	NA	NA	NA	13.5111	13.5557	NA	NA	13.4743	13.4532	NA	NA	NA	NA	NA	NA	b-Adrenergic Receptor kinase substrate motif;ERK1,2 kinase substrate motif;G protein-coupled receptor kinase 1 substrate motif;Growth associated histone HI kinase substrate motif;GSK3 kinase substrate motif;GSK-3, ERK1, ERK2, CDK5 substrate motif;PKA kinase substrate motif;PKC kinase substrate motif;Proline-directed kinase substrate motif;WW domain binding motif	+
P53367	Arfaptin-1	ARFIP1	S	132	0.996873	ARFIP1_S132___1	IKNPAMEKLELVRKWSLNTYKCTRQIISEKL	NA	NA	NA	NA	NA	NA	NA	NA	NA	NA	14.3537	14.4642	13.7953	13.8121	NA	NA	NA	NA	NA	NA	14.7167	13.9269	NA	NA	NA	NA	NA	NA	14.1543	13.7424	NA	NA	14.146	13.8861	NA	NA	NA	NA	NA	NA	14-3-3 domain binding motif;Calmodulin-dependent protein kinase II alpha substrate motif;Calmodulin-dependent protein kinase II substrate motif;Calmodulin-dependent protein kinase IV substrate motif;Casein kinase II substrate motif;Chk1 kinase substrate motif;Phosphorylase kinase substrate motif;PKA kinase substrate motif;PKC epsilon kinase substrate motif;PKC kinase substrate motif	+
Q9NWB6	Arginine and glutamate-rich protein 1	ARGLU1	S	76	0.943023	ARGLU1_S76___1	TNTAVSRRERDRERASSPPDRIDIFGRTVSK	15.3947	15.3701	15.7472	15.8888	15.2781	15.2003	15.7012	15.7195	15.1213	15.8541	15.1966	15.4791	15.7987	16.0588	15.037	15.0072	14.8672	15.0206	15.4739	15.1821	15.3279	15.2452	15.2684	15.3127	15.7058	15.6501	15.558	15.5414	15.53	15.3807	15.9429	15.6479	15.2503	14.9047	15.4322	15.4267	14.8799	14.8164	15.6761	15.794	Casein kinase I substrate motif;PKA kinase substrate motif;PKC kinase substrate motif	+
Q9NWB6	Arginine and glutamate-rich protein 1	ARGLU1	S	77	0.999959	ARGLU1_S77___1	NTAVSRRERDRERASSPPDRIDIFGRTVSKR	18.6825	18.6482	18.9563	18.968	18.1443	18.0962	18.4272	18.2658	17.8742	18.2129	18.3054	18.4302	18.7902	19.0321	18.305	18.2496	18.1171	18.1797	18.9372	18.8324	18.5145	18.5509	18.1595	18.1152	18.8211	18.7408	18.4995	18.347	18.5631	18.5398	19.1448	18.8585	18.4352	18.238	18.6813	18.6156	18.7181	18.4928	18.9385	19.169	14-3-3 domain binding motif;Akt kinase substrate motif;AMP-activated protein kinase 2 substrate motif;Calmodulin-dependent protein kinase II substrate motif;Casein kinase II substrate motif;ERK1,2 kinase substrate motif;GSK-3, ERK1, ERK2, CDK5 substrate motif;MAPKAPK1 kinase substrate motif;MDC1 BRCT domain binding motif;PKA kinase substrate motif;PKC kinase substrate motif;Plk1 PBD domain bindin…	+
Q9NWB6	Arginine and glutamate-rich protein 1	ARGLU1	S	94	0.998185	ARGLU1_S94___1	PDRIDIFGRTVSKRSSLDEKQKREEEEKKAE	15.4069	16.6627	16.1969	15.2595	16.4622	17.8971	15.4471	16.9216	16.9239	14.7631	15.6566	15.5678	17.0188	16.4442	16.0546	15.9309	15.3815	15.3543	15.2539	15.2221	15.7288	15.4129	15.5985	15.8358	14.967	14.8877	14.9423	14.9276	15.7915	15.2247	15.4033	17.0239	15.4824	14.9245	14.4354	15.44	15.5206	16.6488	15.661	15.3268	Aurora-A kinase substrate motif;Calmodulin-dependent protein kinase II substrate motif;Casein kinase II substrate motif;Chk1 kinase substrate motif;MAPKAPK2 kinase substrate motif;MDC1 BRCT domain binding motif;PAK2 kinase substrate motif;Phosphorylase kinase substrate motif;PKA kinase substrate motif;PKC kinase substrate motif;Plk1 PBD domain binding motif	+
Q9NWB6	Arginine and glutamate-rich protein 1	ARGLU1	S	93	0.891209	ARGLU1_S93___1	PPDRIDIFGRTVSKRSSLDEKQKREEEEKKA	13.4648	15.4325	14.0603	13.9916	NA	NA	14.7686	15.1818	15.2217	13.8283	14.4013	13.6224	14.8056	14.5057	13.7373	13.5061	NA	NA	14.3297	14.2515	14.3629	13.7166	13.8305	13.7921	NA	NA	13.4928	13.6176	14.2114	13.9714	NA	NA	14.4225	14.497	NA	NA	13.7012	15.706	14.6796	14.4397	Casein kinase II substrate motif;PKA kinase substrate motif;PKC kinase substrate motif;Pyruvate dehydrogenase kinase substrate motif
Q9NWB6	Arginine and glutamate-rich protein 1	ARGLU1	S	266	0.998829	ARGLU1_S266___1	EQKIILGKGKSRPKLSFSLKTQD________	12.5064	12.8969	13.9848	12.7333	NA	NA	13.9774	14.9701	13.5791	13.6377	NA	NA	NA	NA	13.7459	13.5508	NA	NA	12.9127	12.5106	NA	NA	13.0349	12.9723	NA	NA	13.3203	13.85	NA	NA	NA	NA	NA	NA	NA	NA	12.8275	13.6702	12.8696	12.462	Casein kinase II substrate motif;PKA kinase substrate motif;PKC kinase substrate motif	+
Q9NWB6	Arginine and glutamate-rich protein 1	ARGLU1	S	60	0.807915	ARGLU1_S60___1	ESKRNRRRESRSRSRSTNTAVSRRERDRERA	12.3911	11.4766	11.7128	12.0976	NA	NA	NA	NA	11.9359	12.066	13.1268	12.8719	12.1172	12.1417	NA	NA	NA	NA	NA	NA	12.2423	11.733	NA	NA	NA	NA	11.9641	12.3214	11.8709	11.6485	NA	NA	12.2613	11.3085	NA	NA	12.902	12.4546	NA	NA	14-3-3 domain binding motif;Akt kinase substrate motif;Calmodulin-dependent protein kinase II substrate motif;Casein kinase II substrate motif;G protein-coupled receptor kinase 1 substrate motif;MAPKAPK1 kinase substrate motif;MAPKAPK2 kinase substrate motif;PKA kinase substrate motif;PKC kinase substrate motif	+
Q07960	Rho GTPase-activating protein 1	ARHGAP1	S	50	0.806885	ARHGAP1_S50___1	SDEMPDFPKSDDSKSSSPELVTHLKWDDPYY	13.2616	14.0473	12.845	13.2149	NA	NA	13.2407	13.2001	13.7286	13.4039	NA	NA	NA	NA	15.6169	14.9753	NA	NA	13.5231	12.9479	NA	NA	12.8553	12.7833	NA	NA	13.1835	13.1613	NA	NA	NA	NA	NA	NA	NA	NA	13.7066	14.9606	13.2364	13.1343	Casein kinase II substrate motif;MDC1 BRCT domain binding motif;PKA kinase substrate motif;PKC kinase substrate motif;Plk1 PBD domain binding motif	+
Q07960	Rho GTPase-activating protein 1	ARHGAP1	S	51	0.996469	ARHGAP1_S51___1	DEMPDFPKSDDSKSSSPELVTHLKWDDPYYD	NA	NA	NA	NA	NA	NA	15.0325	14.8655	NA	NA	15.3591	15.1845	15.5962	15.1997	17.0466	16.9467	NA	NA	14.9842	14.8108	15.5395	15.3919	14.8094	14.9334	NA	NA	NA	NA	15.414	14.6864	NA	NA	15.5629	15.1938	NA	NA	NA	NA	14.8286	14.8701	Casein kinase II substrate motif;ERK1,2 kinase substrate motif;GSK-3, ERK1, ERK2, CDK5 substrate motif;MAPKAPK2 kinase substrate motif;MDC1 BRCT domain binding motif;PKA kinase substrate motif;PKC kinase substrate motif;Plk1 PBD domain binding motif;Proline-directed kinase substrate motif;WW domain binding motif	+
Q6P4F7	Rho GTPase-activating protein 11A	ARHGAP11A	S	603	0.954894	ARHGAP11A_S603___1	ESGSNLHALMNQRQSSVTNVGKVKLTEPSYL	NA	NA	NA	NA	NA	NA	12.3208	12.2565	NA	NA	12.2039	12.1006	13.6834	13.5394	12.4021	12.4411	NA	NA	13.1584	13.2782	12.3988	12.8958	13.8685	14.0615	NA	NA	NA	NA	13.5457	13.7254	NA	NA	12.5345	12.4372	NA	NA	NA	NA	12.6211	12.6564	14-3-3 domain binding motif;Calmodulin-dependent protein kinase II substrate motif;Casein kinase II substrate motif;MAPKAPK2 kinase substrate motif;MDC1 BRCT domain binding motif;Phosphorylase kinase substrate motif;PKA kinase substrate motif;PKC kinase substrate motif;Plk1 PBD domain binding motif	+
Q8IWW6	Rho GTPase-activating protein 12	ARHGAP12	S	215	0.993721	ARHGAP12_S215___1	DSAGEGSERIHQDSESGDELSSSSTEQIRAT	NA	NA	NA	NA	12.6572	12.8976	NA	NA	NA	NA	12.6034	12.4349	12.841	12.7836	NA	NA	12.7413	12.8064	NA	NA	12.5563	12.6043	NA	NA	13.0132	12.906	NA	NA	12.9782	13.0291	12.8511	12.9155	13.0137	13.1048	12.5275	12.6337	NA	NA	NA	NA	b-Adrenergic Receptor kinase substrate motif;Casein kinase I substrate motif;Casein kinase II substrate motif	+
Q8IWW6	Rho GTPase-activating protein 12	ARHGAP12	S	240	0.998488	ARHGAP12_S240___1	EQIRATTPPNQGRPDSPVYANLQELKISQSA	15.1471	14.921	14.5002	14.611	NA	NA	NA	NA	14.2982	14.9455	NA	NA	NA	NA	NA	NA	NA	NA	NA	NA	NA	NA	NA	NA	NA	NA	15.1607	14.7695	NA	NA	NA	NA	NA	NA	NA	NA	15.4357	15.03	NA	NA	14-3-3 domain binding motif;b-Adrenergic Receptor kinase substrate motif;Calmodulin-dependent protein kinase II substrate motif;Casein kinase II substrate motif;ERK1,2 kinase substrate motif;G protein-coupled receptor kinase 1 substrate motif;GSK-3, ERK1, ERK2, CDK5 substrate motif;PKA kinase substrate motif;PKC kinase substrate motif;Proline-directed kinase substrate motif;WW domain binding motif	+
Q53QZ3	Rho GTPase-activating protein 15	ARHGAP15	S	264	0.999998	ARHGAP15_S264___1	NRVKSRLKKFITRRPSLKTLQEKGLIKDQIF	14.3364	15.325	15.35	14.7531	15.1976	15.0482	14.5619	15.2309	14.9093	14.4591	14.6848	14.7735	15.2245	15.13	14.6605	14.5738	13.7963	13.9919	14.5469	14.3171	14.5049	14.2931	15.2882	15.3053	14.5614	15.0114	14.3271	14.3786	15.2755	14.9494	14.2871	15.3029	14.6712	14.0609	14.6574	15.7138	14.5712	15.1582	14.7925	14.2909	14-3-3 domain binding motif;AMP-activated protein kinase substrate motif;Aurora-A kinase substrate motif;Calmodulin-dependent protein kinase I substrate motif;Calmodulin-dependent protein kinase II alpha substrate motif;Calmodulin-dependent protein kinase II substrate motif;Calmodulin-dependent protein kinase IV substrate motif;Casein kinase II substrate motif;Chk1 kinase substrate motif;DNA depe…	+
Q53QZ3	Rho GTPase-activating protein 15	ARHGAP15	S	243	0.999702	ARHGAP15_S243___1	PEHRKSLMFRLHHSASDTSDKNRVKSRLKKF	16.4709	16.415	16.442	16.3759	16.0876	16.7734	16.7439	16.2552	16.598	15.9584	16.2816	16.5724	16.6706	16.7006	15.6487	15.2939	16.2438	16.4076	16.5296	16.5866	16.1739	15.8954	16.5773	16.2084	16.6462	16.7433	16.5915	16.1772	15.9816	16.5461	15.9276	15.662	16.4912	16.0468	16.4945	16.3742	16.2522	16.0792	16.5971	16.9194	Casein kinase II substrate motif	+
Q53QZ3	Rho GTPase-activating protein 15	ARHGAP15	S	64	1	ARHGAP15_S64___1	VGKVTEPISRHRRNHSQHILKDVIPPLEQLM	14.3254	15.5632	14.4924	14.2554	15.642	15.4765	14.2035	15.0824	14.7796	13.234	14.0709	13.9812	14.5854	14.3754	15.1031	15.2176	14.1885	14.0735	13.7886	13.8442	14.697	14.4374	14.5596	14.9246	14.1516	13.9303	13.6702	14.4647	14.3151	14.5562	13.9684	14.4178	14.8913	14.8489	14.0623	14.8479	14.6222	15.3518	14.2084	13.827	14-3-3 domain binding motif;ATM kinase substrate motif;Calmodulin-dependent protein kinase II substrate motif;DNA dependent Protein kinase substrate motif;PKA kinase substrate motif;PKC kinase substrate motif;ZIP kinase substrate motif	+
Q53QZ3	Rho GTPase-activating protein 15	ARHGAP15	S	212	0.860361	ARHGAP15_S212___1	CPSRNLELFKIQRSSSTELLSHYDSDIKEQK	15.3943	16.383	16.1467	15.7332	NA	NA	16.8512	15.563	16.5161	15.3085	16.1471	15.6993	15.9627	15.5982	15.0338	14.7984	NA	NA	16.2018	16.3587	15.752	15.6221	15.7234	15.3353	NA	NA	15.5653	15.4639	16.2774	16.1645	NA	NA	15.9716	15.5929	NA	NA	15.4541	16.8228	16.4026	16.5197	14-3-3 domain binding motif;Calmodulin-dependent protein kinase I substrate motif;Calmodulin-dependent protein kinase II substrate motif;Calmodulin-dependent protein kinase IV substrate motif;Casein kinase II substrate motif;Chk1 kinase substrate motif;MDC1 BRCT domain binding motif;PKA kinase substrate motif;PKC kinase substrate motif;Plk1 PBD domain binding motif	+
Q53QZ3	Rho GTPase-activating protein 15	ARHGAP15	S	241	0.997588	ARHGAP15_S241___1	QKPEHRKSLMFRLHHSASDTSDKNRVKSRLK	NA	NA	NA	NA	NA	NA	14.5506	15.3212	NA	NA	15.1651	15.2156	15.5359	15.6338	15.3916	15.4409	NA	NA	14.7163	14.4793	14.8688	14.7487	16.0526	16.2854	NA	NA	NA	NA	15.1774	15.4869	NA	NA	15.2666	15.0627	NA	NA	NA	NA	14.925	14.9986	Casein kinase II substrate motif;G protein-coupled receptor kinase 1 substrate motif;Pyruvate dehydrogenase kinase substrate motif	+
Q53QZ3	Rho GTPase-activating protein 15	ARHGAP15	S	39	0.942268	ARHGAP15_S39___1	VQMRIKNANSHHDRLSQSKSMILTDVGKVTE	NA	NA	NA	NA	NA	NA	13.1982	13.923	NA	NA	NA	NA	NA	NA	14.9648	14.5784	NA	NA	13.3884	13.0247	NA	NA	13.7593	14.4459	NA	NA	NA	NA	NA	NA	NA	NA	NA	NA	NA	NA	NA	NA	13.193	13.4477	ATM kinase substrate motif;Casein kinase I substrate motif;Casein kinase II substrate motif;DNA dependent Protein kinase substrate motif;G protein-coupled receptor kinase 1 substrate motif;GSK3 kinase substrate motif;PKA kinase substrate motif;PKC kinase substrate motif	+
Q53QZ3	Rho GTPase-activating protein 15	ARHGAP15	S	43	0.999999	ARHGAP15_S43___1	IKNANSHHDRLSQSKSMILTDVGKVTEPISR	NA	NA	NA	NA	NA	NA	16.0137	16.5857	NA	NA	NA	NA	NA	NA	18.6918	19.2906	NA	NA	16.1533	16.3549	NA	NA	16.9481	17.9945	NA	NA	NA	NA	NA	NA	NA	NA	NA	NA	NA	NA	NA	NA	16.062	15.9597	G protein-coupled receptor kinase 1 substrate motif;MAPKAPK2 kinase substrate motif	+
Q8N392	Rho GTPase-activating protein 18	ARHGAP18	S	610	0.994747	ARHGAP18_S610___1	LTEELKASDVLARFLSQESGVAQTLKKGEVF	NA	NA	NA	NA	NA	NA	NA	NA	NA	NA	11.9791	12.0089	11.0798	10.5089	NA	NA	NA	NA	NA	NA	10.855	10.6674	NA	NA	NA	NA	NA	NA	11.2684	10.7399	NA	NA	11.3265	11.7708	NA	NA	NA	NA	NA	NA	14-3-3 domain binding motif;ATM kinase substrate motif;Calmodulin-dependent protein kinase II substrate motif;Calmodulin-dependent protein kinase IV substrate motif;Casein kinase II substrate motif;Chk1 kinase substrate motif;DNA dependent Protein kinase substrate motif;PKA kinase substrate motif;PKC kinase substrate motif	+
Q8N392	Rho GTPase-activating protein 18	ARHGAP18	T	158	0.998388	ARHGAP18_T158___1	TQAAAVQKRVETVSQTLRKKNKQYQIPDVRD	NA	NA	NA	NA	NA	NA	13.8006	13.9863	NA	NA	NA	NA	NA	NA	14.3601	14.3777	NA	NA	13.8805	14.0336	NA	NA	13.6294	13.787	NA	NA	NA	NA	NA	NA	NA	NA	NA	NA	NA	NA	NA	NA	13.9353	14.4433	PKA kinase substrate motif;PKC kinase substrate motif	+
Q14CB8	Rho GTPase-activating protein 19	ARHGAP19	T	3	0.984246	ARHGAP19_T3___1	_____________MATEAQSEGEVPARESGR	16.4245	15.6492	16.7966	16.5632	NA	NA	17.9491	17.0342	15.5272	15.727	16.7816	16.6872	15.8943	15.93	16.0589	15.4012	NA	NA	15.8994	15.4324	16.1672	15.5988	15.6083	15.2955	NA	NA	15.6568	15.3628	16.0978	15.6895	NA	NA	16.3056	16.2183	NA	NA	16.9782	16.6849	16.3756	16.3159	G protein-coupled receptor kinase 1 substrate motif
Q14CB8	Rho GTPase-activating protein 19	ARHGAP19	S	422	0.999287	ARHGAP19_S422___1	REPSTSQVQKRARSRSFSGLIKRKVLGNQMM	12.8297	12.7456	12.9845	12.7328	NA	NA	NA	NA	12.9329	12.7261	NA	NA	NA	NA	NA	NA	NA	NA	NA	NA	NA	NA	NA	NA	NA	NA	12.7142	12.5356	NA	NA	NA	NA	NA	NA	NA	NA	13.2338	13.165	NA	NA	14-3-3 domain binding motif;Akt kinase substrate motif;Calmodulin-dependent protein kinase II substrate motif;Casein kinase II substrate motif;MAPKAPK1 kinase substrate motif;PKA kinase substrate motif;PKC kinase substrate motif	+
Q5T5U3	Rho GTPase-activating protein 21	ARHGAP21	S	476	0.854037	ARHGAP21_S476___1	RLEDSVLMKYCPRSASQGALTSPSVSFSNHR	13.8855	14.028	13.9514	14.0956	13.9803	13.9082	14.2355	13.8958	13.7067	14.2513	13.8976	13.9262	13.8061	13.9138	13.5291	13.5716	14.0237	14.1765	13.9746	14.228	13.9547	13.9907	13.8785	13.9348	13.4717	13.834	14.1463	14.1208	13.8655	13.9119	13.8526	14.0002	14.0309	14.0631	14.0147	14.0988	13.6074	13.5676	14.1824	13.9305	14-3-3 domain binding motif;ATM kinase substrate motif;Calmodulin-dependent protein kinase II substrate motif;DNA dependent Protein kinase substrate motif;PKA kinase substrate motif;PKC kinase substrate motif	+
Q5T5U3	Rho GTPase-activating protein 21	ARHGAP21	S	1860	0.945624	ARHGAP21_S1860___1	DLSISDWLARERLRTSTSDLSRGEIGDPQTE	12.2092	12.2458	12.5596	12.6241	NA	NA	11.8942	11.9201	11.9335	12.1916	NA	NA	NA	NA	12.9697	12.8618	NA	NA	12.1957	12.3406	NA	NA	12.0459	12.172	NA	NA	12.3763	12.5435	NA	NA	NA	NA	NA	NA	NA	NA	12.2189	12.1287	12.181	12.4502	Casein kinase II substrate motif;PKA kinase substrate motif;PKC kinase substrate motif;Pyruvate dehydrogenase kinase substrate motif	+
Q5T5U3	Rho GTPase-activating protein 21	ARHGAP21	S	458	0.831131	ARHGAP21_S458___1	HDRVPQSVQIRQRSVSQERLEDSVLMKYCPR	NA	NA	NA	NA	NA	NA	13.3413	13.1062	NA	NA	13.6065	13.7076	13.3732	13.4557	14.312	14.4542	NA	NA	13.3606	13.4164	12.8817	12.7834	13.4578	13.4167	NA	NA	NA	NA	13.802	13.3307	NA	NA	14.2439	14.1044	NA	NA	NA	NA	13.1174	13.3065	14-3-3 domain binding motif;Akt kinase substrate motif;ATM kinase substrate motif;Calmodulin-dependent protein kinase II substrate motif;Casein kinase II substrate motif;CLK1 kinase substrate motif;DNA dependent Protein kinase substrate motif;MAPKAPK1 kinase substrate motif;PKA kinase substrate motif;PKC kinase substrate motif	+
Q5T5U3	Rho GTPase-activating protein 21	ARHGAP21	S	615	0.994617	ARHGAP21_S615___1	TTCGMSLPRGISQDRSPLVKVRSNSLKAPST	NA	NA	NA	NA	NA	NA	13.1646	13.0995	NA	NA	NA	NA	NA	NA	15.4858	15.6349	NA	NA	13.7929	13.8966	NA	NA	13.7393	13.4033	NA	NA	NA	NA	NA	NA	NA	NA	NA	NA	NA	NA	NA	NA	13.574	13.0811	ERK1,2 kinase substrate motif;Growth associated histone HI kinase substrate motif;GSK-3, ERK1, ERK2, CDK5 substrate motif;MAPKAPK2 kinase substrate motif;Proline-directed kinase substrate motif;WW domain binding motif	+
Q7Z5H3	Rho GTPase-activating protein 22	ARHGAP22	S	476	0.989779	ARHGAP22_S476___1	LMNGLSSLRGHRRASSGDRLKDSGSVQRLST	NA	NA	NA	NA	15.4406	15.2626	NA	NA	NA	NA	16.0265	15.9244	16.1733	16.3358	NA	NA	17.8276	18.0797	NA	NA	17.2309	17.297	NA	NA	16.5829	16.5173	NA	NA	15.9419	15.7871	16.4491	15.6718	15.9873	15.7971	15.4632	15.2065	NA	NA	NA	NA	14-3-3 domain binding motif;Calmodulin-dependent protein kinase II substrate motif;CLK1 kinase substrate motif;MDC1 BRCT domain binding motif;PKA kinase substrate motif;PKC kinase substrate motif;Plk1 PBD domain binding motif;ZIP kinase substrate motif	+
Q7Z5H3	Rho GTPase-activating protein 22	ARHGAP22	S	395	0.959049	ARHGAP22_S395___1	QGEPGGPGLPAHRTSSLDGAAVAVLSRTAPT	NA	NA	NA	NA	NA	NA	NA	NA	NA	NA	15.861	15.3637	16.237	16.6504	NA	NA	NA	NA	NA	NA	17.7667	18.2138	NA	NA	NA	NA	NA	NA	15.1441	16.0719	NA	NA	15.891	15.8314	NA	NA	NA	NA	NA	NA	14-3-3 domain binding motif;Calmodulin-dependent protein kinase II substrate motif;G protein-coupled receptor kinase 1 substrate motif;MDC1 BRCT domain binding motif;Phosphorylase kinase substrate motif;PKA kinase substrate motif;PKC kinase substrate motif;Plk1 PBD domain binding motif	+
Q9P227	Rho GTPase-activating protein 23	ARHGAP23	S	361	1	ARHGAP23_S361___2	WHRARSDDYLSRATRSAEALGPGALVSPRFE	NA	NA	NA	NA	13.1359	13.4772	NA	NA	NA	NA	NA	NA	NA	NA	NA	NA	12.8753	13.488	NA	NA	NA	NA	NA	NA	13.1678	13.1379	NA	NA	NA	NA	13.3868	13.3444	NA	NA	13.1372	13.0182	NA	NA	NA	NA	Casein kinase II substrate motif	+
Q9P227	Rho GTPase-activating protein 23	ARHGAP23	S	372	1	ARHGAP23_S372___2	RATRSAEALGPGALVSPRFERCGWASQRSSA	NA	NA	NA	NA	13.1359	13.4772	NA	NA	NA	NA	NA	NA	NA	NA	NA	NA	12.8753	13.488	NA	NA	NA	NA	NA	NA	13.1678	13.1379	NA	NA	NA	NA	13.3868	13.3444	NA	NA	13.1372	13.0182	NA	NA	NA	NA	ERK1,2 kinase substrate motif;Growth associated histone HI kinase substrate motif;GSK-3, ERK1, ERK2, CDK5 substrate motif;PKA kinase substrate motif;PKC kinase substrate motif;Proline-directed kinase substrate motif;WW domain binding motif	+
P42331	Rho GTPase-activating protein 25	ARHGAP25	S	494	0.997565	ARHGAP25_S494___1	GEGHRRTMSQDLRQLSDSQRTSTYDNVPSLP	15.1561	14.7569	14.7612	14.9663	15.215	15.1241	15.5986	14.9997	14.34	14.7132	15.5657	15.7447	14.8404	14.8203	14.8229	14.7062	15.2021	15.1562	15.2472	15.1514	15.1017	15.1463	14.5583	14.4848	15.3106	15.2714	15.0949	15.1071	14.357	14.525	14.8332	14.3203	15.278	15.0503	15.3391	14.6573	15.9121	15.6214	15.3221	15.5382	14-3-3 domain binding motif;Calmodulin-dependent protein kinase II substrate motif;Casein kinase II substrate motif;MAPKAPK2 kinase substrate motif;PKA kinase substrate motif;PKC kinase substrate motif	+
P42331	Rho GTPase-activating protein 25	ARHGAP25	S	487	0.996118	ARHGAP25_S487___1	PSSEAKAGEGHRRTMSQDLRQLSDSQRTSTY	17.512	16.9999	16.9832	17.2842	17.0692	16.702	17.6428	17.05	16.3323	16.9427	17.0294	16.9629	16.6236	16.7101	17.4073	17.4292	17.5448	17.4712	17.0927	17.0542	17.245	17.4937	16.4912	16.2574	17.3272	17.167	17.2534	17.3176	16.5726	16.8704	17.1431	16.6591	17.6136	17.9728	17.1184	16.8921	17.3538	17.1151	17.1992	17.4703	14-3-3 domain binding motif;ATM kinase substrate motif;Calmodulin-dependent protein kinase II substrate motif;DNA dependent Protein kinase substrate motif;PKA kinase substrate motif;PKC kinase substrate motif;ZIP kinase substrate motif	+
P42331	Rho GTPase-activating protein 25	ARHGAP25	S	362	1	ARHGAP25_S362___1	RDHEVLFPKSKDIPLSPPAQKNDPKKAPVAR	16.1298	17.3973	16.7244	15.7215	NA	NA	16.6259	16.8212	18.5883	15.999	16.7479	16.8209	16.7109	16.8291	17.1954	17.2836	NA	NA	16.3776	16.4815	16.6894	16.6584	16.689	16.9233	NA	NA	16.457	16.8635	16.7227	16.6565	NA	NA	16.8321	16.9253	NA	NA	16.174	17.5383	16.6496	16.5462	ERK1,2 kinase substrate motif;GSK-3, ERK1, ERK2, CDK5 substrate motif;Proline-directed kinase substrate motif;WW domain binding motif	+
P42331	Rho GTPase-activating protein 25	ARHGAP25	T	442	0.999903	ARHGAP25_T442___1	EKPGDWKMQSRKRTQTLPNRKCFLTSAFQGA	16.6431	16.3278	16.4818	16.4113	NA	NA	16.8335	16.2036	15.6191	15.9562	NA	NA	NA	NA	16.9574	16.8463	NA	NA	17.0702	17.2259	NA	NA	16.1294	15.741	NA	NA	16.6095	17.2211	NA	NA	NA	NA	NA	NA	NA	NA	17.186	16.7214	16.1493	16.021	Akt kinase substrate motif;Calmodulin-dependent protein kinase II substrate motif;p70 Ribosomal S6 kinase substrate motif;PKA kinase substrate motif;PKC kinase substrate motif	+
P42331	Rho GTPase-activating protein 25	ARHGAP25	S	379	0.76142	ARHGAP25_S379___1	PAQKNDPKKAPVARSSVGWDATEDLRISRTD	NA	NA	NA	NA	NA	NA	NA	NA	NA	NA	16.1494	15.9343	15.039	15.0078	NA	NA	NA	NA	NA	NA	16.0411	16.069	NA	NA	NA	NA	NA	NA	16.0935	16.7967	NA	NA	16.2761	16.5808	NA	NA	NA	NA	NA	NA	MDC1 BRCT domain binding motif;PKA kinase substrate motif;PKC kinase substrate motif;Plk1 PBD domain binding motif	+
P42331	Rho GTPase-activating protein 25	ARHGAP25	T	451	0.819796	ARHGAP25_T451___1	SRKRTQTLPNRKCFLTSAFQGANSSKMEIFK	NA	NA	NA	NA	NA	NA	NA	NA	NA	NA	16.4226	16.311	15.8434	15.8286	NA	NA	NA	NA	NA	NA	16.5688	16.7953	NA	NA	NA	NA	NA	NA	16.2346	16.2946	NA	NA	16.8366	16.7391	NA	NA	NA	NA	NA	NA	PKA kinase substrate motif
Q6ZUM4	Rho GTPase-activating protein 27	ARHGAP27	S	466	0.999999	ARHGAP27_S466___1	SIHKSSQDGDTPAQASPPEEKVPAELDEVGS	14.5277	15.1713	14.8864	14.7559	15.3021	15.6847	16.3783	14.9628	14.959	14.9434	14.7618	14.5913	15.0063	14.8374	14.8002	14.4063	14.3568	14.3359	14.3135	14.3117	14.6556	14.6637	14.7704	15.0675	14.3722	14.5016	14.7838	14.7949	15.0172	14.7627	14.556	15.0279	14.9299	14.7232	14.4823	15.3297	14.369	14.7576	14.4406	14.4976	Casein kinase II substrate motif;ERK1,2 kinase substrate motif;GSK-3, ERK1, ERK2, CDK5 substrate motif;Proline-directed kinase substrate motif;WW domain binding motif	+
Q6ZUM4	Rho GTPase-activating protein 27	ARHGAP27	S	456	0.885361	ARHGAP27_S456___1	LPQVPVPAPRSIHKSSQDGDTPAQASPPEEK	14.5287	14.3616	14.0717	13.8638	NA	NA	14.2901	14.4408	13.6239	13.9921	14.3261	14.3864	14.0517	14.0113	14.1332	14.0583	NA	NA	13.9876	13.8856	14.0592	13.869	14.0211	14.0589	NA	NA	14.6253	14.1547	14.2836	14.0936	NA	NA	14.2728	14.0642	NA	NA	14.015	14.1811	14.3472	14.1952	ATM kinase substrate motif;DNA dependent Protein kinase substrate motif;MDC1 BRCT domain binding motif;PKA kinase substrate motif;PKC kinase substrate motif;Plk1 PBD domain binding motif	+
Q6ZUM4	Rho GTPase-activating protein 27	ARHGAP27	S	632	0.922966	ARHGAP27_S632___1	ELPPEESESSRVDFGSSERLGSWQEKEEDAR	14.7593	14.8753	14.7323	14.2909	NA	NA	15.4569	14.5547	14.7961	14.4446	NA	NA	NA	NA	14.4798	14.423	NA	NA	15.013	15.0512	NA	NA	14.8855	14.7609	NA	NA	15.1956	14.9252	NA	NA	NA	NA	NA	NA	NA	NA	15.3129	15.7252	15.2598	15.1725	Casein kinase I substrate motif;Casein kinase II substrate motif	+
Q6ZUM4	Rho GTPase-activating protein 27	ARHGAP27	S	633	0.80667	ARHGAP27_S633___1	LPPEESESSRVDFGSSERLGSWQEKEEDARP	NA	NA	NA	NA	14.6511	14.6769	NA	NA	NA	NA	13.8773	13.9556	14.2899	14.5649	NA	NA	13.528	13.5034	NA	NA	14.1863	14.3648	NA	NA	14.6484	14.8957	NA	NA	14.2364	14.2858	14.0237	13.8689	14.4541	14.3997	14.5061	14.3129	NA	NA	NA	NA	G protein-coupled receptor kinase 1 substrate motif;MDC1 BRCT domain binding motif;PKA kinase substrate motif;PKC kinase substrate motif;Plk1 PBD domain binding motif	+
Q7Z6I6	Rho GTPase-activating protein 30	ARHGAP30	S	698	0.999995	ARHGAP30_S698___1	VEAGKASEDRGEAGGSQETKVRLREGSREET	15.9095	15.623	15.2526	14.4133	16.0848	16.4942	16.5835	16.6882	16.6139	14.0902	16.9677	16.4288	15.1532	14.4186	15.3641	15.0812	17.7965	16.5905	14.8562	15.0233	15.6181	15.3677	15.1166	15.2038	14.8837	14.2659	15.2006	14.7515	14.643	15.017	14.9563	14.8701	15.891	16.1532	15.3188	14.3975	16.9606	16.8432	15.9462	15.7953	ATM kinase substrate motif;Casein kinase II substrate motif;DNA dependent Protein kinase substrate motif
Q7Z6I6	Rho GTPase-activating protein 30	ARHGAP30	S	632	1	ARHGAP30_S632___1	SPLLGPKPPIWKGSGSLEGEAAGCGRQALGQ	14.4163	13.7476	13.4936	13.531	14.2084	14.3453	14.3564	13.9751	14.2003	13.4533	14.3298	14.3609	13.6265	13.8784	14.2887	13.9778	14.8516	14.4827	14.0473	13.7535	14.1331	13.8926	14.1545	13.6842	13.9845	13.9982	13.8825	13.972	13.9351	13.9716	14.1298	13.9364	14.5304	14.7342	14.1635	13.2921	15.5287	15.1672	14.5865	14.5686	Casein kinase II substrate motif;PKA kinase substrate motif	+
Q7Z6I6	Rho GTPase-activating protein 30	ARHGAP30	S	1086	0.999805	ARHGAP30_S1086___1	REPQVPDPLLSSQRRSYAFETQANPGKGEGL	15.2279	15.182	14.9157	15.1777	15.653	15.8403	NA	NA	14.8367	15.5263	15.069	15.7022	14.7083	14.822	NA	NA	15.7389	15.8499	NA	NA	15.4586	15.9335	NA	NA	15.2342	15.2098	15.6374	16.5342	15.0936	15.7126	15.0599	15.3069	15.7266	16.4233	15.4465	15.3103	16.0661	15.5458	NA	NA	MAPKAPK2 kinase substrate motif;PKA kinase substrate motif;PKC kinase substrate motif	+
Q7Z6I6	Rho GTPase-activating protein 30	ARHGAP30	S	709	0.999997	ARHGAP30_S709___1	EAGGSQETKVRLREGSREETEAKEEKSKGQK	14.4814	14.7998	14.3464	14.2034	NA	NA	14.6547	15.2574	14.2109	14.1583	NA	NA	NA	NA	14.3497	14.216	NA	NA	13.8671	13.7988	NA	NA	15.3682	15.2184	NA	NA	14.4453	14.7147	NA	NA	NA	NA	NA	NA	NA	NA	14.553	15.2721	14.1668	14.288	14-3-3 domain binding motif;Akt kinase substrate motif;Calmodulin-dependent protein kinase II substrate motif;Casein kinase II substrate motif;G protein-coupled receptor kinase 1 substrate motif;MAPKAPK1 kinase substrate motif;PKA kinase substrate motif;PKC epsilon kinase substrate motif;PKC kinase substrate motif	+
Q7Z6I6	Rho GTPase-activating protein 30	ARHGAP30	S	1048	0.978452	ARHGAP30_S1048___1	TSPCSMISAHSPRPLSCLELPSEGAEGSGSR	13.0991	13.1257	13.3487	13.5448	NA	NA	13.327	13.2039	13.0602	13.8148	NA	NA	NA	NA	13.2654	13.2402	NA	NA	13.4078	13.3389	NA	NA	13.3404	13.2989	NA	NA	13.3589	13.4133	NA	NA	NA	NA	NA	NA	NA	NA	13.102	13.1718	13.2416	13.3752	14-3-3 domain binding motif;Calmodulin-dependent protein kinase II substrate motif;Casein kinase II substrate motif;PKA kinase substrate motif;PKC kinase substrate motif	+
Q7Z6I6	Rho GTPase-activating protein 30	ARHGAP30	S	401	0.802866	ARHGAP30_S401___1	PGTPRAGRSAIRAGGSSRAERCAGVHISDPY	NA	NA	NA	NA	NA	NA	13.1918	11.7599	NA	NA	NA	NA	NA	NA	11.4989	11.5202	NA	NA	11.3327	11.518	NA	NA	11.5151	10.9866	NA	NA	NA	NA	NA	NA	NA	NA	NA	NA	NA	NA	NA	NA	11.9474	12.5993	PKA kinase substrate motif;PKC kinase substrate motif	+
Q7Z6I6	Rho GTPase-activating protein 30	ARHGAP30	S	630	1	ARHGAP30_S630___1	DLSPLLGPKPPIWKGSGSLEGEAAGCGRQAL	NA	NA	NA	NA	14.4881	14.1429	NA	NA	NA	NA	NA	NA	NA	NA	NA	NA	13.8766	13.7023	NA	NA	NA	NA	NA	NA	13.8503	13.8035	NA	NA	NA	NA	13.8022	13.6702	NA	NA	14.1082	13.7929	NA	NA	NA	NA	Casein kinase II substrate motif;PKA kinase substrate motif;PKC kinase substrate motif	+
Q7Z6I6	Rho GTPase-activating protein 30	ARHGAP30	S	291	1	ARHGAP30_S291___1	AEHKRKGSLKVRKWRSIFNLGRSGHETKRKL	NA	NA	NA	NA	NA	NA	NA	NA	NA	NA	14.3972	14.4077	14.047	14.3639	NA	NA	NA	NA	NA	NA	14.061	14.1125	NA	NA	NA	NA	NA	NA	14.3317	14.3488	NA	NA	14.4146	14.2383	NA	NA	NA	NA	NA	NA	AMP-activated protein kinase substrate motif;Calmodulin-dependent protein kinase II substrate motif;Chk1 kinase substrate motif;Phosphorylase kinase substrate motif;PKA kinase substrate motif;PKC kinase substrate motif	+
Q2M1Z3	Rho GTPase-activating protein 31	ARHGAP31	S	954	0.99336	ARHGAP31_S954___1	LEKRLSHRPSLRQSHSLDSKPTVKSQWTLEV	15.2747	15.3693	14.5481	14.5941	NA	NA	14.82	14.8345	14.5981	14.952	14.5261	14.7337	14.5239	14.631	14.6003	15.0258	NA	NA	15.1156	15.7698	14.6536	15.0912	14.9012	15.0127	NA	NA	15.4356	15.6232	14.8461	15.5046	NA	NA	15.7549	16.5287	NA	NA	15.2476	15.1512	15.1192	15.5947	Casein kinase II substrate motif	+
Q2M1Z3	Rho GTPase-activating protein 31	ARHGAP31	S	335	1	ARHGAP31_S335___1	KLSRNGSVFVRGQRLSVEKATIRPAKSMDSL	NA	NA	NA	NA	NA	NA	13.6172	13.8531	NA	NA	NA	NA	NA	NA	13.6347	13.8344	NA	NA	13.0578	13.4907	NA	NA	13.5158	13.5371	NA	NA	NA	NA	NA	NA	NA	NA	NA	NA	NA	NA	NA	NA	13.4679	13.6878	Casein kinase II substrate motif;G protein-coupled receptor kinase 1 substrate motif;PKA kinase substrate motif;PKC kinase substrate motif	+
Q2M1Z3	Rho GTPase-activating protein 31	ARHGAP31	S	1178	1	ARHGAP31_S1178___1	QDLDIVAHALTGRRNSAPVSVSAVRTSFMVK	NA	NA	NA	NA	NA	NA	NA	NA	NA	NA	14.9115	14.7935	14.8306	14.5847	NA	NA	NA	NA	NA	NA	14.8401	15.5056	NA	NA	NA	NA	NA	NA	15.0899	14.9355	NA	NA	15.1088	15.2903	NA	NA	NA	NA	NA	NA	14-3-3 domain binding motif;Calmodulin-dependent protein kinase II substrate motif;G protein-coupled receptor kinase 1 substrate motif;GSK3 kinase substrate motif;PAK2 kinase substrate motif;PKA kinase substrate motif;PKC epsilon kinase substrate motif;PKC kinase substrate motif	+
Q2M1Z3	Rho GTPase-activating protein 31	ARHGAP31	S	476	0.999999	ARHGAP31_S476___1	PSKSVFTSSLFQMEPSPRNQRKALNISEPFA	NA	NA	NA	NA	12.3903	12.7413	NA	NA	NA	NA	NA	NA	NA	NA	NA	NA	12.5834	12.4817	NA	NA	NA	NA	NA	NA	12.5128	12.936	NA	NA	NA	NA	12.7159	12.3339	NA	NA	12.6356	13.086	NA	NA	NA	NA	DNA dependent Protein kinase substrate motif;elF2 alpha kinase substrate motif;ERK1,2 kinase substrate motif;Growth associated histone HI kinase substrate motif;GSK-3, ERK1, ERK2, CDK5 substrate motif;PKA kinase substrate motif;PKC kinase substrate motif;Proline-directed kinase substrate motif;WW domain binding motif	+
A7KAX9	Rho GTPase-activating protein 32	ARHGAP32	S	856	0.975623	ARHGAP32_S856___1	SQCQTPGSTASSEPVSPLQEKLSPFFTLDLS	NA	NA	NA	NA	NA	NA	14.1383	14.1598	NA	NA	NA	NA	NA	NA	14.6097	14.7213	NA	NA	14.1277	14.0867	NA	NA	14.2324	14.2356	NA	NA	NA	NA	NA	NA	NA	NA	NA	NA	NA	NA	NA	NA	14.1529	14.1653	Casein kinase I substrate motif;ERK1,2 kinase substrate motif;GSK-3, ERK1, ERK2, CDK5 substrate motif;MAPKAPK2 kinase substrate motif;Proline-directed kinase substrate motif;WW domain binding motif	+
P98171	Rho GTPase-activating protein 4	ARHGAP4	S	930	0.981549	ARHGAP4_S930___1	LGRNKGFSRGPGAPASPSASHPQGLDTTPKP	14.6706	15.0654	14.6912	14.4733	14.812	14.1864	14.3957	15.3921	15.2574	14.2221	14.6614	14.7361	14.4308	14.3711	14.8773	14.9964	15.3935	14.9924	14.5391	14.262	15	14.8866	15.0636	15.1785	14.7489	14.6388	14.8227	14.7284	14.4853	14.574	14.6429	14.1532	14.9901	15.4855	15.6939	14.3589	14.5972	15.0925	14.777	14.1393	Casein kinase II substrate motif;ERK1,2 kinase substrate motif;G protein-coupled receptor kinase 1 substrate motif;GSK3 kinase substrate motif;GSK-3, ERK1, ERK2, CDK5 substrate motif;Proline-directed kinase substrate motif;WW domain binding motif	+
P98171	Rho GTPase-activating protein 4	ARHGAP4	S	932	0.756585	ARHGAP4_S932___1	RNKGFSRGPGAPASPSASHPQGLDTTPKPH_	13.6775	13.6549	13.4438	13.6229	14.3246	14.8862	14.2657	13.6959	13.2394	13.4344	13.59	13.5945	13.4075	13.3476	13.1704	13.2533	12.9471	13.1385	13.7025	13.7396	13.6484	13.8459	13.3363	13.1616	12.8605	12.9709	13.8349	13.8086	13.6236	13.161	13.2955	13.95	13.947	13.867	13.3805	14.2787	13.6261	13.69	13.7788	13.9283	Casein kinase II substrate motif;DNA dependent Protein kinase substrate motif;G protein-coupled receptor kinase 1 substrate motif	+
P98171	Rho GTPase-activating protein 4	ARHGAP4	S	419	0.919342	ARHGAP4_S419___1	SFQTSPSTESLKSTSSDPGSRQAGRRRGQQQ	13.6632	13.187	12.9037	13.2092	13.8678	13.7075	13.6422	12.8757	11.7398	13.541	13.2828	12.8229	13.2935	12.5124	12.6868	12.796	13.9758	13.3275	13.361	13.973	14.0055	13.6922	13.5079	12.88	12.1398	12.1336	13.8675	14.2306	12.6919	12.7145	13.6266	14.221	14.2812	14.2303	13.4474	13.0802	13.7827	13.4025	14.0703	13.7345	G protein-coupled receptor kinase 1 substrate motif;GSK3 kinase substrate motif;MDC1 BRCT domain binding motif;PKA kinase substrate motif;Plk1 PBD domain binding motif	+
P98171	Rho GTPase-activating protein 4	ARHGAP4	S	860	1	ARHGAP4_S860___1	AMGPSGHRRRCLVPASPEQHVEVDKAVAQNM	14.0989	15.3264	14.0654	13.8922	NA	NA	13.7943	14.4855	13.766	13.8013	13.9398	14.0111	14.1337	14.3018	14.6089	14.7964	NA	NA	13.9718	13.8469	14.2702	14.3711	14.8591	15.071	NA	NA	14.0601	14.5983	14.1459	14.2194	NA	NA	14.5791	14.6818	NA	NA	13.9233	15.122	13.9765	13.2434	Casein kinase II substrate motif;ERK1,2 kinase substrate motif;GSK-3, ERK1, ERK2, CDK5 substrate motif;Proline-directed kinase substrate motif;WW domain binding motif	+
P98171	Rho GTPase-activating protein 4	ARHGAP4	S	498	0.99237	ARHGAP4_S498___1	YTQRKFQKSRQPRPSSQYNQRLFGGDMEKFI	14.6237	14.1368	14.3047	14.4253	NA	NA	15.0005	15.1529	14.1828	14.1377	14.6528	15.1847	14.0805	14.59	15.9426	15.9008	NA	NA	13.5821	13.3735	13.7796	13.7477	14.0036	15.245	NA	NA	14.3644	15.5625	14.1673	14.7524	NA	NA	14.9213	15.0032	NA	NA	14.7602	14.3814	12.9132	13.7652	14-3-3 domain binding motif;ATM kinase substrate motif;Calmodulin-dependent protein kinase II substrate motif;DNA dependent Protein kinase substrate motif;MDC1 BRCT domain binding motif;PKA kinase substrate motif;PKC kinase substrate motif;Plk1 PBD domain binding motif	+
P98171	Rho GTPase-activating protein 4	ARHGAP4	S	906	0.998216	ARHGAP4_S906___1	GLGPASTTSPSPGPRSPKAPPSSRLGRNKGF	NA	NA	NA	NA	11.6207	11.4526	11.6672	11.5922	NA	NA	11.7398	11.6543	11.805	11.9095	11.9989	12.1798	11.8522	11.8955	11.9961	12.0981	11.8741	11.8564	12.3886	12.0276	12.1005	12.2832	NA	NA	11.9154	11.9827	11.7901	11.8168	12.0885	12.0303	12.348	11.6964	NA	NA	11.4862	11.4213	ERK1,2 kinase substrate motif;G protein-coupled receptor kinase 1 substrate motif;Growth associated histone HI kinase substrate motif;GSK-3, ERK1, ERK2, CDK5 substrate motif;PKA kinase substrate motif;PKC kinase substrate motif;Proline-directed kinase substrate motif;WW domain binding motif	+
P98171	Rho GTPase-activating protein 4	ARHGAP4	S	304	0.99996	ARHGAP4_S304___1	AAESRTQASQVQGLGSLEEAVEALDPPGDKA	NA	NA	NA	NA	NA	NA	13.7401	13.9249	NA	NA	13.6532	13.5172	13.5534	13.2166	13.6007	13.6285	NA	NA	13.5774	13.4466	13.9086	13.5289	13.4993	13.5651	NA	NA	NA	NA	13.2228	13.336	NA	NA	13.8324	13.9474	NA	NA	NA	NA	13.5471	13.1867	Casein kinase II substrate motif;G protein-coupled receptor kinase 1 substrate motif
P98171	Rho GTPase-activating protein 4	ARHGAP4	S	497	0.963491	ARHGAP4_S497___1	QYTQRKFQKSRQPRPSSQYNQRLFGGDMEKF	14.0643	14.7467	14.2587	14.2464	NA	NA	NA	NA	14.013	13.6584	NA	NA	NA	NA	NA	NA	NA	NA	NA	NA	NA	NA	NA	NA	NA	NA	14.3766	16.4566	NA	NA	NA	NA	NA	NA	NA	NA	15.2198	15.9502	NA	NA	Casein kinase II substrate motif;DNA dependent Protein kinase substrate motif;PKA kinase substrate motif;PKC kinase substrate motif	+
P98171	Rho GTPase-activating protein 4	ARHGAP4	S	896	0.758096	ARHGAP4_S896___1	ELLGKTSVRQGLGPASTTSPSPGPRSPKAPP	13.4786	13.4778	13.206	13.4302	NA	NA	NA	NA	13.3938	13.3958	NA	NA	NA	NA	NA	NA	NA	NA	NA	NA	NA	NA	NA	NA	NA	NA	14.1225	14.0332	NA	NA	NA	NA	NA	NA	NA	NA	13.4688	13.2493	NA	NA	Casein kinase II substrate motif;G protein-coupled receptor kinase 1 substrate motif
P98171	Rho GTPase-activating protein 4	ARHGAP4	S	766	0.999941	ARHGAP4_S766___1	AVACFAYTGRTAQELSFRRGDVLRLHERASS	NA	NA	NA	NA	NA	NA	NA	NA	NA	NA	13.8849	14.005	13.1139	13.1578	NA	NA	NA	NA	NA	NA	12.3667	12.472	NA	NA	NA	NA	NA	NA	13.2573	13.3065	NA	NA	14.3158	14.4936	NA	NA	NA	NA	NA	NA	PKA kinase substrate motif;PKC kinase substrate motif
P98171	Rho GTPase-activating protein 4	ARHGAP4	S	906	0.998216	ARHGAP4_S906___2	GLGPASTTSPSPGPRSPKAPPSSRLGRNKGF	NA	NA	NA	NA	NA	NA	NA	NA	NA	NA	13.1474	13.0605	12.9921	13.1258	NA	NA	NA	NA	NA	NA	12.9932	12.905	NA	NA	NA	NA	NA	NA	12.9852	13.2304	NA	NA	13.312	13.4214	NA	NA	NA	NA	NA	NA	ERK1,2 kinase substrate motif;G protein-coupled receptor kinase 1 substrate motif;Growth associated histone HI kinase substrate motif;GSK-3, ERK1, ERK2, CDK5 substrate motif;PKA kinase substrate motif;PKC kinase substrate motif;Proline-directed kinase substrate motif;WW domain binding motif	+
P98171	Rho GTPase-activating protein 4	ARHGAP4	T	897	0.929052	ARHGAP4_T897___2	LLGKTSVRQGLGPASTTSPSPGPRSPKAPPS	NA	NA	NA	NA	NA	NA	NA	NA	NA	NA	14.6139	14.527	14.4585	14.5923	NA	NA	NA	NA	NA	NA	14.4596	14.3714	NA	NA	NA	NA	NA	NA	14.4516	14.6968	NA	NA	14.7785	14.8879	NA	NA	NA	NA	NA	NA	G protein-coupled receptor kinase 1 substrate motif;MDC1 BRCT domain binding motif;Plk1 PBD domain binding motif
Q13017	Rho GTPase-activating protein 5	ARHGAP5	S	1173	0.889779	ARHGAP5_S1173___2	KTLFSKAKSYYRRTHSDASDDEAFTTSKTKR	NA	NA	NA	NA	16.0185	15.9008	NA	NA	NA	NA	NA	NA	NA	NA	NA	NA	15.6593	15.3311	NA	NA	NA	NA	NA	NA	15.4117	15.6372	NA	NA	NA	NA	15.933	16.5399	NA	NA	16.4295	16.3486	NA	NA	NA	NA	14-3-3 domain binding motif;Calmodulin-dependent protein kinase II substrate motif;Calmodulin-dependent protein kinase IV substrate motif;Casein kinase II substrate motif;PKA kinase substrate motif;PKC kinase substrate motif;ZIP kinase substrate motif	+
Q13017	Rho GTPase-activating protein 5	ARHGAP5	S	1176	0.999122	ARHGAP5_S1176___2	FSKAKSYYRRTHSDASDDEAFTTSKTKRKGR	NA	NA	NA	NA	15.8224	15.8766	NA	NA	NA	NA	NA	NA	NA	NA	NA	NA	15.5969	15.6469	NA	NA	NA	NA	NA	NA	15.4449	15.6189	NA	NA	NA	NA	15.9817	16.2469	NA	NA	16.4158	16.5586	NA	NA	NA	NA	BARD1 BRCT domain binding motif;Casein kinase II substrate motif;G protein-coupled receptor kinase 1 substrate motif	+
O43182	Rho GTPase-activating protein 6	ARHGAP6	S	772	0.983907	ARHGAP6_S772___1	DIFESSSLRAGPCSLSQGNLSPNWPRWQGSP	NA	NA	NA	NA	12.7787	11.8748	NA	NA	NA	NA	12.6251	12.9077	12.3433	12.4246	NA	NA	12.7527	12.2309	NA	NA	12.2254	12.5336	NA	NA	12.5409	12.1436	NA	NA	12.5056	12.6142	13.3628	12.7647	12.4875	12.8026	12.7587	12.2621	NA	NA	NA	NA	ATM kinase substrate motif;DNA dependent Protein kinase substrate motif	+
O43182	Rho GTPase-activating protein 6	ARHGAP6	S	330	0.843196	ARHGAP6_S330___1	LLPFGNKRQNKELSSSNSSLSSTSETPNEST	NA	NA	NA	NA	NA	NA	15.0593	14.9709	NA	NA	NA	NA	NA	NA	15.8987	15.8547	NA	NA	14.916	14.9138	NA	NA	14.9112	15.016	NA	NA	NA	NA	NA	NA	NA	NA	NA	NA	NA	NA	NA	NA	14.7237	14.9069	Casein kinase II substrate motif;MDC1 BRCT domain binding motif;Plk1 PBD domain binding motif
O43182	Rho GTPase-activating protein 6	ARHGAP6	S	931	0.991588	ARHGAP6_S931___1	EREQQVTQKKLSSANSLPAGEQDSPRLGDAG	NA	NA	NA	NA	NA	NA	14.4228	14.4123	NA	NA	NA	NA	NA	NA	15.0026	14.8724	NA	NA	14.3074	14.2294	NA	NA	14.6196	14.7211	NA	NA	NA	NA	NA	NA	NA	NA	NA	NA	NA	NA	NA	NA	14.3368	14.3896	MAPKAPK2 kinase substrate motif	+
Q9BRR9	Rho GTPase-activating protein 9	ARHGAP9	S	475	1	ARHGAP9_S475___1	NPLELRLSGSGPAELSAGEDEEEESELVSKP	16.3162	15.9057	16.01	16.1899	16.0789	15.7562	16.4347	16.1259	15.3339	15.9953	15.9548	16.0408	16.1041	16.2202	15.5407	15.6297	15.9824	16.1776	16.2936	16.3253	15.9415	16.0125	16.3156	16.093	16.2813	16.2643	16.606	16.41	16.4152	16.3713	16.1303	15.8389	16.1579	16.0141	16.3342	16.3884	16.4184	16.047	16.1662	16.3078	Casein kinase II substrate motif	+
Q9BRR9	Rho GTPase-activating protein 9	ARHGAP9	S	500	0.998267	ARHGAP9_S500___1	ELVSKPLLRLSSRRSSIRGPEGTEQNRVRNK	14.1106	14.1868	14.1293	14.2202	13.8196	13.6714	15.0041	14.3274	14.1308	13.9427	14.1995	14.2784	13.5717	13.7249	13.4721	13.1516	14.6525	14.553	13.9706	14.3363	14.5565	14.4843	13.3553	13.4763	13.9326	13.9622	13.6143	13.9184	13.7574	13.773	13.8314	13.5098	14.1108	13.9327	14.4825	13.9742	14.0061	14.13	14.514	14.7814	14-3-3 domain binding motif;Aurora-A kinase substrate motif;Calmodulin-dependent protein kinase II substrate motif;DMPK1,2 kinase substrate motif;G protein-coupled receptor kinase 1 substrate motif;MAPKAPK2 kinase substrate motif;MDC1 BRCT domain binding motif;PAK2 kinase substrate motif;Phosphorylase kinase substrate motif;PKA kinase substrate motif;PKC epsilon kinase substrate motif;PKC kinase …	+
Q9BRR9	Rho GTPase-activating protein 9	ARHGAP9	T	283	0.998152	ARHGAP9_T283___1	DVLQPQAKGFRSDTGTPEPLDPQGSLSLSQR	14.7945	14.7522	15.0591	15.2261	14.8378	14.7278	15.5525	15.8053	14.5566	15.4825	14.9709	15.0866	14.8359	15.0688	14.3892	14.6292	14.7563	14.9471	14.9851	14.987	14.9302	14.9254	14.9376	14.8828	15.1712	15.2137	15.1861	15.2675	15.3052	15.3042	14.916	15.1452	15.0278	15.0183	15.3561	15.402	15.1032	15.0455	15.2435	15.0612	Casein kinase I substrate motif;GSK-3, ERK1, ERK2, CDK5 substrate motif;MAPKAPK2 kinase substrate motif;Proline-directed kinase substrate motif;WW domain binding motif	+
Q9BRR9	Rho GTPase-activating protein 9	ARHGAP9	S	144	0.917592	ARHGAP9_S144___1	SEQPPPLPRKMCRSVSTDNLSPSLLKPFQEG	NA	NA	NA	NA	10.661	10.9884	NA	NA	NA	NA	11.232	11.1589	10.7847	10.8948	NA	NA	10.3647	10.7543	NA	NA	11.0368	11.2711	NA	NA	10.9234	10.9478	NA	NA	10.9926	11.0625	10.8692	10.7733	11.6201	11.7703	12.9574	12.5842	NA	NA	NA	NA	14-3-3 domain binding motif;Calmodulin-dependent protein kinase I substrate motif;Calmodulin-dependent protein kinase II substrate motif;Calmodulin-dependent protein kinase IV substrate motif;Chk1 kinase substrate motif;PKA kinase substrate motif;PKC kinase substrate motif	+
Q9BRR9	Rho GTPase-activating protein 9	ARHGAP9	S	203	1	ARHGAP9_S203___1	PPVYCNLVDLRRCPRSPPPGPACPLLQRLDA	NA	NA	NA	NA	NA	NA	14.2202	13.7718	NA	NA	NA	NA	NA	NA	13.1378	13.065	NA	NA	13.8055	13.7034	NA	NA	13.3577	13.2763	NA	NA	NA	NA	NA	NA	NA	NA	NA	NA	NA	NA	NA	NA	13.8026	14.0101	ERK1,2 kinase substrate motif;Growth associated histone HI kinase substrate motif;GSK-3, ERK1, ERK2, CDK5 substrate motif;Proline-directed kinase substrate motif;WW domain binding motif	+
Q9BRR9	Rho GTPase-activating protein 9	ARHGAP9	S	292	0.932402	ARHGAP9_S292___1	FRSDTGTPEPLDPQGSLSLSQRTSQLDPPAL	15.1938	14.6692	14.8818	14.8614	NA	NA	NA	NA	14.3456	14.6941	NA	NA	NA	NA	NA	NA	NA	NA	NA	NA	NA	NA	NA	NA	NA	NA	14.6274	14.6071	NA	NA	NA	NA	NA	NA	NA	NA	15.0484	14.7837	NA	NA	Casein kinase II substrate motif;G protein-coupled receptor kinase 1 substrate motif;GSK3 kinase substrate motif
Q9BRR9	Rho GTPase-activating protein 9	ARHGAP9	S	499	0.76929	ARHGAP9_S499___1	SELVSKPLLRLSSRRSSIRGPEGTEQNRVRN	NA	NA	NA	NA	14.078	13.928	NA	NA	NA	NA	NA	NA	NA	NA	NA	NA	14.7499	14.7956	NA	NA	NA	NA	NA	NA	14.2087	14.2778	NA	NA	NA	NA	14.0783	13.9753	NA	NA	14.6773	14.0819	NA	NA	NA	NA	MAPKAPK2 kinase substrate motif;PKA kinase substrate motif;PKC kinase substrate motif	+
P52565	Rho GDP-dissociation inhibitor 1	ARHGDIA	S	24	1	ARHGDIA_S24___1	EQLAQIAAENEEDEHSVNYKPPAQKSIQEIQ	15.3921	15.1426	15.2468	15.4598	15.4717	15.1107	15.5946	15.1326	14.921	15.7137	15.3615	15.3206	15.013	15.1627	15.2884	15.3622	15.314	15.3572	15.338	15.3143	15.294	15.2865	15.3447	15.3782	15.4136	15.239	15.584	15.569	15.3048	15.3808	15.3958	15.1142	15.4136	15.7041	15.4723	15.3531	15.2759	14.9365	15.3109	15.1775	Casein kinase I substrate motif;Casein kinase II substrate motif	+
P52565	Rho GDP-dissociation inhibitor 1	ARHGDIA	S	176	0.999349	ARHGDIA_S176___1	PVEEAPKGMLARGSYSIKSRFTDDDKTDHLS	14.8559	12.2903	14.0122	14.9545	NA	NA	17.7463	13.2763	11.791	14.6683	15.4464	16.0366	12.955	13.3763	13.3954	12.0972	NA	NA	13.8971	13.8173	12.7134	12.7954	12.3827	12.2086	NA	NA	13.9287	13.612	13.3927	13.5627	NA	NA	14.4428	14.4291	NA	NA	16.3156	12.7218	14.5794	15.75	Casein kinase II substrate motif;PKA kinase substrate motif;PKC kinase substrate motif
P52566	Rho GDP-dissociation inhibitor 2	ARHGDIB	S	145	0.990894	ARHGDIB_S145___1	YRTGVKVDKATFMVGSYGPRPEEYEFLTPVE	13.5336	14.6006	13.5185	13.311	NA	NA	13.4098	13.904	14.8489	13.9882	NA	NA	NA	NA	14.9157	15.0157	NA	NA	13.5137	13.7039	NA	NA	14.5882	14.8253	NA	NA	13.9341	13.713	NA	NA	NA	NA	NA	NA	NA	NA	13.8063	14.9023	13.4938	12.7867		+
Q92888	Rho guanine nucleotide exchange factor 1	ARHGEF1	S	863	1	ARHGEF1_S863___1	GPPRDGDGVPGGGPLSPARTQEIQENLLSLE	11.7045	11.7843	11.5529	11.8974	NA	NA	NA	NA	12.6439	12.7219	NA	NA	NA	NA	NA	NA	NA	NA	NA	NA	NA	NA	NA	NA	NA	NA	12.0179	12.1204	NA	NA	NA	NA	NA	NA	NA	NA	11.6473	11.7561	NA	NA	Cdc2 kinase substrate motif;CDK kinase substrate motif;CDK1,2,4,6 kinase substrate motif;CDK4 kinase substrate motif;ERK1,2 kinase substrate motif;G protein-coupled receptor kinase 1 substrate motif;GSK-3, ERK1, ERK2, CDK5 substrate motif;Proline-directed kinase substrate motif;WW domain binding motif	+
Q92888	Rho guanine nucleotide exchange factor 1	ARHGEF1	S	631	0.989377	ARHGEF1_S631___1	KDYQRRLDLSHLRQSSDPMLSEFKNLDITKK	13.5809	14.0927	13.8648	13.6435	NA	NA	NA	NA	13.6511	13.9973	NA	NA	NA	NA	NA	NA	NA	NA	NA	NA	NA	NA	NA	NA	NA	NA	13.7124	13.6892	NA	NA	NA	NA	NA	NA	NA	NA	13.8185	14.6268	NA	NA	14-3-3 domain binding motif;AMP-activated protein kinase substrate motif;Calmodulin-dependent protein kinase II substrate motif;HMGCoA Reductase kinase substrate motif;MDC1 BRCT domain binding motif;PKA kinase substrate motif;PKC kinase substrate motif;Plk1 PBD domain binding motif	+
O15085	Rho guanine nucleotide exchange factor 11	ARHGEF11	S	1458	0.841853	ARHGEF11_S1458___1	ELAHRELLKSLGGESSGGTTPVGSFHTEAAR	13.4206	13.4501	13.6373	13.8018	14.3602	14.2333	13.9939	13.9536	13.8324	14.9658	NA	NA	NA	NA	13.3874	13.3897	13.5958	13.7317	13.8767	13.9404	NA	NA	14.1401	14.3807	13.7511	13.7945	14.4056	14.3786	NA	NA	14.1035	13.8945	NA	NA	13.6951	13.6337	13.4553	13.4459	13.76	13.9709	Casein kinase II substrate motif;G protein-coupled receptor kinase 1 substrate motif;MDC1 BRCT domain binding motif;Plk1 PBD domain binding motif	+
O15085	Rho guanine nucleotide exchange factor 11	ARHGEF11	S	614	0.999916	ARHGEF11_S614___1	ESDSSRSEIRLGRSESLKGREEMKRSRKAEN	12.0551	14.1976	12.0343	11.8339	NA	NA	10.9363	12.6983	13.1524	11.489	NA	NA	NA	NA	12.2416	12.5703	NA	NA	12.2629	12.1059	NA	NA	13.8663	14.0878	NA	NA	11.1391	11.6035	NA	NA	NA	NA	NA	NA	NA	NA	12.1476	13.9621	11.701	11.1443	14-3-3 domain binding motif;b-Adrenergic Receptor kinase substrate motif;Calmodulin-dependent protein kinase II alpha substrate motif;Calmodulin-dependent protein kinase II substrate motif;Calmodulin-dependent protein kinase IV substrate motif;Chk1 kinase substrate motif;Phosphorylase kinase substrate motif;PKA kinase substrate motif;PKC kinase substrate motif	+
O15085	Rho guanine nucleotide exchange factor 11	ARHGEF11	T	668	0.999867	ARHGEF11_T668___1	SSSTSSLSTRSLENPTPPFTPKMGRRSIESP	NA	NA	NA	NA	NA	NA	13.7456	13.221	NA	NA	13.2372	13.3897	12.5109	12.74	12.8676	12.7603	NA	NA	12.9116	13.1423	12.6995	12.3748	13.5955	13.4502	NA	NA	NA	NA	13.1533	13.1309	NA	NA	14.1914	14.3206	NA	NA	NA	NA	12.9286	13.1258	Casein kinase I substrate motif;DNA dependent Protein kinase substrate motif;G protein-coupled receptor kinase 1 substrate motif;GSK-3, ERK1, ERK2, CDK5 substrate motif;Proline-directed kinase substrate motif;WW domain binding motif	+
O15085	Rho guanine nucleotide exchange factor 11	ARHGEF11	S	556	0.999984	ARHGEF11_S556___1	GKPKSSSQSTFHIPLSPVEVKPGNVRNIIQH	13.4606	13.0636	12.8457	13.0268	NA	NA	NA	NA	12.6209	13.1659	NA	NA	NA	NA	NA	NA	NA	NA	NA	NA	NA	NA	NA	NA	NA	NA	13.3101	13.3771	NA	NA	NA	NA	NA	NA	NA	NA	13.4218	12.9101	NA	NA	AMP-activated protein kinase substrate motif;Casein kinase II substrate motif;ERK1,2 kinase substrate motif;GSK-3, ERK1, ERK2, CDK5 substrate motif;Proline-directed kinase substrate motif;WW domain binding motif	+
O15085	Rho guanine nucleotide exchange factor 11	ARHGEF11	T	1462	0.794379	ARHGEF11_T1462___1	RELLKSLGGESSGGTTPVGSFHTEAARWTDG	NA	NA	NA	NA	NA	NA	15.7821	15.6713	NA	NA	NA	NA	NA	NA	15.4613	15.3611	NA	NA	15.5631	15.4338	NA	NA	15.3656	15.309	NA	NA	NA	NA	NA	NA	NA	NA	NA	NA	NA	NA	NA	NA	15.788	15.6908	G protein-coupled receptor kinase 1 substrate motif;GSK-3, ERK1, ERK2, CDK5 substrate motif;MAPKAPK2 kinase substrate motif;Proline-directed kinase substrate motif;WW domain binding motif	+
Q9NZN5	Rho guanine nucleotide exchange factor 12	ARHGEF12	S	637	0.961031	ARHGEF12_S637___1	QKARHPKHLSTPSSVSPEPQDSAKLRQSGLA	NA	NA	NA	NA	NA	NA	14.0314	14.0182	NA	NA	NA	NA	NA	NA	14.7556	15.0137	NA	NA	14.3386	14.2296	NA	NA	13.8451	14.0357	NA	NA	NA	NA	NA	NA	NA	NA	NA	NA	NA	NA	NA	NA	14.2292	14.368	Casein kinase II substrate motif;ERK1,2 kinase substrate motif;GSK-3, ERK1, ERK2, CDK5 substrate motif;Proline-directed kinase substrate motif;WW domain binding motif	+
Q96PE2	Rho guanine nucleotide exchange factor 17	ARHGEF17	S	79	0.99808	ARHGEF17_S79___1	GPLAAPAQPRPLRSLSPSVRQLSRRFDAPRL	12.7315	12.3201	13.1417	13.2244	12.3487	12.377	13.6738	13.005	13.8807	13.8255	13.3372	13.4607	13.2866	13.172	13.7445	13.8045	12.726	12.894	13.8134	13.7094	14.3926	14.5102	12.2014	12.1438	15.2561	15.1917	13.4449	13.4145	12.1474	12.1863	13.811	13.498	12.8518	12.9405	12.1145	12.0684	13.4127	12.8896	13.0157	13.1739	14-3-3 domain binding motif;Calmodulin-dependent protein kinase II substrate motif;Casein kinase II substrate motif;ERK1,2 kinase substrate motif;GSK-3, ERK1, ERK2, CDK5 substrate motif;PKA kinase substrate motif;PKC kinase substrate motif;Proline-directed kinase substrate motif;WW domain binding motif	+
Q96PE2	Rho guanine nucleotide exchange factor 17	ARHGEF17	S	914	1	ARHGEF17_S914___1	AHRNFHLDPKLADILSPRLIRRGSKKRPARS	NA	NA	NA	NA	10.163	10.0179	NA	NA	NA	NA	NA	NA	NA	NA	NA	NA	8.83864	9.5921	NA	NA	NA	NA	NA	NA	12.512	12.0214	NA	NA	NA	NA	10.4143	10.4496	NA	NA	8.03226	8.71872	NA	NA	NA	NA	Casein kinase I substrate motif;ERK1,2 kinase substrate motif;Growth associated histone HI kinase substrate motif;GSK-3, ERK1, ERK2, CDK5 substrate motif;PKA kinase substrate motif;PKC kinase substrate motif;Proline-directed kinase substrate motif;WW domain binding motif	+
A0A087WZG4	Rho guanine nucleotide exchange factor 18	ARHGEF18	S	84	0.999887	ARHGEF18_S84___1	ASLKEHPRGTLLSDGSPALSRNVGMTVSQKG	14.0132	13.9195	14.0817	14.1591	14.6727	14.3479	NA	NA	14.1183	14.4559	14.1229	13.9135	14.5717	14.5665	NA	NA	13.7193	13.9366	NA	NA	13.9294	13.9786	NA	NA	14.8541	14.7431	14.5817	14.6739	14.3822	14.4153	14.165	14.0352	14.4028	13.8023	13.8322	13.779	14.1575	13.9244	NA	NA	ERK1,2 kinase substrate motif;G protein-coupled receptor kinase 1 substrate motif;GSK3 kinase substrate motif;GSK-3, ERK1, ERK2, CDK5 substrate motif;Proline-directed kinase substrate motif;WW domain binding motif	+
A0A087WZG4	Rho guanine nucleotide exchange factor 18	ARHGEF18	S	1035	1	ARHGEF18_S1035___1	NKLMGKDESTSRNRRSLSPILPGRHSPAPPP	NA	NA	NA	NA	13.0318	12.811	12.7729	12.5206	NA	NA	12.6523	12.6622	12.6371	12.5593	12.2516	12.5553	12.8163	12.5544	13.6882	13.909	13.0587	13.2606	12.9626	12.6536	13.4535	13.325	NA	NA	12.6588	13.1024	12.8257	12.2991	13.0295	13.3803	13.2034	12.6809	NA	NA	12.7051	12.9822	Aurora-A kinase substrate motif;Casein kinase II substrate motif;PKA kinase substrate motif;PKC kinase substrate motif	+
A0A087WZG4	Rho guanine nucleotide exchange factor 18	ARHGEF18	S	1037	1	ARHGEF18_S1037___1	LMGKDESTSRNRRSLSPILPGRHSPAPPPDP	NA	NA	NA	NA	14.5813	14.326	14.2522	13.9999	NA	NA	NA	NA	NA	NA	13.7309	14.0346	14.3132	14.0567	15.1675	15.3883	NA	NA	14.4419	14.1329	14.9588	14.9139	NA	NA	NA	NA	14.177	13.6482	NA	NA	14.7025	14.1164	NA	NA	14.1844	14.4615	14-3-3 domain binding motif;Calmodulin-dependent protein kinase II substrate motif;ERK1,2 kinase substrate motif;G protein-coupled receptor kinase 1 substrate motif;GSK-3, ERK1, ERK2, CDK5 substrate motif;MAPKAPK2 kinase substrate motif;PKA kinase substrate motif;PKC kinase substrate motif;Proline-directed kinase substrate motif;WW domain binding motif;ZIP kinase substrate motif	+
A0A087WZG4	Rho guanine nucleotide exchange factor 18	ARHGEF18	S	667	0.992664	ARHGEF18_S667___1	PPRRAETFAGYDCTNSPTKNGSFKKKVSSTD	NA	NA	NA	NA	NA	NA	15.2295	15.7953	NA	NA	NA	NA	NA	NA	15.7802	15.8022	NA	NA	16.3872	16.3523	NA	NA	16.729	16.1338	NA	NA	NA	NA	NA	NA	NA	NA	NA	NA	NA	NA	NA	NA	15.955	15.8198	Casein kinase II substrate motif;Cdc2 kinase substrate motif;CDK kinase substrate motif;CDK1,2,4,6 kinase substrate motif;ERK1,2 kinase substrate motif;GSK-3, ERK1, ERK2, CDK5 substrate motif;Proline-directed kinase substrate motif;WW domain binding motif	+
A0A087WZG4	Rho guanine nucleotide exchange factor 18	ARHGEF18	S	694	1	ARHGEF18_S694___1	SSTDPRPRDWRGPPNSPDLKLSDSDIPGSSE	NA	NA	NA	NA	NA	NA	NA	NA	NA	NA	14.8058	14.981	15.1879	15.2224	NA	NA	NA	NA	NA	NA	14.4547	14.4201	NA	NA	NA	NA	NA	NA	14.7301	14.727	NA	NA	14.7378	14.6038	NA	NA	NA	NA	NA	NA	ERK1,2 kinase substrate motif;GSK-3, ERK1, ERK2, CDK5 substrate motif;Proline-directed kinase substrate motif;WW domain binding motif	+
A0A087WZG4	Rho guanine nucleotide exchange factor 18	ARHGEF18	S	948	0.999982	ARHGEF18_S948___1	VGPEYAERPEVARRDSAPTENRLAKSDVPIQ	NA	NA	NA	NA	NA	NA	14.7793	14.0466	NA	NA	NA	NA	NA	NA	12.3665	12.2039	NA	NA	12.2549	12.3472	NA	NA	13.3616	13.1788	NA	NA	NA	NA	NA	NA	NA	NA	NA	NA	NA	NA	NA	NA	13.8621	13.9985	14-3-3 domain binding motif;b-Adrenergic Receptor kinase substrate motif;Calmodulin-dependent protein kinase II substrate motif;Calmodulin-dependent protein kinase IV substrate motif;Casein kinase II substrate motif;Chk1 kinase substrate motif;PAK2 kinase substrate motif;PKA kinase substrate motif;PKC epsilon kinase substrate motif;PKC kinase substrate motif	+
Q92974	Rho guanine nucleotide exchange factor 2	ARHGEF2	S	109	0.999999	ARHGEF2_S109___1	QKAALLKNNTALQSVSLRSKTTIRERPSSAI	14.3611	15.1139	14.8092	14.1241	14.086	13.6764	14.9137	16.1167	14.3519	14.1584	15.3044	15.4476	14.3484	14.2655	14.3899	14.5009	14.7059	14.717	13.9412	13.9282	13.9132	13.5887	14.7954	14.8684	15.2203	15.1564	13.7787	13.8214	14.5793	14.2647	14.7335	13.7265	14.8552	14.7075	15.3177	13.9349	14.9474	15.8084	14.0623	13.758	Casein kinase II substrate motif;PKA kinase substrate motif;PKC kinase substrate motif	+
Q92974	Rho guanine nucleotide exchange factor 2	ARHGEF2	S	782	1	ARHGEF2_S782___1	FPEGPERREKLCRANSRDGEAGRAGAAPVAP	16.7447	16.6874	15.9254	15.6653	17.2355	16.9457	16.5971	16.9917	15.7073	15.2422	16.1629	16.2964	15.9514	16.0194	16.2814	16.1529	16.1869	15.9993	16.0771	15.9411	16.1376	16.2015	16.4009	15.9748	15.6209	15.7471	16.2911	16.7458	16.4546	16.5103	15.722	16.0477	16.6583	16.7253	16.4792	17.1334	16.9131	17.1955	16.6116	16.0891	14-3-3 domain binding motif;Calmodulin-dependent protein kinase II substrate motif;Calmodulin-dependent protein kinase IV substrate motif;Chk1 kinase substrate motif;PKA kinase substrate motif;PKC kinase substrate motif	+
Q92974	Rho guanine nucleotide exchange factor 2	ARHGEF2	S	932	1	ARHGEF2_S932___1	SVHRNFEDRERQELGSPEERLQDSSDPDTGS	16.872	16.4956	16.5785	16.8824	16.4247	16.4774	16.8099	16.5125	15.872	17.305	16.4883	16.6428	16.5098	16.8751	16.7802	16.716	16.4714	16.6502	16.7657	16.8002	16.6492	16.9208	16.5784	16.4423	16.7324	16.8488	17.1401	17.2256	16.7301	16.9219	16.7748	16.6457	16.8127	16.8181	17.1882	17.1551	16.6773	16.3203	16.8488	17.1149	Casein kinase I substrate motif;Casein kinase II substrate motif;ERK1,2 kinase substrate motif;GSK-3, ERK1, ERK2, CDK5 substrate motif;Proline-directed kinase substrate motif;WW domain binding motif	+
Q92974	Rho guanine nucleotide exchange factor 2	ARHGEF2	S	645	0.999837	ARHGEF2_S645___1	GMALPTLPRGLFRSESLESPRGERLLQDAIR	14.282	13.8942	13.3806	13.5272	13.8251	13.8502	14.4573	14.0028	13.3224	13.9547	13.6234	13.6998	13.7976	13.8059	13.5506	13.4071	13.9738	14.1426	13.8996	13.8073	13.8379	13.924	13.674	13.5518	13.8298	13.9375	14.186	14.3287	13.9837	14.0231	13.6561	13.4955	14.1485	14.133	14.2193	14.0471	14.0969	14.0043	14.2483	14.3782	14-3-3 domain binding motif;b-Adrenergic Receptor kinase substrate motif;Calmodulin-dependent protein kinase II alpha substrate motif;Calmodulin-dependent protein kinase II substrate motif;Calmodulin-dependent protein kinase IV substrate motif;Casein kinase II substrate motif;Chk1 kinase substrate motif;G protein-coupled receptor kinase 1 substrate motif;Phosphorylase kinase substrate motif;PKA k…	+
Q92974	Rho guanine nucleotide exchange factor 2	ARHGEF2	S	648	0.999986	ARHGEF2_S648___1	LPTLPRGLFRSESLESPRGERLLQDAIREVE	15.4086	15.3448	15.3483	15.3408	15.1389	14.9928	15.6933	16.0369	16.278	15.5092	15.4859	15.6495	15.3861	15.4564	15.388	15.2461	15.4856	15.493	15.1664	15.1933	15.3187	15.3473	16.1014	15.0486	15.9915	15.9174	15.5039	15.5172	15.7345	15.5231	15.748	15.1083	15.525	15.406	15.3839	15.5731	15.2484	15.3331	15.2824	15.6759	b-Adrenergic Receptor kinase substrate motif;ERK1,2 kinase substrate motif;Growth associated histone HI kinase substrate motif;GSK-3, ERK1, ERK2, CDK5 substrate motif;PKA kinase substrate motif;PKC kinase substrate motif;Proline-directed kinase substrate motif;WW domain binding motif	+
Q92974	Rho guanine nucleotide exchange factor 2	ARHGEF2	S	142	0.99224	ARHGEF2_S142___1	SDSFRQSLLGSRRGRSSLSLAKSVSTTNIAG	14.2638	13.8346	14.1102	13.9228	13.6547	13.5427	15.7534	14.7994	13.2406	13.5306	14.3635	14.4145	13.5729	13.6334	13.932	13.4579	15.0872	14.2586	13.5167	13.4618	14.0993	13.8315	13.6294	13.302	13.3954	13.186	13.6106	13.5716	14.1411	13.8614	13.1539	12.8505	13.8396	13.8251	15.3961	15.0572	14.9975	14.4999	13.9437	13.7859	14-3-3 domain binding motif;Calmodulin-dependent protein kinase II substrate motif;Casein kinase II substrate motif;PKA kinase substrate motif;PKC kinase substrate motif;ZIP kinase substrate motif	+
Q92974	Rho guanine nucleotide exchange factor 2	ARHGEF2	S	143	0.985747	ARHGEF2_S143___1	DSFRQSLLGSRRGRSSLSLAKSVSTTNIAGH	13.6628	13.3916	13.818	13.5949	13.291	12.7253	14.9368	14.2433	12.4918	12.7152	13.7999	13.6949	12.7634	12.6715	13.1908	12.7592	14.8554	13.7552	12.8733	12.6565	13.8627	13.6641	13.0231	12.9181	12.9607	12.3535	12.825	12.5707	13.1079	12.866	13.1095	12.2843	13.3157	13.5461	14.668	13.2895	14.2387	13.9838	13.2884	13.4027	Casein kinase II substrate motif;G protein-coupled receptor kinase 1 substrate motif;MDC1 BRCT domain binding motif;PKA kinase substrate motif;PKC kinase substrate motif;Plk1 PBD domain binding motif	+
Q92974	Rho guanine nucleotide exchange factor 2	ARHGEF2	S	174	0.998259	ARHGEF2_S174___1	FNDESPLGLRRILSQSTDSLNMRNRTLSVES	16.3307	16.0452	16.1699	16.3509	15.8386	15.899	16.4342	16.4555	16.0119	16.2317	16.294	16.4257	16.0578	16.4651	16.415	16.3682	16.0186	16.2337	15.9275	15.9064	15.9231	15.6559	15.8566	15.9668	16.2893	16.3028	16.1886	15.9571	16.4157	16.7288	15.739	15.5194	16.0894	16.0671	17.2418	17.0403	16.5159	16.3205	16.4269	16.3654	Casein kinase II substrate motif	+
Q92974	Rho guanine nucleotide exchange factor 2	ARHGEF2	S	177	0.995954	ARHGEF2_S177___1	ESPLGLRRILSQSTDSLNMRNRTLSVESLID	14.1744	14.2066	13.9521	14.0091	13.9963	14.101	14.1704	14.0889	14.0353	14.1658	13.9031	14.2066	13.8228	14.1538	14.2397	14.2211	13.9224	13.9781	13.6313	13.6395	13.8987	14.074	13.9409	13.9919	14.012	13.8192	13.7443	13.7827	14.1876	14.2764	13.4655	13.2558	13.9227	13.8443	14.9325	14.8071	13.9755	14.2443	14.2292	14.1372	b-Adrenergic Receptor kinase substrate motif	+
Q92974	Rho guanine nucleotide exchange factor 2	ARHGEF2	S	956	0.994601	ARHGEF2_S956___1	SDPDTGSEEEGSSRLSPPHSPRDFTRMQDIP	16.2571	16.1551	16.5115	16.6947	16.1423	15.7289	16.4739	16.3594	16.3623	16.6636	16.2738	16.4404	16.2155	16.3163	16.2127	16.1523	16.5745	16.7241	16.3284	16.2961	16.1639	16.3382	16.5583	16.5254	16.7926	16.5969	16.5295	16.4546	16.7275	16.4977	16.4714	16.1813	16.5414	16.3716	16.5459	16.1284	16.2303	16.0276	16.4032	16.5765	ERK1,2 kinase substrate motif;G protein-coupled receptor kinase 1 substrate motif;GSK3 kinase substrate motif;GSK-3, ERK1, ERK2, CDK5 substrate motif;MAPKAPK2 kinase substrate motif;PKA kinase substrate motif;PKC kinase substrate motif;Proline-directed kinase substrate motif;WW domain binding motif	+
Q92974	Rho guanine nucleotide exchange factor 2	ARHGEF2	S	886	1	ARHGEF2_S886___1	AEAPWARRPVDPRRRSLPAGDALYLSFNPPQ	14.0453	14.5246	13.3896	13.7903	14.0919	13.8646	14.5944	14.3184	14.2416	15.3175	14.0648	14.0408	13.6636	13.7224	13.9506	14.0294	14.5884	14.3595	14.4762	14.8775	14.7538	15.0991	14.0172	14.0192	14.4572	14.5154	14.7633	14.9306	13.9728	14.1325	14.2008	13.6804	14.3217	14.7922	14.5365	14.2692	13.6786	13.8823	14.1173	14.1637	14-3-3 domain binding motif;Aurora-A kinase substrate motif;Calmodulin-dependent protein kinase II substrate motif;MAPKAPK2 kinase substrate motif;PAK2 kinase substrate motif;Phosphorylase kinase substrate motif;PKA kinase substrate motif;PKC epsilon kinase substrate motif;PKC kinase substrate motif	+
Q92974	Rho guanine nucleotide exchange factor 2	ARHGEF2	T	175	0.877101	ARHGEF2_T175___1	NDESPLGLRRILSQSTDSLNMRNRTLSVESL	15.6891	15.3909	15.5392	15.6404	15.214	15.7166	15.9629	15.8437	15.53	15.4985	15.3493	15.6454	15.4932	15.6347	15.7845	15.721	15.3338	15.623	15.2427	15.3467	15.2485	15.3331	15.5013	15.5926	15.4899	15.6653	15.5578	15.249	15.7993	16.0473	14.9758	14.8804	15.6937	15.8741	16.6069	16.6128	16.1102	15.9133	15.5392	15.5839	MDC1 BRCT domain binding motif;Plk1 PBD domain binding motif	+
Q92974	Rho guanine nucleotide exchange factor 2	ARHGEF2	S	834	1	ARHGEF2_S834___1	RRCRRLGEERATEAGSLEARLRESEQARALL	NA	NA	NA	NA	14.2152	13.8247	16.0749	15.2341	NA	NA	15.3357	15.2568	13.9888	13.9672	14.0422	13.6106	16.0671	15.6588	14.2754	13.929	14.6642	14.0156	13.2815	13.0909	14.4193	13.9924	NA	NA	14.2167	14.2508	13.6123	13.265	14.0144	13.7831	14.5418	13.8966	NA	NA	14.9509	15.0037	Casein kinase I substrate motif;Casein kinase II substrate motif
Q92974	Rho guanine nucleotide exchange factor 2	ARHGEF2	S	129	0.995651	ARHGEF2_S129___1	TTIRERPSSAIYPSDSFRQSLLGSRRGRSSL	14.2255	14.111	14.24	14.3731	NA	NA	14.9572	14.7834	14.089	14.6194	14.2895	14.4273	14.1078	14.1479	13.9291	14.1795	NA	NA	14.0718	13.9611	14.2208	14.2313	14.4004	14.6003	NA	NA	14.4412	14.5428	14.4643	14.1968	NA	NA	14.4215	14.6997	NA	NA	14.3993	14.1656	14.0455	14.2788	b-Adrenergic Receptor kinase substrate motif;G protein-coupled receptor kinase 1 substrate motif;GSK3 kinase substrate motif;PKA kinase substrate motif;PKC kinase substrate motif	+
Q92974	Rho guanine nucleotide exchange factor 2	ARHGEF2	S	137	1	ARHGEF2_S137___1	SAIYPSDSFRQSLLGSRRGRSSLSLAKSVST	14.8371	14.4467	14.8475	14.5528	NA	NA	15.5798	14.9746	13.9548	14.0836	15.4534	15.5539	14.44	14.2244	14.6889	14.5895	NA	NA	14.5972	14.4433	14.7959	13.9596	14.9413	14.8576	NA	NA	14.6548	14.2059	14.926	14.4875	NA	NA	14.9737	14.7808	NA	NA	16.0428	15.9691	14.4224	14.5005	MAPKAPK2 kinase substrate motif;PKA kinase substrate motif;PKC kinase substrate motif	+
Q92974	Rho guanine nucleotide exchange factor 2	ARHGEF2	S	151	0.919484	ARHGEF2_S151___1	GSRRGRSSLSLAKSVSTTNIAGHFNDESPLG	NA	NA	NA	NA	16.0859	15.9804	16.8105	16.603	NA	NA	16.3412	16.5156	16.2042	16.4077	16.6012	16.4292	16.2279	16.4096	15.8692	15.8502	15.8667	15.8908	15.7165	15.5348	16.2785	16.0274	NA	NA	16.4839	16.7045	15.8454	15.5239	16.1118	16.1888	17.2848	17.0515	NA	NA	16.6053	16.6954	Calmodulin-dependent protein kinase II substrate motif;Casein kinase II substrate motif;Chk1 kinase substrate motif;PKA kinase substrate motif;PKC kinase substrate motif	+
Q92974	Rho guanine nucleotide exchange factor 2	ARHGEF2	S	163	1	ARHGEF2_S163___1	KSVSTTNIAGHFNDESPLGLRRILSQSTDSL	NA	NA	NA	NA	12.9347	12.9249	13.2243	13.3274	NA	NA	13.0576	13.1778	12.9006	13.1454	12.9294	12.7463	13.0328	13.1752	13.1934	12.9747	12.7893	12.7142	13.1331	13.0164	13.504	13.4515	NA	NA	13.4403	13.2525	12.8447	12.7204	13.1644	13.0204	13.1153	12.9591	NA	NA	13.0349	13.0826	b-Adrenergic Receptor kinase substrate motif;ERK1,2 kinase substrate motif;GSK-3, ERK1, ERK2, CDK5 substrate motif;Proline-directed kinase substrate motif;WW domain binding motif	+
Q92974	Rho guanine nucleotide exchange factor 2	ARHGEF2	T	152	0.853513	ARHGEF2_T152___1	SRRGRSSLSLAKSVSTTNIAGHFNDESPLGL	13.4835	13.1714	13.1131	13.2796	NA	NA	13.643	13.5605	12.3526	12.8995	13.1796	13.2138	13.1641	13.2979	13.5091	13.4389	NA	NA	12.6237	12.753	12.8918	12.7956	12.485	12.5251	NA	NA	13.0944	12.8629	13.379	13.5051	NA	NA	12.934	13.0779	NA	NA	13.7069	13.4749	13.4568	13.4436	G protein-coupled receptor kinase 1 substrate motif;MDC1 BRCT domain binding motif;PKA kinase substrate motif;Plk1 PBD domain binding motif	+
Q92974	Rho guanine nucleotide exchange factor 2	ARHGEF2	S	696	0.928816	ARHGEF2_S696___1	REPALPLEPDSGGNTSPGVTANGEARTFNGS	14.2691	14.347	14.3426	14.535	NA	NA	14.7164	14.6169	14.4781	14.9991	NA	NA	NA	NA	14.3227	14.3337	NA	NA	14.3947	14.4249	NA	NA	14.7985	14.7212	NA	NA	14.7366	14.6879	NA	NA	NA	NA	NA	NA	NA	NA	14.3626	14.3538	14.5399	14.2429	ERK1,2 kinase substrate motif;G protein-coupled receptor kinase 1 substrate motif;GSK-3, ERK1, ERK2, CDK5 substrate motif;Proline-directed kinase substrate motif;WW domain binding motif	+
Q92974	Rho guanine nucleotide exchange factor 2	ARHGEF2	S	122	0.912629	ARHGEF2_S122___1	SVSLRSKTTIRERPSSAIYPSDSFRQSLLGS	NA	NA	NA	NA	NA	NA	13.7752	12.8127	NA	NA	13.3837	13.5418	13.05	12.9829	12.9584	12.7131	NA	NA	13.4418	13.3005	13.1761	13.0439	12.4351	12.202	NA	NA	NA	NA	13.1259	13.3353	NA	NA	13.1184	13.3703	NA	NA	NA	NA	14.1584	14.3311	14-3-3 domain binding motif;Akt kinase substrate motif;Calmodulin-dependent protein kinase II substrate motif;Casein kinase II substrate motif;G protein-coupled receptor kinase 1 substrate motif;MAPKAPK1 kinase substrate motif;MDC1 BRCT domain binding motif;PKA kinase substrate motif;PKC kinase substrate motif;Plk1 PBD domain binding motif	+
Q92974	Rho guanine nucleotide exchange factor 2	ARHGEF2	S	133	0.999999	ARHGEF2_S133___1	ERPSSAIYPSDSFRQSLLGSRRGRSSLSLAK	14.3692	14.2554	14.5157	14.5574	NA	NA	NA	NA	14.6942	15.3097	14.7055	14.8148	14.3473	14.4774	NA	NA	NA	NA	NA	NA	14.5999	14.627	NA	NA	NA	NA	14.8955	14.8049	14.7089	14.5853	NA	NA	14.6277	14.8425	NA	NA	14.4818	14.4522	NA	NA	G protein-coupled receptor kinase 1 substrate motif;GSK3 kinase substrate motif;MAPKAPK2 kinase substrate motif;NIMA kinase substrate motif;PKA kinase substrate motif;PKC kinase substrate motif	+
Q92974	Rho guanine nucleotide exchange factor 2	ARHGEF2	S	2	0.999927	ARHGEF2_S2___1	______________MSRIESLTRARIDRSRE	NA	NA	NA	NA	NA	NA	13.7669	14.0759	NA	NA	13.5109	13.6235	13.2271	13.6271	14.0805	13.7285	NA	NA	13.5219	13.298	14.0643	14.1124	13.603	13.8748	NA	NA	NA	NA	13.4585	13.6733	NA	NA	13.6775	13.9449	NA	NA	NA	NA	13.6428	13.3274	Casein kinase II substrate motif;G protein-coupled receptor kinase 1 substrate motif;GSK3 kinase substrate motif	+
Q92974	Rho guanine nucleotide exchange factor 2	ARHGEF2	S	960	0.999958	ARHGEF2_S960___2	TGSEEEGSSRLSPPHSPRDFTRMQDIPEETE	NA	NA	NA	NA	16.1674	16.0358	NA	NA	NA	NA	15.9468	16.0098	16.1824	16.2248	NA	NA	16.0676	16.1959	NA	NA	16.0407	16.2221	NA	NA	16.3888	16.3193	NA	NA	16.4585	16.3981	16.1499	15.7701	16.0309	16.0843	16.2359	16.2677	NA	NA	NA	NA	Casein kinase II substrate motif;ERK1,2 kinase substrate motif;Growth associated histone HI kinase substrate motif;GSK-3, ERK1, ERK2, CDK5 substrate motif;MAPKAPK2 kinase substrate motif;PKA kinase substrate motif;PKC kinase substrate motif;Proline-directed kinase substrate motif;Pyruvate dehydrogenase kinase substrate motif;WW domain binding motif	+
Q92974	Rho guanine nucleotide exchange factor 2	ARHGEF2	S	172	0.940957	ARHGEF2_S172___1	GHFNDESPLGLRRILSQSTDSLNMRNRTLSV	NA	NA	NA	NA	NA	NA	NA	NA	NA	NA	11.8448	12.0001	11.1269	10.9131	NA	NA	NA	NA	NA	NA	11.0794	11.2936	NA	NA	NA	NA	NA	NA	11.6848	11.5475	NA	NA	11.5442	11.7016	NA	NA	NA	NA	NA	NA	14-3-3 domain binding motif;ATM kinase substrate motif;Calmodulin-dependent protein kinase II substrate motif;Calmodulin-dependent protein kinase IV substrate motif;Casein kinase II substrate motif;Chk1 kinase substrate motif;DNA dependent Protein kinase substrate motif;PKA kinase substrate motif;PKC kinase substrate motif;ZIP kinase substrate motif	+
Q92974	Rho guanine nucleotide exchange factor 2	ARHGEF2	S	976	0.908947	ARHGEF2_S976___1	PRDFTRMQDIPEETESRDGEAVASES_____	NA	NA	NA	NA	NA	NA	14.9288	15.2468	NA	NA	NA	NA	NA	NA	15.7178	15.866	NA	NA	14.6944	14.7752	NA	NA	15.1373	15.3892	NA	NA	NA	NA	NA	NA	NA	NA	NA	NA	NA	NA	NA	NA	15.1845	14.9486	b-Adrenergic Receptor kinase substrate motif;Casein kinase I substrate motif	+
Q92974	Rho guanine nucleotide exchange factor 2	ARHGEF2	S	986	0.96072	ARHGEF2_S986___1	PEETESRDGEAVASES_______________	NA	NA	NA	NA	12.5047	12.4204	NA	NA	NA	NA	NA	NA	NA	NA	NA	NA	12.7462	12.7334	NA	NA	NA	NA	NA	NA	12.74	12.695	NA	NA	NA	NA	12.8096	12.7097	NA	NA	13.0454	12.6432	NA	NA	NA	NA	b-Adrenergic Receptor kinase substrate motif
Q92974	Rho guanine nucleotide exchange factor 2	ARHGEF2	S	122	0.912629	ARHGEF2_S122___2	SVSLRSKTTIRERPSSAIYPSDSFRQSLLGS	NA	NA	NA	NA	NA	NA	NA	NA	NA	NA	15.3402	15.4022	14.5244	14.452	NA	NA	NA	NA	NA	NA	14.5826	14.3407	NA	NA	NA	NA	NA	NA	14.8303	14.9465	NA	NA	15.1853	15.1355	NA	NA	NA	NA	NA	NA	14-3-3 domain binding motif;Akt kinase substrate motif;Calmodulin-dependent protein kinase II substrate motif;Casein kinase II substrate motif;G protein-coupled receptor kinase 1 substrate motif;MAPKAPK1 kinase substrate motif;MDC1 BRCT domain binding motif;PKA kinase substrate motif;PKC kinase substrate motif;Plk1 PBD domain binding motif	+
Q92974	Rho guanine nucleotide exchange factor 2	ARHGEF2	S	133	0.999999	ARHGEF2_S133___2	ERPSSAIYPSDSFRQSLLGSRRGRSSLSLAK	NA	NA	NA	NA	NA	NA	NA	NA	NA	NA	16.3523	16.4143	15.5365	15.464	NA	NA	NA	NA	NA	NA	15.5946	15.3528	NA	NA	NA	NA	NA	NA	15.8424	15.9585	NA	NA	16.1973	16.1476	NA	NA	NA	NA	NA	NA	G protein-coupled receptor kinase 1 substrate motif;GSK3 kinase substrate motif;MAPKAPK2 kinase substrate motif;NIMA kinase substrate motif;PKA kinase substrate motif;PKC kinase substrate motif	+
Q92974	Rho guanine nucleotide exchange factor 2	ARHGEF2	S	137	1	ARHGEF2_S137___2	SAIYPSDSFRQSLLGSRRGRSSLSLAKSVST	NA	NA	NA	NA	NA	NA	NA	NA	NA	NA	15.5353	15.5249	14.7453	14.6031	NA	NA	NA	NA	NA	NA	14.9193	15.0352	NA	NA	NA	NA	NA	NA	15.6888	15.777	NA	NA	15.6742	16.1687	NA	NA	NA	NA	NA	NA	MAPKAPK2 kinase substrate motif;PKA kinase substrate motif;PKC kinase substrate motif	+
Q92974	Rho guanine nucleotide exchange factor 2	ARHGEF2	S	643	0.819373	ARHGEF2_S643___2	GSGMALPTLPRGLFRSESLESPRGERLLQDA	NA	NA	NA	NA	NA	NA	NA	NA	NA	NA	13.4375	12.8893	12.1765	12.1689	NA	NA	NA	NA	NA	NA	11.9993	12.0015	NA	NA	NA	NA	NA	NA	12.0947	12.0549	NA	NA	12.6462	12.6642	NA	NA	NA	NA	NA	NA	Casein kinase II substrate motif;G protein-coupled receptor kinase 1 substrate motif	+
Q92974	Rho guanine nucleotide exchange factor 2	ARHGEF2	S	648	0.999986	ARHGEF2_S648___2	LPTLPRGLFRSESLESPRGERLLQDAIREVE	NA	NA	NA	NA	NA	NA	NA	NA	NA	NA	14.2214	13.6732	12.9603	12.9528	NA	NA	NA	NA	NA	NA	12.7831	12.7853	NA	NA	NA	NA	NA	NA	12.8785	12.8388	NA	NA	13.4301	13.448	NA	NA	NA	NA	NA	NA	b-Adrenergic Receptor kinase substrate motif;ERK1,2 kinase substrate motif;Growth associated histone HI kinase substrate motif;GSK-3, ERK1, ERK2, CDK5 substrate motif;PKA kinase substrate motif;PKC kinase substrate motif;Proline-directed kinase substrate motif;WW domain binding motif	+
Q92974	Rho guanine nucleotide exchange factor 2	ARHGEF2	S	941	0.999745	ARHGEF2_S941___2	ERQELGSPEERLQDSSDPDTGSEEEGSSRLS	NA	NA	NA	NA	NA	NA	NA	NA	NA	NA	16.9225	16.8777	17.1248	17.1343	NA	NA	NA	NA	NA	NA	17.0457	16.929	NA	NA	NA	NA	NA	NA	17.4497	17.2798	NA	NA	16.9093	16.8335	NA	NA	NA	NA	NA	NA	Casein kinase II substrate motif;G protein-coupled receptor kinase 1 substrate motif;MDC1 BRCT domain binding motif;Plk1 PBD domain binding motif;Pyruvate dehydrogenase kinase substrate motif	+
Q92974	Rho guanine nucleotide exchange factor 2	ARHGEF2	S	956	0.994601	ARHGEF2_S956___2	SDPDTGSEEEGSSRLSPPHSPRDFTRMQDIP	NA	NA	NA	NA	NA	NA	NA	NA	NA	NA	14.7394	14.6946	14.9416	14.9512	NA	NA	NA	NA	NA	NA	14.8626	14.7459	NA	NA	NA	NA	NA	NA	15.2666	15.0967	NA	NA	14.7262	14.6504	NA	NA	NA	NA	NA	NA	ERK1,2 kinase substrate motif;G protein-coupled receptor kinase 1 substrate motif;GSK3 kinase substrate motif;GSK-3, ERK1, ERK2, CDK5 substrate motif;MAPKAPK2 kinase substrate motif;PKA kinase substrate motif;PKC kinase substrate motif;Proline-directed kinase substrate motif;WW domain binding motif	+
Q92974	Rho guanine nucleotide exchange factor 2	ARHGEF2	S	163	1	ARHGEF2_S163___2	KSVSTTNIAGHFNDESPLGLRRILSQSTDSL	NA	NA	NA	NA	15.8696	15.7904	NA	NA	NA	NA	NA	NA	NA	NA	NA	NA	15.4987	15.1413	NA	NA	NA	NA	NA	NA	16.1267	15.6751	NA	NA	NA	NA	15.7728	15.7065	NA	NA	16.1519	15.9403	NA	NA	NA	NA	b-Adrenergic Receptor kinase substrate motif;ERK1,2 kinase substrate motif;GSK-3, ERK1, ERK2, CDK5 substrate motif;Proline-directed kinase substrate motif;WW domain binding motif	+
Q9NR81	Rho guanine nucleotide exchange factor 3	ARHGEF3	S	399	0.999962	ARHGEF3_S399___1	LLLEDLQDGEVRLGGSLRGAFSNNERIKNFF	NA	NA	NA	NA	10.783	11.3885	NA	NA	NA	NA	10.9084	11.1453	10.6813	10.9009	NA	NA	10.8486	10.8699	NA	NA	11.0519	11.0111	NA	NA	10.7503	10.8265	NA	NA	10.7061	10.4414	10.572	10.7864	11.0205	10.8514	10.8979	10.9953	NA	NA	NA	NA	G protein-coupled receptor kinase 1 substrate motif;PKA kinase substrate motif;PKC kinase substrate motif	+
Q8TER5	Rho guanine nucleotide exchange factor 40	ARHGEF40	S	1082	0.999993	ARHGEF40_S1082___1	DGPWGVGTPRMERKRSISAQQRLVSELIACE	15.0903	15.1259	13.9316	14.1309	14.5932	14.7673	15.1404	14.5193	13.3029	13.5956	14.4961	14.7387	13.3815	13.036	13.3502	13.0999	15.5116	15.2717	14.4005	14.1349	15.2133	15.4126	14.3696	14.303	13.0725	13.2678	14.0704	14.1354	13.1683	13.676	14.1824	13.4322	14.7673	15.3037	14.6847	14.4101	14.8878	14.923	14.7474	15.1283	14-3-3 domain binding motif;Calmodulin-dependent protein kinase II alpha substrate motif;Calmodulin-dependent protein kinase II substrate motif;Calmodulin-dependent protein kinase IV substrate motif;Casein kinase II substrate motif;Chk1 kinase substrate motif;Phosphorylase kinase substrate motif;PKA kinase substrate motif;PKC epsilon kinase substrate motif;PKC kinase substrate motif	+
Q8TER5	Rho guanine nucleotide exchange factor 40	ARHGEF40	S	262	1	ARHGEF40_S262___1	EVTLPVRGSPTDAEGSPGLSRVRTVPTRKGA	NA	NA	NA	NA	NA	NA	14.3628	14.0922	NA	NA	14.573	14.4898	14.7563	14.6691	14.0124	13.9853	NA	NA	15.1309	15.3042	14.3496	14.8143	14.5702	14.1327	NA	NA	NA	NA	14.3818	14.6345	NA	NA	14.4672	14.613	NA	NA	NA	NA	14.9943	15.1638	ERK1,2 kinase substrate motif;G protein-coupled receptor kinase 1 substrate motif;GSK3 kinase substrate motif;GSK-3, ERK1, ERK2, CDK5 substrate motif;Proline-directed kinase substrate motif;WW domain binding motif	+
Q8TER5	Rho guanine nucleotide exchange factor 40	ARHGEF40	S	961	1	ARHGEF40_S961___1	QELERRIQQHVGEEASPRGYRRRRADGASSG	14.0417	13.9798	13.5122	13.4903	NA	NA	13.3747	13.517	13.8912	13.6532	NA	NA	NA	NA	13.7736	13.8245	NA	NA	13.5223	13.5739	NA	NA	14.0125	13.8202	NA	NA	13.2893	12.9699	NA	NA	NA	NA	NA	NA	NA	NA	13.7545	13.935	13.6226	13.4758	Casein kinase I substrate motif;elF2 alpha kinase substrate motif;ERK1,2 kinase substrate motif;Growth associated histone HI kinase substrate motif;GSK-3, ERK1, ERK2, CDK5 substrate motif;PKA kinase substrate motif;PKC kinase substrate motif;Proline-directed kinase substrate motif;WW domain binding motif	+
Q8TER5	Rho guanine nucleotide exchange factor 40	ARHGEF40	S	1513	0.979884	ARHGEF40_S1513___1	RGILGLSRQSHARALSDPTTPL_________	NA	NA	NA	NA	13.7004	13.8307	NA	NA	NA	NA	NA	NA	NA	NA	NA	NA	13.5338	13.5908	NA	NA	NA	NA	NA	NA	12.5355	12.3581	NA	NA	NA	NA	12.8346	12.8044	NA	NA	13.8585	13.8429	NA	NA	NA	NA	14-3-3 domain binding motif;Calmodulin-dependent protein kinase II substrate motif;Casein kinase II substrate motif;G protein-coupled receptor kinase 1 substrate motif;PKA kinase substrate motif;PKC kinase substrate motif	+
Q8TER5	Rho guanine nucleotide exchange factor 40	ARHGEF40	S	1474	0.933152	ARHGEF40_S1474___1	QISLAPETLDSSGDVSPGPRNSPSLQPPHPG	13.2306	13.2904	13.1311	12.9855	NA	NA	NA	NA	13.1367	13.8002	NA	NA	NA	NA	NA	NA	NA	NA	NA	NA	NA	NA	NA	NA	NA	NA	13.7901	13.4707	NA	NA	NA	NA	NA	NA	NA	NA	13.0648	13.1883	NA	NA	ERK1,2 kinase substrate motif;GSK-3, ERK1, ERK2, CDK5 substrate motif;MAPKAPK2 kinase substrate motif;Proline-directed kinase substrate motif;WW domain binding motif	+
Q12774	Rho guanine nucleotide exchange factor 5	ARHGEF5	S	11	0.999925	ARHGEF5_S11___1	_____MEAEEAQRGASPPISAIEEFSIIPEA	NA	NA	NA	NA	NA	NA	NA	NA	NA	NA	12.2539	12.1939	12.0971	12.2846	NA	NA	NA	NA	NA	NA	12.6483	12.6922	NA	NA	NA	NA	NA	NA	12.7473	12.589	NA	NA	12.3786	12.6148	NA	NA	NA	NA	NA	NA	14-3-3 domain binding motif;Calmodulin-dependent protein kinase II substrate motif;ERK1,2 kinase substrate motif;G protein-coupled receptor kinase 1 substrate motif;GSK3 kinase substrate motif;GSK-3, ERK1, ERK2, CDK5 substrate motif;PKA kinase substrate motif;PKC kinase substrate motif;Proline-directed kinase substrate motif;WW domain binding motif	+
Q15052	Rho guanine nucleotide exchange factor 6	ARHGEF6	S	225	1	ARHGEF6_S225___1	PSNYVREIKSSERPLSPKAVKGFETAPLTKN	15.9361	16.2144	15.8023	15.5048	16.3691	16.1307	16.3207	16.0347	16.2544	15.5922	15.7282	15.8948	16.6584	16.6663	15.2087	15.23	15.1916	15.1233	16.071	15.9427	15.4528	15.2821	15.8764	15.9526	15.66	15.9522	15.7239	15.5437	16.5461	16.0997	16.4019	16.1298	15.3616	15.3588	15.7091	16.3811	16.302	16.1748	16.1837	16.2282	14-3-3 domain binding motif;Calmodulin-dependent protein kinase II substrate motif;ERK1,2 kinase substrate motif;Growth associated histone HI kinase substrate motif;GSK-3, ERK1, ERK2, CDK5 substrate motif;PKA kinase substrate motif;PKC kinase substrate motif;Proline-directed kinase substrate motif;WW domain binding motif	+
Q15052	Rho guanine nucleotide exchange factor 6	ARHGEF6	S	640	1	ARHGEF6_S640___1	TMKKFLHKRKTERKPSEEEYVIRKSTAALEE	17.0375	16.1784	16.0183	15.9372	16.5903	16.5913	17.2068	16.3451	15.7139	16.2825	16.5421	16.2924	16.0182	15.7451	15.6255	15.4652	17.6182	16.4782	16.3933	16.6334	17.0801	17.2084	16.2623	15.7944	15.6891	15.7081	16.6272	16.4335	15.7001	16.0754	16.2839	16.0157	16.3411	16.7627	16.6918	16.0988	17.1916	16.3454	16.9949	17.0446	14-3-3 domain binding motif;BARD1 BRCT domain binding motif;Calmodulin-dependent protein kinase II substrate motif;Casein kinase II substrate motif;DNA dependent Protein kinase substrate motif;G protein-coupled receptor kinase 1 substrate motif;PKA kinase substrate motif;PKC epsilon kinase substrate motif;PKC kinase substrate motif	+
Q15052	Rho guanine nucleotide exchange factor 6	ARHGEF6	S	684	1	ARHGEF6_S684___1	SANFQQGHGSSTRKDSIPQVLLPEEEKLIIE	NA	NA	NA	NA	16.6653	17.7623	16.1838	16.7066	NA	NA	16.3176	16.0302	16.6934	16.1311	16.4573	16.6977	16.327	16.2004	15.9114	16.2143	16.8992	16.3571	17.2179	16.9817	15.669	16.0808	NA	NA	16.5206	16.1801	16.1789	16.6366	16.8234	16.2813	16.2132	16.5006	NA	NA	16.0928	15.7706	14-3-3 domain binding motif;b-Adrenergic Receptor kinase substrate motif;Calmodulin-dependent protein kinase II substrate motif;Phosphorylase kinase substrate motif;PKA kinase substrate motif;PKC epsilon kinase substrate motif;PKC kinase substrate motif	+
Q15052	Rho guanine nucleotide exchange factor 6	ARHGEF6	S	488	0.999998	ARHGEF6_S488___1	LFSNVLIMLSASPRMSGFIYQGKIPIAGTVV	16.0129	16.2209	16.557	16.1422	17.6006	18.4595	16.855	16.6256	19.2911	17.471	NA	NA	NA	NA	16.9823	17.1201	15.8648	16.2562	16.8419	16.8685	NA	NA	17.1268	17.0772	16.4274	16.8276	17.244	17.1182	NA	NA	17.6568	17.021	NA	NA	16.1624	16.5317	15.9945	16.756	16.6517	16.6587	MAPKAPK2 kinase substrate motif;PKA kinase substrate motif;PKC kinase substrate motif	+
Q15052	Rho guanine nucleotide exchange factor 6	ARHGEF6	S	150	0.979017	ARHGEF6_S150___1	PQGAVSSTVSGLQRQSKTVEMTENGSHQLIV	14.6497	15.1284	14.8766	15.0522	14.888	15.7701	NA	NA	14.6631	15.256	14.8738	15.3247	14.9419	15.2764	NA	NA	15.013	15.0523	NA	NA	14.8059	15.2423	NA	NA	14.5999	14.7067	15.2379	15.2325	15.1688	15.4082	14.8907	15.264	14.8554	14.9081	14.8099	15.811	15.1238	15.5852	NA	NA	Casein kinase II substrate motif;PKA kinase substrate motif;PKC kinase substrate motif	+
Q15052	Rho guanine nucleotide exchange factor 6	ARHGEF6	S	622	0.970884	ARHGEF6_S622___1	GYKERMSYILKESSKSPKTMKKFLHKRKTER	NA	NA	NA	NA	NA	NA	NA	NA	NA	NA	14.9579	14.7372	15.1183	14.9298	NA	NA	NA	NA	NA	NA	14.5498	14.6395	NA	NA	NA	NA	NA	NA	15.5495	15.2382	NA	NA	14.718	14.485	NA	NA	NA	NA	NA	NA	Casein kinase II substrate motif;ERK1,2 kinase substrate motif;Growth associated histone HI kinase substrate motif;GSK-3, ERK1, ERK2, CDK5 substrate motif;PKA kinase substrate motif;PKC kinase substrate motif;Proline-directed kinase substrate motif;WW domain binding motif	+
Q14155	Rho guanine nucleotide exchange factor 7	ARHGEF7	S	694	0.999986	ARHGEF7_S694___1	TMKKLLPKRKPERKPSDEEFASRKSTAALEE	15.0268	13.3322	13.7557	13.9267	14.3606	12.9414	14.5464	13.7493	13.2159	14.1352	15.015	14.2334	13.9752	13.2357	14.1865	14.2279	15.2894	14.5855	14.3609	14.6578	14.7349	14.7429	13.9062	13.4163	13.7564	13.7097	14.7711	15.3831	13.1257	13.7366	14.5516	13.722	14.626	14.7785	15.6521	13.6352	14.957	13.7001	14.7048	14.4477	14-3-3 domain binding motif;BARD1 BRCT domain binding motif;Calmodulin-dependent protein kinase II substrate motif;Casein kinase II substrate motif;DNA dependent Protein kinase substrate motif;PKA kinase substrate motif;PKA, PKG kinase substrate motif;PKC epsilon kinase substrate motif;PKC kinase substrate motif;PKG kinase substrate motif	+
Q14155	Rho guanine nucleotide exchange factor 7	ARHGEF7	S	518	0.999998	ARHGEF7_S518___1	LFPNVLLMLSASPRMSGFIYQGKLPTTGMTI	14.4832	14.6912	15.0273	14.6125	16.0709	16.9298	15.3253	15.0959	17.7614	15.9413	15.1892	15.2483	15.4979	15.5887	15.4526	15.5904	14.3351	14.7265	15.3121	15.3388	15.0445	15.1171	15.5971	15.5475	14.8977	15.2979	15.7143	15.5885	15.6954	15.4337	16.1271	15.4913	15.4257	15.2703	14.6327	15.002	14.4648	15.2263	15.122	15.129	MAPKAPK2 kinase substrate motif;PKA kinase substrate motif;PKC kinase substrate motif	+
Q14155	Rho guanine nucleotide exchange factor 7	ARHGEF7	S	249	0.999776	ARHGEF7_S249___1	PSNYVREVKASEKPVSPKSGTLKSPPKGFDT	13.2852	14.1377	13.3269	12.622	NA	NA	12.8886	13.4755	15.3248	13.0535	NA	NA	NA	NA	14.1078	14.3681	NA	NA	13.5825	13.645	NA	NA	13.7246	13.8595	NA	NA	13.1444	13.0418	NA	NA	NA	NA	NA	NA	NA	NA	13.5947	14.1895	13.1819	12.8872	Casein kinase II substrate motif;ERK1,2 kinase substrate motif;Growth associated histone HI kinase substrate motif;GSK-3, ERK1, ERK2, CDK5 substrate motif;PKA kinase substrate motif;PKC kinase substrate motif;Proline-directed kinase substrate motif;WW domain binding motif	+
Q14155	Rho guanine nucleotide exchange factor 7	ARHGEF7	S	676	0.998501	ARHGEF7_S676___1	LRPSAALCYKEDLSKSPKTMKKLLPKRKPER	NA	NA	NA	NA	13.3877	15.1147	NA	NA	NA	NA	NA	NA	NA	NA	NA	NA	11.631	12.1164	NA	NA	NA	NA	NA	NA	11.9006	11.9705	NA	NA	NA	NA	11.8435	13.1883	NA	NA	11.3752	13.1929	NA	NA	NA	NA	Casein kinase II substrate motif;ERK1,2 kinase substrate motif;Growth associated histone HI kinase substrate motif;GSK-3, ERK1, ERK2, CDK5 substrate motif;PKA kinase substrate motif;PKC kinase substrate motif;Proline-directed kinase substrate motif;WW domain binding motif	+
O14497	AT-rich interactive domain-containing protein 1A	ARID1A	S	363	0.999879	ARID1A_S363___1	AASGGAQQRSHHAPMSPGSSGGGGQPLARTP	15.6611	15.6691	15.6635	16.029	15.3959	15.2753	15.8549	15.4987	15.4854	15.8457	15.4233	15.6399	15.6012	16.0658	15.4261	15.4295	15.3995	15.7306	15.8352	15.9092	15.7216	15.8094	15.4363	15.54	15.7716	15.9615	15.8119	15.8134	15.4853	15.7007	15.888	15.679	15.6474	15.6925	16.0212	15.6646	15.4348	15.3732	15.744	16.1133	Casein kinase II substrate motif;ERK1,2 kinase substrate motif;G protein-coupled receptor kinase 1 substrate motif;GSK3 kinase substrate motif;GSK-3, ERK1, ERK2, CDK5 substrate motif;Proline-directed kinase substrate motif;WW domain binding motif	+
O14497	AT-rich interactive domain-containing protein 1A	ARID1A	S	1184	0.999998	ARID1A_S1184___1	PHSQIPPLPGMSRSNSVGIQDAFNDGSDSTF	18.0372	17.6202	17.6781	17.413	17.6426	17.2344	18.145	17.8948	17.5502	17.416	17.4808	17.6147	17.3146	17.3575	16.9942	16.9719	17.6807	17.664	18.3607	18.1756	17.8472	18.1507	17.7328	17.4745	18.2248	18.1007	18.1108	18.056	17.5847	17.9269	17.4993	17.1342	17.8627	18.0651	18.3848	17.6393	17.7955	17.528	17.7374	17.718	14-3-3 domain binding motif;Calmodulin-dependent protein kinase II alpha substrate motif;Calmodulin-dependent protein kinase II substrate motif;Calmodulin-dependent protein kinase IV substrate motif;Chk1 kinase substrate motif;MAPKAPK2 kinase substrate motif;Phosphorylase kinase substrate motif;PKA kinase substrate motif;PKC kinase substrate motif	+
O14497	AT-rich interactive domain-containing protein 1A	ARID1A	S	382	0.968235	ARID1A_S382___1	SGGGGQPLARTPQPSSPMDQMGKMRPQPYGG	13.8664	14.0854	14.2866	14.3327	14.3659	14.2593	14.6813	14.2239	14.307	14.492	14.1702	14.3389	14.1836	14.2215	13.9317	14.0536	14.225	14.1137	14.4354	14.4881	14.31	14.1682	14.0899	14.22	14.0658	14.1165	14.7248	14.8902	14.3931	14.1771	14.2485	14.2995	14.3636	14.1365	14.4014	14.3671	13.6742	13.8036	14.1911	14.1477	Casein kinase II substrate motif;ERK1,2 kinase substrate motif;GSK-3, ERK1, ERK2, CDK5 substrate motif;MDC1 BRCT domain binding motif;Plk1 PBD domain binding motif;Proline-directed kinase substrate motif;Pyruvate dehydrogenase kinase substrate motif;WW domain binding motif	+
O14497	AT-rich interactive domain-containing protein 1A	ARID1A	S	1755	0.833257	ARID1A_S1755___1	GQRTLLDPGRFSKVSSPAPMEGGEEEEELLG	15.1545	15.1488	15.1838	15.1132	15.3262	15.5137	15.6054	15.0101	15.4985	15.4892	15.5241	15.1647	16.1012	15.6298	15.0028	14.9209	15.4393	15.4239	15.454	15.6316	15.0359	15.0006	15.221	15.049	15.041	15.0608	15.5648	15.4761	15.107	15.0287	15.7661	15.1364	15.0682	15.0801	15.2448	14.7882	15.0418	15.0695	15.3325	15.5131	Calmodulin-dependent protein kinase II substrate motif;ERK1,2 kinase substrate motif;GSK-3, ERK1, ERK2, CDK5 substrate motif;MAPKAPK2 kinase substrate motif;MDC1 BRCT domain binding motif;PKA kinase substrate motif;PKC kinase substrate motif;Plk1 PBD domain binding motif;Proline-directed kinase substrate motif;WW domain binding motif	+
O14497	AT-rich interactive domain-containing protein 1A	ARID1A	S	696	0.999204	ARID1A_S696___1	FSPHTSPHLPGIRGPSPSPVGSPASVAQSRS	NA	NA	NA	NA	14.2933	13.401	NA	NA	NA	NA	NA	NA	NA	NA	NA	NA	14.6451	14.0301	NA	NA	NA	NA	NA	NA	15.0846	14.408	NA	NA	NA	NA	14.4504	13.8924	NA	NA	14.5274	13.8235	NA	NA	NA	NA	14-3-3 domain binding motif;AMP-activated protein kinase substrate motif;Calmodulin-dependent protein kinase II substrate motif;Casein kinase II substrate motif;DNA dependent Protein kinase substrate motif;ERK1,2 kinase substrate motif;GSK-3, ERK1, ERK2, CDK5 substrate motif;HMGCoA Reductase kinase substrate motif;PKA kinase substrate motif;PKC kinase substrate motif;Proline-directed kinase subst…	+
O14497	AT-rich interactive domain-containing protein 1A	ARID1A	S	1751	0.999964	ARID1A_S1751___1	VGDPGQRTLLDPGRFSKVSSPAPMEGGEEEE	NA	NA	NA	NA	NA	NA	NA	NA	NA	NA	14.3586	14.0136	16.2746	15.6917	NA	NA	NA	NA	NA	NA	14.5158	14.243	NA	NA	NA	NA	NA	NA	14.4197	14.0323	NA	NA	14.5523	13.8365	NA	NA	NA	NA	NA	NA	Casein kinase II substrate motif;G protein-coupled receptor kinase 1 substrate motif;GSK3 kinase substrate motif;PKA kinase substrate motif;PKC kinase substrate motif	+
O14497	AT-rich interactive domain-containing protein 1A	ARID1A	T	1888	0.982963	ARID1A_T1888___1	PCPPAPRKHVTTAEGTPGTTDQEGPPPDGPP	NA	NA	NA	NA	NA	NA	NA	NA	NA	NA	14.3597	14.0489	14.3097	14.1711	NA	NA	NA	NA	NA	NA	14.3426	14.0288	NA	NA	NA	NA	NA	NA	14.229	14.0327	NA	NA	14.5604	14.4287	NA	NA	NA	NA	NA	NA	G protein-coupled receptor kinase 1 substrate motif;GSK-3, ERK1, ERK2, CDK5 substrate motif;Proline-directed kinase substrate motif;WW domain binding motif	+
Q8NFD5	AT-rich interactive domain-containing protein 1B	ARID1B	S	502	0.96789	ARID1B_S502___1	SPAWAAAQQRSHPAMSPGTPGPTMGRSQGSP	13.3782	13.184	13.5574	13.8919	12.9925	12.55	13.4826	13.5666	13.4175	14.0385	13.3662	13.4574	13.4096	13.662	13.645	13.563	13.6343	14.0296	13.4646	13.4783	13.618	13.8104	13.1312	13.4192	13.6375	13.6691	13.4938	13.7796	13.6364	13.5381	13.6241	13.283	13.2665	13.2686	13.9414	13.6718	13.1958	13.0967	13.6402	13.6425	Casein kinase II substrate motif;ERK1,2 kinase substrate motif;G protein-coupled receptor kinase 1 substrate motif;GSK-3, ERK1, ERK2, CDK5 substrate motif;Proline-directed kinase substrate motif;WW domain binding motif	+
Q8NFD5	AT-rich interactive domain-containing protein 1B	ARID1B	S	1555	0.996555	ARID1B_S1555___1	APSPASFQRSLENRMSPSKSPFLPSMKMQKV	13.4221	14.5463	15.5535	14.6158	13.8979	14.6718	14.4112	14.739	17.3923	14.25	14.1396	14.4325	14.658	15.0113	14.1817	14.4254	14.0656	14.4347	14.5969	14.8053	14.674	14.4968	14.6239	14.9635	14.3259	14.6374	14.085	13.5721	14.8833	14.2772	15.1063	16.2877	14.5587	14.6179	13.8734	14.4485	13.571	14.741	14.466	14.5365	Casein kinase II substrate motif;Cdc2 kinase substrate motif;CDK kinase substrate motif;CDK1,2,4,6 kinase substrate motif;ERK1,2 kinase substrate motif;G protein-coupled receptor kinase 1 substrate motif;GSK3 kinase substrate motif;GSK-3, ERK1, ERK2, CDK5 substrate motif;PKA kinase substrate motif;PKC kinase substrate motif;Proline-directed kinase substrate motif;WW domain binding motif	+
Q8NFD5	AT-rich interactive domain-containing protein 1B	ARID1B	S	1542	0.999552	ARID1B_S1542___1	YQTPPSLPNHISRAPSPASFQRSLENRMSPS	NA	NA	NA	NA	13.3358	13.2838	13.4557	13.1906	NA	NA	13.7519	14.2966	13.8777	14.1328	13.6341	13.5939	14.4593	14.4614	14.4539	14.72	14.3568	14.5386	14.1085	14.2186	14.0459	14.0207	NA	NA	13.7256	13.7905	14.3036	13.9244	13.821	13.7132	14.3727	13.7972	NA	NA	14.3935	14.236	14-3-3 domain binding motif;Calmodulin-dependent protein kinase I substrate motif;Calmodulin-dependent protein kinase II substrate motif;Calmodulin-dependent protein kinase IV substrate motif;Casein kinase II substrate motif;Chk1 kinase substrate motif;DNA dependent Protein kinase substrate motif;ERK1,2 kinase substrate motif;GSK-3, ERK1, ERK2, CDK5 substrate motif;MAPKAPK2 kinase substrate motif…	+
Q8NFD5	AT-rich interactive domain-containing protein 1B	ARID1B	S	632	0.999932	ARID1B_S632___1	LPSQSQQRYQPQQDMSQEGYGTRSQPPLAPG	NA	NA	NA	NA	12.1208	12.1576	NA	NA	NA	NA	NA	NA	NA	NA	NA	NA	12.4814	12.5856	NA	NA	NA	NA	NA	NA	12.262	12.3611	NA	NA	NA	NA	12.2036	12.347	NA	NA	12.1688	12.1784	NA	NA	NA	NA	ATM kinase substrate motif;Casein kinase II substrate motif;DNA dependent Protein kinase substrate motif	+
Q8NFD5	AT-rich interactive domain-containing protein 1B	ARID1B	S	1555	0.996555	ARID1B_S1555___2	APSPASFQRSLENRMSPSKSPFLPSMKMQKV	NA	NA	NA	NA	NA	NA	NA	NA	NA	NA	15.7607	15.9828	15.8196	16.1964	NA	NA	NA	NA	NA	NA	15.8974	16.417	NA	NA	NA	NA	NA	NA	15.9244	15.9846	NA	NA	15.4679	15.5771	NA	NA	NA	NA	NA	NA	Casein kinase II substrate motif;Cdc2 kinase substrate motif;CDK kinase substrate motif;CDK1,2,4,6 kinase substrate motif;ERK1,2 kinase substrate motif;G protein-coupled receptor kinase 1 substrate motif;GSK3 kinase substrate motif;GSK-3, ERK1, ERK2, CDK5 substrate motif;PKA kinase substrate motif;PKC kinase substrate motif;Proline-directed kinase substrate motif;WW domain binding motif	+
Q68CP9	AT-rich interactive domain-containing protein 2	ARID2	S	1496	0.994541	ARID2_S1496___1	HQIIAVPDSGSKVSHSPALSSDVRSTNGTAE	NA	NA	NA	NA	NA	NA	13.6269	13.3258	NA	NA	NA	NA	NA	NA	13.0847	13.1613	NA	NA	13.2707	13.3626	NA	NA	13.6104	13.7307	NA	NA	NA	NA	NA	NA	NA	NA	NA	NA	NA	NA	NA	NA	13.2266	13.1698	ERK1,2 kinase substrate motif;G protein-coupled receptor kinase 1 substrate motif;GSK3 kinase substrate motif;GSK-3, ERK1, ERK2, CDK5 substrate motif;PKA kinase substrate motif;Proline-directed kinase substrate motif;WW domain binding motif	+
Q99856	AT-rich interactive domain-containing protein 3A	ARID3A	S	101	1	ARID3A_S101___1	PGSEEEDAAREGTPGSPGRGREGPGEEHFED	16.2519	15.2689	15.6284	15.6829	15.8401	15.2004	16.1286	14.8718	15.6391	16.093	16.6549	15.7265	16.3236	15.5225	15.5924	15.2635	16.4268	16.2276	16.5817	16.7987	15.611	15.8776	16.0519	14.843	15.9361	15.751	16.3127	15.8752	15.4159	15.6162	16.1037	15.5739	15.8802	16.1948	16.0823	15.6811	16.6405	15.4306	16.4444	16.2473	Cdc2 kinase substrate motif;CDK kinase substrate motif;CDK1,2,4,6 kinase substrate motif;ERK1,2 kinase substrate motif;GSK-3, ERK1, ERK2, CDK5 substrate motif;Proline-directed kinase substrate motif;WW domain binding motif	+
Q99856	AT-rich interactive domain-containing protein 3A	ARID3A	S	77	1	ARID3A_S77___2	LAAMRAAAAGLGHPASPGGSEDGPPGSEEED	16.8001	16.0018	16.242	16.3835	16.4454	16.1912	16.7145	15.9722	15.6785	16.3106	16.1105	15.9563	16.5758	16.4941	16.0714	15.8566	16.7571	16.5701	16.7117	16.6558	15.9889	16.2386	16.2752	15.7806	16.5536	16.4342	16.8697	16.6953	16.4719	16.5071	16.4577	15.8996	16.5032	16.6215	16.279	15.8801	16.756	15.7305	16.7608	16.6692	ERK1,2 kinase substrate motif;G protein-coupled receptor kinase 1 substrate motif;GSK3 kinase substrate motif;GSK-3, ERK1, ERK2, CDK5 substrate motif;Proline-directed kinase substrate motif;WW domain binding motif	+
Q99856	AT-rich interactive domain-containing protein 3A	ARID3A	S	77	1	ARID3A_S77___1	LAAMRAAAAGLGHPASPGGSEDGPPGSEEED	15.3494	15.1065	15.4464	15.6167	15.5136	15.1981	15.3718	14.9988	15.3429	15.7318	NA	NA	NA	NA	15.064	14.9748	15.3162	15.2136	15.7328	15.8182	NA	NA	15.3893	14.9577	15.5306	15.3588	15.5783	15.4657	NA	NA	15.3799	15.2959	NA	NA	15.5241	15.2686	15.2219	14.7397	15.5756	15.7164	ERK1,2 kinase substrate motif;G protein-coupled receptor kinase 1 substrate motif;GSK3 kinase substrate motif;GSK-3, ERK1, ERK2, CDK5 substrate motif;Proline-directed kinase substrate motif;WW domain binding motif	+
Q99856	AT-rich interactive domain-containing protein 3A	ARID3A	S	101	1	ARID3A_S101___2	PGSEEEDAAREGTPGSPGRGREGPGEEHFED	15.4071	14.7529	15.1339	15.2441	15.141	15.0517	15.2613	14.958	14.9054	15.1746	NA	NA	NA	NA	15.0729	14.9215	15.729	15.4556	15.3915	15.1709	NA	NA	15.0811	14.9871	15.3307	15.2225	15.6389	15.5001	NA	NA	15.2667	14.7378	NA	NA	15.0709	14.5728	15.3502	14.4715	15.4125	15.322	Cdc2 kinase substrate motif;CDK kinase substrate motif;CDK1,2,4,6 kinase substrate motif;ERK1,2 kinase substrate motif;GSK-3, ERK1, ERK2, CDK5 substrate motif;Proline-directed kinase substrate motif;WW domain binding motif	+
Q99856	AT-rich interactive domain-containing protein 3A	ARID3A	T	98	1	ARID3A_T98___2	DGPPGSEEEDAAREGTPGSPGRGREGPGEEH	14.7088	13.832	13.9644	14.1208	14.4045	13.6913	NA	NA	13.1956	14.0638	13.8751	13.839	14.4029	14.343	NA	NA	14.0855	14.2831	NA	NA	13.6819	13.9383	NA	NA	14.375	14.3143	14.6772	14.4926	14.1925	14.3644	14.2646	13.7945	14.2494	14.4294	14.0908	14.0122	14.6779	13.5827	NA	NA	Calmodulin-dependent protein kinase II substrate motif;Casein kinase II substrate motif;G protein-coupled receptor kinase 1 substrate motif;GSK-3, ERK1, ERK2, CDK5 substrate motif;PKC kinase substrate motif;Proline-directed kinase substrate motif;WW domain binding motif	+
Q99856	AT-rich interactive domain-containing protein 3A	ARID3A	S	88	1	ARID3A_S88___1	GHPASPGGSEDGPPGSEEEDAAREGTPGSPG	NA	NA	NA	NA	15.2876	15.1744	NA	NA	NA	NA	15.6659	15.5871	15.693	15.6809	NA	NA	15.8791	15.6654	NA	NA	15.5438	15.2731	NA	NA	15.9672	16.0158	NA	NA	15.7371	15.8562	15.6607	15.8383	15.9475	15.7565	16.0325	15.2199	NA	NA	NA	NA	BARD1 BRCT domain binding motif;Casein kinase II substrate motif;G protein-coupled receptor kinase 1 substrate motif	+
Q99856	AT-rich interactive domain-containing protein 3A	ARID3A	T	98	1	ARID3A_T98___1	DGPPGSEEEDAAREGTPGSPGRGREGPGEEH	16.3064	16.1705	15.5653	16.3999	NA	NA	15.8627	15.4961	14.6459	15.3882	NA	NA	NA	NA	15.8681	15.7854	NA	NA	16.2556	15.6572	NA	NA	15.7579	15.5756	NA	NA	16.2853	16.4121	NA	NA	NA	NA	NA	NA	NA	NA	16.2092	15.3222	16.1815	16.2647	Calmodulin-dependent protein kinase II substrate motif;Casein kinase II substrate motif;G protein-coupled receptor kinase 1 substrate motif;GSK-3, ERK1, ERK2, CDK5 substrate motif;PKC kinase substrate motif;Proline-directed kinase substrate motif;WW domain binding motif	+
Q99856	AT-rich interactive domain-containing protein 3A	ARID3A	S	88	1	ARID3A_S88___2	GHPASPGGSEDGPPGSEEEDAAREGTPGSPG	NA	NA	NA	NA	17.1476	16.4222	17.4098	16.4849	NA	NA	NA	NA	NA	NA	16.5785	16.337	16.9426	17.1527	17.3578	17.3624	NA	NA	16.8776	16.2316	17.1464	17.1277	NA	NA	NA	NA	17.0706	16.6745	NA	NA	16.8767	16.8359	NA	NA	17.4192	17.3381	BARD1 BRCT domain binding motif;Casein kinase II substrate motif;G protein-coupled receptor kinase 1 substrate motif	+
Q99856	AT-rich interactive domain-containing protein 3A	ARID3A	S	81	1	ARID3A_S81___3	RAAAAGLGHPASPGGSEDGPPGSEEEDAARE	NA	NA	NA	NA	17.5855	17.1253	NA	NA	NA	NA	NA	NA	NA	NA	NA	NA	17.9124	17.9036	NA	NA	NA	NA	NA	NA	18.2003	18.0072	NA	NA	NA	NA	17.7446	17.5425	NA	NA	17.7986	17.5482	NA	NA	NA	NA	G protein-coupled receptor kinase 1 substrate motif;MAPKAPK2 kinase substrate motif	+
Q99856	AT-rich interactive domain-containing protein 3A	ARID3A	S	88	1	ARID3A_S88___3	GHPASPGGSEDGPPGSEEEDAAREGTPGSPG	NA	NA	NA	NA	17.5855	17.1253	NA	NA	NA	NA	NA	NA	NA	NA	NA	NA	17.9124	17.9036	NA	NA	NA	NA	NA	NA	18.2003	18.0072	NA	NA	NA	NA	17.7446	17.5425	NA	NA	17.7986	17.5482	NA	NA	NA	NA	BARD1 BRCT domain binding motif;Casein kinase II substrate motif;G protein-coupled receptor kinase 1 substrate motif	+
Q99856	AT-rich interactive domain-containing protein 3A	ARID3A	T	98	1	ARID3A_T98___3	DGPPGSEEEDAAREGTPGSPGRGREGPGEEH	NA	NA	NA	NA	14.5195	14.0592	NA	NA	NA	NA	NA	NA	NA	NA	NA	NA	14.8463	14.8375	NA	NA	NA	NA	NA	NA	15.1343	14.9411	NA	NA	NA	NA	14.6785	14.4764	NA	NA	14.7326	14.4822	NA	NA	NA	NA	Calmodulin-dependent protein kinase II substrate motif;Casein kinase II substrate motif;G protein-coupled receptor kinase 1 substrate motif;GSK-3, ERK1, ERK2, CDK5 substrate motif;PKC kinase substrate motif;Proline-directed kinase substrate motif;WW domain binding motif	+
P29374	AT-rich interactive domain-containing protein 4A	ARID4A	S	864	0.988882	ARID4A_S864___1	CVKEKKLKRKILGQSSPEKKIRIENGMEMTN	15.8157	16.434	16.4323	15.9936	16.2876	16.6949	15.6236	16.6132	16.3403	15.9407	15.7253	15.741	17.17	16.8466	15.5698	15.7962	15.6501	15.7338	16.2147	16.189	15.6596	15.6427	16.3939	16.4225	15.6558	16.1244	15.6685	15.8604	16.3356	16.1998	16.0369	16.6551	15.6764	15.6231	15.4715	16.3101	15.8552	16.2794	16.0613	15.7359	Casein kinase II substrate motif;Cdc2 kinase substrate motif;CDK kinase substrate motif;CDK1,2,4,6 kinase substrate motif;ERK1,2 kinase substrate motif;Growth associated histone HI kinase substrate motif;GSK-3, ERK1, ERK2, CDK5 substrate motif;MDC1 BRCT domain binding motif;Plk1 PBD domain binding motif;Proline-directed kinase substrate motif;WW domain binding motif	+
P29374	AT-rich interactive domain-containing protein 4A	ARID4A	S	863	0.938519	ARID4A_S863___1	QCVKEKKLKRKILGQSSPEKKIRIENGMEMT	NA	NA	NA	NA	NA	NA	15.4057	16.4951	NA	NA	NA	NA	NA	NA	16.1852	16.5482	NA	NA	16.359	16.3946	NA	NA	16.872	17.1424	NA	NA	NA	NA	NA	NA	NA	NA	NA	NA	NA	NA	NA	NA	16.3574	15.8186	Casein kinase II substrate motif	+
P29374	AT-rich interactive domain-containing protein 4A	ARID4A	S	1140	1	ARID4A_S1140___1	PVKHLNVSKPQKLARSPARISPHIKDGEKDK	NA	NA	NA	NA	NA	NA	10.9062	12.5289	NA	NA	NA	NA	NA	NA	12.1488	12.6337	NA	NA	12.3024	13.0811	NA	NA	12.8982	13.3582	NA	NA	NA	NA	NA	NA	NA	NA	NA	NA	NA	NA	NA	NA	12.0661	11.7432	Cdc2 kinase substrate motif;CDK kinase substrate motif;CDK1,2,4,6 kinase substrate motif;ERK1,2 kinase substrate motif;Growth associated histone HI kinase substrate motif;GSK-3, ERK1, ERK2, CDK5 substrate motif;PKA kinase substrate motif;Proline-directed kinase substrate motif;WW domain binding motif	+
P29374	AT-rich interactive domain-containing protein 4A	ARID4A	S	1109	0.79857	ARID4A_S1109___1	TSAAAKNEKNGTGQSSDSEDLPVLDNSSKCT	NA	NA	NA	NA	13.0835	13.5249	NA	NA	NA	NA	NA	NA	NA	NA	NA	NA	12.6316	12.4029	NA	NA	NA	NA	NA	NA	12.5082	12.7769	NA	NA	NA	NA	12.6076	13.0275	NA	NA	12.5375	12.8961	NA	NA	NA	NA	Casein kinase II substrate motif;MDC1 BRCT domain binding motif;Plk1 PBD domain binding motif	+
Q4LE39	AT-rich interactive domain-containing protein 4B	ARID4B	S	1153	0.808714	ARID4B_S1153___1	ATVVNNKKKGKGTNSSDSEELSAGESITKSQ	NA	NA	NA	NA	13.5555	14.0632	NA	NA	NA	NA	13.8049	13.8281	13.3715	13.423	NA	NA	13.8508	13.8051	NA	NA	13.7183	13.6043	NA	NA	13.2608	13.6581	NA	NA	13.5917	13.7712	13.6344	13.6932	13.9046	13.8344	13.6853	13.6457	NA	NA	NA	NA	Casein kinase II substrate motif;MDC1 BRCT domain binding motif;Plk1 PBD domain binding motif	+
Q4LE39	AT-rich interactive domain-containing protein 4B	ARID4B	S	1190	0.999854	ARID4B_S1190___1	TGMKSHSTKSPARTQSPGKCGKNGDKDPDLK	12.358	13.6034	13.2178	12.5343	NA	NA	12.6386	12.9658	16.4147	12.885	NA	NA	NA	NA	13.1059	13.4452	NA	NA	12.907	13.4752	NA	NA	13.1424	14.1074	NA	NA	12.8596	12.3748	NA	NA	NA	NA	NA	NA	NA	NA	12.2441	13.1449	12.9576	12.8915	14-3-3 domain binding motif;Calmodulin-dependent protein kinase II substrate motif;Cdc2 kinase substrate motif;CDK kinase substrate motif;CDK1,2,4,6 kinase substrate motif;ERK1,2 kinase substrate motif;GSK-3, ERK1, ERK2, CDK5 substrate motif;PKA kinase substrate motif;PKC kinase substrate motif;Proline-directed kinase substrate motif;WW domain binding motif	+
Q4LE39	AT-rich interactive domain-containing protein 4B	ARID4B	S	1029	0.844914	ARID4B_S1029___1	SGSNSVLNTPPTTPESPSSVTVTEGSRQQSS	NA	NA	NA	NA	13.2534	13.0885	NA	NA	NA	NA	NA	NA	NA	NA	NA	NA	13.3106	12.9075	NA	NA	NA	NA	NA	NA	13.3807	13.4562	NA	NA	NA	NA	13.1122	13.1539	NA	NA	13.2773	13.4247	NA	NA	NA	NA	b-Adrenergic Receptor kinase substrate motif;Casein kinase II substrate motif;ERK1,2 kinase substrate motif;GSK-3, ERK1, ERK2, CDK5 substrate motif;Proline-directed kinase substrate motif;WW domain binding motif	+
Q14865	AT-rich interactive domain-containing protein 5B	ARID5B	S	1032	0.997245	ARID5B_S1032___1	EDLDLVIAGKKARAVSPLDPSKEVSGKEKAS	NA	NA	NA	NA	15.235	15.5067	14.3728	14.576	NA	NA	NA	NA	NA	NA	15.1238	15.9007	14.3461	14.6622	14.0549	14.2773	NA	NA	15.4647	15.2184	14.4143	14.6748	NA	NA	NA	NA	14.4008	15.1717	NA	NA	13.9213	14.5676	NA	NA	14.0616	13.8504	14-3-3 domain binding motif;Calmodulin-dependent protein kinase II substrate motif;Casein kinase II substrate motif;ERK1,2 kinase substrate motif;G protein-coupled receptor kinase 1 substrate motif;GSK-3, ERK1, ERK2, CDK5 substrate motif;MAPKAPK1 kinase substrate motif;PKA kinase substrate motif;PKC kinase substrate motif;Proline-directed kinase substrate motif;Pyruvate dehydrogenase kinase subst…	+
Q9Y2Y0	ADP-ribosylation factor-like protein 2-binding protein	ARL2BP	S	157	0.999992	ARL2BP_S157___1	GLVVTSLCKSSSLPASQNNLRH_________	NA	NA	NA	NA	12.2211	11.816	NA	NA	NA	NA	NA	NA	NA	NA	NA	NA	12.374	12.2938	NA	NA	NA	NA	NA	NA	12.6232	12.446	NA	NA	NA	NA	12.453	12.129	NA	NA	12.4659	12.119	NA	NA	NA	NA	ATM kinase substrate motif;DNA dependent Protein kinase substrate motif;MAPKAPK2 kinase substrate motif	+
Q66PJ3	ADP-ribosylation factor-like protein 6-interacting protein 4	ARL6IP4	S	332	1	ARL6IP4_S332___1	QVEALPGPSLDQWHRSAGEEEDGPVLTDEQK	16.563	16.2718	17.072	17.0173	16.6221	16.4949	16.6494	16.1445	16.6936	17.3369	16.3087	16.5573	17.1534	17.2515	16.4187	16.3926	16.3152	16.2939	17.3178	17.5901	16.3998	16.5354	16.4226	16.1711	16.5342	16.4392	16.8449	16.7874	16.6826	16.6935	17.2446	17.3104	16.7429	16.502	16.7237	16.8489	16.2323	16.008	16.706	17.0143	Casein kinase II substrate motif	+
Q66PJ3	ADP-ribosylation factor-like protein 6-interacting protein 4	ARL6IP4	S	239	0.999735	ARL6IP4_S239___1	TSQGRKASTAPGAEASPSPCITERSKQKARR	14.5223	14.4784	14.5404	14.9053	14.4674	14.6416	14.6223	14.5353	14.2998	15.3306	14.8907	14.3877	14.6356	14.3051	14.6887	14.7154	14.3115	14.4075	14.998	15.5181	15.0951	14.6656	14.3675	14.4357	14.9084	15.0621	14.8519	15.3281	14.3322	14.6263	14.6209	14.9305	15.3214	14.8825	14.8135	14.9787	14.5589	14.3264	14.3831	14.878	Casein kinase II substrate motif;ERK1,2 kinase substrate motif;GSK-3, ERK1, ERK2, CDK5 substrate motif;Proline-directed kinase substrate motif;WW domain binding motif	+
Q66PJ3	ADP-ribosylation factor-like protein 6-interacting protein 4	ARL6IP4	S	231	0.896356	ARL6IP4_S231___1	TSRNCSASTSQGRKASTAPGAEASPSPCITE	NA	NA	NA	NA	14.3839	14.2276	14.9162	14.547	NA	NA	NA	NA	NA	NA	14.3842	14.305	14.4336	14.0864	14.5865	14.6188	NA	NA	14.0192	13.9051	14.6241	14.5059	NA	NA	NA	NA	14.4841	14.4812	NA	NA	14.8033	14.3573	NA	NA	14.5745	14.531	14-3-3 domain binding motif;Calmodulin-dependent protein kinase II substrate motif;PKA kinase substrate motif;PKC epsilon kinase substrate motif;PKC kinase substrate motif	+
Q66PJ3	ADP-ribosylation factor-like protein 6-interacting protein 4	ARL6IP4	S	325	0.787736	ARL6IP4_S325___1	KEKAEAQQVEALPGPSLDQWHRSAGEEEDGP	NA	NA	NA	NA	13.753	13.9187	NA	NA	NA	NA	NA	NA	NA	NA	NA	NA	13.4613	13.4816	NA	NA	NA	NA	NA	NA	13.3283	13.6224	NA	NA	NA	NA	13.9958	14.0151	NA	NA	13.8949	14.0549	NA	NA	NA	NA	DNA dependent Protein kinase substrate motif	+
Q66PJ3	ADP-ribosylation factor-like protein 6-interacting protein 4	ARL6IP4	S	221	0.976159	ARL6IP4_S221___1	EKRKKKSRKDTSRNCSASTSQGRKASTAPGA	NA	NA	NA	NA	NA	NA	15.4684	15.2958	NA	NA	NA	NA	NA	NA	15.9192	16.0578	NA	NA	15.3982	15.9397	NA	NA	15.5857	15.7648	NA	NA	NA	NA	NA	NA	NA	NA	NA	NA	NA	NA	NA	NA	15.478	15.6198	14-3-3 domain binding motif;Calmodulin-dependent protein kinase II substrate motif;Casein kinase II substrate motif;G protein-coupled receptor kinase 1 substrate motif;GSK3 kinase substrate motif;MAPKAPK2 kinase substrate motif;PKA kinase substrate motif;PKC kinase substrate motif	+
Q66PJ3	ADP-ribosylation factor-like protein 6-interacting protein 4	ARL6IP4	S	225	0.942054	ARL6IP4_S225___1	KKSRKDTSRNCSASTSQGRKASTAPGAEASP	NA	NA	NA	NA	NA	NA	13.8441	13.8457	NA	NA	NA	NA	NA	NA	14.5936	14.6805	NA	NA	14.1964	14.7964	NA	NA	14.1686	14.1838	NA	NA	NA	NA	NA	NA	NA	NA	NA	NA	NA	NA	NA	NA	13.7685	14.0294	ATM kinase substrate motif;DNA dependent Protein kinase substrate motif;MAPKAPK2 kinase substrate motif	+
Q8N6S5	ADP-ribosylation factor-like protein 6-interacting protein 6	ARL6IP6	S	80	1	ARL6IP6_S80___1	SEPRKRSVLPPDGNGSPVLPDKRNGIFPAAA	14.4876	14.1916	14.5713	14.5268	14.3763	14.4352	15.0368	14.6783	15.0161	15.2768	14.5316	14.625	14.8989	14.9211	14.278	14.3579	14.5859	14.4912	14.2319	14.4024	14.2187	14.1805	14.4345	14.4038	14.6225	14.8369	14.963	14.93	14.5265	14.7772	14.7882	14.8627	14.6476	14.658	14.6651	14.3213	14.0159	14.0062	14.9549	15.2068	ERK1,2 kinase substrate motif;G protein-coupled receptor kinase 1 substrate motif;GSK-3, ERK1, ERK2, CDK5 substrate motif;Proline-directed kinase substrate motif;WW domain binding motif	+
Q8N6S5	ADP-ribosylation factor-like protein 6-interacting protein 6	ARL6IP6	S	2	0.999999	ARL6IP6_S2___1	______________MSFAESGWRSALRRRGP	10.3842	10.8493	11.1269	10.5479	9.47093	11.614	NA	NA	11.821	11.259	11.2319	11.1105	11.5895	10.1415	NA	NA	NA	11.9897	NA	NA	11.0778	10.7319	NA	NA	NA	10.4362	10.7843	11.0894	11.2995	10.443	10.2356	11.5183	9.97963	11.6623	11.2225	NA	10.6294	10.7763	NA	NA	Casein kinase II substrate motif;G protein-coupled receptor kinase 1 substrate motif;GSK3 kinase substrate motif	+
[truncated: 12,459 more rows]
[truncated: 6 more columns]
