# Supplementary material for: Phosphoproteomics of primary AML patient samples reveals rationale for AKT combination therapy and p53 context to overcome selinexor resistance
Source: Cell Rep. 2022 Aug 9;40(6):111177. doi: 10.1016/j.celrep.2022.111177 (PMC9380259; doi:10.1016/j.celrep.2022.111177)
Supplement: Table S3. Summary of selinexor dose-response data for 15 additional ex vivo AML patient samples and single-shot proteome data for 30 ex vivo AML patient samples and AML cell lines — Tab 1: Cell viability data and fitted dose-response data with determined EC50 values. Tab 2: Normalized, imputed log2-transformed LFQ intensities for 5,917 identified and quantified proteins. [file mmc4.xlsx]

## Sheet: 15pt_responseAnnot
patient	EC50	annotation
45	16886.2	NR
46	1455.73	NR
47	858.084	R
48	7774.14	NR
49	3069.99	NR
50	1268.25	NR
51	23232.5	NR
52	4042.34	NR
53	5187.54	NR
54	426.379	R
55	214940	NR
56	10656.9	NR
57	1156.81	NR
58	5723.78	NR
59	1295.57	NR
60	3363.59	NR
61	4953.26	NR
62	7491.48	NR
63	4918.78	NR
64	1214.47	NR
65	698.101	R
66	6627.14	NR

## Sheet: SingleShotPROT
PG ProteinGroups	PG Genes	PG ProteinDescriptions	Exvivo_PeptideCount	Cellline_peptide_count	log2_LFQ_AML_exvivo_6_AfterSLX	log2_LFQ_AML_exvivo_6_BeforeSLX	log2_LFQ_AML_exvivo_8_AfterSLX	log2_LFQ_AML_exvivo_8_BeforeSLX	log2_LFQ_AML_exvivo_9_AfterSLX	log2_LFQ_AML_exvivo_9_BeforeSLX	log2_LFQ_AML_exvivo_13_AfterSLX	log2_LFQ_AML_exvivo_13_BeforeSLX	log2_LFQ_AML_exvivo_14_AfterSLX	log2_LFQ_AML_exvivo_14_BeforeSLX	log2_LFQ_AML_exvivo_15_AfterSLX	log2_LFQ_AML_exvivo_15_BeforeSLX	log2_LFQ_AML_exvivo_18_AfterSLX	log2_LFQ_AML_exvivo_18_BeforeSLX	log2_LFQ_AML_exvivo_19_AfterSLX	log2_LFQ_AML_exvivo_19_BeforeSLX	log2_LFQ_AML_exvivo_27_AfterSLX	log2_LFQ_AML_exvivo_27_BeforeSLX	log2_LFQ_AML_exvivo_28_AfterSLX	log2_LFQ_AML_exvivo_28_BeforeSLX	log2_LFQ_AML_exvivo_29_AfterSLX	log2_LFQ_AML_exvivo_29_BeforeSLX	log2_LFQ_AML_exvivo_36_AfterSLX	log2_LFQ_AML_exvivo_36_BeforeSLX	log2_LFQ_AML_exvivo_39_AfterSLX	log2_LFQ_AML_exvivo_39_BeforeSLX	log2_LFQ_AML_exvivo_40_AfterSLX	log2_LFQ_AML_exvivo_40_BeforeSLX	log2_LFQ_AML_exvivo_42_AfterSLX	log2_LFQ_AML_exvivo_42_BeforeSLX	log2_LFQ_AML_exvivo_46_AfterSLX	log2_LFQ_AML_exvivo_46_BeforeSLX	log2_LFQ_AML_exvivo_47_AfterSLX	log2_LFQ_AML_exvivo_47_BeforeSLX	log2_LFQ_AML_exvivo_49_AfterSLX	log2_LFQ_AML_exvivo_49_BeforeSLX	log2_LFQ_AML_exvivo_50_AfterSLX	log2_LFQ_AML_exvivo_50_BeforeSLX	log2_LFQ_AML_exvivo_52_AfterSLX	log2_LFQ_AML_exvivo_52_BeforeSLX	log2_LFQ_AML_exvivo_53_AfterSLX	log2_LFQ_AML_exvivo_53_BeforeSLX	log2_LFQ_AML_exvivo_54_AfterSLX	log2_LFQ_AML_exvivo_54_BeforeSLX	log2_LFQ_AML_exvivo_55_AfterSLX
P35579	MYH9	Myosin-9	590	590	20.7752	21.2012	21.4338	21.9036	21.3687	21.0811	21.1657	21.7117	21.1633	20.8519	21.7715	21.9259	21.0085	21.4447	21.34	20.4653	22.5362	22.3853	20.7161	20.6938	21.4914	21.5919	21.6103	21.5692	20.9612	20.9898	20.8633	20.8665	21.1577	21.5698	20.7332	20.8248	20.8342	20.7174	21.4372	21.1296	21.0441	20.9421	21.0429	21.2123	20.5422	20.551	20.7814	20.795	20.9722
Q09666	AHNAK	Neuroblast differentiation-associated protein AHNAK	585	585	18.2214	18.4077	19.0518	19.8571	18.529	18.3761	18.5396	19.4188	18.6343	18.2878	19.8371	20.4365	18.6935	19.56	20.0131	17.9974	18.5113	18.549	18.5457	18.5297	19.0043	19.0965	20.3444	20.169	18.5241	18.5684	18.5213	18.4187	18.463	18.6508	18.1959	18.0882	18.1286	18.1262	18.7492	18.5985	18.0119	18.0627	18.5985	18.7666	18.1551	18.2341	18.1882	18.2854	18.5463
P21333	FLNA	Filamin-A	401	401	19.507	19.8055	20.1487	20.6105	19.3653	19.3146	19.398	19.6936	19.6635	19.4024	19.7704	20.266	19.5087	19.8377	19.5564	18.9454	21.6721	21.6138	19.4842	19.5192	19.6241	19.5544	20.0418	20.0181	19.4768	19.5043	19.1169	19.1483	19.8144	20.1919	19.3018	19.2894	19.1867	19.1685	20.074	19.8881	19.5583	19.4602	19.8373	19.9874	18.9829	19.0733	19.1268	19.149	19.5194
Q9Y490	TLN1	Talin-1	396	396	18.8003	18.8412	19.133	19.0913	18.3935	18.29	18.5776	18.6732	18.5409	18.407	18.731	18.9696	18.4681	18.5818	18.2378	17.9568	20.6119	20.5644	18.5572	18.4987	18.7206	18.7324	18.9203	18.9587	18.6536	18.6095	18.2823	18.3237	18.9076	18.9645	18.3931	18.4036	18.2672	18.2386	18.9815	18.9641	18.5993	18.6037	19.0003	19.1749	17.9998	18.042	18.2678	18.3004	18.4795
P78527	PRKDC	DNA-dependent protein kinase catalytic subunit	382	382	17.5218	17.8141	17.3641	17.5633	17.4667	17.4221	17.4554	17.6967	17.6297	17.4726	17.6457	17.8283	17.3703	17.7301	17.9961	17.1514	17.7523	17.7577	17.5862	17.6662	17.5137	17.5982	17.7617	17.7684	17.4783	17.6919	17.3106	17.2626	17.4056	17.6672	17.3458	17.4538	17.4144	17.35	17.436	17.3309	17.256	17.1853	17.2637	17.2626	17.169	17.1698	17.3975	17.2914	17.5028
Q15149	PLEC	Plectin	333	333	17.785	18.0099	18.4715	18.6893	17.809	17.7631	18.1449	18.3932	18.0014	17.8953	18.447	18.8156	18.096	18.3181	18.1392	17.6035	17.7335	17.8044	17.825	17.8932	18.0078	17.9691	18.4405	18.4383	18.158	18.1965	17.9677	17.9526	17.8461	18.0329	17.8478	17.9142	18.0169	17.9466	18.5161	18.3173	17.6788	17.6973	18.509	18.7862	17.6086	17.7179	17.7427	17.7534	17.8854
P05164	MPO	Myeloperoxidase	287	287	21.0712	20.7285	18.5629	18.6648	20.5457	20.5786	19.4117	19.4996	19.7701	19.6233	19.2033	19.4268	18.2333	18.2597	19.8425	19.4807	18.2374	18.2114	18.3695	18.1546	19.9565	19.8332	18.9793	18.9042	18.0908	18.1675	19.1439	19.2693	20.3966	20.0572	20.7735	20.5739	19.1672	19.1867	18.5211	18.3828	18.4221	18.4702	18.5831	18.6391	19.3841	19.5166	19.617	19.5183	20.7419
Q14204	DYNC1H1	Cytoplasmic dynein 1 heavy chain 1	284	284	16.4015	16.7779	16.5663	16.9262	16.4913	16.3494	16.5403	16.8708	16.6128	16.4234	16.8115	17.0407	16.3864	16.6663	16.9007	16.0894	16.8665	16.9256	16.4032	16.4264	16.6967	16.6859	16.8643	16.9246	16.4201	16.7154	16.3646	16.3637	16.4589	16.7405	16.3492	16.3287	16.3257	16.2336	16.6143	16.422	16.1561	16.2509	16.3105	16.46	16.1858	16.128	16.2711	16.3151	16.4231
O75369	FLNB	Filamin-B	279	279	16.8743	17.0113	17.1155	17.189	17.4653	17.3591	17.2484	17.6434	17.0042	16.9319	17.4516	17.8038	17.0139	17.336	17.0373	16.9284	18.8079	18.8975	17.0382	17.0667	17.7067	17.7068	17.544	17.6049	17.9422	18.0489	17.0685	17.0811	17.2341	17.401	17.2234	17.2615	16.9467	16.9218	17.2899	17.3138	16.9414	16.8877	17.1058	17.1559	16.8794	16.9153	16.9969	16.9742	17.355
P08670	VIM	Vimentin	232	232	21.6752	21.8936	23.2531	23.2587	22.5753	22.6325	21.999	22.1597	22.604	22.4837	22.7502	22.8771	22.649	22.7801	22.0316	21.9916	21.8194	21.6826	22.54	22.8962	23.2467	23.2346	22.7806	22.5839	21.5689	21.7319	21.9317	21.8365	21.9712	21.9676	22.0972	22.2213	22.1683	22.0231	22.8156	22.7665	21.8814	21.9073	23.0611	23.1909	22.263	22.3935	22.1769	22.1985	22.4999
P60709	ACTB	Actin, cytoplasmic 1	214	214	26.3659	26.1163	26.2015	25.9649	25.5033	25.4381	26.6622	26.4313	25.8647	25.8743	25.5469	25.4531	25.3108	25.3509	24.5504	24.6924	25.6591	25.5474	25.6148	25.6152	25.4524	25.5126	25.1036	25.2579	26.445	26.3995	25.4559	25.5145	25.7121	25.5732	25.6127	26.1406	25.1495	25.0921	26.1051	25.9671	25.1781	25.176	26.6202	26.3495	24.5285	24.6527	25.4203	25.2216	25.479
P46940	IQGAP1	Ras GTPase-activating-like protein IQGAP1	204	204	18.0994	18.3135	18.7027	19.2688	18.5212	18.3086	18.7814	19.521	18.5556	18.2794	18.871	19.2937	18.1646	18.5447	18.502	17.8244	18.2315	18.3867	18.1421	18.0232	18.6039	18.5025	18.9618	18.9215	18.386	18.4768	18.2284	18.3546	18.1971	18.5001	18.2649	18.3381	18.1701	18.1674	18.7707	18.3927	17.9168	17.907	18.4977	18.4832	17.934	17.9567	18.1382	18.1515	18.3856
P10809	HSPD1	60 kDa heat shock protein, mitochondrial	198	198	21.3897	21.4876	21.1817	21.2046	21.7812	21.8862	21.1253	21.3897	21.0623	20.9203	21.1756	21.091	20.9016	21.2572	21.1906	20.5223	21.5516	21.4408	21.5117	21.659	21.3489	21.3659	20.9777	21.0792	21.4464	21.494	20.7405	20.7705	22.2672	22.2561	21.5046	21.5849	20.983	20.8476	21.1153	21.1211	20.6991	20.6269	20.8105	20.9454	20.2387	20.3668	20.9018	20.9337	21.0681
P14618	PKM	Pyruvate kinase PKM	197	197	20.2452	20.1187	20.4313	20.1211	20.0138	19.9567	20.6871	20.5021	19.6516	19.6674	19.9927	20.0429	19.7664	19.7898	19.2131	19.0454	20.4872	20.3303	20.2519	20.2567	20.1931	20.1759	19.7961	19.8402	20.2263	20.1823	19.7964	19.8319	20.0406	19.8499	20.0579	19.9045	19.6363	19.659	20.2249	20.2249	19.4213	19.5939	20.7655	20.8826	18.9253	19.0274	19.6789	19.769	20.0488
P18206	VCL	Vinculin	197	197	17.4911	17.5222	17.6342	17.7363	17.6414	17.5806	17.6004	17.8688	17.5632	17.477	17.8677	18.2586	17.5785	17.7345	17.3244	17.2536	20.6933	20.6219	17.4506	17.4313	17.9603	17.8411	17.8206	17.7921	18.0158	17.969	17.3856	17.5137	18.007	18.2837	17.6119	17.6208	17.3134	17.3649	17.7338	17.4911	17.9787	17.9328	17.6697	17.6762	17.2264	17.3049	17.6261	17.5814	17.8238
Q00610	CLTC	Clathrin heavy chain 1	187	187	19.95	20.3965	20.4201	20.872	20.1973	19.8781	20.3407	20.6844	20.3069	20.1388	20.4907	21.0059	20.1308	20.4588	20.5311	19.7672	21.1487	21.29	20.1258	20.1052	20.1438	20.1822	20.6033	20.684	20.0644	20.2723	20.0707	20.014	20.0898	20.3222	19.9445	19.9428	19.9504	19.9572	20.406	20.0911	19.825	19.9556	20.1634	20.2265	19.8976	19.7791	19.961	19.8734	19.9957
Q01082	SPTBN1	Spectrin beta chain, non-erythrocytic 1	187	187	16.7565	16.9828	16.5892	16.7403	16.724	16.7129	16.4774	16.7546	16.712	16.458	16.8571	16.9989	16.4509	16.8476	17.0763	16.3595	17.4906	17.5415	16.6929	16.7641	16.7147	16.7936	16.7344	16.9119	17.1008	17.4046	16.457	16.2956	16.9295	17.2277	16.5645	16.7409	16.4952	16.347	16.5881	16.611	16.4786	16.4418	16.3795	16.6621	16.5087	16.3729	16.3714	16.511	16.5231
P12814	ACTN1	Alpha-actinin-1	186	186	17.9027	18.1048	18.2946	18.7033	18.1016	17.7995	18.1867	18.4319	18.2192	17.9713	18.4397	18.6812	18.2826	18.6852	18.5074	17.9129	20.8288	20.8218	17.9271	17.9611	18.2737	18.2255	18.6013	18.6425	18.0459	18.0132	17.9507	18.0702	18.207	18.542	17.8704	17.9126	18.0608	18.0953	18.2719	17.9137	18.634	18.5116	18.3051	18.219	17.9361	18.184	18.0383	17.9245	18.1051
P02545	LMNA	Prelamin-A/C	186	186	18.1224	18.5191	19.105	19.204	19.2956	19.2119	18.7094	19.0734	19.5735	19.1266	18.8167	18.893	18.4421	18.5667	18.8556	18.2483	18.9175	18.8932	18.7962	18.9397	19.6988	19.707	18.8877	18.8722	17.9896	18.1505	18.5385	18.5759	18.2493	18.3898	18.8212	18.6841	18.6195	18.5404	20.1011	20.0712	17.8444	17.866	19.3925	19.5934	18.3705	18.4075	18.6923	18.7781	19.2799
Q13813	SPTAN1	Spectrin alpha chain, non-erythrocytic 1	186	186	16.3838	16.7301	16.2422	16.4766	16.5041	16.2967	16.1735	16.4625	16.5033	16.2446	16.5529	16.704	16.2117	16.5448	16.868	16.1002	17.0628	17.1026	16.3263	16.3982	16.5557	16.5328	16.5586	16.5918	16.7281	16.8604	16.1113	16.0945	16.6178	16.9313	16.4245	16.3543	16.2234	16.1389	16.4583	16.3893	16.2696	16.2908	16.2044	16.3722	16.2113	16.1397	16.1102	16.1584	16.277
P13796	LCP1	Plastin-2	185	185	22.3714	22.5502	23.0427	23.4515	22.3721	22.2561	22.6334	23.1267	22.5094	22.3693	22.6446	22.9619	22.4371	22.7665	22.5762	21.8812	22.4909	22.4244	22.1246	22.1062	22.7337	22.7101	23.2811	22.975	22.3982	22.4666	22.3863	22.4161	22.1259	22.2979	22.1867	22.2445	22.2823	22.3085	22.5579	22.3289	22.0535	21.9558	22.9042	22.8675	22.0229	22.0827	22.1956	22.0163	22.1622
P13639	EEF2	Elongation factor 2	184	184	20.5335	20.7244	20.4358	20.7123	20.4454	20.3457	20.6879	21.029	20.2666	20.2053	20.5278	20.9361	20.2308	20.4851	20.4164	19.8586	20.8305	20.8852	20.4377	20.5291	20.6416	20.6444	20.7458	20.7611	20.7341	20.6358	20.2632	20.3397	20.3028	20.5331	20.3895	20.4875	20.1142	20.1097	20.489	20.3233	20.1001	20.0866	20.5001	20.3921	19.8358	19.8856	20.3492	20.2102	20.4696
P06733	ENO1	Alpha-enolase	184	184	21.7555	21.5475	21.4213	21.1194	21.0929	20.8909	21.4769	21.1537	20.8608	20.5759	20.6123	20.5397	21.0358	20.704	19.8129	20.2378	20.5961	20.5238	21.5242	21.4432	21.5729	21.7564	20.4456	20.4472	21.9494	21.9771	20.724	20.8408	20.8306	20.6885	21.0945	21.2398	20.6208	20.5336	20.9982	20.751	20.565	20.613	21.5387	21.5924	20.081	20.1316	20.9324	20.7432	22.2581
P00558	PGK1	Phosphoglycerate kinase 1	182	182	21.2247	21.2649	20.7116	20.3754	20.1325	19.9165	20.2487	20.4189	20.114	19.957	19.8168	19.972	19.8115	19.8427	19.2413	19.1655	20.2367	20.1989	20.1597	20.2786	20.4097	20.4998	19.9059	19.8046	20.8213	20.7155	19.6817	19.8504	20.0385	20.0841	19.9966	19.9227	19.4936	19.5099	19.9067	19.7132	19.4533	19.4514	20.3733	20.4902	19.1494	19.2462	19.8019	19.6358	20.1433
P08133	ANXA6	Annexin A6	179	179	17.7873	18.0895	19.261	19.5202	18.9601	18.416	20.1813	20.3587	18.8465	18.4161	19.9817	19.879	18.0405	18.5615	18.5931	17.8843	18.0735	18.1047	18.7406	18.7645	18.9496	18.8793	18.7117	18.5773	18.5156	18.7509	18.6998	18.9634	18.9179	19.1828	18.6239	18.8413	18.0855	17.9898	18.4341	17.9986	18.1008	17.9732	19.2785	19.1648	17.5898	17.7879	18.3757	18.136	19.2203
Q00839	HNRNPU	Heterogeneous nuclear ribonucleoprotein U	178	178	20.935	21.114	20.6988	20.7615	20.8494	20.7632	20.6115	21.1274	20.9786	20.8647	20.7793	20.7853	20.4817	20.7869	20.5548	20.2451	20.9605	20.8418	21.0102	21.1505	20.8923	20.9273	20.628	20.842	21.1541	21.1479	20.4459	20.4431	20.9292	21.1467	21.0758	21.1859	20.6789	20.4791	20.7517	20.7772	20.4034	20.4422	20.7067	20.8136	20.2416	20.254	20.6673	20.5518	20.9179
P14625	HSP90B1	Endoplasmin	178	178	19.626	19.7973	20.6583	20.6223	20.7294	20.5064	20.521	20.7085	20.0444	19.9225	20.3031	20.2611	20.2548	20.3454	20.6828	20.0639	20.2763	20.3608	19.9429	19.8719	20.1147	20.1753	20.4591	20.4845	19.7303	19.8196	20.2794	20.3101	20.271	20.3425	20.227	20.4223	20.1816	20.203	20.7762	20.5439	19.8765	19.8474	20.3021	20.2955	20.0226	20.1603	20.0204	19.9486	19.8193
P52272	HNRNPM	Heterogeneous nuclear ribonucleoprotein M	177	177	21.5533	21.2161	21.1152	20.8384	21.1109	21.2783	21.0761	21.0228	21.5444	21.7833	20.8963	20.8541	21.1034	20.9198	20.9285	20.6274	20.9257	20.7795	21.7018	21.7092	21.1153	21.2512	20.7048	20.7638	21.7015	21.5767	20.9621	20.9415	21.6336	21.1959	21.6158	21.6052	21.0142	20.9441	21.0572	21.2472	20.6964	20.7227	21.0877	21.043	20.4902	20.5816	21.1579	21.0622	21.1763
P08238	HSP90AB1	Heat shock protein HSP 90-beta	176	176	20.4375	20.8279	20.4891	20.7568	20.6602	20.3512	20.5216	21.0275	20.4083	20.1174	20.5639	20.6851	20.2613	20.7617	20.6718	19.8465	21.4127	21.3027	20.434	20.5794	20.608	20.7508	20.5882	20.8301	20.3543	20.5176	20.1988	20.1852	20.2254	20.6636	20.418	20.5919	20.2849	20.065	20.3261	20.1621	20.1091	19.9936	20.2531	20.3317	19.7684	19.8261	20.3062	20.1791	20.1949
P49327	FASN	Fatty acid synthase	174	174	14.8839	14.9866	14.919	14.9483	14.8795	14.9788	14.9055	15.1745	14.8854	14.8834	15.0439	15.0691	14.9032	15.1935	15.4313	14.7618	15.227	15.1339	14.9018	14.985	14.9194	15.0967	15.1052	15.304	14.875	15.0308	14.9136	14.7775	14.8989	15.0767	14.8654	14.8385	14.9277	14.712	14.8011	14.9139	14.7514	14.7977	14.7212	14.899	14.8394	14.7091	14.8153	14.9344	14.6963
Q6P2Q9	PRPF8	Pre-mRNA-processing-splicing factor 8	174	174	16.9031	17.4237	16.8472	17.1521	17.1235	16.8879	17.0264	17.2994	17.2627	16.9723	17.2332	17.5396	16.8503	17.3175	17.6328	16.6458	17.3144	17.4001	16.9164	17.0231	17.0354	17.1853	17.2831	17.3686	17.0271	17.1954	16.8017	16.8125	17.1777	17.4719	16.8358	17.0511	17.0526	16.8838	17.1535	16.8155	16.8084	16.8438	16.8157	16.726	16.7433	16.8074	16.8479	16.7508	17.0413
P20700	LMNB1	Lamin-B1	168	168	19.8563	20.0299	19.8482	20.0776	20.0113	19.8905	19.9224	20.0151	20.1377	19.8364	20.0179	20.2292	19.4358	19.6008	19.7644	19.1096	19.846	19.7646	19.9055	19.9337	20.0589	20.0271	19.9031	19.8913	20.1691	20.1973	19.6753	19.5235	19.7475	19.8947	19.9388	19.887	19.7094	19.5925	20.1737	20.1051	19.3037	19.32	19.8767	19.9661	19.2156	19.3308	19.6599	19.6952	20.124
Q14980	NUMA1	Nuclear mitotic apparatus protein 1	165	165	17.5845	17.692	17.3429	17.471	17.6757	17.5437	17.2727	17.4783	17.5824	17.4058	17.6138	17.814	17.3739	17.6711	17.6607	17.025	17.6987	17.7201	17.6636	17.6854	17.8539	17.7623	17.5946	17.565	17.8379	17.8291	17.2381	17.1936	17.8164	17.8919	17.7815	17.6236	17.1555	17.2067	17.3624	17.3334	17.0923	17.1802	17.1968	17.3394	17.0851	17.0435	17.2276	17.3586	17.6459
P55072	VCP	Transitional endoplasmic reticulum ATPase	164	164	17.2091	17.2161	17.5714	17.4446	17.162	17.2164	17.2564	17.1611	17.004	16.9236	17.0471	17.1552	17.1449	17.1052	16.7453	16.3763	17.9236	17.8656	17.4837	17.4619	17.4605	17.6179	17.0995	17.1407	17.3958	17.2927	16.9224	16.9242	17.3791	17.2607	17.1961	17.0961	16.7002	16.7578	17.2181	17.3122	16.7167	16.8046	17.198	17.4132	16.3173	16.3637	16.7927	16.8516	17.1838
P04406	GAPDH	Glyceraldehyde-3-phosphate dehydrogenase	161	161	23.1573	23.7388	22.5708	22.7499	21.9234	21.8379	22.1007	22.7607	21.697	21.6591	21.5744	21.8914	21.5873	21.4798	21.0982	21.1123	22.8209	22.6021	22.5323	22.8572	22.5304	22.5021	21.5867	21.5875	23.494	23.3361	21.461	21.6064	22.3841	22.536	22.0629	22.059	21.3168	21.2618	21.9391	21.8739	21.1462	21.2598	22.1237	22.4709	20.8958	20.9086	21.6473	21.4322	21.8347
P40939	HADHA	Trifunctional enzyme subunit alpha, mitochondrial	158	158	17.6853	18.0678	17.8293	18.0109	17.9428	17.7362	17.5543	17.9123	17.9426	17.5537	17.5787	17.5533	17.2112	17.6174	17.4819	17.0134	17.4461	17.3971	17.5804	17.6225	17.6702	17.573	17.4237	17.4382	17.4641	17.5552	17.1069	17.0825	18.4922	18.6292	17.6715	17.7636	17.2513	17.175	17.8361	17.7243	16.9712	16.9785	17.3536	17.5438	17.0424	16.9721	17.084	17.2085	17.3793
P06576	ATP5B	ATP synthase subunit beta, mitochondrial	157	157	21.5456	21.7339	21.302	21.2939	21.7224	21.6137	21.4923	21.7579	21.3622	21.1859	21.1368	21.1052	20.7712	21.0635	21.1668	20.6314	21.4233	21.2704	21.453	21.4773	21.172	21.2086	20.8838	21.0553	21.3905	21.4357	20.8612	20.9537	22.064	22.2977	21.4332	21.6758	21.2098	20.8922	21.4877	21.4159	20.7476	20.7824	21.0198	21.0075	20.3906	20.4057	21.0173	20.8712	21.1055
P12956	XRCC6	X-ray repair cross-complementing protein 6	156	156	19.5266	19.9164	19.2421	19.4946	19.697	19.4779	19.3633	19.6855	19.8931	19.6077	19.619	19.61	19.3012	19.6888	19.4735	18.816	19.5695	19.5124	19.5665	19.5954	19.6894	19.6703	19.3929	19.4441	19.6555	19.782	19.3127	19.2928	19.7151	20.0791	19.2795	19.3609	19.2202	19.109	19.1746	19.0726	19.1256	19.0831	19.0028	19.0625	18.967	18.969	19.2838	19.1662	19.3542
P09874	PARP1	Poly [ADP-ribose] polymerase 1	155	155	18.6459	18.9545	18.5563	18.6152	19.0772	18.7835	18.4043	18.6193	19.0228	18.7286	18.8788	18.8133	18.6989	19.06	18.978	18.1027	19.3792	19.3713	19.0459	19.2473	19.0437	18.9553	18.8199	18.7983	19.1612	19.3562	18.3126	18.3108	19.1005	19.663	18.7998	18.8873	18.5099	18.3938	18.3583	18.3167	18.384	18.3989	18.331	18.3729	18.0798	18.1831	18.4847	18.4371	18.6827
P11021	HSPA5	78 kDa glucose-regulated protein	154	154	19.3149	19.6696	20.4401	20.8253	20.6029	20.3685	20.2168	20.7817	19.6781	19.3605	20.0573	19.9406	19.7177	20.0892	19.894	19.041	20.7124	20.5472	19.6989	19.5724	20.2095	20.1693	19.9738	20.0462	19.5045	19.5236	19.5589	19.6693	20.2937	20.4726	19.8526	19.7328	19.4455	19.3653	20.6266	20.2603	19.168	19.0906	19.8585	20.0443	18.9325	19.227	19.4458	19.3365	19.3112
P42704	LRPPRC	Leucine-rich PPR motif-containing protein, mitochondrial	152	152	17.2067	17.5084	17.1093	17.391	17.6063	17.2907	17.2601	17.5789	17.314	17.0217	17.4844	17.8553	17.1939	17.6031	18.2404	16.8849	17.5041	17.6682	17.1339	17.1592	17.3995	17.2659	17.5366	17.6004	17.1218	17.1364	17.0099	17.065	17.2264	17.6635	17.1546	17.2539	17.309	17.2181	17.3902	17.1161	16.8918	17.0018	16.9337	16.9295	16.9481	16.9352	17.3197	17.1131	17.1326
P07237	P4HB	Protein disulfide-isomerase	152	152	18.7183	18.941	20.1615	20.5709	19.5635	19.2321	19.528	20.0467	19.3172	18.981	19.8372	19.783	19.4522	19.8711	19.8459	19.0462	19.568	19.5955	19.027	18.8937	19.3223	19.2771	20.2861	20.3296	18.6189	18.7416	19.207	19.2368	19.2336	19.3553	18.7703	18.8334	19.125	19.1301	20.1385	19.7996	18.854	18.7821	19.3986	19.4687	19.0367	19.1929	18.9769	18.9116	19.0714
P11142	HSPA8	Heat shock cognate 71 kDa protein	148	148	19.4896	19.5462	19.5419	19.3167	19.5493	19.3159	19.3495	19.3965	19.2231	19.1593	19.2122	18.9884	19.0055	19.02	18.7719	18.1407	19.556	19.5278	19.4394	19.6804	19.8432	19.7171	19.0025	18.9713	19.6387	19.6155	18.8802	18.8266	19.3985	19.2822	19.3041	19.3048	18.6687	18.6318	19.139	19.1627	18.4695	18.5813	19.1705	19.4827	18.0653	18.0467	18.935	18.8084	19.1132
O75643	SNRNP200	U5 small nuclear ribonucleoprotein 200 kDa helicase	148	148	17.4449	17.801	17.247	17.4074	17.4916	17.3325	17.202	17.5816	17.5777	17.2547	17.5122	17.7575	17.0563	17.6174	17.8275	17.0199	17.8615	17.7915	17.3633	17.463	17.3403	17.5289	17.6269	17.7132	17.4134	17.6333	17.0966	17.1038	17.4158	17.8284	17.2619	17.4203	17.1529	17.0629	17.3213	17.2138	17.081	17.1267	17.1224	17.1752	17.0309	17.0282	17.0424	17.1143	17.18
P29401	TKT	Transketolase	147	147	21.603	21.6372	21.2007	21.2639	20.8588	20.6008	21.4692	21.448	21.0152	20.7893	20.9436	21.0883	20.9034	20.9515	20.5562	20.1041	20.5668	20.716	20.9807	20.9974	20.9806	20.911	20.9679	20.9517	21.1725	21.1469	20.8053	20.9763	20.7763	20.677	20.5866	20.4705	20.5054	20.4895	20.7422	20.6763	20.4963	20.6679	21.5504	21.664	19.992	20.074	20.8155	20.6876	21.1244
Q13576	IQGAP2	Ras GTPase-activating-like protein IQGAP2	143	143	16.0956	16.492	15.8741	16.0937	16.2553	15.9682	16.216	16.5745	16.2773	15.9941	16.3616	16.6786	16.0346	16.3373	16.4295	15.706	16.5563	16.6074	15.9348	15.8985	16.3668	16.3334	16.1329	16.0448	16.3074	16.4556	15.9436	16.0204	16.0903	16.3912	16.0832	16.094	15.6808	15.9761	15.9515	15.7902	15.7746	15.8538	15.9571	15.8082	15.8342	15.9408	15.9525	15.8664	16.2424
P25705	ATP5A1	ATP synthase subunit alpha, mitochondrial	142	142	18.9228	19.3453	19.0828	19.3323	19.6476	19.3518	18.8799	19.3609	18.7979	18.6245	19.141	19.2731	18.3355	18.7897	18.7865	18.2106	19.5177	19.4223	18.8434	19.091	19.0258	19.001	18.7728	18.7683	18.6918	18.8734	18.3457	18.3622	19.5957	20.2856	18.8144	19.0535	18.4426	18.2885	19.0313	18.7744	18.0581	18.0047	18.4066	18.5447	17.9486	18.0003	18.4103	18.2062	18.5403
P30101	PDIA3	Protein disulfide-isomerase A3	142	142	20.8647	21.1183	21.6363	21.7994	21.6729	21.4278	21.2466	21.6203	21.0446	20.7196	21.1406	21.0844	20.7597	21.113	21.0212	20.4764	21.7789	21.6593	21.1403	21.0495	21.0895	21.139	21.1675	21.2873	20.9268	20.9305	20.7124	20.7989	21.2704	21.4735	21.0366	21.0315	20.7024	20.5846	21.4479	21.3104	20.4339	20.3519	21.0177	21.1418	20.3133	20.3126	20.5763	20.5602	20.7091
P07814	EPRS	Bifunctional glutamate/proline--tRNA ligase	141	141	17.034	17.3149	17.1042	17.2939	17.0513	16.8975	16.8299	17.4449	17.0529	16.847	17.2708	17.5212	16.821	17.351	17.3622	16.6869	17.5633	17.4824	17.0139	17.0717	17.1423	17.1919	17.324	17.3957	16.9377	17.1119	16.8136	16.6697	16.9576	17.3153	16.8679	17.0758	16.8556	16.6674	17.0844	17.0094	16.758	16.7086	16.7801	17.0571	16.7292	16.6022	16.7246	16.8524	16.871
Q08211	DHX9	ATP-dependent RNA helicase A	140	140	17.3371	17.7282	17.2795	17.499	17.4749	17.2455	17.3641	17.6465	17.6787	17.4685	17.4054	17.7205	17.3236	17.4264	17.5727	17.1521	17.6083	17.6946	17.4879	17.5565	17.4187	17.4188	17.541	17.4011	17.5531	17.6504	17.2484	17.2421	17.4103	17.8217	17.3275	17.4299	17.3231	17.2682	17.3667	17.1585	17.2703	17.1847	17.1963	17.1432	17.052	17.2055	17.5876	17.2248	17.3748
P07900	HSP90AA1	Heat shock protein HSP 90-alpha	136	136	19.8385	20.2534	20.0301	20.3386	20.0224	19.9218	19.8544	20.3649	19.9523	19.7297	20.0084	20.1884	19.8298	20.0988	20.1481	19.4366	20.9717	20.9406	19.8074	19.8753	20.2181	20.2439	20.0759	20.1843	20.063	20.1441	19.6903	19.6405	19.8299	20.1121	19.7795	19.8969	19.5831	19.5472	19.6146	19.5219	19.5732	19.5116	19.6976	19.7835	19.4898	19.4149	19.7743	19.6552	19.7624
P38646	HSPA9	Stress-70 protein, mitochondrial	136	136	19.5121	19.7338	19.6347	19.7834	20.1853	19.9524	19.6092	20.16	19.5262	19.3847	19.7615	19.9346	19.1426	19.4152	19.8879	19.1589	20.3778	20.4333	19.6451	19.7441	19.7456	19.6782	19.5275	19.6387	19.6401	19.63	19.3216	19.2452	19.9941	20.3752	19.6814	19.6765	19.2853	19.206	19.7457	19.6317	19.0677	19.1738	19.3273	19.478	19.0764	19.1059	19.3148	19.2725	19.4049
P04083	ANXA1	Annexin A1	134	134	19.0751	19.062	19.4262	19.3088	19.6384	19.4005	19.623	19.3429	19.8114	19.5567	19.3153	18.8701	19.0532	19.0251	18.7729	18.2883	17.69	17.4712	19.9444	20.0839	20.0901	20.1032	18.8803	18.6786	17.0901	17.4391	18.8212	18.9109	19.0362	18.8023	19.3265	19.2536	18.6194	18.5849	18.9784	18.8006	18.2529	18.3163	19.5093	19.5523	17.8383	18.0065	18.8632	18.8441	20.3686
P04040	CAT	Catalase	129	129	17.3481	17.4797	18.2815	18.3578	16.7817	16.759	16.7473	17.1119	19.3973	19.1838	16.8444	16.9178	17.797	18.2828	17.319	16.8895	16.9011	16.7257	17.5111	17.5845	16.9329	16.9853	17.8072	17.7711	17.5916	17.746	16.6749	16.5576	18.2541	18.4989	16.8905	17.1404	17.705	17.4594	17.9732	18.0501	17.1619	16.9452	18.2342	18.2471	16.4673	16.4349	16.6437	16.6807	16.566
P07355	ANXA2	Annexin A2	129	129	17.981	18.2868	19.9907	19.854	19.0731	18.7391	20.2739	20.149	18.819	18.566	19.8544	19.4026	18.3961	18.4741	18.5658	18.2296	17.7312	17.8207	18.5591	18.2698	18.9927	18.9923	18.9876	18.7445	18.205	18.1938	18.5874	18.8069	18.6819	18.6115	19.2317	19.3683	18.2082	18.2936	20.0321	19.5074	17.7336	17.8142	20.2013	20.4332	18.0092	18.4292	18.3655	18.2109	18.7103
P26038	MSN	Moesin	128	128	18.1993	18.5347	18.6572	19.0979	18.2938	18.2308	18.4332	18.9807	18.3332	18.1924	18.7496	18.9504	18.2431	18.5028	18.3609	17.5959	18.7728	18.7342	18.1095	18.0748	18.4949	18.5592	18.5431	18.5586	18.21	18.2197	18.1167	18.2644	18.186	18.3003	18.0758	18.044	18.098	17.9822	18.098	18.0615	18.0716	18.1337	18.2797	18.3803	17.8757	17.899	18.2542	18.0872	18.2058
P68104	EEF1A1	Elongation factor 1-alpha 1	127	127	18.7204	19.0003	19.0812	19.0978	18.6929	18.8743	18.781	19.25	18.421	18.3714	18.7637	18.8947	18.4357	18.6938	18.3438	17.9227	18.914	18.7955	18.8606	18.9448	18.8473	19.0644	18.7134	18.6844	18.7766	18.9626	18.3766	18.3123	18.5145	18.7668	18.6578	18.7333	18.2048	18.1204	18.6543	18.7602	17.8459	17.9105	18.6449	18.8289	17.7348	17.7753	18.32	18.3348	18.4432
Q9UPN3	MACF1	Microtubule-actin cross-linking factor 1, isoforms 1/2/3/5	127	127	16.0485	16.3001	16.0208	16.0732	16.3029	16.0216	16.0429	16.0785	16.0672	15.8744	16.0691	16.4653	16.0038	16.1552	16.5456	15.7694	16.6342	16.7624	15.9316	15.8672	16.2704	16.2402	16.3346	16.3027	16.1484	15.9195	15.9274	15.952	16.1692	16.319	16.1489	15.9725	15.8419	16.0174	15.9533	15.8176	15.8161	16.0492	15.9929	15.8827	15.8685	15.9793	15.9247	15.9287	16.1138
P06396	GSN	Gelsolin	125	125	18.1964	18.9035	18.128	18.0998	17.9681	17.7666	17.8132	18.1583	17.4612	17.3702	17.8208	18.0228	17.5674	17.6122	17.5184	17.3216	18.4028	18.4292	17.6247	17.6049	18.4894	18.3352	17.8936	17.8893	17.9532	17.9884	17.6046	17.7514	17.7602	17.7525	17.8577	17.9737	17.4729	17.5841	18.0213	17.8606	17.6124	17.5097	17.9544	17.9216	17.3113	17.5524	17.6884	17.4948	18.0547
P13010	XRCC5	X-ray repair cross-complementing protein 5	125	125	19.4458	19.9716	19.2484	19.6908	19.7068	19.2399	19.5554	19.9309	19.8389	19.6474	19.6849	20.1935	19.3797	19.7524	19.6893	19.0497	19.9891	19.9611	19.3234	19.4842	19.7259	19.5939	19.7281	19.5308	19.5387	19.6474	19.2314	19.3907	19.5772	20.1697	19.3265	19.4409	19.1344	19.1649	19.3609	18.9804	19.1739	19.1563	19.1771	19.0841	19.0292	19.2218	19.4795	19.153	19.5935
Q7KZF4	SND1	Staphylococcal nuclease domain-containing protein 1	123	123	19.2586	19.3388	19.1234	19.2343	19.1978	19.2436	19.2908	19.5952	19.1915	19.1586	19.3305	19.5793	19.1695	19.4983	19.3529	18.8527	19.617	19.5875	19.4024	19.3912	19.312	19.3239	19.5147	19.4958	19.116	19.1554	19.0746	19.071	19.0529	19.2812	19.1403	19.1694	19.1573	19.0242	19.3344	19.2025	18.9319	18.8785	19.0838	19.1536	18.6861	18.8272	19.1309	18.8978	18.9351
P53396	ACLY	ATP-citrate synthase	122	122	19.0753	19.2774	19.503	19.6462	19.1977	19.1483	19.2817	19.549	19.3795	19.1908	19.2239	19.5132	19.1979	19.3975	19.2448	18.6281	19.8177	19.8682	19.4283	19.6415	19.3977	19.3588	19.5927	19.4837	19.3771	19.4929	19.0758	19.1355	19.0775	19.2644	18.9435	19.1859	19.0372	18.9753	19.4439	19.1183	19.2203	18.8841	19.2051	19.1363	18.6965	18.7771	19.0209	18.9248	19.2389
Q92616	GCN1	eIF-2-alpha kinase activator GCN1	121	121	16.999	17.2636	17.0346	17.3124	17.0098	16.9461	16.9185	17.2678	17.0629	16.9582	17.1298	17.5067	16.9476	17.1716	17.167	16.926	17.3862	17.3832	16.8952	16.9582	17.2165	17.1019	17.4276	17.4297	16.942	17.0107	16.8401	16.9735	16.9688	17.2549	16.9511	17.0072	16.9234	16.966	17.0765	16.7938	16.913	16.9585	16.9748	16.8217	16.8167	16.9325	17.0447	16.953	16.9903
Q9Y3Z3	SAMHD1	Deoxynucleoside triphosphate triphosphohydrolase SAMHD1	121	121	17.5893	17.9364	19.5185	20.0021	18.4552	18.0134	19.6412	20.0051	18.0921	17.8149	19.1168	19.7575	18.2206	18.8034	17.6917	17.3198	17.496	17.4486	17.944	17.7477	18.1203	18.0952	18.8426	18.8409	17.6388	17.6544	18.3397	18.3018	18.0216	18.3935	17.8167	17.8235	17.7242	17.5717	19.3961	18.6978	17.3221	17.3556	18.4928	18.62	17.1897	17.1597	17.9057	17.6123	17.4454
P41218	MNDA	Myeloid cell nuclear differentiation antigen	119	119	19.1807	19.4322	20.7883	20.6022	19.6595	19.4288	20.8104	20.7331	19.6757	19.4236	20.3996	20.0818	19.582	19.8933	19.294	18.8474	18.8546	18.902	19.0017	18.8731	19.407	19.3915	19.8287	19.7167	18.872	18.9541	19.4949	19.566	19.2257	19.2108	19.2554	19.3149	19.3797	19.3359	20.5571	20.0432	19.011	19.0215	21.1999	21.0806	18.9859	18.9878	19.2058	19.1662	19.3568
P68371	TUBB4B	Tubulin beta-4B chain	118	118	21.7166	21.8728	21.6245	21.8097	21.4851	21.5217	21.7902	22.0268	21.1554	21.128	21.4865	21.6886	21.0389	21.3544	21.1817	20.6259	21.9725	21.893	21.5553	21.6993	21.7575	21.8024	21.4888	21.5041	22.6462	22.6632	20.8297	21.1174	21.5203	21.9019	21.644	21.9952	21.2109	20.9469	22.1226	22.0463	20.7894	20.7778	21.5968	21.4952	20.2786	20.4701	21.4527	21.1374	21.362
O43707	ACTN4	Alpha-actinin-4	116	116	17.7613	18.5113	18.1245	18.538	17.956	17.4917	17.7371	18.1996	18.0245	17.6631	18.2919	18.5205	18.0087	18.3897	18.1477	16.9801	18.7688	18.6525	17.5134	17.5903	18.2485	18.23	18.3335	18.3415	17.6438	17.8253	17.6045	17.5171	17.6192	18.0897	17.4184	17.4646	17.618	17.4948	17.7436	17.6163	17.4506	17.5068	17.8326	17.761	17.36	17.3865	17.5112	17.4918	17.7467
P48735	IDH2	Isocitrate dehydrogenase [NADP], mitochondrial	116	116	20.0532	20.4745	19.1133	19.3189	20.2733	19.743	19.3125	19.6834	19.6842	19.3617	19.5702	19.5207	19.1403	19.4668	19.67	18.8175	19.7726	19.6923	19.4421	19.4797	19.7809	19.7942	19.4067	19.4608	19.6705	19.8199	19.0352	19.0591	19.7512	20.1604	19.9185	19.8804	19.0369	19.0469	19.4373	19.2117	18.9628	18.9596	18.9366	19.03	18.906	18.9925	19.4627	19.2125	19.6451
P22626	HNRNPA2B1	Heterogeneous nuclear ribonucleoproteins A2/B1	115	115	21.2501	21.335	20.9492	20.9302	21.1276	21.0964	20.8321	20.9373	21.1311	21.0316	21.0149	21.1555	20.7856	20.9455	20.8259	20.3521	21.1671	21.062	21.203	21.1037	21.2165	21.1887	20.8861	20.9051	21.3097	21.2791	20.4542	20.5533	21.1253	21.1043	20.9965	20.9853	20.472	20.283	20.6099	20.5681	20.1661	20.3508	20.6074	20.8067	20.2216	20.4522	20.5244	20.6483	20.9039
P49792	RANBP2	E3 SUMO-protein ligase RanBP2	114	114	16.5266	16.796	16.61	16.8678	16.7935	16.5707	16.5247	16.7701	16.7176	16.5128	16.7377	17.0558	16.5496	16.893	16.9516	16.2531	17.0846	17.1911	16.4924	16.5432	16.9366	16.7822	17.0114	16.8375	16.639	16.66	16.446	16.3539	16.648	16.8555	16.6058	16.4347	16.4098	16.4727	16.4224	16.5002	16.3304	16.3526	16.3772	16.5197	16.4269	16.2616	16.3981	16.4526	16.6252
Q01518	CAP1	Adenylyl cyclase-associated protein 1	113	113	18.6296	19.2896	19.248	19.8012	18.8933	18.5134	18.8175	19.5752	18.7462	18.3382	18.9338	19.456	18.4953	18.8289	18.5987	18.0394	20.3252	20.424	18.5518	18.3766	19.2018	19.0291	19.0412	19.0698	18.6645	18.7036	18.3512	18.464	18.5491	19.0172	18.5015	18.4538	18.1503	18.1572	18.618	18.4121	18.0823	18.1977	18.7045	18.6649	18.0425	18.1396	18.3403	18.2601	18.5723
P68363	TUBA1B	Tubulin alpha-1B chain	113	113	18.47	18.683	18.272	18.6199	18.4564	18.0627	18.5785	18.7855	17.9853	17.9011	18.268	18.7135	17.8354	18.0679	17.6259	17.0287	19.0579	19.041	18.1779	18.2791	18.4577	18.5532	18.3953	18.4084	19.0354	19.3041	17.7697	17.9541	18.1702	18.5558	18.1794	18.3806	17.8927	17.7937	18.6717	18.3846	17.5311	17.5524	18.1927	18.1773	16.6683	16.7617	18.2648	17.8472	18.1602
P50990	CCT8	T-complex protein 1 subunit theta	112	112	18.4604	18.7856	18.4661	18.6881	18.4855	18.4584	18.3746	18.885	18.1357	18.1193	18.6081	18.7486	18.2613	18.6913	18.7954	17.9962	18.7213	18.7575	18.346	18.4281	18.5951	18.6415	18.6468	18.7473	18.4416	18.5317	18.3083	18.1186	18.4461	18.7082	18.3841	18.3647	18.173	18.0783	18.3494	18.1925	18.1744	18.1929	18.1933	18.2503	18.0907	17.9274	18.2534	18.2396	18.389
O60610	DIAPH1	Protein diaphanous homolog 1	112	112	16.609	16.8428	16.9051	17.2273	16.8431	16.6975	16.8165	17.4569	16.6009	16.4714	17.1138	17.5531	16.4892	16.8021	16.9807	16.3918	18.2377	18.3605	16.5591	16.4921	17.0034	17.0814	17.0488	17.0627	16.7205	16.6876	16.7626	16.6828	16.6332	16.819	16.6633	16.6068	16.6016	16.3983	16.785	16.7016	16.5285	16.4278	16.6236	16.7636	16.5661	16.4758	16.6405	16.5385	16.811
Q99798	ACO2	Aconitate hydratase, mitochondrial	111	111	18.3628	18.5047	18.3885	18.689	18.5068	18.3584	18.2316	18.4777	18.3224	18.2068	18.4846	18.4798	18.149	18.3772	18.3497	17.5245	19.0573	18.9598	18.4312	18.3547	18.8242	18.6728	18.5367	18.4597	18.7663	18.7272	17.6996	17.7738	18.9089	19.2821	18.4656	18.3233	18.0294	18.0114	18.5799	18.4956	17.678	17.7602	18.162	18.4378	17.6169	17.5403	17.7795	17.9748	18.1618
P12270	TPR	Nucleoprotein TPR	111	111	17.2285	17.5051	17.298	17.5037	17.5196	17.4313	16.8044	17.4081	17.4368	17.0313	17.5121	17.7836	17.0778	17.6649	17.8043	16.8106	17.9827	17.8415	17.1518	17.0752	17.5026	17.5974	17.5523	17.5337	17.2572	17.2544	16.8677	16.882	17.3018	17.8158	17.1568	17.2077	16.8275	16.8198	17.1839	17.0999	16.7208	16.7077	16.9281	17.0841	16.7421	16.6942	16.8589	16.9911	17.0373
P11586	MTHFD1	C-1-tetrahydrofolate synthase, cytoplasmic	110	110	19.0014	19.1797	18.6009	18.8326	18.8051	18.6563	18.8593	18.9921	18.437	18.3598	18.5454	18.968	18.6145	18.71	18.6968	18.1667	19.3983	19.2801	18.865	18.8165	18.9881	18.8339	18.9779	18.7487	18.9593	18.8112	18.5905	18.6441	18.6155	18.8129	18.8958	18.8305	18.2802	18.3749	18.8828	18.5164	18.311	18.4209	18.7307	18.6715	18.095	18.2128	18.6157	18.49	18.7168
P37837	TALDO1	Transaldolase	110	110	22.3061	21.9412	21.5232	21.3262	21.2613	21.0664	21.6531	21.2491	21.9521	22.0632	21.1616	21.1389	21.3229	21.3289	20.9558	20.7199	21.2093	21.1904	22.1979	22.5295	21.4225	21.3698	21.087	20.9218	21.7368	21.9817	21.1645	21.4107	21.3457	21.3414	21.6616	21.924	21.5535	21.4805	21.4021	21.1282	21.5928	21.4357	21.5723	21.4457	21.0048	21.1791	21.5597	21.3266	22.3439
P04075	ALDOA	Fructose-bisphosphate aldolase A	109	109	19.2079	19.1558	19.1016	18.9291	18.7467	18.6369	19.1393	19.0571	18.674	18.4851	18.8644	18.8193	18.6904	18.7	18.5423	18.0552	19.4025	19.4481	18.9373	18.8212	18.9329	18.9982	18.8109	18.839	19.0502	18.9981	18.7807	18.6836	18.6782	18.515	18.7441	18.5886	18.3928	18.2886	18.4978	18.5726	18.3666	18.4768	19.0077	19.1145	17.8723	18.0984	18.6401	18.6755	18.9346
Q92608	DOCK2	Dedicator of cytokinesis protein 2	109	109	16.7772	17.1263	16.69	16.9709	16.8363	16.7229	16.6274	16.9577	16.7715	16.5876	16.9571	17.3153	16.585	16.9101	16.9051	16.3516	16.7998	16.8991	16.6487	16.7503	16.6123	16.7925	17.0237	16.8824	16.8753	16.9063	16.5551	16.4921	16.675	17.0813	16.6292	16.6632	16.4851	16.4067	16.6393	16.5572	16.4864	16.4855	16.6146	16.6423	16.4166	16.3733	16.5645	16.4737	16.4765
Q14697	GANAB	Neutral alpha-glucosidase AB	109	109	19.2798	19.3343	19.3927	19.7843	19.6253	19.4781	19.4306	19.4427	19.4822	19.3413	19.7303	19.928	19.4986	19.6922	20.0504	19.2526	19.8413	19.8174	19.3355	19.4851	19.2656	19.3481	19.6897	19.6951	19.4545	19.4585	19.3357	19.3294	19.4422	19.4071	19.1647	19.155	19.3036	19.4241	19.3885	19.2899	19.1732	19.2182	19.1342	19.174	19.2095	19.2507	19.2075	19.1631	19.1808
P31948	STIP1	Stress-induced-phosphoprotein 1	109	109	18.7169	19.0168	18.7435	19.0889	18.8292	18.7132	18.715	19.1581	18.6655	18.5938	19.0085	19.1672	18.7131	19.0833	19.099	18.656	19.8102	19.7746	18.6225	18.5968	19.0125	19.0759	19.2319	19.1022	18.8898	18.8777	18.4556	18.6221	18.6633	19.1457	18.6451	18.9306	18.5705	18.6078	18.8553	18.5561	18.831	18.5364	18.7989	18.6994	18.4785	18.7435	18.792	18.5572	18.7574
P78371	CCT2	T-complex protein 1 subunit beta	106	106	18.0973	18.3671	18.0707	18.0887	17.9716	18.0203	18.0199	18.247	17.7117	17.601	17.959	18.0469	17.7563	17.8299	17.8858	17.3353	18.284	18.2505	17.9625	17.9432	18.1063	18.0973	17.8845	17.9416	18.1948	18.3274	17.6792	17.6161	18.0562	18.2251	17.9705	18.0227	17.5264	17.5016	17.8908	17.8063	17.484	17.4175	17.7662	17.9147	17.4106	17.5104	17.5976	17.6096	17.8133
Q14152	EIF3A	Eukaryotic translation initiation factor 3 subunit A	106	106	16.7183	16.962	16.9112	17.1424	16.8263	16.7714	16.9197	17.1784	16.8107	16.6546	17.16	17.4581	16.758	17.1081	17.4374	16.3191	17.0859	17.2061	16.6808	16.6181	16.9859	16.9367	17.3528	17.2703	16.6305	16.7748	16.7497	16.7272	16.7142	16.982	16.7143	16.7657	16.5933	16.5236	16.786	16.6149	16.3725	16.4879	16.6458	16.7627	16.3782	16.5074	16.6225	16.6828	16.7668
P36578	RPL4	60S ribosomal protein L4	106	106	18.2043	18.0758	17.8989	17.6272	17.8977	17.9385	18.0449	17.9328	17.5744	17.6223	17.5786	17.7239	17.5665	17.486	17.6607	17.2994	17.8314	17.9852	17.8629	17.8037	18.0531	18.079	17.5966	17.7371	18.3109	18.2545	17.7266	17.8746	18.0818	17.7178	18.0475	18.0361	17.4715	17.6307	17.9304	18.1157	17.4083	17.5572	17.8463	17.9328	16.9409	17.2922	17.7106	17.7147	17.9242
P53621	COPA	Coatomer subunit alpha	104	104	18.2155	18.4188	18.4208	18.7094	18.403	18.1306	18.6794	18.8115	18.5852	18.3969	18.3222	18.8849	18.22	18.3045	18.2838	17.9034	18.9805	19.2297	18.2694	18.4209	18.4621	18.3742	18.5726	18.3663	18.3266	18.4155	18.1167	18.3172	18.3662	18.6959	18.3601	18.3248	17.9339	18.2758	18.5931	18.1745	18.0724	18.1312	18.5211	18.2088	17.9453	18.1744	18.232	18.0359	18.4427
P0DMV8;P0DMV9	HSPA1A;HSPA1B	Heat shock 70 kDa protein 1A;Heat shock 70 kDa protein 1B	104	104	19.3287	19.5464	19.4713	19.5431	19.303	19.1897	19.013	19.3901	19.0177	18.8142	19.2656	19.1283	19.1525	19.3712	19.0813	18.4114	20.6602	20.4641	19.4658	19.5764	19.91	19.8584	18.9869	19.0635	19.7933	19.8665	18.6673	18.6164	19.2448	19.2686	19.3546	19.2923	18.879	18.8611	18.8046	18.8067	18.7261	18.8916	19.195	19.4291	18.5065	18.3477	18.7714	18.8863	19.1304
Q15233	NONO	Non-POU domain-containing octamer-binding protein	104	104	18.0757	18.2704	17.9185	18.0735	18.2439	18.2739	17.8292	17.9264	18.1133	18.0021	18.1262	18.275	17.9483	17.9077	17.6121	17.1464	18.4205	18.3388	18.0076	18.1556	18.5217	18.5155	17.9963	17.8772	18.2628	18.3528	17.4535	17.5545	18.3265	18.4606	18.1037	18.0969	17.4476	17.5369	17.7885	17.6507	17.3687	17.4483	17.7565	17.8654	17.136	17.3879	17.6835	17.6823	17.9658
P06737	PYGL	Glycogen phosphorylase, liver form	104	104	16.9938	17.4788	17.0917	17.7364	17.126	16.7223	17.0976	17.7149	16.8387	16.8475	17.2964	17.7856	16.9287	17.423	17.3435	16.7101	17.1618	17.2652	16.6886	16.8371	17.2094	16.9959	17.599	17.464	17.0385	17.0268	16.6737	17.0408	16.9442	17.2507	16.8086	16.9651	16.7852	16.9169	17.0644	16.6242	16.9369	16.8246	16.9949	16.6763	16.6633	16.9063	17.185	16.6924	17.2064
P00367	GLUD1	Glutamate dehydrogenase 1, mitochondrial	103	103	19.9151	20.3081	20.2304	20.411	20.541	20.398	20.171	20.3857	20.3123	20.151	20.3846	20.4131	19.8282	20.0751	20.2182	19.4239	19.7784	19.7353	20.122	20.3706	20.1236	20.2415	19.9741	20.0321	20.1736	20.2682	19.7989	19.8066	20.5779	20.7235	20.1402	20.249	19.9269	19.9546	20.2472	20.0192	19.6222	19.6015	19.8717	19.8978	19.2706	19.3029	19.7502	19.7084	20.2052
P19338	NCL	Nucleolin	103	103	19.7776	20.3714	19.3138	19.4346	20.0482	19.6716	19.1619	19.6988	19.6038	19.3747	19.6227	19.3744	19.3768	19.6795	19.1572	18.6438	19.7539	19.5749	19.519	19.6671	19.9429	20.0419	19.3422	19.4558	19.4011	19.7869	18.9638	19.0556	19.6461	19.9918	19.3472	19.409	19.1453	18.922	19.1742	19.0398	19.0833	19.0073	18.8101	19.0483	18.4019	18.6316	19.3466	19.1713	19.4168
Q13263	TRIM28	Transcription intermediary factor 1-beta	103	103	19.1592	19.2531	18.2911	18.5681	18.9712	18.9434	18.4863	18.7607	19.2897	19.1378	18.8122	18.7921	18.6455	18.9848	19.0053	18.5426	19.2982	19.2045	19.1094	19.0373	19.1342	19.0419	18.7297	18.7621	19.3292	19.189	18.4642	18.4166	19.1027	19.3249	19.3364	19.3287	18.8792	18.6822	18.5921	18.5069	18.8542	18.716	18.282	18.4608	18.4795	18.5452	18.9659	18.8023	18.9642
O75367	H2AFY	Core histone macro-H2A.1	102	102	21.201	21.5279	20.2282	20.1805	21.0598	20.9009	20.0976	20.3015	20.4931	20.2084	20.2532	20.2212	19.5681	19.8014	20.0416	19.5317	20.4295	20.3362	20.6157	20.7941	20.9582	21.0546	19.9888	20.0298	21.0978	21.2389	19.4012	19.7389	21.6489	21.9566	20.5524	20.7325	19.5773	19.5818	20.1688	20.0901	19.416	19.4727	19.8061	19.8365	19.1529	19.1034	19.735	19.6077	20.4815
Q7Z6Z7	HUWE1	E3 ubiquitin-protein ligase HUWE1	102	102	15.017	15.0343	15.2435	15.3663	15.1269	14.9616	15.0495	15.0009	15.2006	15.1934	15.0311	15.3556	15.2956	15.2458	15.0684	14.6851	15.4565	15.4824	15.0521	15.0398	15.2437	15.1616	15.4364	15.3051	15.1862	15.1532	14.9671	15.0988	15.2013	15.2267	15.1454	14.9102	14.8459	15.0132	15.1412	14.943	14.8785	15.1573	15.0334	15.0512	14.8538	14.9717	14.9624	15.0405	15.0882
Q02880	TOP2B	DNA topoisomerase 2-beta	102	102	17.5227	17.9833	17.1699	17.6092	17.5562	17.3325	17.0765	17.4182	17.5938	17.2365	17.4859	17.7642	17.0414	17.5893	17.916	16.8617	17.44	17.4873	17.1024	17.3389	17.4962	17.575	17.8082	17.632	17.1988	17.37	16.8819	16.9912	17.6274	18.0703	17.1392	17.2173	17.0692	17.0636	17.4922	17.0653	17.0509	17.0144	17.0927	16.9612	16.713	16.9503	17.0842	16.8637	17.3143
P55084	HADHB	Trifunctional enzyme subunit beta, mitochondrial	101	101	19.0914	19.0457	19.1226	18.9274	19.2153	19.2423	18.8176	18.9471	19.0443	19.0746	18.7984	18.9256	18.7342	18.7195	18.9402	18.4106	18.7981	18.7836	19.1749	19.1815	18.8431	18.8838	18.8344	18.8424	18.9456	18.8116	18.4817	18.6462	20.2267	19.5893	19.2465	19.2385	18.694	18.7686	19.1287	19.1519	18.3749	18.48	18.8319	18.9583	18.4175	18.4146	18.5625	18.5443	18.8033
Q12906	ILF3	Interleukin enhancer-binding factor 3	101	101	18.6558	19.0598	18.4045	18.8374	18.6258	18.5125	18.3007	18.7559	18.7774	18.4788	18.7126	18.8482	18.4133	18.9175	18.8079	17.871	19.1131	19.2803	18.5437	18.6086	18.6307	18.7056	18.7293	18.833	18.4408	18.6136	18.1573	18.1822	18.4582	18.9463	18.5503	18.5543	18.1688	18.1204	18.4866	18.3316	18.1569	18.103	18.3285	18.4261	18.1623	18.1163	18.2937	18.246	18.6008
Q16891	IMMT	MICOS complex subunit MIC60	101	101	16.7226	17.0484	16.7452	17.1448	17.262	17.0694	16.6377	17.145	16.8239	16.608	17.1221	17.1469	16.5491	17.0394	17.3626	16.4044	17.4285	17.4356	16.7088	16.7606	16.9088	16.9457	17.0897	17.1328	16.671	16.6584	16.478	16.5545	16.9922	17.2983	16.7906	16.835	16.5728	16.5532	16.8224	16.7949	16.3719	16.4428	16.4215	16.6049	16.379	16.336	16.4499	16.5061	16.7638
P22314	UBA1	Ubiquitin-like modifier-activating enzyme 1	101	101	18.23	18.5701	18.0999	18.3675	18.0206	17.9291	18.2088	18.3882	18.1137	17.8952	18.1249	18.4783	17.8762	18.4354	18.1994	17.0038	18.7589	18.9099	18.1251	18.1202	18.1344	18.1069	18.6252	18.452	18.2566	18.3825	17.6376	17.6788	18.0034	18.2688	17.8403	17.9156	17.6635	17.6443	18.0738	17.9728	17.6221	17.6178	18.1076	18.1005	17.3619	17.283	17.7704	17.8283	18.0275
O75083	WDR1	WD repeat-containing protein 1	101	101	18.1787	18.8068	18.4218	18.7595	18.0956	17.8945	18.2921	18.669	18.3402	18.0259	18.4173	18.413	18.0894	18.4404	18.01	17.4891	19.3668	19.0843	18.043	18.0173	18.3327	18.2859	18.3106	18.3349	18.1774	18.366	18.0388	18.1272	17.9595	18.3193	17.8848	17.8084	17.7573	17.6774	17.9894	17.8483	17.7438	17.8038	18.0994	18.1803	17.5105	17.5675	17.8402	17.8554	18.0471
Q99832	CCT7	T-complex protein 1 subunit eta	100	100	16.7369	16.7287	16.5781	16.6594	16.5555	16.3813	16.7583	16.7715	16.4221	16.3739	16.527	16.6474	16.3678	16.4493	16.5346	16.2411	16.6397	16.6793	16.7009	16.6579	16.6149	16.6037	16.6641	16.5582	16.8113	16.838	16.4685	16.483	16.6672	16.7505	16.6659	16.7481	16.3917	16.2837	16.6367	16.6393	16.3187	16.3484	16.592	16.655	16.2975	16.2792	16.5102	16.3843	16.6391
P33991	MCM4	DNA replication licensing factor MCM4	100	100	16.9006	17.0277	16.5382	16.4874	17.3901	17.3044	16.6739	16.8091	16.5258	16.5091	16.9411	17.0069	16.6573	17.0697	17.2032	16.308	17.4776	17.5149	17.3943	17.3767	17.1847	17.3457	17.1719	17.2369	17.8675	17.8267	16.6706	16.4379	17.1617	17.6271	17.1136	17.2658	16.8416	16.6854	16.8141	16.8617	16.3396	16.5053	16.4332	16.6046	16.4352	16.2303	16.9092	16.7924	16.5082
O75533	SF3B1	Splicing factor 3B subunit 1	100	100	15.7746	16.0366	15.7265	15.8699	15.8948	15.608	15.6263	15.8419	15.971	15.646	15.8406	16.2887	15.601	15.8953	15.9768	15.1832	16.2705	16.2314	15.788	15.6874	15.9478	15.9095	16.052	15.9489	15.7374	15.9361	15.5597	15.3741	15.824	15.9508	15.6243	15.4761	15.43	15.4035	15.6161	15.6236	15.3086	15.4438	15.3911	15.6159	15.4135	15.3473	15.3011	15.4529	15.6987
Q14839	CHD4	Chromodomain-helicase-DNA-binding protein 4	99	99	18.4428	18.6619	18.0861	18.2782	18.5385	18.3533	18.3697	18.5308	18.5945	18.4935	18.3575	18.6956	18.2182	18.4215	18.7274	18.104	18.6299	18.8235	18.4696	18.4217	18.6241	18.5929	18.4748	18.4021	18.6587	18.69	18.0945	18.2217	18.5791	18.8626	18.5358	18.6325	18.3234	18.2088	18.4844	18.2957	18.2172	18.1916	18.1263	18.1194	17.9719	18.1587	18.5129	18.2715	18.2936
P23246	SFPQ	Splicing factor, proline- and glutamine-rich	99	99	18.5992	18.7011	18.5267	18.5056	18.8804	18.6688	18.4061	18.295	18.7374	18.7007	18.7056	18.5452	18.8197	18.6824	18.4258	18.1611	18.6208	18.6646	18.5842	18.5916	18.712	18.7816	18.6217	18.5904	18.6755	18.7221	18.4858	18.4033	18.8805	18.7156	18.8229	18.6052	18.4109	18.4054	18.4945	18.5122	18.2947	18.4414	18.4889	18.5613	18.2456	18.2643	18.5023	18.6997	18.6289
P49411	TUFM	Elongation factor Tu, mitochondrial	99	99	18.3058	18.451	18.002	18.0008	18.2421	18.3868	17.8483	18.0645	17.8789	17.7459	18.0511	18.0037	17.8256	17.9578	18.2535	17.6985	18.3149	18.2839	18.3456	18.4029	18.0881	18.1042	17.7712	17.9498	18.1571	18.2359	17.8462	17.6557	18.3186	18.5939	18.1247	18.2328	17.8586	17.6755	17.9337	18.0149	17.5769	17.6447	17.6766	17.9416	17.6162	17.5126	17.6649	17.8919	17.9226
P27708	CAD	CAD protein	98	98	17.2508	17.4124	17.0894	17.2505	17.2916	17.3027	17.2195	17.4251	17.1113	17.0577	17.2795	17.4578	17.2398	17.4961	17.6296	16.951	17.9438	17.8855	17.4017	17.4224	17.2656	17.4388	17.4467	17.5914	17.3301	17.3639	17.2295	16.981	17.1121	17.2381	17.3046	17.0996	17.3301	16.9192	17.105	17.2542	17.0405	17.0616	16.9652	17.2162	17.111	16.9109	17.0417	17.1275	16.9779
Q9BSJ8	ESYT1	Extended synaptotagmin-1	98	98	16.9366	16.9731	16.6787	16.8633	17.2262	17.1371	16.9352	17.2386	16.914	16.7648	17.1599	17.479	16.8765	16.932	17.5986	16.6226	17.975	17.793	17.1385	17.1502	17.2617	17.1331	17.0968	17.084	16.7832	16.9638	16.7754	16.8199	16.7933	16.8333	16.9764	17.018	16.7577	16.6828	17.0722	16.9284	16.557	16.5695	16.585	16.7917	16.6324	16.7391	16.7846	16.7223	16.9198
Q14683	SMC1A	Structural maintenance of chromosomes protein 1A	97	97	16.7261	17.0375	16.6468	16.887	16.9699	16.8806	16.5466	16.986	16.7455	16.518	17.1125	17.3146	16.4464	17.1549	17.2039	16.3077	17.1671	16.9586	16.8608	16.9031	16.9727	17.1115	16.9209	17.0857	16.9422	17.0132	16.424	16.399	16.8099	17.3038	16.7536	16.9826	16.4533	16.3156	16.7122	16.6373	16.4372	16.2628	16.4026	16.6512	16.2101	16.1944	16.4966	16.42	16.5393
P50395	GDI2	Rab GDP dissociation inhibitor beta	96	96	18.5063	19.0793	19.1308	19.5487	18.7215	18.4443	18.9749	19.4944	18.9456	18.6178	19.1917	19.4826	18.7146	19.2557	18.9876	18.6197	19.457	19.5097	18.6837	18.689	18.8683	18.9428	19.4016	19.4033	18.7816	19.0602	18.7709	18.9442	18.4867	18.9494	18.3752	18.6301	18.7702	18.7219	18.8489	18.4217	18.6911	18.5097	18.838	18.6966	18.6113	18.863	18.8427	18.4914	18.5723
P61978	HNRNPK	Heterogeneous nuclear ribonucleoprotein K	96	96	21.2975	21.2177	20.859	20.7935	20.9874	20.9503	20.7765	20.7186	20.9807	21.0435	20.8359	20.954	20.803	20.9258	20.6659	20.3149	21.1499	21.0743	21.0704	21.0988	21.2414	21.0583	20.8784	20.7413	21.515	21.3625	20.6218	20.7464	21.2145	21.22	21.1664	21.0982	20.6547	20.6594	20.6558	20.7082	20.5814	20.6926	20.7704	20.8814	20.3587	20.4309	20.8477	20.8664	21.0091
P00338	LDHA	L-lactate dehydrogenase A chain	96	96	19.4457	19.8469	19.6899	20.0216	19.6304	19.194	19.8695	20.2074	19.6637	19.4279	19.8064	19.9397	19.5079	19.9594	19.8859	19.2605	20.1196	20.1515	19.3305	19.3464	19.7451	19.7107	20.0236	20.14	19.6474	19.7607	19.4318	19.6193	19.3195	19.5765	19.4683	19.4669	19.4029	19.4415	19.6307	19.2542	19.4044	19.3819	19.7593	19.5739	19.4271	19.6086	19.6882	19.3379	19.6004
P43243	MATR3	Matrin-3	96	96	19.1025	19.1391	18.6962	18.7647	18.8936	19.0415	18.6896	18.7023	19.0516	18.9436	18.9986	19.1726	18.6397	18.8497	18.8709	18.6021	19.2937	19.098	19.1554	19.1962	19.3278	19.4007	18.7664	18.9126	19.2139	19.2956	18.6585	18.4878	19.1484	19.1137	18.911	19.0225	18.6822	18.5004	18.6027	18.6162	18.6108	18.5833	18.5068	18.6966	18.5935	18.6268	18.5812	18.7121	18.8596
Q92614	MYO18A	Unconventional myosin-XVIIIa	96	96	16.8764	17.2895	16.8425	17.0585	17.2147	17.1892	16.7192	17.013	16.9607	16.7166	17.2309	17.5754	16.6896	17.3027	17.094	16.5382	17.2494	17.2441	16.8405	16.9219	17.3156	17.2958	17.0584	17.0889	16.9424	17.1338	16.6201	16.6859	16.9354	17.274	16.9023	17.01	16.6595	16.5399	16.6791	16.6037	16.5147	16.5994	16.5844	16.6153	16.478	16.5149	16.7637	16.7266	16.9807
B0I1T2	MYO1G	Unconventional myosin-Ig	96	96	18.5404	18.8718	18.4115	18.725	18.0353	18.0368	18.0086	18.3704	18.145	18.0386	18.4497	18.8803	17.9049	18.4077	18.2204	17.7426	17.9439	17.8395	18.2824	18.424	18.1789	18.3322	18.3531	18.5024	18.5761	18.7519	18.1077	17.9298	18.3491	18.8383	18.0313	18.248	18.0069	17.939	18.3274	18.1211	17.973	17.8561	18.03	18.0828	17.7921	17.6689	18.1189	18.0251	18.0492
P30740	SERPINB1	Leukocyte elastase inhibitor	96	96	20.8341	21.17	20.3487	20.4805	20.9385	20.5469	20.7664	20.6508	20.8542	20.5073	20.6861	20.7651	20.4654	20.8794	20.8396	20.2589	20.6941	20.6993	20.7881	21.0033	20.6124	20.5741	20.5313	20.6641	20.3142	20.6065	20.6629	20.9636	20.9847	20.8924	20.3749	20.8602	20.5813	20.2847	20.486	20.0181	20.4086	20.1813	20.2672	20.2653	19.7645	19.8623	21.4237	20.5907	23.2116
P13667	PDIA4	Protein disulfide-isomerase A4	95	95	16.57	16.8044	17.5843	17.823	17.634	17.4454	17.2087	17.7548	16.9744	16.9686	17.3747	17.7531	16.9451	17.38	17.6056	16.497	17.6851	17.5659	17.1586	17.1225	17.1566	17.2509	17.4246	17.6339	16.8821	17.0074	16.7868	16.8377	17.0387	17.0981	17.1459	17.2084	17.0428	16.7131	17.4261	17.3915	16.533	16.7626	17.1386	17.2342	16.7183	16.627	16.6519	16.832	16.5724
P17987	TCP1	T-complex protein 1 subunit alpha	95	95	17.6352	17.7536	17.6115	17.7918	17.4468	17.6933	17.6693	17.9008	17.3321	17.4208	17.7284	17.8863	17.3931	17.689	17.8937	17.2542	17.7894	17.7302	17.5585	17.5622	17.5954	17.7943	17.7304	17.7383	17.6109	17.7319	17.4955	17.4631	17.3754	17.86	17.5847	17.7079	17.2247	17.1547	17.4104	17.5295	17.385	17.2508	17.4562	17.5975	17.2284	17.119	17.4581	17.4312	17.5437
P60174	TPI1	Triosephosphate isomerase	95	95	22.0391	21.4696	21.2754	20.9451	20.4597	20.402	20.9269	20.7602	20.6578	20.4628	19.9427	20.2975	20.2838	20.3106	19.4392	19.1761	20.8587	20.7509	21.756	21.7508	21.0903	20.9583	20.1873	19.9859	21.9203	21.5459	19.8511	19.9973	20.6202	20.3517	20.7756	20.6225	19.8525	19.5494	20.7076	20.5239	19.5983	19.5897	21.0334	21.2848	19.0302	19.3576	20.0059	19.8337	20.8583
P34932	HSPA4	Heat shock 70 kDa protein 4	94	94	16.9221	17.0178	16.9756	17.1893	16.8687	16.7798	16.6589	17.0536	16.9084	16.8427	16.7946	17.1935	16.7385	16.8061	17.1735	16.5664	17.6034	17.6302	16.7699	16.8465	17.0959	16.9709	17.0976	17.0124	16.8872	16.8462	16.7089	16.6875	16.8246	17.0325	16.9072	16.712	16.6907	16.5819	16.7405	16.7775	16.6787	16.7305	16.6619	16.8525	16.6441	16.5828	16.6953	16.8154	16.7075
P04843	RPN1	Dolichyl-diphosphooligosaccharide--protein glycosyltransferase subunit 1	94	94	19.0914	19.3454	19.1035	19.39	19.5899	19.4343	19.331	19.5252	19.3192	19.0691	19.3869	19.6838	19.2318	19.3949	19.5769	18.6622	19.8721	19.8071	19.1977	19.3293	19.2112	19.2567	19.437	19.45	19.2298	19.1912	18.8671	18.8053	19.4876	19.9223	19.0401	18.9438	18.7804	18.7713	19.3755	19.2597	18.4889	18.6926	19.0332	18.9291	18.697	18.6606	18.7035	18.6838	18.8967
Q9UQE7	SMC3	Structural maintenance of chromosomes protein 3	93	93	16.7151	17.0022	16.6034	17.0165	17.1101	16.9696	16.6249	16.939	17.0099	16.7736	17.1592	17.381	16.8316	17.213	17.3421	16.3696	17.2166	17.0851	16.6781	16.8237	17.0848	17.1109	17.1255	17.1471	16.9526	17.0806	16.5923	16.5288	17.0188	17.4479	16.8654	16.9038	16.7892	16.4921	16.7803	16.6309	16.5552	16.5289	16.526	16.5472	16.4145	16.4757	16.7995	16.6151	16.6929
P48643	CCT5	T-complex protein 1 subunit epsilon	92	92	17.2585	17.5118	17.2652	17.4969	17.3506	17.0797	17.2599	17.6853	17.0852	16.8458	17.3611	17.8138	16.985	17.429	17.7159	16.666	17.5989	17.7624	17.1302	17.0231	17.2566	17.3569	17.5287	17.551	17.2507	17.4192	16.9781	17.0868	17.103	17.5825	17.2117	17.1003	16.7685	16.7281	17.0559	16.97	16.7867	16.8557	16.9789	17.0531	16.6861	16.6843	16.883	16.9245	17.1607
P17844	DDX5	Probable ATP-dependent RNA helicase DDX5	92	92	17.4054	17.6934	17.4418	17.3952	17.5089	17.4942	17.2139	17.4469	17.3364	17.1912	17.5416	17.7495	17.2023	17.5216	17.61	16.9047	17.8947	17.8488	17.2961	17.3763	17.4964	17.6652	17.5966	17.7213	17.4601	17.474	17.1989	17.2005	17.3362	17.5652	17.304	17.317	17.1713	16.9578	17.1168	17.1008	16.9099	16.9118	17.0542	17.3716	16.9923	16.9255	17.111	17.1031	17.0544
O00429	DNM1L	Dynamin-1-like protein	92	92	16.4266	16.7064	16.5386	16.8148	16.5644	16.3077	16.5596	16.8285	16.5622	16.535	16.6519	16.9722	16.4879	16.6828	16.6116	16.1895	19.3588	19.2845	16.4554	16.4131	16.5868	16.5402	16.79	16.797	16.5819	16.4898	16.4435	16.3931	16.6081	16.8572	16.4765	16.2159	16.2765	16.3566	16.3813	16.5054	16.2854	16.5451	16.4218	16.4717	16.4415	16.422	16.2402	16.3914	16.4397
Q14566	MCM6	DNA replication licensing factor MCM6	92	92	17.4135	17.587	17.0273	17.3329	17.8582	17.7554	17.1724	17.4615	17.1201	17.0279	17.3546	17.5764	17.1816	17.4487	17.461	17.1332	18.1029	18.1644	17.7422	17.8369	17.8641	17.7851	17.665	17.71	18.0269	18.2867	17.1635	17.2028	17.637	17.9266	17.5943	17.7531	17.4834	17.3062	17.4692	17.3121	17.1443	17.0399	17.0661	17.1084	16.9279	17.0557	17.5515	17.367	17.1425
P11940	PABPC1	Polyadenylate-binding protein 1	92	92	16.986	17.2608	17.2033	17.4417	17.2044	17.0797	16.9941	17.4612	16.9479	16.6619	17.1975	17.4055	16.9008	17.107	17.0368	16.1891	17.4596	17.6293	16.8782	16.9231	17.4482	17.3943	17.448	17.2858	16.9516	16.8265	16.5032	16.7819	16.9483	17.3115	16.978	16.8721	16.5018	16.5217	17.0953	16.959	16.4887	16.3265	16.8795	17.1475	16.2233	16.322	16.6441	16.5812	16.8437
O60506	SYNCRIP	Heterogeneous nuclear ribonucleoprotein Q	92	92	20.9388	21.1842	20.9568	21.2849	21.1667	20.9939	20.9446	21.2424	21.041	20.9624	21.1358	21.6184	21.1484	21.3177	21.0869	20.6136	21.1738	21.152	20.8086	20.7973	21.4008	21.2873	21.2228	21.1453	21.0338	20.8943	20.8094	20.8594	21.1023	21.2878	20.979	21.1418	20.8288	20.9186	20.9082	20.7794	20.8699	20.8355	20.9333	20.8561	20.7235	20.7926	21.0808	21.0267	21.21
P06899	HIST1H2BJ	Histone H2B type 1-J	91	91	28.5411	26.7617	26.3097	25.2871	26.3054	26.7084	27.9551	25.9502	27.211	28.8359	25.0004	24.8947	25.9037	25.201	24.6806	25.9054	24.897	24.8176	28.3672	28.3379	25.8906	25.6568	24.8917	24.7781	28.4017	28.0396	26.3931	26.4713	27.9064	25.7011	28.6173	28.448	26.1436	26.2672	27.6249	28.4823	25.9729	26.0751	28.1801	27.2621	25.503	25.5845	26.3833	26.4191	27.6093
P39023	RPL3	60S ribosomal protein L3	91	91	20.1487	20.4351	20.0703	20.16	20.2331	19.969	20.3088	20.5398	19.9317	19.867	20.0291	19.9953	19.6823	19.8985	19.7963	19.5171	20.2268	20.1891	20.1359	20.002	20.3071	20.2002	19.8897	19.9461	20.2669	20.1489	19.8714	19.938	20.1535	20.1412	20.2072	20.2853	19.8383	19.7843	20.2068	20.1253	19.6903	19.6924	20.114	20.0759	19.4473	19.5236	19.7391	19.8113	20.1384
P37802	TAGLN2	Transgelin-2	91	91	20.0121	20.272	19.244	19.6438	19.4029	19.275	19.1415	19.5836	19.3135	19.1068	19.2712	19.5314	18.9601	19.3601	19.433	18.472	20.3566	20.0942	20.1186	20.3736	20.0315	19.929	19.3999	19.4242	19.6644	19.7131	18.9112	19.0454	19.2805	19.3703	19.1424	19.3013	18.6323	18.5836	19.1314	18.9253	18.7869	18.7464	19.0359	19.1114	18.3761	18.4716	19.1342	18.9961	19.702
P09651	HNRNPA1	Heterogeneous nuclear ribonucleoprotein A1	90	90	20.1643	20.3156	19.9042	19.9506	20.0472	19.9435	19.7326	19.9393	19.9218	19.8696	19.9328	20.1647	19.7382	19.9591	19.7522	19.4387	21.0417	20.939	20.2505	20.1989	20.0831	20.2076	19.7212	20.0888	20.202	20.269	19.7368	19.4626	19.8366	19.8795	19.9639	19.8435	19.3531	19.3965	19.4887	19.829	19.3518	19.5335	19.4923	19.8198	19.6313	19.3312	19.4244	19.7022	19.8979
Q1KMD3	HNRNPUL2	Heterogeneous nuclear ribonucleoprotein U-like protein 2	90	90	17.8798	17.9106	17.4553	17.6149	17.2914	17.3178	17.2001	17.3809	17.6154	17.5981	17.2725	17.4502	17.148	17.5146	17.4277	16.946	17.6796	17.5898	17.955	18.1239	17.5367	17.4899	17.3502	17.3931	17.6896	17.7769	17.0273	17.0677	17.4156	17.6491	17.5601	17.6304	17.2871	17.0633	17.5456	17.4714	17.0991	17.0716	17.4181	17.6023	16.6169	16.7862	17.1022	17.1238	17.4635
Q16666	IFI16	Gamma-interferon-inducible protein 16	90	90	18.9539	19.3492	18.3638	18.7284	19.3876	18.7776	18.6769	19.162	18.2081	17.8519	18.5952	18.9618	18.2337	18.5603	18.332	17.576	18.4706	18.4759	18.0457	18.0897	19.3283	19.1887	18.2243	18.1822	19.0631	19.6472	18.1293	18.2114	18.6655	19.5186	18.5688	18.6585	17.9272	17.9803	17.9878	17.877	17.6965	17.7428	17.9273	18.0139	17.8126	17.6711	18.0162	18.1064	18.4919
P23396	RPS3	40S ribosomal protein S3	90	90	20.0186	19.7684	19.6183	19.5086	19.5801	19.7799	19.8391	19.7859	19.4395	19.5285	19.4491	19.6238	19.2713	19.371	19.5327	19.049	19.7125	19.792	19.823	19.8118	19.5925	19.6058	19.5425	19.5657	20.056	20.0307	19.4146	19.4294	19.8911	19.5865	20.1728	20.0599	19.1969	19.338	19.9106	19.9151	19.1509	19.2887	19.775	19.8237	18.8602	18.9569	19.3685	19.4099	19.6806
P29144	TPP2	Tripeptidyl-peptidase 2	90	90	15.8402	16.2028	15.8785	15.9556	15.7012	16.0183	15.7498	16.1411	15.779	15.6635	16.177	16.3337	15.6795	16.2333	16.3552	16.0404	16.3839	16.311	15.9046	16.0308	15.9326	16.1555	16.1139	16.249	15.7384	16.0404	15.8157	15.789	15.7577	16.152	15.7234	16.0057	15.9768	15.7715	15.7226	15.8109	15.9133	15.6583	15.7234	15.8144	15.7971	15.6075	15.7535	15.796	15.7413
P50991	CCT4	T-complex protein 1 subunit delta	89	89	17.0053	17.431	17.0498	17.2503	16.9296	16.8287	17.1624	17.502	16.8675	16.8509	17.0479	17.3372	16.768	17.0165	17.1322	16.3555	17.2572	17.4007	16.9459	16.8803	17.0886	17.0527	17.1352	17.2076	16.9764	17.133	16.8336	16.8839	16.9587	17.2951	16.7621	17.0047	16.7006	16.7057	16.918	16.7704	16.5534	16.57	16.7821	16.8161	16.5205	16.5209	16.7661	16.7921	16.9357
P51659	HSD17B4	Peroxisomal multifunctional enzyme type 2	89	89	17.0081	17.3407	16.8813	17.3167	16.6911	16.6616	16.6619	16.9636	16.7441	16.5877	16.6593	16.7735	16.3739	16.5903	16.8594	16.2726	16.8301	16.9282	16.9676	17.1879	16.5234	16.3854	16.9306	16.9793	16.3965	16.4105	16.344	16.3389	17.0741	17.3232	16.4638	16.4909	16.6238	16.4958	17.2502	16.9878	16.4569	16.49	16.7803	16.7968	16.1229	16.2386	16.3297	16.3471	16.2348
P25205	MCM3	DNA replication licensing factor MCM3	89	89	18.966	18.9779	18.4885	18.5236	19.4228	19.2795	18.6683	18.8133	18.4837	18.4218	18.7511	18.9362	18.5907	18.7676	18.9156	18.5079	19.3405	19.323	19.2522	19.3437	19.4068	19.3679	19.0405	19.0969	19.6934	19.6206	18.6415	18.5803	19.1941	19.3286	19.2317	19.2523	18.7409	18.6978	19.0075	18.9699	18.4703	18.6166	18.5498	18.7552	18.3643	18.3138	18.7815	18.8351	18.7652
Q13423	NNT	NAD(P) transhydrogenase, mitochondrial	89	89	17.8134	18.2359	17.8502	18.0654	18.1956	17.9405	17.7584	18.0135	17.8624	17.552	18.0117	18.0987	17.5319	17.9849	17.9396	17.2462	18.3228	18.4307	17.8284	17.8454	18.0063	17.9206	17.9976	18.0206	17.8065	17.8261	17.4422	17.6205	18.5398	19.1547	17.7681	18.008	17.3307	17.4847	18.0174	17.6819	17.2656	17.3044	17.4944	17.5393	17.1734	17.3301	17.4093	17.3917	17.712
Q8WUM4	PDCD6IP	Programmed cell death 6-interacting protein	89	89	17.3091	17.6444	17.4212	17.7671	17.2489	17.2547	17.1704	17.6903	17.1888	17.0192	17.5892	17.8482	17.1702	17.794	17.2688	16.7672	18.5785	18.6077	17.1897	17.1993	17.5092	17.4058	17.8208	17.7505	17.2398	17.351	17.0034	17.0235	17.1742	17.5212	17.1257	17.2519	16.8745	16.994	17.5285	17.4097	16.9987	16.8844	17.332	17.431	16.7774	16.8349	17.0971	17.0113	17.3248
Q92499	DDX1	ATP-dependent RNA helicase DDX1	88	88	18.0545	18.2324	17.7228	18.0553	17.9165	17.7167	17.8039	17.9151	18.0386	17.9611	17.7674	18.1004	17.771	18.0686	18.0881	17.4925	18.3545	18.3853	18.0377	18.0243	18.0123	17.803	18.2213	18.0508	18.0751	18.0357	17.54	17.6951	18.0745	18.2382	17.8926	17.889	17.5957	17.8042	17.7862	17.6008	17.5893	17.6143	17.8064	17.78	17.4363	17.7265	17.7358	17.6071	18.0035
Q9P2J5	LARS	Leucine--tRNA ligase, cytoplasmic	88	88	17.0107	17.3616	17.0115	17.3829	17.2506	16.9847	17.093	17.4462	17.0637	16.9072	17.2326	17.5716	16.8335	17.2333	17.6333	16.9035	17.7363	17.7058	16.9264	16.9534	17.3351	17.2658	17.4415	17.4739	16.8642	17.0737	16.874	16.9782	17.132	17.4577	16.8884	17.1346	17.0057	16.9179	17.063	16.8893	16.993	16.8864	16.9355	16.9181	16.857	16.9422	17.1628	17.0069	16.9892
P33993	MCM7	DNA replication licensing factor MCM7	88	88	17.8474	18.1001	17.4131	17.302	18.6206	18.2606	17.6306	17.7916	17.3921	17.4114	17.9121	17.9375	17.4723	17.9157	18.4231	17.3747	18.5113	18.4749	18.287	18.4971	18.4314	18.3991	17.9804	18.164	19.1229	19.351	17.6667	17.4459	18.2646	18.7404	18.1048	18.3911	17.9741	17.6167	17.8624	17.8334	17.3767	17.3545	17.3061	17.5163	17.2736	17.0457	17.8397	17.8054	17.4868
P40926	MDH2	Malate dehydrogenase, mitochondrial	88	88	20.9654	20.7225	20.5054	19.8263	21.0003	21.3527	20.3501	20.0744	20.1391	19.8303	19.8116	19.6098	19.5457	19.6564	19.0901	18.5122	19.7766	19.6319	20.7019	20.8886	20.5164	20.5608	19.529	19.4803	20.6057	20.6253	19.1556	19.4205	20.7238	20.0913	20.8759	20.8628	19.3778	19.2007	20.5145	20.462	18.6946	18.4438	19.7283	20.149	18.0804	18.2311	19.4595	19.2695	20.0103
Q14764	MVP	Major vault protein	88	88	17.0202	17.0487	18.401	18.6883	17.1522	17.1197	17.318	17.6824	17.1828	17.0552	17.1681	17.4082	17.0468	17.143	16.998	16.604	17.2291	17.2138	17.2362	17.1646	17.0854	17.2111	17.6727	17.6149	17.4508	17.4327	17.0708	16.9882	17.336	17.3439	17.0707	16.8699	17.1026	17.0397	18.3561	18.1101	16.8095	17.0025	17.6699	18.13	16.7836	16.6111	16.7758	16.9467	16.9671
Q15029	EFTUD2	116 kDa U5 small nuclear ribonucleoprotein component	87	87	17.2149	17.7365	17.0983	17.5396	17.351	17.1918	17.1524	17.7523	17.6692	17.2075	17.5691	18.1487	16.9432	17.6193	17.9587	16.6382	17.8539	17.9176	17.268	17.2907	17.3545	17.3184	17.641	17.6325	17.2455	17.4217	16.934	17.1058	17.4575	18.2061	17.0642	17.2982	17.1518	16.9362	17.3566	17.1271	17.0285	16.76	16.8847	16.9764	16.7228	16.756	16.9999	16.977	17.0667
P06744	GPI	Glucose-6-phosphate isomerase	87	87	19.8099	20.0409	20.4141	20.5692	20.0045	19.8543	20.1795	20.5104	19.7246	19.6144	20.0558	20.2428	19.6105	20.0303	19.8322	18.87	20.3104	20.4459	19.8172	19.8304	20.1186	20.2206	20.016	20.112	19.6831	19.8394	19.6838	19.6588	19.5468	19.6545	19.6679	19.7623	19.3515	19.2305	19.6641	19.4574	19.2093	19.2813	19.9749	19.9298	19.1556	19.0005	19.608	19.4594	20.0582
P31943	HNRNPH1	Heterogeneous nuclear ribonucleoprotein H	87	87	19.4102	19.5985	19.1635	18.9307	19.2047	19.3424	18.9293	18.863	19.2131	19.2268	18.9398	19.0839	19.0848	18.9777	18.9604	18.4773	19.3151	19.3506	19.185	19.1582	19.471	19.4605	18.9556	19.0457	19.8016	19.6328	18.8322	18.7814	19.5009	19.3861	19.4835	19.3547	18.9486	18.95	19.0824	19.2433	18.7584	18.8198	19.015	19.2759	18.4442	18.6283	19.1176	19.1229	19.2931
P18669	PGAM1	Phosphoglycerate mutase 1	87	87	19.9957	20.0048	20.6566	20.9365	19.7519	19.4831	19.928	20.0693	19.7712	19.6659	19.961	20.1185	20.2046	20.3831	19.6868	19.2556	20.0167	20.0774	19.6765	19.7228	19.8325	19.8109	20.3513	20.1925	19.8178	19.7586	19.7949	19.9167	19.6083	19.54	19.5553	19.3738	19.7851	19.8551	20.0748	20.0213	19.5683	19.7516	20.6493	20.7044	19.407	19.3934	19.6936	19.7193	19.7214
Q9NYU2	UGGT1	UDP-glucose:glycoprotein glucosyltransferase 1	87	87	16.593	17.019	17.1076	17.6471	17.0302	16.7688	16.8547	17.1688	17.0603	16.5002	17.058	17.3507	16.6967	17.212	17.277	16.3968	17.5666	17.5163	16.682	16.608	16.7095	16.821	17.3259	17.4601	16.5781	16.6663	16.489	16.4195	16.6665	16.9788	16.4788	16.5264	16.5639	16.5358	17.0581	16.6628	16.4583	16.424	16.5862	16.5981	16.5603	16.3389	16.3031	16.3941	16.5277
Q03252	LMNB2	Lamin-B2	86	86	17.2334	17.5168	17.3397	17.7188	17.4887	17.2969	17.1116	17.3538	17.7588	17.2442	17.4182	17.7295	17.3085	17.7598	17.4588	16.5466	17.8294	17.7783	17.2951	17.261	17.6081	17.5811	17.5953	17.5748	17.6557	17.6338	16.7907	16.8584	17.8057	18.2449	17.1751	17.0498	16.7941	16.7342	17.179	17.1418	16.5634	16.6271	16.9116	17.1451	16.6957	16.6614	16.6556	16.7701	17.3654
P54819	AK2	Adenylate kinase 2, mitochondrial	86	86	20.7854	20.5529	21.6474	21.2284	20.6715	20.6785	20.2503	20.2432	20.6298	20.434	20.2977	20.2812	20.627	20.5615	20.4136	19.9216	20.4678	20.382	21.3942	21.4189	20.6952	20.6977	21.2111	21.1901	20.3429	20.2605	19.9925	20.0212	20.2853	20.3195	20.7965	20.522	20.4434	20.4527	20.9376	21.0405	20.0806	20.1462	21.6047	21.572	19.5594	19.7713	20.1341	20.1174	20.4131
P08758	ANXA5	Annexin A5	85	85	16.9959	17.1643	19.1436	19.116	18.2487	17.8196	18.7294	19.1815	17.8468	17.5903	18.7853	19.0427	17.7046	17.5769	17.3002	16.863	17.4392	17.5799	17.2729	17.1027	17.87	17.7967	18.2278	17.9381	16.9818	16.8247	17.8933	17.8939	17.6576	17.6591	17.7475	17.5411	17.2828	17.5083	18.4512	17.8379	17.1086	17.2574	18.8554	18.665	16.9376	16.8899	17.4292	17.4078	17.947
P33992	MCM5	DNA replication licensing factor MCM5	85	85	17.3792	17.5462	17.0666	17.1794	17.8498	17.7471	17.2301	17.5742	17.0992	17.038	17.4233	17.734	17.1097	17.469	17.7367	17.219	17.8517	17.9707	17.5781	17.7385	17.793	17.8103	17.7623	17.7556	17.6884	17.912	17.1377	17.1099	17.5407	18.0212	17.5909	17.8301	17.4635	17.1757	17.5447	17.3392	17.1069	17.0792	17.0593	17.1663	17.0155	16.96	17.4722	17.3927	17.1752
P61247	RPS3A	40S ribosomal protein S3a	85	85	18.9929	19.1644	19.0061	19.0829	19.1999	18.8018	19.0429	19.3476	18.8316	18.6244	18.9965	19.0699	18.9523	19.0071	18.7969	18.345	19.4335	19.4433	18.9127	18.8792	19.3304	19.3543	19.1169	19.0323	19.2638	19.0202	18.8162	18.9507	19.0857	19.1953	19.0338	18.8362	18.6669	18.6855	18.7603	18.8331	18.5534	18.6893	18.7718	18.8055	18.2491	18.4076	18.7255	18.8603	18.9956
P11387	TOP1	DNA topoisomerase 1	85	85	19.259	19.5002	19.0869	19.1963	19.3189	19.4452	19.0437	19.4352	19.1931	18.9714	19.3074	19.4075	18.9654	19.5162	19.6683	18.9055	19.953	20.1851	19.3269	19.3403	19.1778	19.4694	19.1303	19.4568	19.3147	19.5448	19.0169	18.9619	19.4586	19.7039	19.3133	19.2773	19.1305	18.8833	19.1565	19.1879	18.8073	18.9072	18.902	19.0856	18.842	18.7386	18.9346	19.0527	19.0321
P23141	CES1	Liver carboxylesterase 1	84	84	14.4368	14.4054	14.9076	15.1048	14.7717	14.5917	14.9386	15.0417	14.7075	14.6965	14.7715	14.9724	14.7465	14.6827	14.5712	14.5876	14.5385	14.5372	14.4468	14.5894	14.6208	14.62	15.2864	15.2081	14.6616	14.3942	14.6347	14.5453	14.6168	14.6392	14.6977	14.4542	14.5771	14.7268	14.965	14.7649	14.6529	14.5674	15.0605	14.9641	14.5194	14.7088	14.7607	14.4707	14.627
Q02790	FKBP4	Peptidyl-prolyl cis-trans isomerase FKBP4	84	84	17.3435	17.5481	17.0666	17.185	17.4252	17.3619	17.2735	17.3392	17.0475	17.0215	16.9841	17.2392	17.2045	17.1134	17.46	16.984	18.2977	18.3971	17.3576	17.4084	17.4989	17.3276	17.2917	17.1727	17.4573	17.2893	17.1488	17.128	17.4693	17.4691	17.5395	17.4564	16.8628	17.1072	17.0524	16.8319	17.069	17.1296	17.1443	16.9364	17.005	17.2289	17.3632	17.0479	17.3235
Q9Y5B9	SUPT16H	FACT complex subunit SPT16	84	84	17.4031	17.7526	17.37	17.6009	17.6154	17.3635	17.2378	17.8029	17.6072	17.3744	17.5738	17.9154	17.3047	17.8771	17.8814	17.3261	17.8605	17.8856	17.4122	17.3647	17.6419	17.5864	17.838	17.9114	17.3654	17.5707	17.2577	17.3059	17.3768	17.8779	17.2534	17.4919	17.4566	17.2832	17.2263	17.3683	17.1457	17.2099	17.1506	17.3301	17.2102	17.1729	17.3166	17.3935	17.2455
P49368	CCT3	T-complex protein 1 subunit gamma	83	83	17.1117	17.2883	17.0137	17.2608	17.0699	16.8513	17.1307	17.3303	16.8778	16.7225	16.9743	17.2998	16.8272	16.9957	17.097	16.2053	17.3013	17.3039	16.9227	17.0627	17.1604	17.1388	17.0689	17.1161	17.3321	17.1688	16.6781	16.624	17.0495	17.2554	17.0714	17.0255	16.4682	16.3072	16.8617	16.793	16.3733	16.3482	16.8528	16.9358	15.9745	15.9158	16.7944	16.6764	17.0085
P31146	CORO1A	Coronin-1A	82	82	21.4395	21.3853	21.2987	21.2945	20.7676	20.7596	21.2525	21.2949	20.5455	20.4952	21.093	21.1616	20.7138	20.8358	20.1005	19.6056	21.06	20.8995	20.8613	20.7525	21.136	21.0961	20.7298	20.7623	20.9988	21.081	20.7278	20.6466	20.5182	20.4106	20.8522	20.7515	20.2512	20.1841	20.7698	20.9009	19.9176	20.1346	21.0201	21.3639	19.4103	19.5383	20.3844	20.5563	20.584
Q92945	KHSRP	Far upstream element-binding protein 2	82	82	20.2871	20.4547	20.1613	20.1218	20.2448	20.194	19.9564	19.9286	20.0762	19.9782	20.1726	20.3014	20.0446	20.4085	20.1473	19.5724	20.6336	20.7378	20.2717	20.317	20.4195	20.6057	20.3759	20.2763	20.3559	20.4372	19.9836	19.806	20.2225	20.3001	20.0582	20.0979	19.8488	19.7999	19.8978	20.0253	19.7235	19.896	19.8692	20.0484	19.7971	19.7624	19.7322	19.9484	20.1813
P62937	PPIA	Peptidyl-prolyl cis-trans isomerase A	82	82	22.8799	22.6063	22.7841	22.0014	22.2326	22.3399	22.6506	22.0958	22.3654	22.5403	21.838	21.5451	22.2722	21.8426	21.3102	21.3348	21.1807	20.9713	22.7058	22.7889	22.4978	22.5826	21.6961	21.6999	23.1709	22.9905	22.4091	22.4577	22.6022	21.8981	22.2231	22.1783	21.5141	21.3683	21.9754	21.8994	21.5663	21.7014	22.6687	22.6724	21.1199	21.3998	22.3887	22.0233	22.4134
O43143	DHX15	Pre-mRNA-splicing factor ATP-dependent RNA helicase DHX15	81	81	17.2958	17.685	17.1078	17.5766	17.4504	17.0582	17.393	17.6744	17.7426	17.4836	17.5905	17.8524	17.2321	17.6929	17.8296	16.9487	17.9461	17.9771	17.2999	17.4054	17.3974	17.3957	17.767	17.7938	17.419	17.4385	17.1961	17.192	17.4202	17.807	17.3141	17.4284	17.2986	17.3245	17.3717	17.0363	17.0108	17.0614	17.1114	17.081	16.9335	17.0247	17.3649	16.9616	17.379
P07910	HNRNPC	Heterogeneous nuclear ribonucleoproteins C1/C2	81	81	20.4573	20.3472	20.0808	19.6397	20.0867	20.3238	19.9403	20.1178	20.3972	20.1888	19.7239	19.5517	19.6588	19.7998	19.3781	18.9474	19.579	19.4837	20.3418	20.6506	20.204	20.1764	19.5419	19.4528	20.4209	20.3981	19.3062	19.4174	20.5921	20.1762	20.4558	20.8111	19.5185	19.3517	20.2185	20.0221	19.0408	19.1279	19.8514	20.0762	18.378	18.3477	19.7866	19.5491	20.2035
P09960	LTA4H	Leukotriene A-4 hydrolase	81	81	16.7676	17.0496	17.1041	17.5296	16.7173	16.5042	17.1208	17.5566	17.0726	16.7595	16.7264	17.1476	16.8136	17.086	16.7392	16.3078	16.9288	17.0865	16.8114	16.7454	16.8376	16.6396	17.3223	17.2356	17.0011	16.994	16.6733	16.8963	16.6062	16.9902	16.5046	16.5716	16.5552	16.4296	16.9319	16.7514	16.6407	16.5432	17.152	17.1681	16.3081	16.2985	16.9983	16.5925	16.8104
P05455	SSB	Lupus La protein	81	81	17.6653	18.3728	17.7732	18.5166	18.0011	17.6444	17.625	18.3003	18.1843	17.7148	18.1733	18.2666	17.613	18.5369	17.9361	17.2521	18.7434	18.5813	17.8412	17.9972	18.2526	18.1713	18.1989	18.4318	17.8953	17.89	17.4472	17.5673	17.7742	18.3307	17.6352	17.7322	17.2531	17.4074	17.5772	17.3191	17.4247	17.5158	17.6249	17.6034	17.2267	17.3892	17.5734	17.363	17.8767
P27797	CALR	Calreticulin	80	80	18.7239	19.0468	19.0162	19.3741	19.8477	19.2455	18.9174	19.5669	19.3273	19.1212	19.3506	19.3345	18.9863	19.3938	21.1292	19.1942	19.4153	19.4	18.8161	18.6558	19.2556	19.1356	19.2214	19.4494	18.6372	18.6617	18.9314	19.0871	19.1323	19.3698	18.9866	18.8832	18.9323	18.9062	18.8828	18.8022	18.7289	18.8933	18.7497	18.7817	19.2161	19.2057	18.9297	18.9653	19.0791
Q96AE4	FUBP1	Far upstream element-binding protein 1	80	80	19.7338	19.8953	19.3806	19.458	19.5168	19.4036	19.1278	19.3206	19.7157	19.4545	19.4745	19.6335	19.2859	19.2819	18.9187	18.3496	19.6904	19.7251	19.6841	19.6699	19.7366	19.7572	19.579	19.5072	19.7724	19.822	18.9505	19.1625	19.68	19.7197	19.5199	19.3885	18.892	18.8322	18.969	19.1188	18.8562	18.9846	19.2776	19.2372	18.6339	18.5526	19.0914	19.2415	19.5111
Q92598	HSPH1	Heat shock protein 105 kDa	80	80	16.8841	17.1423	16.9941	17.1015	17.0278	17.0729	16.9783	17.3224	16.8434	16.7913	17.2809	17.3962	16.8492	17.3163	17.2143	16.8795	17.6587	17.8753	16.9542	17.1238	17.3667	17.3445	17.25	17.3819	16.8054	16.9311	16.7667	16.7524	16.8915	17.1897	16.884	17.096	17.1702	16.8301	17.0826	16.8943	17.0692	16.7788	16.8578	16.9807	16.7486	16.7631	16.9358	16.8216	16.7597
Q9Y4L1	HYOU1	Hypoxia up-regulated protein 1	80	80	17.7631	17.8368	18.1115	18.4049	18.1913	18.14	17.8668	18.1798	17.8723	17.8249	18.2829	18.3684	17.9086	18.3375	18.2805	17.8033	18.2285	18.2792	17.9628	18.0235	17.897	17.985	18.3351	18.2959	17.7722	17.8366	17.9136	17.7791	18.0691	18.4557	17.8798	17.9979	17.9196	17.8296	18.2763	18.1396	17.7663	17.707	17.9019	18.0162	17.8265	17.7596	17.6976	17.7267	17.6576
Q92835	INPP5D	Phosphatidylinositol 3,4,5-trisphosphate 5-phosphatase 1	80	80	16.9561	17.5644	16.949	17.3218	17.0893	16.7281	16.8701	17.3055	16.9676	16.7297	17.3367	17.6217	16.8045	17.3057	17.2684	16.6602	17.7643	17.8436	16.8	16.7469	16.8347	16.797	17.3158	17.3398	16.9431	17.0694	16.9319	16.7311	16.8466	17.4541	16.8955	16.7947	16.8305	16.7091	16.6953	16.8954	16.7494	16.6623	16.7447	16.9326	16.8777	16.747	16.6363	16.7787	16.8418
P49736	MCM2	DNA replication licensing factor MCM2	80	80	17.5879	17.683	17.0798	17.4504	18.1853	17.8192	17.4784	17.392	17.2215	17.1509	17.6075	17.7343	17.4262	17.6788	17.7065	17.1734	18.3044	18.2956	17.9185	18.0119	18.0694	18.0755	17.9601	17.9016	18.2818	18.4761	17.3771	17.3551	17.8767	18.2615	17.9072	17.9422	17.6224	17.6085	17.6702	17.6604	17.3938	17.2054	17.3064	17.3045	17.0065	17.0767	17.8085	17.7574	17.4409
Q9UHD8	2009-09-01	Septin-9	79	79	18.055	18.2618	17.6482	17.7	17.5194	17.3609	17.7212	18.0526	17.5604	17.2989	17.7115	17.6364	17.1967	17.6024	17.4451	16.9758	17.2134	17.3245	17.4183	17.3558	17.612	17.7067	17.3433	17.4466	19.3241	19.2273	17.2847	17.319	17.9056	17.865	17.4398	17.2699	17.025	16.9679	17.1404	17.234	16.8915	17.0412	17.2273	17.4718	17.0888	16.9866	16.9831	17.3394	17.4904
Q13435	SF3B2	Splicing factor 3B subunit 2	79	79	17.3	17.3844	17.2181	17.4419	17.4253	17.333	17.0261	17.3806	17.3648	17.0851	17.4311	17.7835	17.2152	17.5541	17.5982	16.9339	17.8427	17.8715	17.3955	17.4662	17.6622	17.6166	17.5043	17.4871	17.3675	17.4844	16.975	16.9416	17.5804	17.642	17.3254	17.1967	16.9423	16.9785	17.2691	17.2091	16.981	16.84	16.9817	17.0992	16.7898	16.9552	17.0792	16.9755	17.1274
O60264	SMARCA5	SWI/SNF-related matrix-associated actin-dependent regulator of chromatin subfamily A member 5	79	79	16.4574	16.7524	16.3724	16.6897	16.7528	16.6664	16.2718	16.801	16.6472	16.4986	16.6729	17.1321	16.4504	16.8664	16.9855	16.5415	17.1385	17.017	16.4107	16.5608	16.6386	16.6835	16.9217	16.9214	16.5573	16.7433	16.4216	16.3747	16.5317	16.8587	16.3737	16.6849	16.7152	16.4599	16.7239	16.5271	16.6179	16.2798	16.2422	16.4872	16.2798	16.3445	16.7034	16.3995	16.2661
P26640	VARS	Valine--tRNA ligase	79	79	17.0611	17.2549	16.9369	17.1455	16.8549	16.9255	16.7959	17.1391	16.7785	16.6904	17.2185	17.3187	16.8604	17.1966	17.2096	17.0668	17.2308	17.3287	17.06	17.1721	16.8004	17.1395	17.007	17.1745	16.7185	17.006	17.1153	16.8522	16.6968	16.8189	16.7021	17.0324	17.1989	16.7558	16.8884	16.9382	17.0287	16.7436	16.6941	16.8609	16.9101	16.8292	16.9777	16.9597	16.6984
P31939	ATIC	Bifunctional purine biosynthesis protein PURH	78	78	17.5462	17.8352	17.3286	17.5483	17.2214	17.0891	17.1979	17.487	16.9254	16.8627	17.4694	17.7877	17.0864	17.4831	17.1299	16.2426	18.0841	18.1223	17.2709	17.4726	17.5519	17.5075	17.5662	17.5446	17.1922	17.2024	17.086	16.9566	17.0441	17.3215	17.0727	17.1756	16.7442	16.6543	16.998	16.8949	16.8155	16.8286	17.0206	17.0712	16.2143	16.2497	16.7423	16.823	17.0988
P60842	EIF4A1	Eukaryotic initiation factor 4A-I	78	78	20.0195	20.2684	19.9169	20.2669	19.9995	19.9858	20.0646	20.498	20.0343	19.9082	20.2387	20.7149	19.7891	20.2268	20.3374	19.6585	20.4892	20.3972	19.9981	20.0096	20.0562	20.1057	20.2928	20.4078	19.8711	20.0704	19.8689	19.9215	19.8486	20.1611	19.843	19.9993	19.7669	19.6749	20.0105	19.894	19.6768	19.7012	19.7645	19.8588	19.6	19.6173	19.9622	19.7656	19.7755
Q5SSJ5	HP1BP3	Heterochromatin protein 1-binding protein 3	78	78	20.3918	20.2656	19.6174	19.1239	20.0126	20.0492	19.5009	19.3042	20.2261	20.0715	19.3062	19.2674	19.3695	19.3269	19.1261	18.4943	18.9303	18.9902	20.1032	20.0263	19.7687	19.6555	18.879	19.0112	20.9529	20.7174	18.9944	19.0907	20.9304	20.3663	20.073	19.8	18.9065	18.9109	19.5966	19.6685	18.8501	18.5246	19.382	19.6148	18.2558	18.5782	19.1392	19.1252	20.0815
P07195	LDHB	L-lactate dehydrogenase B chain	78	78	18.2368	18.6968	17.9958	18.197	18.1114	17.8851	18.2188	18.4422	18.3326	18.0066	18.2916	18.4456	18.0489	18.4162	18.3854	17.8413	18.9857	19.0199	17.9446	18.081	18.2033	18.1833	18.4157	18.509	17.7664	17.6047	18.0645	18.2426	18.1909	18.3652	17.751	17.9501	17.9307	17.968	17.8179	17.7362	18.2976	18.2025	17.8897	17.7305	17.8976	18.0575	18.2238	17.9274	18.1256
Q9UQ80	PA2G4	Proliferation-associated protein 2G4	78	78	18.3706	18.5597	18.1599	18.2419	18.486	18.2396	18.2536	18.5894	18.2484	18.0503	18.2804	18.4646	18.09	18.21	18.2666	17.6276	18.7227	18.6562	18.2394	18.2986	18.538	18.6119	18.4003	18.3908	18.496	18.5361	18.2065	18.1914	18.2441	18.4782	18.4141	18.3398	17.9424	18.0376	17.9626	17.9434	17.8991	17.9273	17.9262	18.1013	17.6376	17.7835	18.2449	18.3557	18.2725
P29350	PTPN6	Tyrosine-protein phosphatase non-receptor type 6	77	77	17.1275	17.5207	17.5079	17.895	17.1985	16.9091	17.1846	17.5956	17.2905	17.0649	17.4858	17.7663	17.1135	17.5081	17.2655	16.4338	17.8567	17.8409	17.0063	16.9708	16.8482	16.9458	17.5147	17.6092	17.0001	17.0704	17.1028	17.1517	16.8371	17.1903	16.787	16.783	17.0812	17.0482	17.2617	17.1128	17.2019	17.0628	17.1607	17.2412	16.5998	16.5591	16.9589	16.9468	16.9212
P49588	AARS	Alanine--tRNA ligase, cytoplasmic	77	77	15.7109	16.0092	15.8532	15.9458	15.6593	15.5974	15.7413	16.032	15.552	15.4912	15.8939	16.1928	15.6535	16.001	16.0758	15.5877	16.555	16.4406	15.6729	15.6546	15.9634	15.996	16.1442	16.216	15.7279	15.994	15.763	15.7828	15.7368	16.0365	15.5039	15.7797	15.7039	15.5608	15.6513	15.7768	15.6889	15.6047	15.6339	15.6964	15.638	15.6991	15.6883	15.7689	15.6921
P40227	CCT6A	T-complex protein 1 subunit zeta	77	77	18.0889	17.8802	17.9675	17.9647	17.8432	17.8539	18.1445	18.1769	17.6711	17.6235	17.7582	18.0674	17.6642	17.7735	17.7926	17.509	17.8814	17.9197	17.9199	17.9688	18.0003	17.959	18.0537	17.8009	18.0977	18.0085	17.7117	17.8872	17.9563	18.0652	17.952	18.1384	17.6698	17.5868	18.0353	17.8939	17.6337	17.6228	17.9092	17.8981	17.2442	17.5626	17.8547	17.8608	17.9382
Q05707	COL14A1	Collagen alpha-1(XIV) chain	77	77	13.5627	13.6627	13.6191	13.7633	13.5429	13.7262	13.6173	13.7991	13.5322	13.5478	13.7573	13.7913	13.4725	13.8422	13.65	13.8242	13.4649	13.6447	13.702	13.6966	13.746	13.7648	13.7578	13.679	13.5335	13.6739	13.6145	13.7607	13.6408	13.9082	13.4583	13.8415	13.8944	13.6261	13.8499	13.55	13.8556	13.5943	13.6431	13.5658	13.5547	13.7209	13.7591	13.6174	13.4763
P00488	F13A1	Coagulation factor XIII A chain	77	77	17.0081	16.9737	17.4001	17.6961	17.5257	17.2149	17.5492	17.8511	17.5743	17.3453	17.9458	18.6115	17.0463	16.9357	17.2331	16.866	17.8546	18.0568	17.5332	17.4496	17.6292	17.5372	17.7183	17.6008	17.107	17.0077	17.0545	17.1405	17.5448	17.5988	17.2276	17.1707	17.0186	17.2016	17.1994	17.0189	17.4707	17.5284	17.3703	17.1768	16.9529	17.2078	17.171	17.1428	17.5128
P68431	HIST1H3A	Histone H3.1	76	76	27.272	26.1074	25.4188	24.7778	25.8081	26.2661	26.0809	25.1864	25.9264	26.6836	24.8286	24.9656	25.2156	24.7299	24.4991	26.1484	24.9767	24.8221	26.9489	27.0059	25.1209	24.9729	24.6508	24.7115	27.5555	27.1335	25.4741	25.6377	27.0765	26.1376	27.3271	27.0653	25.5538	25.5865	26.1026	26.3783	25.2736	25.315	26.3002	26.0089	24.8617	24.8811	26.1509	26.2914	25.9832
P61160	ACTR2	Actin-related protein 2	76	76	17.8483	18.6035	18.1513	18.7472	17.8143	17.4493	17.9636	18.6555	17.9824	17.7185	18.0366	18.5322	17.5813	18.0477	17.8907	16.9623	19.0084	18.7654	17.5943	17.53	17.8733	17.9493	18.1106	17.966	17.7348	17.853	17.5611	17.5488	17.572	18.1367	17.4508	17.2366	17.246	17.1929	17.6707	17.5279	17.153	17.1193	17.7446	17.7524	16.9893	17.0194	17.1659	17.3125	17.551
Q92841	DDX17	Probable ATP-dependent RNA helicase DDX17	76	76	18.6989	18.746	18.0071	17.9687	18.3469	18.3223	17.9125	17.9382	18.0813	18.0318	18.1176	18.2127	18.038	18.1856	17.9932	17.3903	18.4559	18.4717	18.8112	18.7971	18.6291	18.7287	18.0381	18.0871	18.8412	18.9523	17.8203	17.6491	18.5962	18.6237	18.5254	18.2006	17.6982	17.5591	17.7692	18.0766	17.5675	17.6501	17.8842	18.2024	17.3819	17.2871	17.7869	18.0476	18.2454
P11413	G6PD	Glucose-6-phosphate 1-dehydrogenase	76	76	18.7294	19.0346	18.508	18.7573	17.8138	17.7348	18.0154	18.3515	18.0569	17.8075	18.3742	18.8332	18.4205	18.6872	18.1804	17.7358	19.4555	19.6534	18.0435	17.986	18.0531	18.166	18.698	18.674	18.0542	18.2841	17.858	17.9959	17.8385	18.1822	17.8486	17.9272	18.2526	17.9934	18.1644	17.9937	17.9574	17.7678	18.1743	18.296	17.5685	17.6309	17.8242	17.7006	17.7279
P41252	IARS	Isoleucine--tRNA ligase, cytoplasmic	76	76	16.9586	17.2752	16.9211	17.1957	16.9592	16.8879	16.9885	17.326	16.9234	16.8117	17.1912	17.4373	16.8374	17.2953	17.4867	16.665	17.5016	17.6688	16.9089	16.9498	17.106	17.2323	17.1729	17.4133	16.9073	17.0434	16.9016	16.8096	16.9763	17.2095	16.8123	16.7988	16.7142	16.8122	16.797	16.8675	16.696	16.8088	16.7243	16.8108	16.8153	16.7485	16.7634	16.9134	16.9617
P06748	NPM1	Nucleophosmin	76	76	21.0124	20.6926	19.4863	19.6336	20.3883	20.3536	19.9371	20.2717	19.7496	19.5489	19.9861	20.1747	20.4061	20.3066	19.9044	19.5967	20.4527	20.304	20.0142	20.0134	20.4932	20.4804	19.767	19.616	20.5459	20.5369	19.8097	20.0209	20.4889	20.3433	20.6373	20.6366	19.7415	19.768	19.572	19.5987	19.627	19.6534	19.5175	19.4549	19.6483	19.8387	20.2786	20.3777	20.2551
Q14974	KPNB1	Importin subunit beta-1	75	75	18.6367	18.843	18.7271	18.9504	18.5807	18.53	18.7711	18.9879	18.7487	18.6233	18.6361	19.0526	18.5278	18.7239	18.8519	18.0911	19.0653	19.2417	18.7223	18.6936	18.6308	18.6037	18.9509	18.9075	18.6216	18.6464	18.3547	18.5132	18.4699	18.6864	18.4768	18.689	18.4981	18.4576	18.8701	18.5085	18.4503	18.2909	18.6288	18.5337	18.0533	18.0837	18.5768	18.3588	18.5805
P08575	PTPRC	Receptor-type tyrosine-protein phosphatase C	75	75	15.5076	15.8016	15.7984	16.2928	15.3006	15.4325	15.5361	16.021	15.6527	15.4074	15.9682	16.6165	15.3537	15.9923	15.8379	15.6722	15.7745	15.7405	15.4583	15.5923	15.4649	15.4722	15.9624	16.0553	15.2504	15.4052	15.5895	15.3954	15.3314	15.7283	15.1951	15.5899	15.7422	15.4003	15.6581	15.5953	15.6209	15.3179	15.5086	15.6144	15.3582	15.3605	15.5248	15.5106	15.4069
Q9NR30	DDX21	Nucleolar RNA helicase 2	74	74	17.3397	17.5359	16.9756	17.1614	17.403	17.1955	17.2123	17.2907	17.1463	17.1397	16.9135	17.4531	17.1163	16.9803	17.4406	16.6954	17.6255	17.8159	17.1555	17.0632	17.295	17.1097	17.3783	17.3049	17.2066	17.1514	16.8023	16.9174	17.3721	17.4867	17.3685	17.2342	16.7855	16.975	17.1092	17.0361	16.7756	16.9268	16.9519	17.0081	16.8694	16.8766	16.9071	16.9502	17.1329
P62805	HIST1H4A	Histone H4	74	74	26.3276	25.8137	24.6835	24.6146	25.572	25.6603	25.1288	24.8579	24.596	24.3771	24.0079	24.294	22.7645	23.5112	23.0065	22.8971	24.9539	24.4819	26.0224	26.0871	24.8243	24.9543	23.3972	23.4755	26.7897	26.1315	22.941	23.0161	26.6281	26.0584	26.2679	25.6052	23.0709	22.8354	25.3695	25.7239	22.3447	22.4276	25.1624	24.9535	22.0796	22.2061	23.38	23.2326	24.8365
Q06830	PRDX1	Peroxiredoxin-1	74	74	17.5726	17.8936	18.3575	19.0763	18.3407	18.0115	18.0196	18.8644	18.2322	17.7948	18.8332	18.7476	18.0786	18.5223	18.2425	17.4162	19.4116	19.2209	18.1102	18.1117	18.5182	18.4977	18.6904	18.6365	18.6334	18.4953	17.7785	17.9286	18.1887	18.7889	17.7363	17.7861	17.8606	17.8205	17.7125	17.7439	17.7803	17.8491	17.73	17.7829	17.4709	17.5078	17.7689	17.8352	18.1262
Q9P258	RCC2	Protein RCC2	74	74	18.559	19.0617	18.0949	18.5424	18.4485	18.3238	18.0758	18.3709	18.4432	18.2138	18.5258	18.6858	18.1959	18.6785	18.4664	18.0313	18.8284	18.9019	18.4801	18.6116	18.4825	18.5965	18.4164	18.5882	18.5442	18.8055	18.0709	18.1504	18.2343	18.7191	18.3939	18.6374	18.3499	18.1186	18.0665	18.0396	18.1153	18.0338	18.005	18.2807	18.1034	17.874	18.2958	18.1626	18.1928
Q15393	SF3B3	Splicing factor 3B subunit 3	74	74	17.7218	18.2039	17.6677	18.1499	17.927	17.6892	17.8016	18.1353	18.0774	17.917	17.9722	18.5484	17.4911	17.887	18.1138	17.3837	18.4781	18.4864	17.7742	17.8401	17.899	17.8858	18.0084	18.0836	17.8346	18.014	17.3957	17.6084	17.9402	18.4099	17.555	17.8457	17.349	17.4793	17.738	17.436	17.3765	17.3466	17.4019	17.3939	17.273	17.5152	17.3861	17.3476	17.5409
P54577	YARS	Tyrosine--tRNA ligase, cytoplasmic	74	74	16.2268	16.8631	16.4729	16.8635	16.429	16.0549	16.3082	16.8321	16.3173	16.2708	16.5546	16.8904	16.2769	16.7848	16.8954	15.7798	18.0918	18.2267	16.063	16.0306	16.6683	16.5671	16.866	16.8731	16.2517	16.131	16.0121	16.1452	16.249	16.8943	16.0667	16.0081	16.0833	15.984	16.086	15.861	15.9791	15.9236	16.1551	15.9984	15.849	15.9478	15.9708	15.9162	16.192
O75923	DYSF	Dysferlin	73	73	14.8872	14.8266	14.932	15.3162	15.0937	14.8175	15.187	15.4019	15.1485	15.1499	15.1851	15.6196	15.1095	15.1452	14.8217	14.9738	14.9367	14.9906	14.8248	14.8521	15.1031	14.8876	15.4967	15.4615	15.0609	14.8421	14.9836	15.1416	14.9884	15.1337	14.9893	14.9808	15.0385	15.1751	15.2369	14.932	15.1127	15.1032	15.1571	14.9426	14.8442	15.2537	15.2485	14.9569	15.0573
O00567	NOP56	Nucleolar protein 56	73	73	17.4901	18.1412	17.0423	17.2802	17.5663	17.2315	17.0507	17.356	17.7691	17.4155	17.3511	17.6337	16.9679	17.6648	17.558	16.2519	17.6751	17.6559	17.4439	17.4784	17.3575	17.5441	17.1882	17.3764	17.3826	17.5691	16.6782	16.461	17.7632	18.0588	17.1963	17.4344	16.6753	16.6489	16.8958	16.9046	16.4395	16.493	16.8153	16.8184	16.5286	16.4576	16.6174	16.8159	17.2325
P06702	S100A9	Protein S100-A9	73	73	19.1128	19.2941	20.6179	20.3082	20.0275	19.5156	21.7321	22.3094	18.8563	18.6474	20.5471	19.4758	19.5521	19.5622	18.5502	18.4008	18.5274	18.5172	19.1989	18.541	20.1024	20.1315	19.1808	19.1418	18.3174	18.5243	19.615	20.1877	19.2345	18.8533	19.3588	19.1873	19.3006	19.3105	20.5161	20.4343	19.4206	19.4121	21.7805	21.6096	18.3718	18.3247	19.7977	19.5085	19.6577
O14980	XPO1	Exportin-1	73	73	16.4479	16.9493	16.4278	16.888	16.5287	16.5973	16.4062	16.8581	16.6332	16.4333	16.8735	17.1559	16.3769	16.9506	17.0829	16.4716	16.9902	17.2431	16.5806	16.8429	16.6738	16.8344	16.7447	17.0677	16.4696	16.8715	16.3947	16.3591	16.3969	16.799	16.3278	16.5601	16.6204	16.3261	16.5542	16.3419	16.6584	16.4901	16.3101	16.4244	16.4324	16.5228	16.4944	16.3454	16.4865
P42166	TMPO	Lamina-associated polypeptide 2, isoform alpha	72	72	19.6722	19.8607	19.7157	20.0044	20.0715	19.8421	19.826	20.2087	19.8343	19.7124	20.0634	20.5191	19.8236	19.9562	19.7707	19.2465	20.7796	20.8717	19.6212	19.5987	20.2326	20.1575	20.1064	19.964	20.0305	20.0103	19.4364	19.5428	19.9823	20.2926	19.8349	19.8144	19.5351	19.6214	19.9392	19.5584	19.4416	19.5144	19.5527	19.6556	19.3331	19.4962	19.6052	19.6029	19.8235
P38606	ATP6V1A	V-type proton ATPase catalytic subunit A	72	72	17.2914	17.4103	18.0913	18.1566	17.4973	17.3169	18.0125	17.9744	17.5368	17.4914	17.6668	18.1797	17.6913	17.7304	17.5144	16.969	17.7453	17.8818	17.5754	17.4941	17.453	17.5085	18.0347	17.9341	17.1754	17.2074	17.536	17.5596	17.4592	17.3352	17.3618	17.2696	17.382	17.5755	18.0976	17.8227	17.3026	17.5547	17.9076	17.843	17.1529	17.2745	17.3608	17.2557	17.4568
P49748	ACADVL	Very long-chain specific acyl-CoA dehydrogenase, mitochondrial	72	72	17.6303	17.8789	17.7295	18.2292	17.934	17.7206	17.8188	18.3116	18.1038	17.5126	18.0789	18.1094	17.5969	18.0263	19.1378	17.92	17.7474	17.8695	17.8597	17.7548	17.6503	17.5884	18.3393	18.2154	17.668	17.6889	17.5293	17.3656	17.7119	18.1935	17.4191	17.6163	17.8973	17.6242	18.1442	17.6344	17.5597	17.5185	17.3472	17.4334	17.4955	17.5651	17.4821	17.4404	17.3837
P00813	ADA	Adenosine deaminase	72	72	18.0829	17.935	16.8767	16.669	17.2362	17.3713	16.4242	16.3876	17.6498	17.2589	16.6662	16.3858	16.5531	16.8572	16.7925	16.2697	16.65	16.5487	16.9091	16.7765	17.6683	17.8121	16.5482	16.6931	19.4654	19.1938	16.6613	16.5408	16.8114	16.6611	17.7686	17.6419	16.5226	16.4514	16.198	16.4016	16.2584	16.3003	16.2826	16.5139	16.5028	16.3766	16.4305	16.891	17.3154
Q04637	EIF4G1	Eukaryotic translation initiation factor 4 gamma 1	72	72	16.2067	16.4378	16.4565	16.57	16.4033	16.3679	16.3882	16.4604	16.3429	16.2997	16.7293	16.9289	16.5465	16.8948	16.7436	15.9253	16.9454	17.0047	16.259	16.2198	16.4833	16.6888	16.9154	16.9905	16.3043	16.343	16.4353	16.2997	16.2508	16.3225	16.4311	16.2254	16.3394	16.1602	16.4726	16.2914	16.1607	16.1247	16.3493	16.3857	16.028	16.07	16.3567	16.3434	16.2804
Q8TEM1	NUP210	Nuclear pore membrane glycoprotein 210	72	72	18.3047	18.6973	18.1676	18.7587	18.6914	18.6125	18.1474	18.5547	18.3975	18.3158	18.5596	18.9845	18.2681	18.6672	18.5877	18.0239	18.9696	18.8007	18.2547	18.2919	18.5586	18.549	18.6522	18.6905	18.494	18.6424	18.1988	18.0892	18.5106	19.2227	18.0916	18.2438	18.2899	18.2303	18.5511	18.2845	18.0451	18.1083	18.0298	18.2175	18.1102	17.991	18.1922	18.1121	18.0637
P23284	PPIB	Peptidyl-prolyl cis-trans isomerase B	72	72	19.43	19.6024	20.1945	19.9618	20.0183	19.9746	19.9987	20.0828	19.7398	19.475	19.6501	19.5289	19.396	19.5307	19.3708	18.618	19.8134	19.689	19.5578	19.6433	19.808	20.0573	19.3389	19.4692	19.5065	19.6417	19.3027	19.1753	19.7949	19.5689	19.5439	19.544	19.0412	18.9688	19.6509	19.6379	18.8434	18.7109	19.3962	19.7005	18.4251	18.5515	19.0287	19.0884	19.2604
P26639	TARS	Threonine--tRNA ligase, cytoplasmic	72	72	16.2197	16.3442	16.295	16.2278	16.1223	16.0441	16.0611	16.2317	16.2856	16.3119	16.0216	16.2654	16.061	16.1264	16.4745	15.8588	16.5512	16.639	16.0809	15.991	16.1055	16.1836	16.4493	16.4533	16.1071	16.2128	16.1073	16.0598	16.1775	16.2701	16.0328	15.9043	15.7801	16.0449	15.8942	16.0257	15.8659	16.1076	16.1401	16.0986	15.9988	15.9312	15.8073	16.085	16.1525
Q92900	UPF1	Regulator of nonsense transcripts 1	72	72	16.2207	16.4242	16.0207	16.2947	16.2254	15.9108	15.9916	15.9222	16.1098	15.8435	15.9143	16.3643	16.0325	16.0099	16.1176	15.5772	17.0431	16.9549	15.864	15.9288	16.1149	16.2194	16.3593	16.291	16.1938	16.261	15.8997	15.8603	16.0719	16.1903	16.108	15.8248	15.6588	15.7332	15.8208	15.769	15.5503	15.7108	15.859	15.9687	15.8039	15.6231	15.6296	15.8802	15.8946
M0QYT0		Uncharacterized protein (Fragment)	72	72	17.7638	18.109	17.5044	17.8135	17.8006	17.4763	17.439	17.6976	17.828	17.5663	17.6646	17.8253	17.5021	17.7604	17.7103	17.083	18.0355	17.9079	17.815	17.8576	17.7551	17.7072	17.3843	17.662	17.7914	17.8842	17.2769	17.172	17.7292	17.9341	17.6264	17.5467	17.3171	17.2123	17.4773	17.467	17.0898	17.193	17.3313	17.5411	17.0372	17.0829	17.2325	17.2297	17.5744
O15144	ARPC2	Actin-related protein 2/3 complex subunit 2	71	71	17.8431	18.1844	18.0458	18.3101	17.633	17.4343	17.9607	18.3478	18.0065	17.8512	17.9149	18.1989	17.6261	17.7813	17.9089	17.0106	18.8707	18.717	17.6423	17.4121	17.6936	17.6471	18.0252	18.0304	17.6504	17.8065	17.733	17.8441	17.5918	17.9247	17.555	17.2582	17.3569	17.3086	17.5315	17.5348	17.5449	17.4124	17.7167	17.7675	17.2538	17.2097	17.2624	17.3155	17.5594
Q14008	CKAP5	Cytoskeleton-associated protein 5	71	71	13.486	13.8205	13.5547	13.7648	13.5961	13.5976	13.5759	13.7115	13.5649	13.5364	13.8731	14.1725	13.5502	13.929	14.2032	13.5718	14.8315	15.1118	13.556	13.6583	13.6086	13.7931	13.9999	14.0979	13.6358	13.7116	13.6593	13.5038	13.5263	14.0031	13.4206	13.6746	13.6259	13.4863	13.3184	13.5657	13.4416	13.534	13.5464	13.5073	13.5863	13.4003	13.4917	13.5033	13.5324
Q13451	FKBP5	Peptidyl-prolyl cis-trans isomerase FKBP5	71	71	16.8715	16.9746	17.2614	17.2147	17.3816	17.1623	16.9341	17.11	17.2368	17.0808	17.5383	17.523	17.0332	17.2827	17.4562	16.6746	17.5723	17.6319	17.1694	17.0688	18.9115	18.9533	17.0959	17.3451	17.4551	17.7233	16.9719	16.7345	17.097	17.2814	17.3077	17.1783	16.9254	16.792	16.9225	16.9847	16.7636	16.7923	16.7238	16.9691	16.8024	16.6208	16.843	16.979	17.1374
O00160	MYO1F	Unconventional myosin-If	71	71	17.8877	18.0577	18.2703	18.6637	17.6638	17.8755	18.3307	18.5777	17.5739	17.5281	18.4108	18.6927	17.8595	18.1721	17.7671	17.4812	17.715	17.5514	17.6896	17.5569	17.8361	17.7603	18.5125	18.2203	17.5339	17.6179	17.6414	17.9111	17.6036	17.8276	17.6558	17.9101	17.8494	17.6326	18.2968	18.0343	17.7983	17.4887	18.1538	18.2102	17.2383	17.4029	17.8462	17.7034	17.8839
P05141	SLC25A5	ADP/ATP translocase 2	71	71	18.9169	19.1814	18.9247	19.0011	19.1265	19.133	18.9373	19.076	18.8041	18.7866	19.0984	19.134	18.741	18.9076	19.1236	18.4412	19.0802	19.0969	18.9762	19.0925	18.8576	18.9277	19.0106	19.1057	18.6315	18.8992	18.4415	18.5943	18.9484	19.0796	18.7654	18.8912	18.8264	18.5678	19.1016	19.048	18.4822	18.442	18.5959	18.6674	18.4198	18.4532	18.4909	18.6301	18.7022
P51991	HNRNPA3	Heterogeneous nuclear ribonucleoprotein A3	70	70	18.8623	19.2631	18.6432	19.0341	19.0585	18.9063	18.5125	18.9536	18.8824	18.5987	19.0508	19.2912	18.6051	18.9463	18.7811	18.3041	19.7061	19.4551	18.8261	18.9259	19.2087	19.2263	18.8059	19.0717	19.2792	19.162	18.5098	18.3143	18.9276	19.434	18.6832	18.6338	18.391	18.1449	18.4477	18.3519	18.2376	18.204	18.3212	18.5415	18.4206	18.3286	18.434	18.5394	18.6761
Q86VP6	CAND1	Cullin-associated NEDD8-dissociated protein 1	70	70	17.08	17.4597	17.0132	17.3211	17.003	16.8429	17.0374	17.3449	17.298	16.8512	17.1957	17.6066	16.8819	17.392	17.5247	16.7186	18.005	18.1081	16.9612	17.0405	16.9198	17.0914	17.3479	17.4436	16.8613	17.2896	16.7261	16.6457	16.8726	17.195	16.7111	16.9506	16.9377	16.6139	16.7247	16.6838	16.7669	16.59	16.7862	16.8641	16.6445	16.6396	16.7393	16.6615	17.0128
O00571	DDX3X	ATP-dependent RNA helicase DDX3X	70	70	17.1889	17.2383	17.1246	17.3087	17.2838	17.0806	17.223	17.2442	17.0465	16.9945	17.2773	17.7069	16.9452	17.1693	17.3862	16.7212	17.248	17.2753	16.9486	16.8299	17.2229	17.199	17.3798	17.4751	17.1787	17.2138	17.0436	17.0992	17.0747	17.1177	17.0142	17.0258	16.7968	16.9708	16.8183	16.8869	16.7309	16.8851	17.068	17.1222	16.8595	17.1396	16.8964	17.1247	17.0591
P09622	DLD	Dihydrolipoyl dehydrogenase, mitochondrial	70	70	17.7641	17.5315	17.4077	17.3067	17.8263	17.8171	17.4117	17.254	17.4159	17.4225	17.193	17.3395	17.3977	17.2638	17.2471	16.8961	17.4838	17.4642	17.6399	17.6698	17.4737	17.3454	17.1586	17.152	17.5973	17.5362	17.1278	17.2024	17.6092	17.3165	17.806	17.4738	17.2164	17.183	17.4632	17.6192	16.8983	17.2342	17.0451	17.3127	16.9176	16.9004	17.3342	17.3777	17.3507
P78347	GTF2I	General transcription factor II-I	70	70	17.2134	17.5194	16.9311	17.2644	17.3492	17.1554	17.0306	17.1392	17.1626	17.023	17.0761	17.5364	16.9114	17.435	17.5484	16.6574	17.6267	17.798	17.1775	17.2826	17.5136	17.429	17.3725	17.3563	17.2965	17.4844	16.8967	16.7805	17.2174	17.385	17.1896	17.4302	16.9402	17.0354	16.9667	16.7989	16.8659	16.7848	16.8167	16.9025	16.934	16.9001	16.916	16.8979	17.1853
O43390	HNRNPR	Heterogeneous nuclear ribonucleoprotein R	70	70	18.9595	19.3291	18.5283	18.5405	18.9266	18.7842	18.4734	18.5878	18.8403	18.6898	18.6828	18.6634	18.7088	18.6569	18.6259	18.2725	19.0752	19.1331	18.7479	18.8394	19.0858	19.0294	18.7154	18.528	19.1184	18.9602	18.3488	18.3266	19.0958	19.345	18.6867	18.584	18.379	18.3388	18.4929	18.2838	18.2711	18.4616	18.4296	18.4915	18.2439	18.2589	18.4454	18.4362	18.7151
O00410	IPO5	Importin-5	70	70	16.4693	16.6655	16.3884	16.6852	16.3429	16.4457	16.2641	16.8014	16.2352	16.0816	16.8069	16.9311	16.2003	16.8774	16.7871	16.5338	17.2307	17.2589	16.2642	16.5032	16.6956	16.7051	16.6609	16.7487	16.2361	16.4701	16.3163	16.1424	16.1114	16.5897	16.2369	16.5344	16.6372	16.1577	16.3138	16.2628	16.442	16.1277	16.1576	16.3638	16.3736	16.2247	16.3519	16.3108	16.1077
P52209	PGD	6-phosphogluconate dehydrogenase, decarboxylating	70	70	19.5594	19.7628	20.1653	20.697	19.5473	19.4933	19.7893	20.1733	19.6356	19.4408	20.3502	20.4799	20.0613	20.629	20.1369	19.344	19.9608	19.9701	19.5635	19.5876	19.6772	19.8503	20.5467	20.3661	19.4118	19.4821	19.7225	19.6948	19.4419	19.6647	19.2896	19.571	19.8796	19.5319	19.919	19.6769	19.7362	19.5576	19.9655	19.9522	19.4682	19.6777	19.8765	19.5846	19.8934
P34897	SHMT2	Serine hydroxymethyltransferase, mitochondrial	70	70	18.7793	18.9998	18.7607	19.0244	19.6706	19.4878	19.2834	19.5816	18.5042	18.5378	19.1168	19.3535	18.6734	18.9588	19.4345	19.0399	19.4463	19.5172	19.106	19.1989	19.1005	19.1852	19.0426	19.0377	18.8601	19.0028	18.9475	18.9424	19.421	19.5008	19.1744	19.2274	18.6873	18.6173	19.2686	19.0566	18.5072	18.5124	18.8549	18.7732	18.4404	18.5582	19.0954	18.6972	18.6669
P23528	CFL1	Cofilin-1	69	69	22.6483	23.0938	23.3064	23.3052	22.5994	22.294	22.7391	23.0948	22.7576	22.4433	22.821	22.7161	22.5215	22.8537	21.899	21.4991	23.1029	23.055	22.5493	22.5452	22.8919	22.8485	22.5437	22.6383	22.6698	22.7068	22.1071	22.3854	22.3016	22.4813	22.3314	22.1618	21.8355	21.974	22.4822	22.2465	21.9829	21.9661	22.8231	22.7445	21.5786	21.7224	22.2176	21.998	22.3708
O00299	CLIC1	Chloride intracellular channel protein 1	69	69	21.9645	21.3627	21.5287	21.0883	20.6483	20.6903	21.1775	20.7878	20.9319	21.2599	20.7388	20.7071	21.2146	20.7731	20.1878	20.3032	21.2409	21.0945	21.5996	21.7973	21.1201	21.1506	20.932	20.9575	21.3926	21.3598	21.1973	21.1624	20.6584	20.4571	20.7067	20.8841	21.1207	21.124	21.0305	21.0543	21.0825	21.2291	21.5037	21.677	20.7863	20.9213	21.2207	21.2879	21.1859
P18124	RPL7	60S ribosomal protein L7	69	69	20.5643	20.7112	20.2139	20.1917	20.6281	20.4541	20.6761	20.7988	20.3853	20.3422	20.3165	20.1837	19.9713	20.2299	20.822	20.0742	20.2952	20.3551	20.1508	20.0252	20.223	20.5474	20.178	20.392	20.2896	20.39	20.1593	20.5137	20.4803	20.5056	20.3175	20.5231	20.337	20.2124	20.7021	20.496	20.0881	20.0024	20.0844	20.2101	19.6265	19.9073	20.2945	20.2841	20.3985
P11388	TOP2A	DNA topoisomerase 2-alpha	69	69	15.1298	15.3142	15.1631	15.2135	15.0773	15.1953	14.8423	15.3007	15.1985	14.9845	15.2294	15.2801	15.0395	15.3519	15.4897	14.7989	15.4649	15.4916	15.0574	15.0102	15.1744	15.1737	15.6419	15.6243	15.055	15.2437	15.0195	14.8939	15.1416	15.4529	14.9857	14.8445	14.9293	14.9115	15.0107	15.1186	14.9379	14.999	14.8632	15.0895	14.9688	14.7949	14.8413	15.0628	14.9018
P07384	CAPN1	Calpain-1 catalytic subunit	68	68	18.0251	18.4975	18.0449	18.706	17.8732	17.7723	17.92	18.2911	17.9936	17.7683	18.2887	18.6736	17.7664	18.3035	18.2231	17.447	19.6206	19.6347	18.0011	17.9637	18.0219	18.1484	18.3413	18.3776	18.0122	18.155	17.6398	17.6167	17.8165	18.1271	17.6839	17.712	17.6302	17.4916	17.9744	17.8632	17.619	17.4695	17.807	17.9515	17.4705	17.4412	17.6688	17.6618	17.8165
P14868	DARS	Aspartate--tRNA ligase, cytoplasmic	68	68	16.5607	17.0088	16.4324	16.716	16.3819	16.3089	16.3035	16.6803	16.3484	16.0822	16.6592	16.9587	16.1051	16.7165	17.0083	16.0994	17.2259	17.3751	16.5027	16.5257	16.5242	16.5942	16.7861	16.9041	16.2462	16.6049	16.2363	16.2203	16.353	16.9248	16.2807	16.6228	16.2794	16.0274	16.3062	16.3717	16.082	15.8679	16.2381	16.3819	16.0463	15.9352	16.0926	16.1555	16.348
Q16531	DDB1	DNA damage-binding protein 1	68	68	17.0242	17.3642	17.0632	17.2829	17.1204	17.0818	16.9844	17.4319	17.3256	16.9419	17.4637	17.8819	16.9052	17.4488	17.7888	16.8158	17.6216	17.5508	17.0976	17.1851	17.0983	17.1607	17.4462	17.5527	16.9912	17.2728	17.1016	16.9378	16.9341	17.4176	16.8881	16.8704	16.9403	16.7364	16.6376	16.9252	16.8136	16.8853	16.8315	16.8353	16.8881	16.7143	16.8225	16.9697	16.8281
P22102	GART	Trifunctional purine biosynthetic protein adenosine-3	68	68	16.8916	17.341	16.7174	16.6229	16.7688	16.9128	16.7659	17.2565	16.6589	16.5253	17.2003	17.2776	16.8242	17.2816	17.1959	16.5048	17.7127	17.8291	16.9524	17.0018	17.0286	17.2176	17.1927	17.2974	16.8118	17.1443	16.7594	16.6248	16.6243	16.9917	16.8347	16.8926	16.6468	16.3804	16.7127	16.7398	16.5639	16.3906	16.501	16.9038	16.4797	16.3175	16.8884	16.8376	16.7394
O75874	IDH1	Isocitrate dehydrogenase [NADP] cytoplasmic	68	68	17.364	17.5422	17.8343	18.299	17.4216	17.1236	17.4933	17.7146	17.465	17.1165	17.5471	17.848	17.7272	17.9919	17.0916	16.6579	17.6891	17.7133	17.3573	17.8116	17.5472	17.4921	17.6819	17.7491	17.2766	17.4285	17.2161	17.1852	17.0863	17.1299	17.1206	16.9665	17.1205	17.1509	17.6534	17.2367	17.0145	16.9605	17.8357	17.9035	16.709	16.9474	17.2525	16.947	17.3181
Q9Y2X3	NOP58	Nucleolar protein 58	68	68	17.8636	18.4534	17.3466	17.8069	17.9483	17.6016	17.5697	17.8923	17.8835	17.7476	17.7442	18.1289	17.4584	17.6992	17.7649	17.5518	17.8531	17.9217	17.6703	17.7981	17.7623	17.8112	17.6175	17.629	17.8461	17.8875	17.2496	17.428	17.984	18.6013	17.7655	18.03	17.5002	17.438	17.5769	17.2932	17.4372	17.505	17.3344	17.2461	17.2406	17.4105	17.5848	17.2907	17.7598
Q15084	PDIA6	Protein disulfide-isomerase A6	68	68	18.1413	18.1267	19.1564	19.2445	19.3208	19.0554	18.7627	18.8494	18.588	18.457	18.7225	18.8444	18.6305	18.8961	18.8378	17.8961	19.0097	19.0119	18.5202	18.3131	18.7237	18.6002	19.0378	18.9694	18.1876	18.2394	18.451	18.4217	18.5688	18.7623	18.3792	18.369	18.2986	18.3028	18.9881	18.8183	17.8716	17.9786	18.3858	18.6205	17.9527	17.8652	18.1318	18.2616	18.2198
P26599	PTBP1	Polypyrimidine tract-binding protein 1	68	68	18.8612	19.1682	18.4789	18.472	18.697	18.586	18.4522	18.6355	18.4914	18.4683	18.2051	18.4984	18.2965	18.3139	18.3314	18.1355	18.9933	18.87	18.4891	18.5692	18.8119	18.8954	18.3924	18.3535	18.7354	19.085	18.2497	18.2716	18.613	18.8477	18.6208	18.8783	18.2081	18.1841	18.5354	18.43	18.303	18.2183	18.4196	18.6515	18.1378	18.2396	18.328	18.3052	18.6912
P15880	RPS2	40S ribosomal protein S2	68	68	19.2028	19.4504	19.1176	18.8856	18.7958	18.9122	19.3377	19.3957	18.7374	18.6149	18.9478	18.8434	18.4204	18.8251	19.0084	18.1287	19.08	19.0229	19.259	19.1751	18.9854	19.2098	18.7184	18.9242	19.1687	19.2875	18.5414	18.696	18.8616	18.854	19.4612	19.4334	18.5421	18.4461	19.192	19.1982	18.3011	18.319	18.777	19.0191	17.8176	17.9484	18.5386	18.6283	18.8808
P67936	TPM4	Tropomyosin alpha-4 chain	68	68	21.0991	21.144	21.3991	21.3771	21.7361	21.7575	21.0325	21.3823	21.4754	21.2812	21.8228	21.7841	21.486	21.6342	21.8945	21.0269	22.8994	22.6671	20.768	20.7927	21.8563	21.8219	21.3203	21.3836	21.5816	21.556	21.1305	20.858	21.6971	21.7783	21.4278	21.0972	20.8161	20.753	21.1334	21.1913	21.3912	21.4161	21.1191	21.2028	21.138	21.1367	21.0135	21.2552	21.7057
P53618	COPB1	Coatomer subunit beta	67	67	15.6088	15.6385	15.7614	15.8496	15.7726	15.7489	15.7274	15.8575	15.7653	15.6508	15.6096	16.1071	15.8079	15.8914	16.0193	15.3419	16.2642	16.1692	15.5423	15.512	15.7369	15.7289	15.9027	15.9051	15.7154	15.5976	15.6372	15.5086	15.7108	15.8629	15.6546	15.3483	15.482	15.5305	15.5126	15.6081	15.4572	15.4991	15.4866	15.6112	15.4968	15.3671	15.5371	15.5399	15.5959
P46013	MKI67	Proliferation marker protein Ki-67	67	67	12.9368	12.8934	12.8921	13.2271	13.0095	12.9908	13.0724	13.1278	12.9992	12.9797	12.8993	13.1993	12.9076	12.9267	12.9105	13.0944	13.1401	13.2299	12.9042	13.0061	13.0424	13.0465	13.1739	13.1882	13.1481	12.9931	12.9154	13.0774	12.8643	13.1407	12.8439	13.2232	12.93	13.1133	13.1753	12.8341	13.1903	12.9177	13.0681	12.8929	12.8564	13.1453	13.1409	12.9244	13.0455
P30153	PPP2R1A	Serine/threonine-protein phosphatase 2A 65 kDa regulatory subunit A alpha isoform	67	67	17.7817	17.9496	17.8782	18.0155	17.8437	17.7462	18.0118	17.8654	17.8065	17.8609	17.832	18.1348	17.7591	17.7232	18.0347	17.5343	18.2739	18.5684	17.743	17.7379	17.8043	17.6638	17.8791	17.8707	17.9788	17.8997	17.7324	17.8235	17.6951	17.7477	17.9385	17.7852	17.5602	17.56	17.805	17.8072	17.6302	17.6722	17.7416	17.9262	17.5494	17.4775	17.888	17.8181	17.8015
P46777	RPL5	60S ribosomal protein L5	67	67	18.1926	18.624	18.1815	18.2688	18.4799	18.2916	18.1705	18.7117	18.202	17.8877	18.2052	18.219	17.8482	18.0438	18.1322	17.2363	18.4268	18.4195	17.9901	17.9793	18.3141	18.5097	18.08	18.2531	18.2818	18.4105	17.9881	17.8737	18.2807	18.5398	18.3016	18.1988	17.6749	17.6437	18.1009	18.0191	17.6359	17.6595	17.9338	18.0842	17.6558	17.4725	17.6256	17.7813	17.9736
P50552	VASP	Vasodilator-stimulated phosphoprotein	67	67	19.3742	19.4423	19.5923	19.4073	18.7453	18.7365	19.002	19.1043	18.6428	18.4182	18.9248	19.0817	18.7718	18.9003	18.402	18.0922	19.4899	19.4807	19.109	19.2783	19.1157	19.1126	18.9854	18.815	18.7641	18.6737	18.5311	18.5833	18.6798	18.6846	18.8439	18.7248	18.4563	18.3201	19.3373	19.5223	18.5018	18.4311	19.4948	19.7884	18.0361	18.1137	18.6275	18.4924	19.0024
P21796	VDAC1	Voltage-dependent anion-selective channel protein 1	67	67	20.1144	20.349	19.466	19.7906	20.908	20.7197	19.8381	20.2546	19.7189	19.5489	19.9407	20.0195	19.0601	19.4018	19.7853	19.4591	20.2747	20.1793	20.3822	20.0686	20.2637	20.225	19.5938	19.5357	19.7741	19.967	19.5573	19.7683	20.7031	20.7524	20.3461	20.3331	19.7757	19.6236	19.8166	19.8493	19.4094	19.1677	19.0734	19.3566	19.2163	19.3834	19.6667	19.4678	19.9538
P55060	CSE1L	Exportin-2	66	66	18.8639	18.9191	18.7639	19.0181	18.8471	18.6988	18.6235	19.0515	18.8422	18.7248	19.0233	19.1795	18.7945	19.195	19.1806	18.7286	19.1472	19.261	18.7774	18.843	19.0108	18.9319	19.0648	19.2012	18.8352	18.9096	18.6414	18.8032	18.7229	19.0349	18.6878	18.7665	18.8895	18.6802	18.8462	18.8052	18.959	18.7365	18.7076	18.7969	18.5958	18.72	18.87	18.8273	18.6599
O00148	DDX39A	ATP-dependent RNA helicase DDX39A	66	66	19.984	20.0762	19.5076	19.7681	19.7214	19.5743	19.5857	19.8213	19.698	19.6162	19.5603	19.9988	19.4125	19.5125	19.844	18.8979	20.4915	20.4478	19.9753	20.0906	19.741	19.7233	19.7398	19.8695	20.0511	20.2182	19.3094	19.2366	19.6671	19.7693	19.7821	19.5825	19.1906	19.2527	19.4007	19.3601	18.9135	19.0988	19.5244	19.531	18.859	18.8437	19.4364	19.3085	19.565
Q01469	FABP5	Fatty acid-binding protein, epidermal	66	66	18.6367	18.9996	18.5269	18.7066	18.5399	18.2904	18.7421	18.9987	18.2693	18.0866	18.3094	18.4305	18.3952	18.5759	18.3397	17.9276	18.67	18.5539	18.337	18.2396	18.573	18.5936	18.6888	18.4357	17.9859	17.8014	18.074	18.2404	18.4212	18.6288	18.3558	18.1872	17.9787	18.1541	18.2864	18.0756	18.0886	18.0082	18.4723	18.4057	17.9334	18.0043	18.2438	17.9631	18.2597
Q14103	HNRNPD	Heterogeneous nuclear ribonucleoprotein D0	66	66	18.3463	19.3323	18.6362	19.2028	19.1296	18.6372	18.1256	19.1903	18.9696	18.157	18.9253	18.5415	18.1476	18.591	17.8121	17.4933	18.6824	18.3657	18.2659	18.4641	19.5056	19.362	18.2319	18.108	18.483	18.5967	17.7751	17.8737	18.3863	19.2527	18.1435	18.3988	17.8825	17.8754	18.2314	17.8142	17.9046	17.6539	18.0484	18.0155	17.5389	17.7549	18.1163	17.8479	18.3934
Q9BUJ2	HNRNPUL1	Heterogeneous nuclear ribonucleoprotein U-like protein 1	66	66	17.0771	17.2457	16.6224	17.0244	17.006	16.6468	16.6995	16.8697	17.0734	16.8985	16.9332	17.0658	16.868	17.0693	16.6926	16.2564	17.2535	17.2821	16.8308	17.0585	16.933	16.9353	16.7583	16.7583	16.9078	16.9539	16.3289	16.3645	16.9353	16.9526	17.0035	16.8958	16.4519	16.449	16.7049	16.7041	16.3747	16.3816	16.6702	16.7011	16.1953	16.3643	16.4496	16.3959	17.0243
Q5T4S7	UBR4	E3 ubiquitin-protein ligase UBR4	66	66	15.6559	15.936	15.6361	16.0254	15.8176	15.6388	15.7585	16.0094	15.7381	15.7443	15.8254	16.1663	15.7542	15.6324	15.8612	15.7403	16.069	16.1561	15.6601	15.4921	15.941	15.781	16.0499	16.0048	15.7676	15.8261	15.5672	15.8328	15.6537	15.8769	15.6479	15.6712	15.5707	15.7748	15.8323	15.7295	15.7851	15.6615	15.7628	15.7272	15.6518	15.6198	15.7204	15.6006	15.7711
P40121	CAPG	Macrophage-capping protein	65	65	19.655	19.3235	19.8996	19.0642	18.0152	17.8455	18.1353	18.1104	17.8657	17.7224	17.7611	17.799	18.5999	18.3978	18.0388	17.6588	17.4155	17.5307	18.5382	18.712	18.0557	18.1321	18.4828	18.5179	17.9547	18.1232	18.2374	18.1309	18.0269	17.8747	18.134	18.0455	18.2737	18.3761	19.4758	19.5223	18.0025	18.1891	20.0903	20.2206	18.1323	18.1969	17.78	17.9424	17.818
Q86UX7	FERMT3	Fermitin family homolog 3	65	65	17.5257	17.7738	17.7436	18.1242	17.3781	17.1389	17.4359	17.6858	17.5148	17.217	17.8294	18.258	17.4387	17.7322	17.5447	16.983	19.4586	19.5591	17.3408	17.4399	17.4481	17.4377	17.9355	17.7692	17.4749	17.5413	17.3009	17.2577	17.7399	18.1435	17.2214	17.2615	17.392	17.2018	17.5086	17.4473	17.4551	17.5036	17.2882	17.455	17.0915	17.1508	17.4229	17.2466	17.2266
P09429	HMGB1	High mobility group protein B1	65	65	20.0821	20.7309	20.1815	20.5294	20.5787	20.1154	19.7434	20.51	20.765	20.1359	20.6537	20.6147	20.5335	20.9182	20.619	19.2583	20.6941	20.5794	19.8254	19.792	21.0668	20.9605	20.5525	20.5629	20.7544	20.7387	19.6503	19.833	20.1791	20.4203	19.9647	19.7939	19.8186	19.7918	19.5386	19.2525	19.9293	19.8913	19.8323	19.8655	19.785	20.1894	20.0813	19.8852	20.4169
P12268	IMPDH2	Inosine-5'-monophosphate dehydrogenase 2	65	65	17.6338	17.6302	17.4406	17.5878	17.6096	17.6146	17.5602	17.6887	17.1556	17.2232	17.2272	17.5174	17.1878	17.3468	17.2508	17.141	18.395	18.3367	17.8598	17.8552	17.4221	17.3953	17.2836	17.4396	17.5599	17.5444	17.2023	17.1667	17.5613	17.8485	17.6041	17.4906	17.1877	17.1026	17.6353	17.7302	17.044	17.1109	17.2155	17.3829	16.9893	17.0558	17.1642	17.1465	17.2611
P11215	ITGAM	Integrin alpha-M	65	65	14.7854	14.9906	15.3103	15.7108	14.6649	14.7247	14.8344	15.1585	14.6648	14.671	15.1655	15.4875	14.8488	15.2288	14.7324	14.8069	14.7118	14.8867	14.7521	14.7742	14.8228	14.6929	15.3025	15.2684	14.7444	14.6945	14.6875	14.6817	14.8251	14.8979	14.6732	14.8326	14.8454	14.8165	15.248	14.946	14.9342	14.8703	15.2506	15.4788	14.6522	14.797	14.8319	14.7151	14.7226
P36776	LONP1	Lon protease homolog, mitochondrial	65	65	17.1966	17.4619	17.1059	17.281	17.3199	17.4228	17.0608	17.3922	17.1598	16.9303	17.5387	17.4583	17.1443	17.4891	17.9813	17.0097	17.8937	17.9864	17.2641	17.3283	17.0447	17.2056	17.2908	17.4834	17.1729	17.3373	16.9504	16.9979	17.4513	18.0952	17.1096	17.299	17.2651	16.8611	17.0971	17.0378	17.0491	16.7528	16.774	17.0639	16.9851	16.8164	16.8873	16.986	17.0574
P38159	RBMX	RNA-binding motif protein, X chromosome	65	65	17.7852	18.0333	17.5382	17.8063	17.7446	17.6548	17.4441	17.6329	17.9217	17.5616	17.666	17.8529	17.3493	17.5942	17.3391	17.0643	17.8898	17.8879	17.4974	17.6382	18.0706	17.9528	17.6683	17.4983	17.7671	17.8597	17.2028	17.2227	17.6758	17.9122	17.4918	17.5813	17.1415	17.0651	17.4507	17.2937	17.0156	17.2278	17.1669	17.3711	17.0744	17.1345	17.1934	17.2629	17.5955
P62424	RPL7A	60S ribosomal protein L7a	65	65	19.2321	19.1303	18.9375	19.1017	19.1781	19.1737	19.1319	19.2076	18.8405	18.7725	18.8977	19.0546	18.7245	18.8095	18.7563	18.5063	19.2522	19.0431	19.0711	19.0615	19.2561	19.218	18.9838	18.8633	19.7318	19.4405	18.5297	18.8199	19.1958	19.2277	19.3138	19.2349	18.4634	18.6832	19.3622	19.2654	18.4125	18.5182	19.0884	19.1031	18.1056	18.1161	18.8022	18.749	19.0594
Q9Y3I0	RTCB	tRNA-splicing ligase RtcB homolog	65	65	18.2644	18.356	17.8779	17.8136	18.0279	18.1198	17.5763	17.7853	18.1452	17.9735	17.8636	17.7684	17.7858	18.2331	17.9966	17.3308	18.3656	18.2381	18.3094	18.4684	18.0208	18.115	17.7339	17.9485	18.2497	18.2865	17.6216	17.5654	18.3261	18.3773	18.1159	18.0597	17.7053	17.4103	17.6334	17.8453	17.4847	17.4627	17.5681	17.895	17.3948	17.1394	17.6493	17.7097	18.1319
P24752	ACAT1	Acetyl-CoA acetyltransferase, mitochondrial	64	64	18.9679	19.6706	18.5557	19.0161	18.6957	18.4489	18.3837	18.7686	17.9947	17.8803	18.3803	18.6389	18.1185	18.3157	18.5324	17.9064	18.4962	18.4811	18.4457	18.4123	18.1558	18.2776	18.3019	18.3844	18.7653	18.595	18.0936	18.084	18.5992	19.2236	18.5403	18.4353	18.0197	18.1023	18.6306	18.5263	17.7336	17.857	18.2715	18.2976	17.7542	17.7628	17.9132	18.045	18.1545
P52566	ARHGDIB	Rho GDP-dissociation inhibitor 2	64	64	18.2339	18.8492	18.5162	18.8152	18.2333	18.0267	17.9638	18.5502	17.8423	17.3575	18.2784	18.1771	17.7495	18.2996	17.6445	16.6881	18.5485	18.4342	17.6646	17.7935	18.5193	18.4752	18.2671	18.2384	18.4688	18.4319	17.6514	17.6018	17.9328	17.9157	17.6825	17.6022	17.4995	17.3174	17.7276	17.7059	17.2261	17.291	17.8978	18.2089	17.1966	17.131	17.5108	17.4209	17.8173
P10412	HIST1H1E	Histone H1.4	64	64	25.8915	25.7474	25.1302	24.3615	25.7916	25.6243	25.7114	25.2437	26.4861	26.2118	24.6672	23.2682	24.5467	23.7711	22.403	23.5195	23.586	23.1617	25.421	25.4593	25.1703	25.2138	23.4784	23.3289	26.0798	26.0502	24.7183	25.0383	26.2695	25.7038	25.4352	25.3304	24.688	24.5788	25.4328	25.3717	24.3441	24.2434	25.0491	24.7936	23.4132	23.2247	24.5523	24.3578	25.3803
P62826	RAN	GTP-binding nuclear protein Ran	64	64	19.6894	20.1101	19.4452	19.6757	19.658	19.4338	19.6388	19.897	19.5916	19.4616	19.5011	19.6228	19.2212	19.61	19.2037	18.9723	19.8614	19.7027	19.9971	19.8272	19.6334	19.5824	19.3652	19.5187	20.1064	20.2436	19.2395	19.3239	19.3522	19.7371	19.5543	19.6376	19.2562	19.0914	19.5716	19.4917	19.2396	19.0235	19.5553	19.4622	18.9816	19.0249	19.4506	19.119	19.339
P13489	RNH1	Ribonuclease inhibitor	64	64	17.1219	17.1456	18.5715	18.6546	17.0107	17.1699	17.7581	17.7067	16.6038	16.4621	18.013	18.199	17.4777	18.0051	17.233	16.3478	16.948	16.8503	17.2366	17.281	17.4762	17.5174	18.2812	17.9796	17.0529	17.1922	17.4931	17.1245	16.6961	16.6069	16.9413	16.9824	17.0388	16.7865	17.0555	17.3035	16.7524	16.5321	18.2569	18.4913	16.5155	16.2968	17.163	17.2665	17.2766
Q9UKV3	ACIN1	Apoptotic chromatin condensation inducer in the nucleus	63	63	16.3091	16.537	16.2059	16.3473	16.0839	16.1394	15.98	16.3289	16.1715	15.9363	16.3486	16.4649	15.9642	16.4558	16.4411	15.6064	16.6424	16.7435	16.4173	16.3682	16.3513	16.4273	16.3762	16.313	16.2698	16.4317	15.8166	15.8301	16.2963	16.5506	16.1568	16.1726	15.904	15.7986	15.998	16.0818	15.8715	15.7561	15.9095	16.0497	15.5515	15.7364	15.947	15.9084	16.062
P61158	ACTR3	Actin-related protein 3	63	63	17.3502	17.95	17.8413	18.4116	17.3567	17.1355	17.5639	18.1718	17.7483	17.3423	17.7374	18.3932	17.2628	17.7555	17.6063	16.7609	18.7052	18.8658	17.1208	17.0983	17.5274	17.4885	17.9559	17.8325	17.264	17.3877	17.1798	17.3447	17.2298	17.7555	17.0421	17.1655	17.2422	17.1771	17.4058	17.097	17.2138	17.0399	17.6384	17.6012	16.8052	17.2187	17.2224	17.0984	17.137
Q8NF50	DOCK8	Dedicator of cytokinesis protein 8	63	63	17.607	17.7524	17.7608	18.0037	17.7632	17.5309	17.7291	17.7297	17.7542	17.5646	17.4807	17.8868	17.5976	17.5964	17.8284	17.3163	17.8365	17.8673	17.396	17.4867	17.7192	17.7878	17.924	17.7834	17.7087	17.6205	17.3514	17.5124	17.5815	17.5493	17.502	17.4351	17.255	17.5346	17.5653	17.5124	17.4658	17.3874	17.6411	17.6544	17.3134	17.3841	17.2664	17.5308	17.5921
Q16555	DPYSL2	Dihydropyrimidinase-related protein 2	63	63	18.0711	18.0874	18.411	18.8699	18.1102	17.9875	19.0395	19.3806	17.4687	17.3791	18.4929	19.0091	17.8339	18.0645	17.6471	17.4551	18.3193	18.2582	18.2338	18.0893	18.3554	18.3218	17.9633	18.0952	18.516	18.5596	17.8799	17.6708	17.8996	17.9284	18.2885	18.1972	17.4935	17.4472	18.3066	18.3694	17.3293	17.3511	18.2333	18.5403	17.7273	17.6545	17.8528	17.708	17.2969
Q99623	PHB2	Prohibitin-2	63	63	19.9367	19.8902	19.4033	19.3654	20.2448	20.254	19.9271	19.5426	19.6712	19.8572	19.5166	19.4902	19.4275	19.5072	19.6751	19.2299	19.492	19.2545	19.8263	20.0219	19.4147	19.6393	19.2934	19.4147	19.7127	19.8265	19.5693	19.5846	20.6862	20.2659	19.949	20.1753	19.5238	19.3651	19.7701	19.6719	19.1289	19.0639	19.1614	19.2913	19.0223	18.9577	19.4346	19.2453	19.5752
P30041	PRDX6	Peroxiredoxin-6	63	63	18.1951	18.6071	18.2095	18.4508	18.549	18.2576	18.2166	18.6134	18.1729	18.1115	18.517	18.807	18.4014	18.574	18.5457	17.7554	19.8273	19.7073	18.485	18.5497	18.6128	18.763	18.4269	18.5266	18.5481	18.8101	18.0059	17.901	18.2149	18.6659	18.2751	18.4992	18.075	17.7991	18.0314	18.0439	18.3592	18.2186	17.9779	18.1907	17.7281	17.6602	18.1901	18.0618	18.3851
Q13200	PSMD2	26S proteasome non-ATPase regulatory subunit 2	63	63	15.5299	15.7539	15.5817	16.011	15.7661	15.3573	15.74	15.7943	15.6266	15.6493	15.7351	16.2101	15.5151	15.9342	16.0622	15.5169	16.2526	16.4089	15.4988	15.54	15.6122	15.5592	16.1269	15.9466	15.6219	15.6289	15.5867	15.6294	15.5902	15.7461	15.4801	15.4994	15.4265	15.4994	15.5284	15.5886	15.4663	15.4712	15.639	15.6481	15.5821	15.586	15.4462	15.4373	15.5107
Q9Y6N5	SQOR	Sulfide:quinone oxidoreductase, mitochondrial	63	63	17.6213	17.7247	17.422	17.49	17.8233	17.7366	17.7801	18.3208	17.2401	17.1182	18.2621	18.6048	17.2631	17.5224	17.4842	17.1383	17.3446	17.4272	17.6143	17.758	17.762	17.7302	18.0172	18.0558	17.2812	17.4582	17.3189	17.4922	18.0095	18.2818	17.4883	17.6746	17.3486	17.3861	18.305	17.8404	17.297	17.3425	17.8626	17.9805	16.8427	17.0276	17.3938	17.2184	17.7758
P31946	YWHAB	14-3-3 protein beta/alpha	63	63	18.7842	18.7798	18.7405	18.9082	18.4404	18.3624	18.7589	18.9233	18.5945	18.5237	18.6141	18.7074	18.2164	18.583	18.2615	17.8201	18.8334	18.36	18.587	18.809	18.4961	18.6258	18.539	18.5719	18.7313	18.9548	18.231	18.1349	18.2884	18.4581	18.3709	18.5019	18.1731	18.0172	18.5458	18.6067	18.1322	17.9695	18.9136	19.0493	17.6694	17.8051	18.2364	18.0962	18.315
P52597	HNRNPF	Heterogeneous nuclear ribonucleoprotein F	62	62	16.2818	16.3469	15.998	15.8796	16.2862	15.9834	16.0175	16.0838	16.1356	15.901	15.773	15.9266	15.6908	15.9778	15.9032	14.9994	16.2304	16.0172	16.3159	16.221	16.6627	16.3241	16.2389	15.8845	16.254	16.3978	15.7177	15.7488	16.2105	16.0272	16.2171	16.5752	15.8623	15.9304	16.1184	16.1118	15.773	15.4344	16.1498	16.0715	14.827	15.303	15.9338	15.7812	16.2262
P42765	ACAA2	3-ketoacyl-CoA thiolase, mitochondrial	62	62	18.7158	18.5359	18.3882	18.269	18.413	18.5305	17.9678	18.0449	18.1013	17.6764	17.8288	17.6912	17.1563	17.4268	17.3377	16.8131	17.5182	17.5145	18.6412	18.5783	18.0989	18.0669	17.4657	17.5158	17.9689	17.9564	16.9684	17.1751	19.2364	19.1244	18.0295	18.2588	17.1413	16.968	18.042	18.1745	16.7136	16.7164	17.635	17.9579	16.4094	16.4667	16.9794	17.0099	17.7405
Q7L014	DDX46	Probable ATP-dependent RNA helicase DDX46	62	62	16.4233	16.7186	16.4008	16.6974	16.5815	16.3419	16.0508	16.5552	16.3725	16.241	16.5804	16.9257	16.1042	16.3069	16.4595	15.8104	17.4386	17.2253	16.4212	16.3558	16.6934	16.6853	16.6074	16.5846	16.6171	16.6316	16.0826	15.9553	16.4743	16.744	16.1715	16.0196	15.8741	15.9626	16.1645	16.0547	15.8803	16.0361	16.1475	16.1063	15.8144	15.8281	15.9564	16.1741	16.199
P15311	EZR	Ezrin	62	62	17.1259	17.2104	17.1366	17.1062	17.139	17.1641	17.3115	17.3828	16.9669	16.9078	17.3647	17.5005	16.7738	17.0381	17.0993	16.7264	17.046	16.9297	16.9554	16.8761	17.1857	17.2608	17.257	17.2248	17.2755	17.3883	17.1325	17.1919	16.9114	17.0832	16.9895	16.972	16.8828	16.7047	17.0091	17.1084	16.8141	16.8633	17.1523	17.2461	16.8678	16.7107	16.8191	17.0296	17.1158
P49915	GMPS	GMP synthase [glutamine-hydrolyzing]	62	62	16.3786	16.4681	16.1681	16.5431	16.46	16.4816	16.4128	16.6995	16.1868	16.1565	16.2858	16.5712	16.1221	16.1983	16.2566	16.1241	17.023	16.9236	16.5166	16.5607	16.6429	16.5829	16.5079	16.4785	16.6713	16.6478	15.9578	16.1324	16.4219	16.6986	16.2993	16.4506	16.0781	15.9695	16.4339	16.2981	16.1115	15.9302	16.2043	16.3277	15.8816	16.108	16.1695	15.9929	16.2874
P19367	HK1	Hexokinase-1	62	62	17.6072	17.7449	18.7832	19.153	18.3351	18.2419	18.6488	19.132	18.6132	18.2937	18.8667	19.097	18.2723	18.6417	18.474	17.9542	20.0158	20.143	18.3961	18.4885	18.5162	18.4083	18.6438	18.7563	18.7834	18.8062	18.0046	18.0627	18.954	19.3928	18.2571	18.4252	18.0831	18.1076	18.7475	18.1885	18.0683	17.9951	18.3823	18.2785	17.6477	17.9411	18.1179	17.7822	18.1169
P55786	NPEPPS	Puromycin-sensitive aminopeptidase	62	62	16.5851	16.8413	16.6578	17.1758	16.546	16.2942	16.5972	17.0294	16.6897	16.4184	16.6662	17.2003	16.4866	16.9655	16.953	16.149	17.423	17.4387	16.4708	16.4219	16.8456	16.5122	17.1626	17.0203	16.5731	16.7158	16.2438	16.54	16.5042	16.7737	16.4397	16.5357	16.1797	16.2307	16.7176	16.3787	16.3772	16.2715	16.6047	16.4966	16.0665	16.4072	16.5045	16.3587	16.6431
Q02218	OGDH	2-oxoglutarate dehydrogenase, mitochondrial	62	62	17.1907	17.6216	17.3054	17.7152	17.5534	17.2463	17.3592	17.6951	17.5612	17.2021	17.4597	17.8577	17.2498	17.6491	18.0187	16.7524	17.3633	17.4755	16.9919	17.1372	17.3052	17.203	17.6756	17.6507	17.2034	17.2834	16.9576	17.024	17.5749	17.9943	17.0713	17.1032	17.102	17.0994	17.2949	17.076	16.8298	16.9187	16.9841	17.0773	16.7565	17.0394	17.0417	17.0313	17.1873
O15067	PFAS	Phosphoribosylformylglycinamidine synthase	62	62	15.8191	15.9658	15.7197	15.8976	15.886	15.7526	15.8315	15.9052	15.8004	15.7046	15.8356	16.0855	15.6758	15.9015	15.7521	15.5405	16.5073	16.4707	16.0873	15.9292	15.9528	15.9723	15.9386	16.0357	15.954	16.058	15.6538	15.6906	15.7148	15.8497	15.5972	15.6856	15.5948	15.5556	15.5395	15.6332	15.7787	15.7744	15.6437	15.5898	15.3758	15.4882	15.7891	15.6778	15.8286
P35241	RDX	Radixin	62	62	22.2097	22.2543	22.3504	22.8161	22.0797	21.9053	22.2269	22.8242	22.0686	21.8926	22.357	22.9201	21.9634	21.9677	22.1578	21.298	22.843	23.0172	21.989	22.0223	22.1258	22.2689	22.4141	22.4523	22.1223	22.024	21.9239	21.8741	21.9447	21.9779	21.9842	21.8296	21.5542	21.5911	21.8212	21.8579	21.3856	21.6592	22.2108	22.2664	21.5857	21.5013	21.7532	21.8167	22.0064
Q15459	SF3A1	Splicing factor 3A subunit 1	62	62	17.5248	17.7543	17.5469	17.7589	17.7076	17.7006	17.2716	17.713	17.6597	17.2423	17.7152	17.9491	17.3978	17.8666	18.1103	17.1127	17.9975	18.1345	17.6223	17.6162	17.7475	17.7738	18.0096	17.8493	17.6078	17.6574	17.299	17.155	17.4667	17.8414	17.4763	17.5289	17.3532	17.1444	17.4455	17.5117	17.1999	17.1931	17.1635	17.5016	17.1541	17.0854	17.1011	17.3933	17.3574
Q92974	ARHGEF2	Rho guanine nucleotide exchange factor 2	61	61	16.6418	17.0412	16.5982	16.893	16.5008	16.5291	16.6195	16.6915	16.5226	16.3301	16.6059	16.8388	16.5211	16.8533	16.6424	16.3286	17.127	17.2044	16.7055	16.5366	16.671	16.5668	16.9678	16.9728	16.765	16.8311	16.5686	16.4275	16.5526	16.7772	16.5536	16.3782	16.4269	16.4962	16.7105	16.6117	16.3389	16.4902	16.555	16.6457	16.4471	16.2072	16.3501	16.387	16.6769
O15143	ARPC1B	Actin-related protein 2/3 complex subunit 1B	61	61	16.4707	16.9471	16.6745	16.9268	16.318	15.9511	16.581	16.9398	16.4053	16.2215	16.5023	16.8466	16.1266	16.6003	16.344	15.9646	17.0753	17.0775	16.2728	16.2047	16.3597	16.5012	16.4756	16.5849	16.3312	16.5129	16.1123	16.322	16.1318	16.3484	15.9392	16.2087	16.0515	16.0989	16.3549	16.1163	16.1741	15.9448	16.4639	16.3399	15.9345	15.9751	16.046	15.8807	16.3253
Q96KP4	CNDP2	Cytosolic non-specific dipeptidase	61	61	17.8979	18.5121	17.9327	18.7574	17.8689	17.7473	17.956	18.6024	17.5572	17.2745	18.2817	18.8264	17.5738	18.1279	17.7106	17.297	18.9607	19.0587	17.4847	17.4583	18.5512	18.437	18.0602	18.0745	18.2301	18.3418	17.3968	17.2171	17.4416	17.8687	17.751	17.9352	17.473	17.0907	17.5578	17.4562	17.4782	17.156	17.6154	17.755	17.1452	17.2683	17.7658	17.3657	17.7803
P41250	GARS	Glycine--tRNA ligase	61	61	16.0259	16.3575	16.0678	16.6189	16.2449	16.2228	16.4014	16.7209	16.25	16.041	16.5467	16.7975	15.994	16.5415	16.7573	16.1259	16.6344	16.8209	15.9689	16.0673	16.475	16.326	16.5374	16.4357	16.1714	16.0809	16.0514	16.1597	16.4693	16.9871	15.9411	16.2224	16.1159	16.1165	16.3586	15.8977	15.9739	15.9297	16.1865	16.1022	15.8579	15.9616	16.118	16.0108	16.2564
P69905	HBA1	Hemoglobin subunit alpha	61	61	19.7749	19.7594	19.4403	19.7849	19.783	19.5077	19.6777	19.7852	19.7279	19.5945	20.0286	20.0168	19.4974	19.2343	19.3975	19.533	21.1095	20.6664	19.2271	19.1878	19.7497	19.3236	20.0108	19.6929	20.751	20.4832	19.2184	19.6947	20.5646	20.3215	19.4464	19.3191	19.2684	19.6326	19.5851	19.2152	21.4099	22.3262	19.6564	19.3221	19.1391	19.5945	19.4436	19.2353	19.5142
P17858	PFKL	ATP-dependent 6-phosphofructokinase, liver type	61	61	17.2639	17.7445	17.6482	17.8741	17.516	17.3085	17.6968	18.1242	17.3883	17.1449	17.6645	18.2433	17.3745	17.6813	17.5281	16.8024	18.0081	18.2369	17.2142	17.3057	17.5015	17.6469	17.8174	17.582	17.5918	17.7318	17.4342	17.4962	17.4343	17.5719	17.3413	17.4081	17.2228	17.2389	17.7901	17.376	17.2686	17.1361	17.1446	17.1296	16.8932	16.847	17.3061	17.292	17.3929
P47897	QARS	Glutamine--tRNA ligase	61	61	16.0458	16.2058	16.0749	16.2767	16.2168	15.8058	16.041	16.1758	16.1521	16.0041	15.8428	16.3033	16.1382	15.893	16.0752	15.498	16.4521	16.4725	16.0651	15.8141	16.1571	15.9899	16.3496	16.2966	16.0527	15.982	15.8792	15.874	16.0092	15.8386	16.087	15.6741	15.6315	15.7767	15.9812	16.0608	15.5589	15.8808	15.8913	16.0333	15.8705	15.7851	15.7249	15.8892	16.0403
P31040	SDHA	Succinate dehydrogenase [ubiquinone] flavoprotein subunit, mitochondrial	61	61	17.0492	17.103	17.2404	17.3677	17.6153	17.4071	17.2302	17.4164	17.2844	17.2066	17.2834	17.6098	17.1931	17.1142	17.599	16.7826	17.2912	17.5358	17.2215	17.3234	17.3182	17.2132	17.3376	17.2803	17.4323	17.3615	17.0136	17.122	17.6266	17.8379	17.4324	17.3769	16.9522	16.9775	17.2955	17.2687	16.9112	17.1145	17.1429	17.2793	16.8729	16.8006	17.0447	17.0496	17.0796
P02786	TFRC	Transferrin receptor protein 1	61	61	15.2977	15.5527	15.2429	15.0755	15.3525	15.2138	15.1372	15.2335	15.3206	15.1289	15.1864	15.2284	15.1846	15.2679	15.765	15.079	16.3409	16.8189	15.312	15.116	15.2968	15.2812	15.498	15.5733	15.3946	15.4126	15.1847	15.1379	15.3088	15.5569	15.1917	15.2531	15.089	15.1656	15.1043	15.2804	15.1835	15.2115	15.2232	15.2975	15.0916	15.155	14.9888	15.2482	15.1003
P62258	YWHAE	14-3-3 protein epsilon	61	61	18.9032	19.3875	18.9796	19.3519	19.0925	18.8341	18.9547	19.222	19.1755	18.8569	19.3102	19.3613	18.7578	19.534	19.3508	18.2157	19.9538	20.0109	18.7998	18.9071	19.2362	19.296	19.4753	19.5926	19.0676	19.3638	18.6691	18.6934	18.747	19.0106	18.7249	18.8244	18.5839	18.4714	18.6758	18.3911	18.7877	18.5503	18.7714	18.8033	18.6249	18.6205	18.8676	18.6272	18.761
Q15019	2002-09-01	Septin-2	60	60	17.0883	17.1834	17.034	17.0942	16.7941	16.9371	16.9159	17.1786	16.9631	16.8192	17.2151	17.1964	16.6724	17.1283	16.896	16.493	17.0467	17.02	17.0761	17.0968	16.8279	16.9336	16.8595	17.0876	17.4103	17.4386	16.8532	16.5946	17.2645	17.4731	16.9394	17.1437	16.7329	16.5864	16.6334	16.6882	16.5375	16.503	16.7476	16.9183	16.6384	16.5234	16.5345	16.8939	16.8894
P27824	CANX	Calnexin	60	60	17.2045	17.1824	17.6321	18.0098	17.9176	17.5895	17.3728	17.5508	17.537	17.4699	17.9013	18.2656	17.7836	18.1627	19.6248	17.216	18.3126	18.2648	17.2289	17.0435	17.5967	17.5418	18.389	18.3404	17.097	17.2707	17.5033	17.5613	17.6368	17.6376	17.2856	17.2259	17.6292	17.6686	17.42	17.5246	17.3302	17.4478	17.3655	17.3038	17.4047	17.4515	17.3931	17.6323	17.243
P14317	HCLS1	Hematopoietic lineage cell-specific protein	60	60	17.2184	17.5139	17.3347	17.6806	16.8592	16.877	17.0271	17.4342	16.9141	16.7013	17.3871	17.3937	16.899	17.4066	17.1498	16.3856	17.3575	17.3912	17.0381	16.8456	16.9449	17.1826	17.326	17.5075	17.0809	17.216	16.8714	16.6819	16.8872	17.1033	16.8968	16.7019	16.6021	16.4217	16.7611	16.9958	16.4814	16.541	17.0146	17.1669	16.4433	16.357	16.525	16.6441	16.8079
P05107	ITGB2	Integrin beta-2	60	60	18.2043	18.3085	18.7984	19.2659	18.3579	18.3428	18.4328	18.6018	18.1795	18.1553	18.8819	19.1124	18.4804	18.8727	18.3965	17.9622	18.2049	18.0598	18.1772	18.1367	18.3237	18.1035	19.1466	19.2239	18.1949	18.235	18.3775	18.1259	18.3076	18.3419	18.0136	18.1357	18.4251	18.3448	18.5566	18.6981	18.2337	18.137	18.5937	18.7537	18.0147	17.813	18.096	18.2181	18.0486
Q02878	RPL6	60S ribosomal protein L6	60	60	20.9843	21.0549	20.7502	20.8962	21.2969	20.8514	21.2251	21.331	20.8026	20.695	20.7336	20.8464	20.7806	20.6335	20.8474	20.3696	21.0278	21.1579	20.7538	20.7046	20.9745	20.9866	20.7743	20.7318	20.9389	20.8684	20.5853	20.8463	20.8614	21.0955	20.8324	20.7423	20.5202	20.563	20.987	20.7474	20.2872	20.6452	20.5094	20.5212	20.3623	20.3137	20.3973	20.6191	20.6684
Q9Y230	RUVBL2	RuvB-like 2	60	60	18.437	18.6142	18.2094	18.5276	18.3628	18.3044	18.2662	18.4457	18.4647	18.4811	18.3118	18.5355	18.209	18.4186	18.542	17.7813	18.9174	18.8324	18.4623	18.4141	18.3113	18.3	18.3106	18.3378	18.5335	18.4806	18.012	18.106	18.5769	18.8822	18.4207	18.4533	17.9323	17.8416	18.4194	18.3083	17.8144	17.775	18.2135	18.094	17.688	17.763	17.9417	17.8322	18.3016
P55265	ADAR	Double-stranded RNA-specific adenosine deaminase	59	59	17.157	17.1913	16.9101	17.2712	17.0127	16.7717	16.9205	17.0261	17.071	17.0349	16.9627	17.3461	16.8164	17.2385	16.95	16.3613	17.3823	17.4852	17.1939	17.2239	17.1745	17.1589	16.922	17.0823	17.1888	17.1693	16.6499	16.4383	17.1251	17.3268	16.9584	16.9753	16.5538	16.5571	16.9647	16.752	16.4768	16.5181	16.7809	16.8816	16.4654	16.5586	16.5559	16.6059	16.9945
P61604	HSPE1	10 kDa heat shock protein, mitochondrial	59	59	22.1142	22.4449	21.5537	21.695	22.6956	22.5611	22.0678	21.8335	21.6441	21.5371	21.5978	21.3852	21.3529	21.4776	21.4902	21.3117	21.5507	21.4599	22.1681	22.1046	22.0101	21.9694	21.336	21.2691	21.9811	22.2552	21.2991	21.4437	22.9565	22.7785	22.0226	22.117	21.6711	21.6154	21.8367	21.6387	21.4128	21.2684	21.3799	21.2483	20.8275	21.0582	21.6363	21.3261	21.7126
P28838	LAP3	Cytosol aminopeptidase	59	59	18.5187	18.7464	19.493	19.5496	18.742	18.4439	18.7753	19.1562	18.356	18.0981	18.5191	18.7701	18.5427	18.8294	18.3589	17.3424	19.144	19.0826	18.4392	18.4495	18.7737	18.7614	19.0716	19.1016	18.7625	18.8777	18.1614	18.2498	18.8131	18.7642	18.5365	18.4986	17.9799	18.1411	18.703	18.6195	17.5789	17.5905	18.7083	18.8677	17.4241	17.6107	18.0319	18.108	18.4148
P61626	LYZ	Lysozyme C	59	59	19.3394	19.2691	19.8257	19.6182	18.9253	19.2878	19.1859	19.2946	18.9801	19.0746	19.2165	19.2828	19.1752	19.339	18.8268	18.6673	18.6215	18.7763	18.8479	18.7868	19.1561	19.166	19.455	19.6205	18.6827	18.7942	18.9482	18.9913	19.0006	18.6767	18.8692	18.7844	19.1538	19.1921	19.7533	19.9812	18.7953	18.948	19.4978	19.5533	18.7451	18.6774	19.1066	19.3128	19.7462
Q9NU22	MDN1	Midasin	59	59	16.5801	16.7591	16.7716	17.052	16.8489	16.886	16.7734	17.0863	16.6559	16.6324	16.9683	17.139	16.9467	16.9875	16.9395	17.0601	16.7868	16.7875	16.6624	16.8973	16.8665	16.945	16.8051	16.669	16.7566	16.781	16.7459	16.7511	16.7962	17.0262	16.7933	16.8515	16.9166	16.8024	16.9384	16.5902	16.8922	16.6337	16.7658	16.5565	16.8049	16.7411	17.0615	16.6214	16.7933
P62906	RPL10A	60S ribosomal protein L10a	59	59	17.8235	18.1167	17.9311	18.0102	18.1653	17.9166	17.922	18.2462	17.8348	17.6687	18.0181	18.1466	17.8177	17.7436	17.917	17.193	18.3085	18.3435	17.6366	17.6308	18.182	18.1979	17.9502	18.0306	17.9225	17.865	17.5844	17.7993	18.0109	18.0844	17.7296	17.7625	17.6192	17.6006	17.8827	17.6484	17.5965	17.3991	17.6129	17.687	17.1252	17.3547	17.7724	17.7281	17.7362
Q9Y265	RUVBL1	RuvB-like 1	59	59	17.7382	18.0312	17.4272	17.7074	17.7114	17.6046	17.361	17.8601	17.5293	17.2683	17.5802	17.7281	17.2933	17.8573	17.6194	17.1075	18.307	18.146	17.7736	17.8396	17.7538	17.7654	17.5577	17.6431	17.6796	17.9011	17.0648	16.9751	17.8187	18.1713	17.3627	17.5811	17.2804	17.029	17.5422	17.4527	17.2028	17.1124	17.181	17.368	16.8431	16.8896	17.1271	16.9096	17.2458
P07996	THBS1	Thrombospondin-1	59	59	16.5703	16.6214	16.9116	17.3164	16.4851	16.3333	16.6717	16.831	16.7051	16.5927	16.5607	17.4334	16.6922	16.5884	16.2707	16.26	19.9041	20.2172	16.482	16.4112	16.7522	16.7323	17.9391	18.6535	16.3886	16.4036	16.4875	16.6875	16.8616	17.5237	16.4815	16.2333	16.2175	16.5137	16.4731	16.7081	16.8212	16.8831	16.8643	16.8972	16.3968	16.3205	16.4373	16.4748	16.4484
P21281	ATP6V1B2	V-type proton ATPase subunit B, brain isoform	58	58	16.199	16.2003	16.779	17.0863	16.1706	16.0032	16.5012	17.0386	16.0451	15.9453	16.3604	16.8302	16.0732	16.3474	16.2122	15.6366	16.2808	16.2902	16.3278	16.2706	16.2387	16.1718	16.4861	16.5268	15.9072	15.9723	15.9822	15.9761	16.1428	16.093	16.0091	16.0143	15.7729	15.8886	16.5331	16.5687	15.6098	15.7934	16.3985	16.5682	15.6993	15.8159	15.7948	15.9029	15.8207
P11310	ACADM	Medium-chain specific acyl-CoA dehydrogenase, mitochondrial	58	58	19.0439	19.4683	18.7767	19.0021	19.2325	19.0062	18.8599	18.9873	18.982	18.9147	18.5926	18.8949	18.6247	18.6557	19.1956	18.6216	18.8968	19.0178	18.8953	18.8432	19.0373	18.9076	19.0041	18.8223	18.9425	18.9445	18.5373	18.6268	19.0792	19.1551	18.7946	18.7759	18.8724	19.0222	19.0857	18.8784	18.5875	18.7954	18.7164	18.7255	18.4117	18.4814	18.6163	18.5156	18.7334
P27695	APEX1	DNA-(apurinic or apyrimidinic site) lyase	58	58	17.7604	18.2012	17.1476	17.6645	17.7476	17.1603	17.4094	17.816	18.0175	17.5026	17.6027	18.0731	17.3105	18.2369	17.5326	17.0327	18.0894	18.2074	17.6418	17.6747	17.9409	17.8044	17.4952	17.4891	17.6689	17.6451	17.045	17.115	17.2859	17.5057	17.5546	17.525	16.967	16.8807	17.1545	16.6993	17.1426	17.0819	17.051	17.0812	17.0117	17.1069	17.4544	17.1444	17.6201
P16615	ATP2A2	Sarcoplasmic/endoplasmic reticulum calcium ATPase 2	58	58	16.3746	16.5303	16.6161	16.9472	16.7126	16.6027	16.4283	16.8575	16.7368	16.4716	16.7208	16.9524	16.6574	16.8754	16.9589	16.2408	17.7745	18.1042	16.452	16.4958	16.7057	16.5182	16.8645	16.8174	16.5057	16.4688	16.3281	16.3224	16.5616	16.8724	16.428	16.389	16.4251	16.3866	16.658	16.4165	16.485	16.486	16.3015	16.5183	16.248	16.483	16.519	16.3397	16.3709
O60832	DKC1	H/ACA ribonucleoprotein complex subunit 4	58	58	18.4958	18.5704	16.9721	17.3312	17.7353	17.5275	17.233	17.6025	17.5516	17.377	17.2744	17.5422	17.1855	17.3972	17.5952	17.2446	17.494	17.5135	17.7405	17.9357	17.3154	17.4434	17.1465	17.1326	17.9793	18.1282	16.9598	17.0693	18.2235	18.154	17.7989	18.0452	17.2916	17.177	17.3662	17.1724	17.2036	16.9472	16.9123	17.0098	16.65	16.8807	17.2521	17.0239	17.4228
P25098	GRK2	Beta-adrenergic receptor kinase 1	58	58	17.2198	17.4821	17.3866	17.5345	17.291	17.4434	17.1196	17.3959	16.9699	16.9722	17.5408	17.5831	17.1295	17.5471	17.4107	17.0066	17.4045	17.2446	16.9866	17.2114	17.2742	17.4238	17.5513	17.6509	17.348	17.4679	17.1436	16.9882	17.0239	16.9684	17.1362	17.3141	17.3182	17.0382	17.3205	17.1648	16.945	16.9272	17.0155	17.2042	17.0585	16.9203	17.2319	17.1472	17.1671
P28331	NDUFS1	NADH-ubiquinone oxidoreductase 75 kDa subunit, mitochondrial	58	58	16.983	17.4268	17.5408	17.8841	17.8193	17.7677	17.3237	17.6633	17.6179	17.3978	17.8191	17.9825	17.2406	17.592	17.9849	16.7789	18.1568	18.146	17.3805	17.3813	17.5981	17.705	17.609	17.8484	17.4181	17.5488	17.2084	17.037	17.8545	18.1614	17.2844	17.561	17.1984	17.2269	17.6336	17.4744	17.0712	17.136	17.0665	17.1849	16.8046	16.9027	17.1131	17.2072	17.2007
P46459	NSF	Vesicle-fusing ATPase	58	58	16.8498	16.9926	17.4374	18.3882	17.3024	16.8703	17.1138	17.8174	17.0813	16.7181	17.5657	18.1722	17.1356	18.0944	17.483	16.4951	17.9634	17.8152	16.9165	16.8064	17.1217	17.0891	18.1745	17.9591	17.0732	17.0136	16.6803	16.7397	17.0086	17.5241	16.6975	16.8398	16.7328	16.7329	17.3509	16.8113	16.7152	16.4555	16.9577	17.0721	16.4263	16.598	16.6925	16.7709	16.8351
Q14690	PDCD11	Protein RRP5 homolog	58	58	15.9669	16.5879	15.7563	15.7411	16.2612	16.2533	15.8375	16.0903	15.859	15.8253	15.8531	16.1553	15.9656	16.1402	16.3451	15.5856	16.2989	16.3342	15.9187	15.9299	16.1917	16.1929	16.0114	15.9932	15.913	16.211	15.7055	15.6914	15.9317	16.5342	15.903	16.0765	15.6815	15.7407	15.6212	15.7462	15.7579	15.7628	15.7273	15.7679	15.6875	15.653	15.6399	15.8131	15.8734
Q15181	PPA1	Inorganic pyrophosphatase	58	58	18.3104	18.482	18.5198	19.3023	18.2004	18.3101	18.3825	19.0001	18.4607	18.2615	18.4094	18.7999	18.2334	18.771	18.4514	18.0665	19.5026	19.4898	18.5352	18.6143	18.5536	18.6179	19.8008	19.5456	18.3703	18.3869	18.1422	18.0964	18.215	18.7178	18.1374	18.2553	18.1451	17.9905	18.4563	18.3629	18.0154	18.0325	18.4111	18.4857	17.8975	17.814	18.0477	18.1002	18.093
P62241	RPS8	40S ribosomal protein S8	58	58	19.9979	20.0495	19.7182	19.6642	19.8711	19.7002	19.8947	20.0158	19.4976	19.471	19.815	19.882	19.4426	19.7188	19.5842	18.8808	20.0648	19.9671	19.9507	19.9222	20.005	19.8882	19.7003	20.0231	19.9721	19.9401	19.5288	19.4348	19.5745	19.4478	19.954	19.9283	19.3342	19.2731	19.8802	19.9195	19.1203	19.1389	19.7656	19.9489	19.0153	18.9524	19.3689	19.5797	19.8814
Q9Y2W1	THRAP3	Thyroid hormone receptor-associated protein 3	58	58	17.1744	17.0219	17.117	17.126	17.2004	17.2617	16.8062	16.9854	17.0176	17.0917	16.9689	17.1727	17.2075	17.1309	17.3132	16.5388	17.493	17.5781	17.3632	17.3087	17.2151	17.2091	17.2161	17.0306	17.2936	17.1425	16.8568	16.7904	17.1956	17.1582	17.2225	17.0385	16.8415	16.6468	16.9446	16.9539	16.5315	16.6555	16.7506	16.9904	16.5021	16.6122	16.7322	16.8505	17.0175
P45974	USP5	Ubiquitin carboxyl-terminal hydrolase 5	58	58	16.2975	16.5444	16.3256	16.8604	16.0498	16.2689	16.0476	16.4551	16.0513	15.7924	16.5388	16.7672	16.1287	16.6698	16.521	15.668	16.8498	16.7878	16.3636	16.5175	16.4757	16.5784	16.4571	16.7237	16.1154	16.4677	16.0481	15.8102	16.078	16.3273	16.0006	16.2404	16.0846	15.7792	16.0493	16.0562	15.9759	15.7116	15.8409	16.1682	15.9758	15.7101	15.8985	15.941	15.9402
P63010	AP2B1	AP-2 complex subunit beta	57	57	16.8673	17.4677	16.9805	17.5813	16.9692	16.7867	16.8997	17.4205	16.9065	16.5919	17.5152	18.0559	16.6933	17.5996	17.4675	16.6649	17.9744	18.0601	16.9002	17.0723	16.8822	17.0823	17.6542	18.0242	16.8129	17.1279	16.8697	16.7715	16.6687	17.099	16.7332	16.9295	17.0339	16.5829	17.0198	16.7739	16.8016	16.5457	16.804	16.9692	16.6054	16.4533	16.7292	16.6208	16.8232
P35606	COPB2	Coatomer subunit beta'	57	57	17.2618	17.7339	17.3616	17.8519	17.4654	17.2715	17.2745	17.9446	17.3966	17.2749	17.8743	18.4465	17.1326	17.8559	18.0894	17.1571	18.5053	18.701	17.2653	17.3632	17.2396	17.5925	18.0232	17.9447	17.3147	17.4769	17.1784	17.1656	17.3055	17.8157	17.2808	17.4345	17.2156	17.0659	17.3676	17.2681	17.0837	17.0414	17.2196	17.3133	17.1141	16.9293	17.0926	17.1247	17.1789
Q9NZ08	ERAP1	Endoplasmic reticulum aminopeptidase 1	57	57	16.1448	16.4061	16.5515	17.2805	16.6732	16.2833	16.4546	16.8498	16.3931	16.1904	16.2471	16.6703	16.2419	16.6312	17.1481	15.8501	16.8773	16.9693	16.3495	16.296	16.3016	16.3096	16.6682	16.8005	16.4311	16.3338	16.2194	16.1688	16.4005	16.7855	16.3394	16.129	15.8865	16.011	16.0184	16.1102	15.8147	16.1755	15.9955	16.1102	16.0246	15.96	15.9369	16.1334	16.4754
P13804	ETFA	Electron transfer flavoprotein subunit alpha, mitochondrial	57	57	18.023	18.2512	17.7789	17.7158	17.6996	17.5902	17.2104	17.4575	17.4002	17.1147	17.2812	17.3775	17.172	17.3987	17.3669	16.7283	17.7322	17.6649	17.6234	17.6816	17.465	17.5579	17.4051	17.34	17.6623	17.6655	16.8383	16.8353	18.1628	18.2967	17.2087	17.1162	16.901	16.8425	17.4436	17.4386	16.8557	16.9184	17.1633	17.388	16.4788	16.6577	16.8643	16.849	17.1172
Q9BQG0	MYBBP1A	Myb-binding protein 1A	57	57	15.5356	15.8876	15.2401	15.5946	15.5176	15.4315	15.593	15.7469	15.538	15.4482	15.623	15.9126	15.3511	15.7415	15.6517	15.4839	15.8054	15.721	15.4981	15.6735	15.7008	15.5464	15.5463	15.4004	15.6056	15.4704	15.3571	15.3344	15.5361	15.9053	15.3514	15.7047	15.6081	15.5604	15.5645	15.4124	15.6597	15.3205	15.4285	15.3872	15.3812	15.6393	15.7182	15.3796	15.541
Q9NTI5	PDS5B	Sister chromatid cohesion protein PDS5 homolog B	57	57	15.6066	15.8587	15.3938	15.6366	15.6124	15.4475	15.3856	15.6988	15.5928	15.4599	15.8365	16.0034	15.4991	15.799	16.0755	15.1751	15.9857	16.0689	15.5497	15.4356	15.7219	15.7005	15.9646	15.9345	15.5842	15.7337	15.4594	15.4833	15.6748	16.0062	15.4097	15.3264	15.1777	15.3013	15.4325	15.2664	15.1009	15.4255	15.3408	15.4838	15.3398	15.2749	15.0965	15.2733	15.424
Q92878	RAD50	DNA repair protein RAD50	57	57	17.3628	17.7353	16.931	17.433	17.3122	16.9307	16.9624	17.1712	17.2149	17.0072	17.0113	17.4841	16.8817	17.0556	17.1113	16.4576	17.7607	17.8402	17.2502	17.3023	16.9261	16.5856	17.0213	17.006	17.0391	16.9721	16.7024	16.5797	17.2192	17.4791	17.1603	16.8986	16.6173	16.6971	16.8818	16.8542	16.5592	16.6986	16.6916	16.9887	16.6232	16.481	16.6191	16.7629	17.1207
P54136	RARS	Arginine--tRNA ligase, cytoplasmic	57	57	16.0016	16.4725	16.1706	16.8148	16.2105	16.0385	16.1893	16.9018	16.1923	15.9487	16.5557	17.1574	15.9206	16.5992	16.7692	15.9573	16.9223	16.9904	16.0119	16.199	16.5692	16.511	16.813	16.6416	15.9706	16.2631	15.825	15.8716	16.0458	16.6823	15.9496	16.3171	15.923	15.7795	16.513	15.8158	16.0476	15.8019	16.096	16.0187	15.6616	15.6993	16.2749	15.8676	16.1535
P62081	RPS7	40S ribosomal protein S7	57	57	20.1966	20.0543	20.0375	19.7606	20.3603	20.3064	20.4849	19.8741	19.8522	19.7537	19.9685	19.4201	19.5371	19.7959	19.204	19.1912	19.7442	19.5115	20.2383	20.3047	20.2097	20.3765	19.6429	19.7685	20.0705	20.2559	19.749	19.6594	20.1415	19.7478	20.0339	20.2418	19.6011	19.3981	20.2398	20.2118	19.2682	19.3015	19.7472	19.9124	18.8652	18.8315	19.6222	19.679	19.9876
P46781	RPS9	40S ribosomal protein S9	57	57	18.8445	19.057	18.7848	18.7058	19.1141	19.0975	19.0191	19.2428	18.7939	18.8688	18.7204	18.999	18.7448	18.6451	19.0973	18.5962	18.9725	18.9903	18.7834	18.8332	18.7211	19.1073	18.7889	19.0383	18.9546	19.066	18.8307	18.9449	19.1898	19.2341	19.1229	19.2055	19.0696	19.0172	19.0661	18.8706	18.7147	18.7999	18.7273	18.8976	18.6452	18.7447	19.065	18.8475	18.8999
P35237	SERPINB6	Serpin B6	57	57	16.7816	17.2154	16.5161	16.7029	16.6265	16.5305	16.3952	16.7089	16.2296	16.0352	16.7061	17.0948	16.387	16.7261	16.0249	15.9539	18.0546	18.3111	16.3542	16.395	16.9148	16.8884	16.7094	16.7607	16.6832	16.7949	16.4566	16.4767	16.4626	17.0713	16.5301	16.5923	16.2344	16.307	16.2734	16.1701	16.1595	16.1187	16.462	16.3414	16.0421	15.9232	16.6013	16.37	16.8446
A6NHR9	SMCHD1	Structural maintenance of chromosomes flexible hinge domain-containing protein 1	57	57	15.7865	16.1179	15.9864	15.92	15.9113	16.0088	15.5773	16.0905	15.7965	15.7246	16.1891	16.6247	15.5259	16.097	16.413	15.4	15.8806	15.8781	15.8002	15.8816	15.898	16.0271	16.1301	16.251	15.8266	16.0039	15.8409	15.5313	15.9011	16.445	15.6526	15.9117	15.9201	15.5996	15.9367	15.6313	15.7366	15.6148	15.5174	15.6921	15.4717	15.42	15.5387	15.7838	15.6263
P31930	UQCRC1	Cytochrome b-c1 complex subunit 1, mitochondrial	57	57	18.0034	18.119	17.9147	18.3728	18.5151	18.0585	18.195	18.3824	18.1651	18.0154	18.1955	18.5063	17.9675	18.0589	18.6489	17.6304	18.2805	18.5023	17.7297	17.6126	18.0101	17.89	18.2619	18.3747	17.8392	17.7445	18.0628	18.1433	18.3551	18.7319	18.1491	18.177	17.7342	17.988	18.0875	18.1703	17.5143	17.8825	17.7242	17.7992	17.6606	17.544	17.944	17.9378	17.9006
P62753	RPS6	40S ribosomal protein S6	56	56	18.9636	19.1775	18.84	18.843	19.3607	19.2452	19.1955	19.2891	18.681	18.4606	18.691	18.5057	18.6251	18.5145	18.0138	17.5271	18.7269	18.2662	19.0471	18.8352	19.4403	19.3915	18.6587	18.3384	19.2894	19.0737	18.236	18.5316	19.0119	18.9544	18.8911	18.8113	18.1883	18.2569	19.0027	19.2599	17.5744	17.7447	18.6236	18.7653	16.8905	17.3179	18.552	18.406	18.7642
O95831	AIFM1	Apoptosis-inducing factor 1, mitochondrial	56	56	17.5061	17.7161	17.4671	17.7946	17.6904	17.6968	17.208	17.4326	17.2107	17.1692	17.6237	17.763	16.9886	17.5862	17.8177	16.7953	17.9573	17.8984	17.5262	17.4925	17.4548	17.4726	17.3369	17.4917	17.3094	17.2531	16.8431	16.9694	17.6833	17.8732	17.3758	17.5106	16.9608	17.071	17.2534	17.2291	17.0148	16.8659	17.1304	17.1129	16.5725	16.7401	17.0643	17.1126	17.2393
P50995	ANXA11	Annexin A11	56	56	17.5516	17.6865	17.4463	17.4201	17.6454	17.3782	17.2428	17.5663	17.372	16.7287	17.2557	17.3523	16.5642	17.1735	16.8652	15.6229	17.3511	17.2242	17.3933	17.1073	17.4101	17.5075	16.8504	17.1071	17.1061	17.2211	16.6486	16.5239	17.3518	17.477	17.1786	17.325	16.4226	15.7024	17.0224	17.0983	16.0035	16.1699	16.9324	17.1481	15.2302	15.053	16.6705	16.6567	17.4084
Q99729	HNRNPAB	Heterogeneous nuclear ribonucleoprotein A/B	56	56	18.9031	19.798	18.5216	18.6822	18.8093	18.2578	18.4094	18.6191	18.9067	18.6206	18.2514	18.1703	18.5616	18.3878	18.0204	17.8735	18.9455	18.7388	18.6271	18.8438	18.9759	19.0622	18.3896	18.3059	18.7939	19.0021	18.1323	18.2737	18.5431	18.72	18.4701	18.1007	18.1155	18.3061	18.5679	18.3699	18.1374	18.3972	18.3363	18.3887	17.9312	18.0047	18.1795	18.1484	18.4273
O75592	MYCBP2	E3 ubiquitin-protein ligase MYCBP2	56	56	13.8455	13.8771	13.8098	13.845	13.9085	13.5413	13.8992	13.5862	13.8257	13.8353	13.5723	13.9464	13.8103	13.5776	13.619	13.4903	14.2618	14.2254	13.8231	13.57	13.8303	13.6514	13.9961	14.0368	13.9035	13.8465	13.9731	13.8161	13.8054	13.639	13.8875	13.5752	13.4947	13.8618	13.741	13.796	13.6671	13.806	13.8549	13.8657	13.7891	13.838	13.5448	13.7706	13.8724
P08567	PLEK	Pleckstrin	56	56	15.8496	15.8805	16.2006	16.485	15.867	15.7346	15.9404	16.204	15.9715	15.9073	15.805	16.1813	15.7055	15.8465	15.584	15.5739	19.121	18.8836	15.9812	15.968	16.0129	15.9393	16.0145	15.9118	16.0829	15.836	15.6338	15.6959	16.313	16.6661	15.782	15.7077	15.6123	15.7342	16.1678	15.8529	15.8381	15.7999	16.141	15.9548	15.5203	15.56	15.6224	15.6408	15.8298
P17980	PSMC3	26S proteasome regulatory subunit 6A	56	56	16.7261	16.848	16.8014	17.0801	16.7189	16.4691	16.4764	17.1344	16.524	16.3881	16.8949	17.2444	16.2572	16.9521	16.6481	15.6512	17.7185	17.5471	16.928	16.9626	16.8106	16.936	16.8978	17.0527	16.7065	16.8226	16.2319	16.1143	16.5722	17.0188	16.5642	16.4761	16.1161	15.9749	16.8562	16.7269	15.9288	15.9346	16.4281	16.6636	15.8391	15.7637	16.0485	16.3143	16.607
P62701	RPS4X	40S ribosomal protein S4, X isoform	56	56	19.8915	20.1151	19.3903	19.566	19.6733	19.4782	19.5366	19.8792	18.8377	18.7542	18.7544	19.2794	18.4337	18.7708	18.3954	18.2748	20.0992	20.268	19.5742	19.5005	19.7501	19.6212	19.0013	18.9445	20.1259	20.0589	18.3411	18.6463	19.6652	19.8279	19.5422	19.3868	18.2827	18.4127	19.5396	19.4307	18.2801	18.2805	19.3649	19.3154	17.9577	18.0438	18.4929	18.3884	19.0023
Q9P2E9	RRBP1	Ribosome-binding protein 1	56	56	14.8979	15.0438	15.6902	16.3699	15.2246	15.1834	15.1878	15.7232	15.1491	15.0167	15.5037	16.2623	15.5281	16.4102	16.0851	14.9085	16.2353	16.3506	15.3005	15.1849	15.3465	15.3485	16.7105	16.8981	14.8462	15.0235	15.0713	15.0223	15.1271	15.3665	15.1289	15.1922	14.9087	15.0391	15.5434	15.3787	14.794	14.7851	15.3684	15.4704	14.822	14.8495	14.7789	15.0112	15.0529
P09525	ANXA4	Annexin A4	55	55	17.5751	17.3587	17.6948	18.0549	18.0218	17.9479	17.8364	17.8372	17.4827	17.336	17.678	17.878	16.8394	17.1538	16.6648	16.277	17.1288	17.1605	17.5903	17.6354	17.5463	17.3865	17.3334	17.2471	17.6587	17.6033	17.0231	17.0667	17.4675	17.5173	18.1117	17.93	16.8149	16.7082	17.6497	17.4574	16.943	17.0277	17.8683	17.9424	16.1024	16.0715	17.0976	16.9759	17.7136
Q9Y678	COPG1	Coatomer subunit gamma-1	55	55	15.9883	16.2295	16.2234	16.3829	15.8991	15.7773	15.9053	16.349	16.0541	15.7731	16.3063	16.1995	15.7829	16.3155	16.4028	15.445	16.6546	16.7399	15.9322	16.1141	15.9661	16.0201	16.3044	16.4181	15.9724	16.1348	15.7281	15.6695	16.0878	16.1926	15.7902	15.8852	15.7076	15.4403	16.0736	15.7773	15.5175	15.6789	15.6531	16.0425	15.591	15.4822	15.5885	15.7189	15.8675
Q14203	DCTN1	Dynactin subunit 1	55	55	15.5208	15.8789	15.6941	16.0013	15.5521	15.5653	15.4743	15.7743	15.3536	15.2789	15.8427	16.2189	15.3056	16.0503	15.8502	15.256	16.7394	16.9384	15.6983	15.7419	15.3834	15.7165	16.193	16.2023	15.4644	15.8205	15.5472	15.1591	15.5019	15.8893	15.3968	15.5158	15.5625	15.1898	15.4331	15.666	15.2512	15.2168	15.3284	15.6367	15.48	15.169	15.1491	15.3421	15.319
P50570	DNM2	Dynamin-2	55	55	17.4384	18.0156	17.7894	18.149	17.5181	17.4592	17.4558	17.8896	17.4983	17.1485	17.9289	18.5564	17.2848	17.8406	17.8674	17.0072	18.5234	18.645	17.2375	17.3693	17.417	17.7066	17.93	17.9297	17.2883	17.6431	17.4156	17.0474	17.3207	17.7692	17.206	17.3317	17.3391	16.9958	17.4059	17.3645	17.1564	17.2451	17.2992	17.3115	17.1709	17.0029	17.0251	17.1857	17.2406
Q96C19	EFHD2	EF-hand domain-containing protein D2	55	55	16.8949	16.9149	17.7282	17.5481	16.7849	16.6064	17.2742	17.412	17.1207	17.0875	17.3953	17.5105	17.2852	17.2136	16.9534	16.4566	17.1081	16.9932	16.7615	16.8025	16.7583	16.989	17.249	17.2866	16.8941	16.9968	17.1778	17.3077	16.6053	16.7158	16.6618	16.6565	17.1338	17.1631	17.2441	17.2161	16.9411	16.9504	17.6618	17.462	16.5599	16.7862	16.8491	17.0234	16.8865
P07954	FH	Fumarate hydratase, mitochondrial	55	55	17.8645	17.6874	17.7312	17.6507	17.7879	17.7486	17.5998	17.6033	17.5272	17.5134	17.5708	17.6499	17.474	17.4705	17.6767	17.2359	17.8842	17.8769	17.8611	17.9263	17.5682	17.4468	17.7576	17.7703	17.6832	17.7804	17.5005	17.4484	17.6956	17.9939	17.83	17.8154	17.4306	17.5411	17.8922	17.9851	17.3711	17.4126	17.6177	17.7469	17.3441	17.296	17.2819	17.5637	17.5792
Q9NSE4	IARS2	Isoleucine--tRNA ligase, mitochondrial	55	55	15.6766	16.2754	15.4961	16.332	16.3258	16.0291	15.7343	16.48	15.8266	15.6642	16.3277	16.8435	15.6587	16.4151	16.6687	15.6797	16.3607	16.2777	15.6943	15.9629	15.9507	15.9666	16.3085	16.3559	15.6608	15.9152	15.6154	15.4987	15.9647	16.7566	15.6514	15.9369	15.9407	15.6026	16.1054	15.7578	15.6946	15.4347	15.5207	15.7818	15.6149	15.5016	15.7291	15.6851	15.5187
Q96G03	PGM2	Phosphoglucomutase-2	55	55	17.5899	18.1283	17.6838	18.4131	17.4224	17.3535	17.3401	18.2904	17.8856	17.3103	18.1871	18.6446	17.2258	18.2496	17.79	16.7442	18.2783	18.3969	17.7112	17.7686	17.6851	17.9384	17.9248	18.1256	17.2909	17.6559	17.4438	17.0618	17.2841	17.8489	17.3721	17.3551	17.368	17.0326	16.9822	17.3888	17.1029	17.2092	17.167	17.5947	17.2342	16.8122	17.009	17.4374	17.3495
P29590	PML	Protein PML	55	55	16.814	17.0016	16.7294	16.5806	16.9341	17.0199	16.3562	16.2425	16.8717	16.7576	16.3743	16.7897	16.5202	16.6928	16.677	16.3376	17	16.9639	16.8996	17.0255	17.1385	16.9531	16.4583	16.5169	16.8964	16.9176	16.455	16.3741	17.4514	17.5713	17.2921	17.087	16.5293	16.4572	16.4218	16.6973	16.4481	16.4277	16.5528	16.7705	16.2136	16.1229	16.553	16.6939	17.1442
Q9NTJ3	SMC4	Structural maintenance of chromosomes protein 4	55	55	14.835	14.9161	14.841	14.8661	15.0603	14.8958	14.7988	14.8194	14.827	14.8396	15.0384	14.9374	14.8238	15.1027	15.1225	14.5522	15.1198	15.2019	15.0761	15.0449	14.7875	14.9408	15.2789	15.3556	14.9224	15.1665	14.9282	14.6875	14.8844	14.7071	14.7801	14.8513	14.8542	14.7102	14.6008	14.8715	14.7448	14.8291	14.7217	14.9108	14.9149	14.682	14.6196	14.8232	14.7576
P63104	YWHAZ	14-3-3 protein zeta/delta	55	55	20.6497	20.5758	20.6907	20.764	20.0402	20.1477	20.8831	21.3445	20.8288	20.5978	20.8021	21.0011	20.4294	20.6862	20.9256	19.8822	21.2747	21.1252	20.4903	20.4031	20.2317	20.396	20.6912	20.6971	20.6179	20.6156	20.6713	20.5174	20.3464	20.5158	20.1015	20.1245	20.3618	20.1002	19.9853	20.2361	20.3579	20.3652	20.5872	20.758	20.0763	20.0511	20.2506	20.3357	20.4268
P09211	GSTP1	Glutathione S-transferase P	54	54	19.9604	20.1477	19.904	20.323	19.7315	19.4907	19.7708	20.2182	19.9595	19.8498	19.6935	20.1225	19.7147	20.1075	19.5373	19.2722	20.105	20.0716	20.1462	20.1782	19.9037	19.869	20.2042	20.1961	20.811	20.8276	19.7169	19.6218	19.88	19.9902	19.846	20.0237	19.6939	19.6718	19.8036	19.78	19.4869	19.4605	20.174	20.1344	19.0457	19.1064	19.8327	19.5876	19.7916
P0C0S8;Q96KK5;Q99878	HIST1H2AG;HIST1H2AH;HIST1H2AJ	Histone H2A type 1;Histone H2A type 1-H;Histone H2A type 1-J	54	54	28.2408	27.464	26.4419	25.9979	26.4143	27.0811	26.5846	26.8222	26.6193	26.9292	25.5724	25.2192	25.5305	25.5642	25.3854	26.2536	26.2104	25.8779	27.8586	27.905	26.327	25.9846	25.1832	25.488	28.4728	28.3206	25.9803	26.3328	28.1825	27.754	28.3673	27.652	26.3004	25.931	27.2335	27.9254	25.404	25.9761	26.561	26.412	25.3147	25.529	26.3296	26.2584	26.4558
Q01813	PFKP	ATP-dependent 6-phosphofructokinase, platelet type	54	54	18.4464	18.7469	18.3576	18.5422	18.5999	18.4013	18.4414	19.1981	18.0912	18.031	18.6743	19.0623	18.0302	18.4673	18.32	17.6595	19.7699	19.9375	18.3891	18.2755	18.698	18.6854	18.1609	18.5908	18.3985	18.3932	18.2	18.2128	18.4021	18.526	18.5324	18.5302	17.9128	17.9426	18.1411	18.295	17.7472	18.0061	17.9186	18.2986	18.2266	17.8967	17.9743	18.3013	18.391
P63244	RACK1	Receptor of activated protein C kinase 1	54	54	18.5061	19.3467	18.6312	19.2178	18.7757	18.4338	18.7741	19.2902	18.8615	18.6231	18.9082	19.6608	18.4493	18.8322	19.2833	18.2221	19.8535	20.0738	18.4384	18.3754	18.7423	18.7121	19.147	19.2841	18.7717	18.7748	18.595	18.6798	18.6422	18.998	18.5627	18.6922	18.4531	18.572	18.5558	18.1561	18.3281	18.4422	18.4802	18.2976	18.1026	18.2377	18.6666	18.2538	18.4836
Q9UQ35	SRRM2	Serine/arginine repetitive matrix protein 2	54	54	17.3812	17.0885	17.27	17.4424	17.041	17.1638	17.0989	17.0607	17.1339	17.2027	17.0391	17.5932	16.9608	16.9205	17.0185	16.446	17.8616	17.8376	17.4567	17.4438	17.4429	17.2038	17.1507	17.3022	17.5496	17.3153	16.8243	16.7138	17.3359	17.2603	17.3989	17.0727	16.5729	16.6172	17.1538	17.2241	16.5032	16.6052	17.0505	17.1189	16.6014	16.5975	16.7442	16.873	17.1234
P33241	LSP1	Lymphocyte-specific protein 1	53	53	17.382	17.528	17.2288	17.4206	16.8877	17.1419	16.8917	17.2164	16.9759	16.872	17.3852	17.335	17.193	17.5783	17.2937	17.1285	17.0772	16.8214	17.4359	17.3754	16.7936	16.9727	16.8964	17.2358	18.1862	18.4348	17.2188	16.9849	17.268	17.301	16.8488	17.1081	17.1664	16.803	17.1052	17.2018	17.0962	16.8657	16.854	17.0403	16.9799	16.8367	16.9133	16.9211	16.8614
Q92888	ARHGEF1	Rho guanine nucleotide exchange factor 1	53	53	17.5804	17.7941	17.6686	17.7791	17.0463	16.9911	17.3453	17.547	17.2778	17.1806	17.5511	17.9675	17.053	17.5728	16.7715	16.55	17.3472	17.4106	17.1362	16.9514	17.2602	17.0354	17.4991	17.5373	17.3772	17.4396	16.8762	17.0561	17.2076	17.2162	16.9351	17.1198	16.8587	16.9772	17.3593	16.9849	16.8051	16.8097	17.4481	17.5741	16.7617	16.6953	16.8169	16.9516	17.2014
P35659	DEK	Protein DEK	53	53	18.5383	18.8892	18.6857	18.8292	18.9125	18.8597	18.4796	18.8046	18.6253	18.4105	18.7212	19.0114	18.5348	18.8426	18.5166	17.931	19.0608	19.039	18.6009	18.591	18.9275	18.9854	18.866	18.7532	18.8636	19.0516	18.3079	18.363	18.7436	19.1067	18.5696	18.3978	18.2632	18.368	18.5343	18.2445	18.1802	18.2427	18.3527	18.5057	18.1726	18.1225	18.1995	18.4089	18.5381
P55884	EIF3B	Eukaryotic translation initiation factor 3 subunit B	53	53	15.7051	16.2006	16.0888	16.3658	15.9883	15.9357	15.7523	16.3253	16.0258	15.6419	16.1631	16.5021	15.9103	16.2843	16.5053	15.7437	16.3333	16.4357	15.663	15.7359	16.0509	16.1995	16.5207	16.4781	15.7294	16.0232	15.8278	15.922	15.6946	16.1739	15.7511	15.806	15.7887	15.6772	15.8043	15.6542	15.6109	15.6806	15.6423	15.7517	15.5279	15.5797	15.8235	15.6829	15.74
Q16658	FSCN1	Fascin	53	53	15.6836	15.6402	15.8158	15.9321	16.5902	16.3211	16.1086	16.565	15.7992	15.7058	16.2247	17.118	15.8722	16.1558	16.4207	15.9255	16.7933	17.0519	16.2739	16.3436	17.1437	17.174	15.9866	15.9289	16.565	16.9706	15.765	15.8889	16.0588	16.363	16.3973	16.3505	15.7451	15.809	15.7352	15.712	15.7596	15.6947	15.7359	15.7561	16.1769	16.2124	15.8962	15.9274	16.3239
P02792	FTL	Ferritin light chain	53	53	18.6407	18.6038	21.6527	21.2607	18.2876	18.3372	19.6378	19.7513	18.3435	18.2069	18.7742	18.9305	21.2601	20.8978	19.121	18.4887	18.3722	18.3635	18.4754	18.4304	18.2055	18.5294	19.1833	19.5541	18.2065	18.3931	18.7173	18.6716	18.2148	18.199	18.2949	18.4166	19.2861	19.1386	19.0283	19.078	18.7739	18.6047	20.699	20.8443	18.3123	18.2751	19.5939	19.2415	20.8046
P00505	GOT2	Aspartate aminotransferase, mitochondrial	53	53	17.7291	18.0998	17.4642	17.5496	17.8945	17.6359	17.5206	17.6592	17.6862	17.496	17.5097	17.7923	17.1453	17.3345	17.5569	16.9727	17.4798	17.6833	17.6501	17.7983	17.6584	17.5417	17.428	17.3058	17.7936	17.8742	16.9438	17.1704	18.4339	18.6699	17.6042	17.8161	16.9756	16.9476	17.5218	17.0013	16.9537	16.8182	17.2005	17.1897	16.6894	16.8579	17.115	16.6495	17.6031
Q9Y2Q3	GSTK1	Glutathione S-transferase kappa 1	53	53	19.7979	19.9493	19.5502	19.7682	19.7995	19.6033	19.6348	19.7627	19.3874	19.4436	19.3495	19.6751	19.5731	19.5707	19.0964	19.1	19.2666	19.4589	19.3824	19.438	19.6936	19.5745	19.5747	19.3285	19.2971	19.272	19.163	19.5498	19.3946	19.6361	19.4186	19.4216	19.4391	19.6064	20.0071	19.5243	19.3932	19.202	19.4743	19.341	18.8606	19.3594	19.7253	19.1479	19.4558
Q9H0A0	NAT10	RNA cytidine acetyltransferase	53	53	16.4094	16.8047	16.2668	16.3855	16.5121	16.4814	16.2932	16.6202	16.4764	16.3108	16.5804	16.7714	16.2962	16.7739	16.8461	16.0582	16.7173	16.857	16.401	16.3423	16.4456	16.5267	16.6108	16.6002	16.3944	16.4655	16.1093	16.2183	16.4437	16.9674	16.3014	16.3198	16.2217	16.1836	16.3434	16.0924	16.4109	16.0633	16.2071	16.0559	16.0336	16.0861	16.2802	15.997	16.1319
P22234	PAICS	Multifunctional protein ADE2	53	53	17.7135	18.3517	17.7648	17.9391	18.0032	17.8209	18.0422	18.4972	17.5101	17.4565	18.0548	18.3598	17.7125	18.2385	18.2369	17.6798	19.1372	19.0914	17.8224	17.8401	18.2194	18.1182	18.2868	18.2718	17.9732	18.0336	17.6704	17.8824	17.7793	18.2135	17.7381	18.0571	17.8399	17.7169	18.0056	17.6905	17.7112	17.3639	17.7135	17.6446	17.4249	17.5261	17.9842	17.6606	17.8738
P07737	PFN1	Profilin-1	53	53	22.0439	22.2248	22.3483	21.47	20.9912	20.7999	21.9376	21.6299	21.5758	21.148	20.9725	19.8354	20.5628	20.7634	19.3581	19.0725	20.2703	19.8914	21.6493	21.4939	21.2959	21.4295	20.1656	19.9816	21.7546	21.6922	20.7303	20.6077	20.6833	20.4114	20.9062	20.7303	20.0741	19.8005	21.2882	20.9145	19.9102	19.9034	22.189	22.1269	18.6835	19.0183	20.3081	20.183	21.4293
O43175	PHGDH	D-3-phosphoglycerate dehydrogenase	53	53	17.6168	17.7487	17.6224	17.5256	17.9168	18.0695	17.5782	17.6209	17.6852	17.6299	17.8015	17.4988	17.8457	18.2653	18.2133	17.7949	18.1558	18.0486	18.0498	18.0653	17.5946	17.9475	17.6809	18.0548	18.224	18.1227	17.8343	17.5458	18.6326	18.4597	17.947	17.9766	17.9064	17.5408	18.0525	18.1001	17.6652	17.5862	17.5022	17.8415	17.9556	17.6313	17.6077	17.8397	17.4586
P25786	PSMA1	Proteasome subunit alpha type-1	53	53	18.7179	18.391	18.3067	18.1213	18.0548	18.0018	18.2909	18.0224	17.9484	17.9481	17.9564	18.0697	17.9893	18.0581	18.3445	17.8932	18.2253	18.0759	18.5254	18.5441	18.1823	18.2417	18.1301	18.2182	18.7269	18.6393	18.3085	18.0904	18.1371	18.0037	18.5331	18.2689	18.0189	17.9744	18.045	18.4136	17.929	17.9606	18.5083	18.603	17.64	17.812	17.9285	18.2198	18.2629
P35998	PSMC2	26S proteasome regulatory subunit 7	53	53	16.8605	16.7604	16.9186	17.1064	16.8402	16.5554	16.9655	17.0053	16.8653	16.7317	16.8283	17.1094	16.8396	16.9314	16.9579	16.1112	17.1579	17.3606	16.9286	16.88	16.9681	16.8055	17.1761	17.0602	16.9819	16.9206	16.6646	16.7346	16.7514	16.9417	16.9591	16.8126	16.634	16.5232	17.1786	17.0301	16.7085	16.8414	17.1347	17.0052	16.2347	16.4082	16.8053	16.63	16.8874
Q99460	PSMD1	26S proteasome non-ATPase regulatory subunit 1	53	53	15.2296	15.7585	15.4695	16.0741	15.5901	15.2657	15.5546	15.9426	15.5277	15.5342	15.882	16.2839	15.4703	15.8047	15.7021	15.1603	16.444	16.6312	15.3611	15.3525	15.6424	15.6118	15.9762	15.9387	15.4075	15.6345	15.2415	15.4701	15.5394	16.0115	15.317	15.2899	15.0264	15.3114	15.7905	15.2004	15.2467	15.3939	15.4314	15.2533	15.1507	15.3624	15.3736	15.1873	15.4899
P46063	RECQL	ATP-dependent DNA helicase Q1	53	53	14.8171	15.332	14.9962	15.5418	15.1177	14.6626	14.9524	15.509	15.2301	15.0174	15.1331	15.8874	14.8108	15.1715	15.2228	14.7153	15.9518	15.9027	14.766	14.8444	15.1742	15.0611	15.2889	15.2233	15.0328	15.054	14.7352	15.0206	15.0607	15.6764	14.8445	14.8373	14.695	15.0078	15.0096	14.69	14.8904	14.9443	14.8779	14.7947	14.7472	15.0502	14.9882	14.7008	15.0312
P62917	RPL8	60S ribosomal protein L8	53	53	17.554	17.8321	17.6482	17.3171	17.5668	17.6898	17.5317	17.4349	17.0688	16.9369	17.1916	17.1561	16.7812	17.0731	16.9964	16.4876	17.763	17.5616	17.3466	17.2987	17.5564	17.7086	16.9652	17.2488	17.6166	17.6238	16.7974	16.8704	17.3991	17.4303	17.3143	17.4045	16.7522	16.707	17.4408	17.4459	16.6646	16.5762	17.1174	17.3864	16.4417	16.3094	16.7766	16.816	17.1703
P32969	RPL9	60S ribosomal protein L9	53	53	19.1402	18.6963	18.5046	18.1772	18.718	19.0644	19.1578	18.6742	18.4659	18.3875	17.9385	18.0153	18.3009	18.0216	17.2468	17.321	18.193	18.2783	18.8644	18.6798	18.5998	18.7481	17.9528	17.8604	19.3737	19.4467	18.2843	18.3836	19.1696	18.4582	19.5336	19.4994	17.8648	17.8294	18.9742	19.4396	17.6465	17.8108	18.632	18.6872	16.8065	16.8137	18.0953	18.0663	18.5934
P62280	RPS11	40S ribosomal protein S11	53	53	18.872	18.8342	19.0071	18.5311	18.831	18.841	18.9759	18.6922	18.3585	18.4186	18.6465	18.3813	18.5223	18.3292	18.3312	18.0114	18.7109	18.5938	18.6921	18.5818	18.8517	18.9985	18.4385	18.4887	19.0832	18.7673	18.1226	18.4955	18.853	18.4621	18.8527	18.9224	18.2137	18.2209	18.837	18.7966	17.9271	18.1019	18.7062	18.8151	17.4315	17.8409	18.3747	18.3925	18.7027
Q9UH99	SUN2	SUN domain-containing protein 2	53	53	15.3031	15.6879	15.8548	16.2345	16.3662	15.8645	15.6067	15.794	16.0049	15.5856	15.9542	16.2387	15.7526	15.9314	16.0152	15.1674	15.5516	15.6454	15.2664	15.2993	15.9094	16.1189	16.264	16.1837	15.8038	16.0527	15.439	15.4833	15.9442	16.2326	15.5148	15.4002	15.2878	15.5418	16.1368	15.6591	15.1097	15.389	15.6977	15.5726	15.1074	15.2227	15.2922	15.4582	15.5927
Q15942	ZYX	Zyxin	53	53	19.1144	19.1278	19.3623	19.3764	19.1234	19.114	19.2815	19.3026	18.8237	18.7879	19.3073	19.4639	19.156	19.2562	19.1873	18.7887	19.6467	19.7247	18.9744	18.9418	19.1653	19.3023	19.6133	19.3765	19.0184	18.9689	18.9892	18.9653	18.9099	18.84	19.0402	18.8354	18.7256	18.7755	18.9065	19.0917	18.9181	18.9896	19.1589	19.3051	18.825	18.7562	18.7479	18.9744	18.9279
P61221	ABCE1	ATP-binding cassette sub-family E member 1	52	52	15.8131	16.3423	15.9489	16.3865	16.1503	16.0219	15.9158	16.439	16.04	15.8671	16.3098	16.8261	15.8027	16.4552	16.2946	15.9557	16.8788	16.5916	15.9776	15.9197	16.2932	16.2884	16.5428	16.5053	15.8258	16.1663	15.9536	15.9332	15.889	16.4481	15.8788	16.0891	16.0394	16.0018	15.9032	15.9393	16.0708	15.7439	15.9226	15.8093	15.8742	15.9106	16.1	15.79	15.8579
P23526	AHCY	Adenosylhomocysteinase	52	52	17.5914	17.864	17.4201	17.6271	17.5259	17.2479	17.4452	17.8625	17.3519	17.1699	17.6248	17.6264	17.0804	17.8045	18.0048	16.8375	18.1713	18.2122	17.5091	17.3914	17.5998	17.5534	17.8985	17.8773	17.292	17.3648	17.0265	17.0129	17.0214	17.1932	17.081	17.3082	16.9886	16.8839	17.2755	17.2328	16.8019	16.9499	17.0917	17.4022	16.8765	16.7172	17.1074	17.1	17.2096
P05023	ATP1A1	Sodium/potassium-transporting ATPase subunit alpha-1	52	52	15.4558	15.8252	15.9117	16.1031	15.9635	15.7154	15.8218	16.0596	15.8488	15.6253	16.2128	16.8438	15.8116	16.1967	15.9621	15.2847	16.5321	16.7477	15.7004	15.6776	15.892	15.9531	16.678	16.5525	15.8885	15.836	15.6972	15.712	15.7883	16.0378	15.5874	15.406	15.4677	15.5293	15.9666	15.7737	15.5128	15.4844	15.6988	15.8646	15.406	15.3159	15.5478	15.4938	15.4571
P07339	CTSD	Cathepsin D	52	52	18.7559	18.8658	19.1554	19.1559	18.5863	18.653	18.7078	18.8816	19.0089	18.7295	18.9669	18.9546	18.5997	18.9404	18.9242	17.9264	18.7451	18.734	18.7669	18.7961	18.8684	18.8017	19.2066	19.1563	18.287	18.3617	18.0146	18.0647	19.0474	19.2964	18.3051	18.5253	18.7916	18.4362	18.4557	18.4278	18.3382	18.16	18.5439	18.8485	17.9945	17.8319	18.2809	18.4435	18.7105
P00390	GSR	Glutathione reductase, mitochondrial	52	52	16.5239	16.8543	16.5197	17.1122	16.4698	16.198	16.7779	17.2195	16.5523	16.4306	16.4311	16.8108	16.3035	16.4257	16.5505	16.0501	17.6654	17.7668	16.3212	16.0533	16.6626	16.5528	16.628	16.7013	16.716	16.6828	16.1241	16.3239	16.4555	16.8811	16.5086	16.222	16.0313	16.1699	16.5553	16.455	16.1912	16.2533	16.5255	16.5716	16.0622	16.2186	16.1836	16.065	16.4148
P33176	KIF5B	Kinesin-1 heavy chain	52	52	17.283	17.4927	17.2525	17.6137	17.0947	17.3598	17.1744	17.5569	17.0049	16.9957	17.7822	17.7823	17.1	17.7933	17.962	17.2875	17.9494	17.9253	17.3971	17.4009	17.2305	17.4542	17.5928	17.7811	17.0293	17.406	17.2347	17.0788	16.9995	17.3449	16.9991	17.4678	17.444	16.9709	17.3487	17.3231	17.2074	16.8879	17.2276	17.3085	17.1817	17.0277	17.2398	17.2586	17.0181
Q9Y383	LUC7L2	Putative RNA-binding protein Luc7-like 2	52	52	16.7648	17.2537	16.833	17.0468	17.3144	17.1072	16.642	17.0242	16.9677	16.8466	16.855	17.0952	16.8296	16.701	16.8903	16.111	17.4988	17.496	17.4069	17.2449	17.4421	17.4288	17.0567	16.9761	17.4658	17.2682	16.3236	16.4187	16.9602	17.0432	17.0298	16.9455	16.2238	16.3132	16.8953	16.5824	16.2174	16.224	16.5898	16.9083	16.0055	16.1333	16.6055	16.3647	16.7546
P56192	MARS	Methionine--tRNA ligase, cytoplasmic	52	52	15.8624	16.2025	15.9756	16.1921	15.9223	15.9539	16.0063	16.0454	15.7674	15.7388	16.0134	16.3832	15.7944	16.2319	16.2284	15.7978	16.267	16.2437	16.0293	16.0156	15.8348	16.0846	16.2336	16.2739	15.9957	16.0611	15.9986	15.8344	15.9192	16.0453	15.8537	15.8189	15.9605	15.8941	15.8677	15.7726	15.8588	15.8008	15.9664	15.8955	15.9393	15.7481	15.7482	15.7803	15.7836
P14598	NCF1	Neutrophil cytosol factor 1	52	52	14.711	14.8308	16.6173	17.4169	15.3765	14.8802	15.7847	16.5804	14.9038	14.8843	15.7671	17.4375	15.1707	15.4914	14.8409	14.8014	14.6884	14.8049	15.0443	14.8807	15.501	15.3449	17.2559	16.7768	14.8622	14.7184	15.2405	15.3854	14.8408	15.075	15.1292	15.1327	14.949	15.1531	16.5045	15.6211	15.1105	15.1128	15.7865	16.2767	14.7327	14.9734	15.2968	15.09	15.2067
O00151	PDLIM1	PDZ and LIM domain protein 1	52	52	15.9504	16.1051	16.0968	16.4632	16.4457	16.2118	16.2103	16.2506	16.1522	16.0549	16.2198	16.5016	16.2686	16.3821	16.0756	15.994	19.2232	18.9761	17.0109	17.1986	17.1547	16.8265	16.4093	16.3301	16.317	16.1804	16.0191	16.0777	16.4986	16.8589	16.3387	16.2237	15.9283	15.9886	16.2291	16.0708	16.4001	16.2133	16.0337	16.0509	15.945	16.0336	16.2243	15.9441	16.1091
P35232	PHB	Prohibitin	52	52	18.2375	17.9431	17.597	17.3303	18.1174	18.3776	17.9462	17.5859	17.5086	17.7376	17.2021	17.3909	17.3272	17.1004	17.1694	16.7128	17.6837	17.7402	18.2136	18.2052	17.7421	17.7218	17.3168	17.1778	18.2529	17.973	17.0532	17.3142	18.8815	18.399	18.1399	18.0097	16.9666	17.1928	17.9117	17.7227	16.6299	16.9891	17.3529	17.4217	16.5868	16.853	17.124	17.2309	17.7921
Q06323	PSME1	Proteasome activator complex subunit 1	52	52	19.0259	19.7909	19.2054	20.0683	19.2398	18.9181	18.8788	19.6752	18.9465	18.5033	19.4935	19.9583	18.4692	19.4061	19.2408	18.2849	20.0306	20.113	18.6944	18.5954	19.4494	19.3597	19.9587	19.7822	19.2009	19.4532	18.5739	18.4573	19.0356	19.6322	18.8034	18.8389	18.5952	18.3208	18.573	18.4332	18.4274	18.2449	18.9238	18.9083	18.1317	18.3801	18.7268	18.388	18.844
Q14289	PTK2B	Protein-tyrosine kinase 2-beta	52	52	15.9724	16.1611	15.7216	16.1131	15.7158	15.861	15.7358	16.1862	15.7765	15.6569	16.0917	16.2059	15.7317	15.9561	15.9861	15.8354	15.8362	15.8364	15.859	15.9197	15.7026	15.866	15.9932	16.0765	15.7242	15.8913	15.7542	15.7237	15.7035	15.8799	15.6186	15.8416	15.8225	15.6043	15.7836	15.7731	15.823	15.6251	15.7257	15.8023	15.6143	15.5111	15.8634	15.633	15.5828
P27635	RPL10	60S ribosomal protein L10	52	52	18.3136	17.8932	17.6469	17.5337	17.669	17.5865	17.8868	17.7785	17.2669	17.657	17.47	17.4655	17.3492	17.2736	17.133	17.2968	17.4473	17.5109	17.6032	17.7538	17.8112	17.849	17.4115	17.4542	18.2526	18.0853	17.5206	17.6582	17.5669	17.508	18.1554	18.2712	17.3768	17.2667	17.9	17.943	17.1131	17.1941	17.771	17.8192	16.4777	16.848	17.7131	17.4426	17.7978
P04844	RPN2	Dolichyl-diphosphooligosaccharide--protein glycosyltransferase subunit 2	52	52	15.5387	15.7757	15.5781	15.9656	15.7964	15.6671	15.7194	15.8585	15.7867	15.6043	15.5237	16.0606	15.4174	15.3266	15.8023	15.0359	15.8457	15.8876	15.4817	15.5169	15.7447	15.567	15.8706	15.8822	15.5905	15.6864	15.379	15.372	15.7125	16.17	15.4632	15.222	15.137	15.3454	15.6759	15.5205	15.1004	15.3174	15.4074	15.4343	15.2466	15.1811	15.2438	15.1821	15.4281
P05109	S100A8	Protein S100-A8	52	52	18.9087	19.3701	21.5349	21.3131	20.4028	20.2091	22.677	22.5458	19.0701	18.6193	22.0416	21.2268	21.2427	21.1499	17.9893	17.709	17.7477	17.7853	19.4222	17.6064	20.5775	20.4887	20.6824	20.3781	17.8614	17.5329	21.41	21.6611	19.426	18.7173	19.3535	19.7516	20.6917	20.552	21.201	20.8869	20.9862	20.9172	22.3949	22.0554	17.6055	17.4135	21.3965	20.6569	20.294
P05120	SERPINB2	Plasminogen activator inhibitor 2	52	52	14.5464	14.7952	15.6003	16.5694	14.3989	14.3731	15.22	17.1194	14.3754	14.3805	14.8986	17.0154	14.6452	15.1141	14.3563	14.3811	14.35	14.289	14.4496	14.2745	14.6036	14.458	16.8869	17.471	14.3797	14.3171	14.3617	14.9377	14.2846	14.5604	14.4166	14.5997	14.517	14.8097	14.5882	14.6388	14.3682	14.3118	14.9399	16.9026	14.2734	14.3389	14.2795	14.2898	14.3985
Q8NBS9	TXNDC5	Thioredoxin domain-containing protein 5	52	52	17.2656	17.339	17.6415	17.718	17.6407	17.6043	17.1846	17.5784	17.4708	17.3742	17.6584	17.838	17.3782	17.7206	18.6724	17.3888	17.9279	18.1651	17.4214	17.4836	17.5403	17.5124	17.8747	17.8185	16.9106	17.0922	17.2741	17.1209	17.3019	17.4642	17.6049	17.5933	17.4444	17.1391	17.5226	17.4246	17.1043	17.2938	17.3687	17.5086	17.2573	17.2358	17.1738	17.333	17.3903
Q9UBT2	UBA2	SUMO-activating enzyme subunit 2	52	52	16.3234	16.5188	15.9187	16.2029	16.1951	16.0696	16.0905	16.2292	16.1234	16.0207	16.2515	16.5551	16.0647	16.1509	16.221	15.6438	16.4737	16.3576	16.1793	16.4533	16.3897	16.2001	16.3431	16.3318	16.4268	16.5496	15.9329	15.8595	16.0931	16.1823	15.9642	16.0019	15.8432	15.7991	15.8673	15.9991	15.7749	15.7493	15.856	15.9806	15.7898	15.7216	16.0353	15.8466	16.1195
P52907	CAPZA1	F-actin-capping protein subunit alpha-1	51	51	19.4769	19.6783	19.466	19.7546	19.0276	18.9795	19.3664	19.5213	19.1204	19.0536	19.1343	19.4261	19.1746	19.2207	19.0109	18.7824	19.829	19.8342	19.316	19.3013	19.2259	19.3835	19.2509	19.1952	19.4488	19.4038	19.0621	19.1975	19.2815	19.4151	19.1339	19.1724	18.9906	18.9086	19.5188	19.2174	19.1339	19.1074	19.6299	19.6961	18.698	18.8618	19.0411	19.0546	19.2458
P26641	EEF1G	Elongation factor 1-gamma	51	51	18.4749	18.8753	18.7489	19.0071	18.7967	18.6395	18.9621	19.0753	18.8697	18.8011	19.0364	19.2681	19.1716	19.4497	19.353	18.5064	19.5719	19.5575	18.3786	18.4282	18.9296	18.8082	19.3349	19.3483	18.6454	18.6247	18.9863	19.0233	18.7233	18.794	18.402	18.7421	18.8484	18.8871	18.8224	18.5089	19.276	18.9441	18.8192	18.6705	18.5891	19.0413	19.0814	18.6157	18.7486
Q99613	EIF3C	Eukaryotic translation initiation factor 3 subunit C	51	51	17.116	17.5828	17.2498	17.5595	17.2301	17.1225	17.2581	17.675	17.2388	16.952	17.471	17.9459	16.9624	17.3996	17.5622	16.8194	17.6319	17.692	17.0027	17.1909	17.3314	17.3248	17.9194	17.8599	17.0851	17.2988	17.0371	17.1909	17.127	17.5733	17.0326	17.1287	16.8963	16.9221	17.2443	16.8302	16.7573	16.7689	17.0225	17.118	16.7605	16.876	16.7445	16.7814	17.2932
Q9Y262	EIF3L	Eukaryotic translation initiation factor 3 subunit L	51	51	16.0108	16.2655	16.1585	16.2786	16.2043	15.921	16.1586	16.2888	16.1383	15.9852	16.1116	16.496	15.9202	16.0303	16.6618	15.6972	16.2657	16.4059	15.9621	15.7347	16.1365	16.0393	16.4132	16.569	16.0153	16.1203	15.9581	15.9311	15.996	16.2174	15.8357	15.8441	15.7567	15.7878	15.841	15.7856	15.7714	15.8417	15.8383	15.8747	15.8797	15.9765	15.7628	16.0677	15.944
Q92556	ELMO1	Engulfment and cell motility protein 1	51	51	17.2695	17.7463	17.0272	17.4406	17.3884	16.9587	17.1077	17.4617	17.237	16.9794	17.6071	18.0705	17.079	17.5062	17.5694	16.7322	17.5295	17.5718	16.9816	17.0235	17.4267	17.2236	17.4409	17.5	17.1849	17.4099	16.8484	16.9963	17.1076	17.7265	16.9619	17.1399	16.9955	16.8911	17.0848	16.7972	17.0548	16.9284	17.1087	16.8051	16.7443	17	17.1413	16.8496	17.1904
Q13045	FLII	Protein flightless-1 homolog	51	51	16.8618	17.2442	17.1534	17.6448	16.9101	16.974	17.114	17.4556	16.827	16.6105	17.3565	18.0032	16.9435	17.1232	16.9545	16.3272	17.583	17.8049	16.8394	16.8971	17.3134	17.3091	17.5269	17.4543	17.0058	17.0465	16.7132	16.579	17.0507	17.165	16.8106	17.0535	16.5002	16.5352	17.0092	16.721	16.2309	16.4199	16.8035	16.8441	16.2579	16.2969	16.6288	16.4736	16.9997
P43304	GPD2	Glycerol-3-phosphate dehydrogenase, mitochondrial	51	51	17.3802	18.1512	17.319	17.607	17.4694	17.3293	16.8047	17.0801	16.9104	16.7797	17.1977	17.1799	17.1528	17.1708	17.2281	16.5514	17.997	18.0344	17.1448	17.1109	16.9984	16.9989	17.4818	17.4568	17.1826	17.3172	16.7435	16.7678	17.251	17.4297	17.1151	16.8619	16.7247	16.8753	17.3753	17.1063	16.6273	16.8164	17.0238	17.2155	16.4783	16.4882	16.6792	16.8807	16.9413
Q15046	KARS	Lysine--tRNA ligase	51	51	16.6896	17.0236	16.8388	17.3133	16.8418	16.657	16.85	17.1908	16.9198	16.7007	17.0454	17.79	16.5418	17.2124	17.1446	16.7076	17.1209	17.0869	16.8562	16.6548	17.1663	17.0431	17.489	17.3818	16.6651	16.9344	16.6462	16.8492	16.7979	17.1428	16.6005	16.9316	16.6666	16.6632	16.6779	16.5413	16.7825	16.698	16.837	16.6928	16.566	16.6754	16.738	16.6251	16.9222
P50851	LRBA	Lipopolysaccharide-responsive and beige-like anchor protein	51	51	13.9005	13.7816	13.7798	13.7066	13.7754	13.8348	13.7191	13.7497	13.8336	13.8095	13.5968	13.6901	13.8336	13.618	13.8087	13.7147	15.1673	15.4529	13.764	13.8581	13.7879	13.7273	13.8877	13.7444	13.8667	13.7408	13.7984	13.8313	13.9504	13.9645	13.8294	13.643	13.6718	13.6982	13.5291	13.8639	13.5954	13.9425	13.7503	13.794	13.8102	13.6406	13.5779	13.8559	13.8241
O00754	MAN2B1	Lysosomal alpha-mannosidase	51	51	16.6082	16.677	16.7546	17.044	16.8501	16.8116	16.6143	16.774	16.274	16.2689	16.5033	16.7284	16.7139	16.9214	16.7674	16.3027	16.4705	16.3896	17.1054	17.2583	16.7226	16.7422	16.9769	16.9067	16.2981	16.3451	16.4311	16.3037	17.0874	16.9895	16.56	16.4799	16.5003	16.5761	17.1359	16.9531	16.4016	16.4734	16.3823	16.6917	16.2264	16.1963	16.2551	16.185	16.5551
Q99497	PARK7	Protein/nucleic acid deglycase DJ-1	51	51	18.3555	18.1405	18.35	18.3776	17.8564	17.8322	17.9735	18.3628	17.8301	17.7216	17.8014	17.9707	17.4189	17.7333	17.5639	16.9458	18.4086	18.3922	18.092	18.4045	18.1644	17.9773	18.2075	17.8531	18.395	18.1181	17.3056	17.5361	18.3193	18.2446	17.8964	18.0802	17.078	17.2298	17.6157	17.7374	16.8946	16.9253	18.2308	18.2587	17.0535	17.087	17.2719	17.2954	17.8566
O14818	PSMA7	Proteasome subunit alpha type-7	51	51	17.7466	17.6815	17.6874	17.1568	17.3044	17.3438	17.1185	17.2551	16.8765	16.5709	17.0639	16.8245	16.6113	16.9559	16.1703	15.7057	17.2966	17.0993	17.8914	17.966	17.4631	17.6475	16.7305	16.8207	17.9704	18.2768	16.3477	16.5916	17.4824	17.3085	17.6742	17.3712	16.4851	16.1512	17.0778	17.0496	16.4706	16.2215	17.2557	17.5982	15.7149	16.0223	16.4659	16.2777	17.0444
P05388	RPLP0	60S acidic ribosomal protein P0	51	51	17.4845	17.6068	17.2024	17.3093	17.3045	17.2554	17.5454	17.4099	17.3337	17.2372	17.495	17.7707	17.09	17.5248	17.7543	16.9774	17.7226	17.562	17.2235	17.4001	17.2405	17.4147	17.4825	17.6178	17.3041	17.4282	17.2519	17.2213	17.0943	17.1479	17.4154	17.3821	17.2078	17.1985	17.5225	17.2626	17.0765	16.975	17.2937	17.3219	17.1029	16.9696	17.4241	17.3379	17.3031
Q9BXP5	SRRT	Serrate RNA effector molecule homolog	51	51	17.4251	17.4865	17.231	17.3822	17.2637	17.1755	17.2103	17.1084	17.248	17.2815	17.2004	17.6437	17.2005	17.3016	17.3481	16.7415	17.7983	17.8493	17.5332	17.5176	17.6223	17.289	17.6063	17.41	17.7433	17.5181	17.0049	17.0513	17.4046	17.2603	17.4841	17.2282	16.8805	16.8621	17.2407	17.1224	16.7834	17.1117	17.1502	17.2704	16.9339	16.8091	17.0201	17.0503	17.3893
Q709C8	VPS13C	Vacuolar protein sorting-associated protein 13C	51	51	15.1688	15.4546	15.3655	15.574	14.9375	14.9845	15.1115	15.6126	15.0422	14.8401	15.5161	15.6982	14.8288	15.5332	15.6098	15.1376	15.4865	15.3828	15.1016	15.1518	15.218	15.2051	15.5765	15.6303	14.9913	15.1537	15.1466	15.0097	14.9693	15.5238	14.903	15.328	15.3272	15.0469	15.2529	15.2023	15.0843	14.783	15.0743	15.1847	15.1049	14.9744	15.1418	15.0812	14.9068
Q02543	RPL18A	60S ribosomal protein L18a	50	50	18.1032	17.7412	17.3425	17.3627	17.5908	17.4586	18.1659	17.5626	17.2366	17.3648	17.207	17.2573	16.8248	16.9994	16.938	16.6432	17.4564	17.3114	17.5117	17.4567	17.6667	17.7902	16.9661	17.1797	18.1004	17.8732	17.2044	17.2848	17.3984	17.3882	18.3048	18.2796	17.0796	16.9321	18.1574	18.3467	16.7451	16.7974	17.6068	17.7381	15.9092	16.0868	17.4095	17.4229	18.0151
Q93084	ATP2A3	Sarcoplasmic/endoplasmic reticulum calcium ATPase 3	50	50	15.7081	16.0973	15.5928	15.8459	15.4452	15.6504	14.9342	15.3364	15.4479	15.2472	15.7342	15.7791	15.3964	15.9309	15.8211	15.2069	17.539	17.8266	15.6652	15.755	15.5409	15.8741	15.4053	15.697	15.693	15.9078	15.3627	15.0597	15.3346	16.0201	15.4177	15.4687	15.777	15.1727	15.2513	15.4631	15.673	15.2261	15.03	15.2867	15.1576	15.1132	15.351	15.3565	15.1445
Q8N163	CCAR2	Cell cycle and apoptosis regulator protein 2	50	50	16.4891	16.5691	16.558	16.5413	16.3036	16.363	16.4902	16.3564	16.6907	16.6437	16.4799	16.5167	16.3342	16.7514	17.0073	15.8062	16.6399	16.7667	16.6938	16.7065	16.4509	16.432	16.5803	16.706	16.4411	16.5347	16.1537	15.9459	16.5657	16.5776	16.3093	16.1901	16.1587	16.2166	16.3052	16.3903	15.6396	15.958	16.2586	16.5082	15.974	15.8021	15.9512	16.1826	16.2373
Q07065	CKAP4	Cytoskeleton-associated protein 4	50	50	14.7132	14.883	15.0482	15.293	15.012	14.7375	15.464	15.9146	14.9866	14.8712	15.6722	16.2847	15.207	15.6222	14.9051	14.946	14.7475	14.8224	14.7743	14.8053	14.9817	14.7229	15.405	15.3164	14.9301	14.7462	14.8814	15.0479	15.1105	15.2692	14.845	15.024	14.9539	15.1203	15.3555	15.1046	15.0345	14.8734	15.3532	15.2035	14.7994	15.0154	14.9457	14.7116	15.0988
P38919	EIF4A3	Eukaryotic initiation factor 4A-III	50	50	18.007	18.2995	17.669	18.2481	18.2652	17.8983	18.1028	18.3327	18.138	17.9625	17.8696	18.5838	17.9347	17.771	17.875	17.5983	18.1859	18.5282	17.7421	17.8352	18.1842	17.8065	18.2574	17.8917	18.2475	17.9855	17.7195	17.977	18.204	18.5734	18.0638	18.0352	17.761	17.8829	18.1731	17.7885	17.7585	17.6667	17.9176	17.6774	17.4756	17.8337	18.079	17.6705	17.9009
A0FGR8	ESYT2	Extended synaptotagmin-2	50	50	17.313	17.4508	17.4686	17.4766	17.7511	17.9254	16.9506	17.1658	17.3912	17.156	17.6529	17.5895	17.2721	17.8069	17.9973	17.2962	17.4899	17.1599	17.6241	17.6535	17.6373	17.86	17.6993	17.9261	17.3072	17.5367	17.0781	16.9492	17.0141	17.3316	17.3034	17.7218	17.6629	17.0264	17.4665	17.4555	17.1706	16.8279	16.9203	17.2595	17.1842	16.8489	17.1802	17.2355	17.2862
P38117	ETFB	Electron transfer flavoprotein subunit beta	50	50	19.967	20.2442	19.8945	20.3979	19.8109	19.6335	19.2274	19.6761	19.5892	19.2245	19.4713	20.076	19.3412	19.5266	19.9156	18.7484	20.6408	20.6838	19.665	19.8194	19.6666	19.6349	19.8423	19.8317	19.8687	19.6174	18.5844	18.7374	20.4461	20.8815	19.3364	19.2772	18.701	18.8091	19.7315	19.4776	18.7393	18.8473	19.252	19.4814	18.4368	18.7213	18.766	18.7445	19.3229
P51610	HCFC1	Host cell factor 1	50	50	17.6494	17.9689	17.4718	17.6582	17.6208	17.6189	17.2703	17.7431	17.6299	17.3596	17.6211	18.0674	17.0522	17.8223	17.5786	17.2423	17.8988	17.9865	17.5296	17.6412	17.7147	17.7334	17.5222	17.5651	17.9068	17.8518	17.105	17.0245	17.6964	18.0697	17.5026	17.5906	17.2097	16.8629	17.3488	17.4297	17.0322	17.0406	17.1078	17.4243	17.0809	16.8829	17.0124	17.133	17.305
O94776	MTA2	Metastasis-associated protein MTA2	50	50	16.6012	16.8587	16.1689	16.2769	16.3098	16.3652	16.2839	16.5271	16.1775	16.0942	16.3625	16.7832	15.9649	16.2813	16.1901	15.6625	16.8139	16.5832	16.4632	16.4956	16.5693	16.6798	16.3037	16.3006	16.6993	16.7209	15.8921	15.709	16.292	16.6868	16.4937	16.5413	15.681	15.7362	16.0927	16.1574	15.5855	15.6322	15.9918	16.1852	15.6566	15.5425	15.7786	16.0031	16.2589
O00231	PSMD11	26S proteasome non-ATPase regulatory subunit 11	50	50	17.2438	17.7475	17.6113	18.2373	17.6808	17.4312	17.5714	18.1782	17.544	17.1034	17.7582	18.5506	17.367	18.0214	17.7753	17.1113	18.6526	18.6963	17.2502	17.2123	17.9375	17.7075	18.1264	18.0223	17.4438	17.4626	17.0335	17.3596	17.6011	18.0991	17.2736	17.4758	17.3315	17.2602	17.8783	17.4708	17.2579	17.2066	17.2595	17.4254	16.9561	17.071	17.4512	17.0724	17.4017
P26373	RPL13	60S ribosomal protein L13	50	50	19.9556	19.8825	19.5963	19.4214	19.8772	19.8134	20.3498	19.736	19.8465	19.7503	19.4196	19.3861	19.4484	19.1016	19.0654	18.9801	19.5349	19.6605	19.7502	19.5872	19.6747	19.7981	19.1672	19.4215	19.8442	19.9658	19.4511	19.6089	19.8432	19.4835	20.0715	19.9107	19.314	19.4507	19.9921	19.9158	19.17	19.3148	19.6003	19.7324	18.8724	18.8754	19.6984	19.5905	19.7103
O95347	SMC2	Structural maintenance of chromosomes protein 2	50	50	15.1757	15.1783	15.1819	15.3526	15.5943	15.3335	15.4604	15.7142	15.3388	15.2399	15.2974	15.6965	15.2401	15.3047	15.2932	15.1457	15.7208	15.7779	15.2646	15.1518	15.687	15.4375	15.9503	15.7305	15.4867	15.5118	15.0736	15.3193	15.2885	15.7805	15.2992	15.3679	15.1167	15.4023	15.6288	15.1537	15.2627	15.1733	15.3801	15.0788	14.9896	15.3187	15.2485	15.1995	15.3344
Q15833	STXBP2	Syntaxin-binding protein 2	50	50	17.3605	17.3952	17.7701	17.964	17.5516	17.2611	17.6308	17.6236	17.6231	17.6162	17.4981	17.9093	17.5566	17.6305	17.305	16.9769	18.5838	18.4304	17.336	17.1692	17.5239	17.3676	18.0708	17.9512	17.5816	17.4328	17.4594	17.5506	17.4916	17.3681	17.4139	17.1257	17.2808	17.4003	17.7458	17.6091	17.3863	17.5788	17.7596	17.7188	17.1243	16.9962	17.3096	17.3756	17.3738
O60763	USO1	General vesicular transport factor p115	50	50	15.3793	15.7688	15.5649	15.9425	15.7627	15.5686	15.7224	16.0395	15.7895	15.4236	15.8625	16.1934	15.542	15.9009	16.0053	15.3143	16.5996	16.4516	15.5754	15.5907	15.7437	15.7083	16.1325	16.1179	15.5297	15.5094	15.3367	15.3475	15.5605	15.9687	15.4004	15.3775	15.4256	15.3629	15.3843	15.2255	15.4058	15.4956	15.3675	15.2983	15.2709	15.3093	15.3353	15.234	15.7325
P54578	USP14	Ubiquitin carboxyl-terminal hydrolase 14	50	50	16.3458	16.7496	16.312	16.704	16.2625	16.164	16.2393	16.5757	16.2125	16.1101	16.1311	16.9546	16.0499	16.6967	16.3976	16.0466	16.996	17.0104	16.0724	16.1385	16.4046	16.301	16.6736	16.5916	16.2575	16.14	16.0066	16.0319	16.0584	16.4756	16.1043	16.1661	16.0557	16.0377	16.3322	16.0477	15.9506	15.9688	16.1769	16.0634	15.9488	16.048	16.1393	16.0868	16.3008
Q16822	PCK2	Phosphoenolpyruvate carboxykinase [GTP], mitochondrial	49	49	16.5852	16.8331	16.15	16.6882	16.8118	16.6592	16.441	16.9275	16.325	16.0668	16.9713	17.5353	16.285	16.6757	17.1287	16.4914	16.5514	16.5421	16.2065	16.2937	16.6889	16.6673	16.4093	16.6765	16.1508	16.2433	16.2833	16.4456	16.2553	16.6625	16.1656	16.8878	16.4139	16.0896	16.5429	16.297	16.382	15.8884	16.2394	16.2465	16.0442	16.0211	16.7173	16.4477	16.2482
Q9UIG0	BAZ1B	Tyrosine-protein kinase BAZ1B	49	49	15.3571	15.4844	15.2981	15.8489	15.7359	15.5057	15.5566	15.8959	15.7237	15.614	15.7427	16.1239	15.4896	15.7502	15.7124	15.4733	15.9879	16.0443	15.315	15.433	15.8064	15.4807	15.9534	15.596	15.6526	15.3555	15.2781	15.6123	15.5919	15.8629	15.5084	15.5783	15.3063	15.6542	15.603	15.2679	15.4515	15.387	15.6135	15.3363	15.2971	15.5091	15.524	15.3189	15.5507
O75390	CS	Citrate synthase, mitochondrial	49	49	17.6542	18.0313	17.7958	17.9858	18.024	17.8961	17.5828	18.1	17.8726	17.6648	18.056	18.4368	17.5564	18.0016	18.5141	17.4513	18.1425	18.2238	17.7229	17.6985	17.6955	17.797	18.1192	18.1385	17.7088	17.6331	17.4803	17.548	18.0998	18.4588	17.4943	17.5164	17.6405	17.5587	17.7233	17.359	17.43	17.5252	17.3586	17.4533	17.5004	17.6461	17.5805	17.3381	17.6345
Q5VYK3	ECM29	Proteasome-associated protein ECM29 homolog	49	49	15.3477	15.6329	15.5486	16.0615	15.9176	15.5017	15.8994	16.135	15.7595	15.512	15.8009	16.2891	15.6284	16.4576	15.9377	15.6587	16.0326	16.1279	15.5518	15.524	16.184	15.9087	16.0006	15.964	15.5868	15.5241	15.4472	15.7231	15.5649	16.1127	15.468	15.7107	15.6468	15.7242	15.9143	15.2909	15.9078	15.5899	15.6044	15.3159	15.3264	15.6721	15.9631	15.3644	15.8488
O95466	FMNL1	Formin-like protein 1	49	49	16.8893	17.2714	17.1179	17.3807	16.7881	16.7506	16.6079	17.1517	16.8464	16.4485	17.4206	17.8149	16.6572	17.3449	17.3163	16.614	17.0934	16.9678	16.8418	17.0026	16.835	17.0661	17.1985	17.4475	16.7741	17.022	16.6932	16.6008	16.5755	17.0098	16.4584	16.6056	16.7272	16.4577	16.6756	16.8976	16.5559	16.411	16.5981	16.8083	16.6955	16.3436	16.622	16.6073	16.5184
O95373	IPO7	Importin-7	49	49	15.6047	15.6219	15.6704	15.5594	15.6725	15.5376	15.4464	15.3715	15.4897	15.451	15.3795	15.3397	15.5256	15.4985	15.5332	15.2578	15.798	15.6943	15.4415	15.4463	15.5467	15.5551	15.4707	15.5755	15.545	15.4362	15.4959	15.432	15.5329	15.4892	15.5212	15.385	15.4648	15.4123	15.6321	15.6222	15.3055	15.5475	15.47	15.5431	15.4722	15.285	15.3599	15.5724	15.4102
Q15691	MAPRE1	Microtubule-associated protein RP/EB family member 1	49	49	17.2999	17.5487	17.3985	17.7198	17.0694	16.9674	17.1838	17.2205	16.9698	16.8948	17.0921	17.4296	16.8491	17.1537	16.9018	16.6342	18.0407	17.8924	17.1011	17.4357	16.7421	16.9107	17.233	17.2265	17.2682	17.5315	16.6005	16.6867	17.0526	17.1195	16.9631	17.0486	16.6904	16.5987	17.2099	17.0831	16.592	16.6147	17.1405	17.4369	16.4444	16.6247	16.7382	16.6615	16.8874
P40925	MDH1	Malate dehydrogenase, cytoplasmic	49	49	20.1624	19.9159	19.4017	19.3252	18.8625	18.611	19.3267	19.5192	18.8931	18.7409	19.0327	18.8908	18.759	19.1848	18.4877	17.6151	18.6975	18.6491	19.4066	19.7665	19.4074	19.2117	18.8644	18.7739	19.9646	20.2818	18.4996	18.581	18.9721	19.2075	18.8744	18.7911	18.221	17.8872	19.0055	18.4709	18.017	18.0167	18.9154	19.132	17.3707	17.5913	18.4983	18.4513	19.0994
Q13201	MMRN1	Multimerin-1	49	49	16.4033	16.4413	16.2821	16.4419	16.3688	16.5541	16.3866	16.5954	16.4188	16.4042	16.5969	16.5839	16.3759	16.7038	16.4807	16.5562	18.9488	18.9269	16.4141	16.5138	16.3645	16.4832	16.2189	16.3616	16.4246	16.3387	16.2542	16.35	16.5496	16.7101	16.3265	16.5328	16.5155	16.3	16.5269	16.3655	16.5502	16.2639	16.3252	16.3866	16.2605	16.3851	16.5977	16.357	16.3312
Q13177	PAK2	Serine/threonine-protein kinase PAK 2	49	49	17.2715	17.6065	17.3393	17.8658	17.3016	17.0015	17.1565	17.817	17.2752	16.8161	17.5952	17.7815	17.0724	17.5942	17.5297	16.3185	17.6844	17.762	17.0472	17.0184	17.3057	17.423	17.7804	17.6946	17.2164	17.2379	17.1053	16.9303	16.8946	17.2227	16.9066	17.0211	16.8387	16.7226	17.0814	17.0171	16.7612	16.6401	16.8751	17.0027	16.8681	16.8439	16.8324	17.0031	17.0716
Q29RF7	PDS5A	Sister chromatid cohesion protein PDS5 homolog A	49	49	14.9902	15.2737	14.7669	15.0301	14.8705	14.8486	14.8125	15.1859	15.0045	14.7307	15.0507	15.5212	14.7793	15.134	15.5338	14.617	15.2382	15.3675	14.8358	14.8846	15.0804	15.0072	15.1331	15.0828	15.1039	15.1422	14.6061	14.5559	14.8091	15.3477	14.8505	14.7956	14.6306	14.5908	14.8743	14.6431	14.5098	14.4902	14.6955	14.5978	14.6063	14.5534	14.9249	14.666	14.8276
P24928	POLR2A	DNA-directed RNA polymerase II subunit RPB1	49	49	16.9256	17.0636	16.7698	16.8523	16.9434	16.953	16.7231	16.6117	16.9453	17.0481	16.9129	17.0692	16.6848	16.7307	16.9266	16.3557	16.9441	17.0154	16.7611	16.9093	16.7962	16.9853	16.8884	16.9393	17.1423	17.1957	16.7171	16.7495	17.1256	17.2742	17.0138	16.7491	16.5587	16.7763	16.6239	16.7094	16.5321	16.7114	16.659	16.6148	16.6664	16.5579	16.5786	16.8967	17.0226
Q9UHX1	PUF60	Poly(U)-binding-splicing factor PUF60	49	49	16.3278	16.6895	16.3269	16.6268	16.4947	16.5063	15.9904	16.6647	16.4349	16.2027	16.3948	16.8732	15.9995	16.4791	16.6116	15.8377	16.927	17.1589	16.4745	16.4872	16.5042	16.7228	16.613	16.6159	16.2909	16.6324	15.8131	15.8535	16.3328	16.6854	16.3804	16.6306	16.0278	15.77	16.1889	16.1734	15.9003	15.8002	16.035	16.26	15.7897	15.8339	16.0374	15.8959	16.202
Q9H4A4	RNPEP	Aminopeptidase B	49	49	17.3128	17.5322	17.3335	17.8096	16.9523	17.1124	17.2406	17.3618	17.1532	16.9215	17.5992	17.8297	17.1059	17.6849	17.1038	16.9593	17.3198	17.3316	17.2245	17.5112	17.044	17.0808	17.6833	17.7387	17.0793	17.2165	17.3624	17.1491	16.9172	17.2451	16.9233	17.341	17.2853	17.1633	17.4954	17.1179	17.443	17.0414	17.2087	17.32	16.9504	17.0878	17.175	16.9148	17.0932
P27694	RPA1	Replication protein A 70 kDa DNA-binding subunit	49	49	16.0619	16.5389	15.9539	16.2623	16.326	16.1779	15.8397	16.3311	15.9993	15.954	16.0859	16.6095	15.8394	16.2164	16.1643	15.7565	16.5467	16.511	16.0509	16.182	16.3531	16.2585	16.2945	16.2277	16.2541	16.2925	15.6917	15.5772	16.2169	16.5697	16.0791	16.0272	15.748	15.5039	16.0441	15.8883	15.6317	15.5654	15.7033	15.8992	15.6315	15.535	15.741	15.6666	15.8659
P08865	RPSA	40S ribosomal protein SA	49	49	18.9342	19.2253	18.3916	18.5629	18.5392	18.4525	18.6018	18.7009	17.9716	17.8787	18.0315	18.3786	18.0388	18.0688	17.9117	17.268	19.0859	18.8783	18.6858	18.7971	18.6493	18.6123	18.081	18.1163	19.0397	19.1579	18.1762	17.9643	18.6406	18.5615	18.9926	18.7007	17.8479	17.6467	18.3315	18.5172	17.4948	17.4989	18.2188	18.5389	17.227	17.1543	17.9704	18.0953	18.2232
Q9UBE0	SAE1	SUMO-activating enzyme subunit 1	49	49	17.0326	17.1605	16.7774	16.7283	16.9158	16.6886	16.7611	16.7704	17.0969	17.0143	16.7962	16.9355	16.7761	17.1412	17.0035	16.384	16.8398	16.8582	17.1136	17.1634	16.8376	16.8988	16.8071	17.0611	17.099	16.9968	16.8074	16.762	16.8201	16.817	16.9632	16.9294	16.6426	16.6149	16.6965	16.6788	16.6911	16.6526	16.8117	16.6687	16.6506	16.5172	16.8132	16.7751	17.0072
Q6NUK1	SLC25A24	Calcium-binding mitochondrial carrier protein SCaMC-1	49	49	16.4928	16.6535	16.896	17.4449	17.7008	17.3234	16.8899	17.5307	16.9171	16.4948	17.5576	17.7661	16.514	17.1937	17.408	16.4514	16.9593	17.0843	16.818	16.8548	17.1936	17.0878	17.1524	17.4268	16.8817	16.9567	16.565	16.8436	17.1152	17.7117	16.8549	17.095	16.9045	16.5554	17.3428	17.0889	16.7028	16.2184	16.6085	16.839	16.3718	16.3495	16.9329	16.713	16.8933
Q12931	TRAP1	Heat shock protein 75 kDa, mitochondrial	49	49	16.693	16.9458	16.6319	17.0615	16.8892	16.7202	16.9209	17.1827	16.6543	16.585	16.7296	17.1456	16.5798	16.5134	16.8536	16.5847	17.3143	17.3079	16.5399	16.4739	16.8376	16.7687	17.0971	16.7979	16.7559	16.8546	16.4694	16.7108	17.1163	17.6743	16.7982	16.9814	16.7537	16.7093	16.9962	16.554	16.6516	16.5279	16.6155	16.4012	16.313	16.6374	16.9139	16.4688	16.6118
Q15418	RPS6KA1	Ribosomal protein S6 kinase alpha-1	48	48	14.4711	14.4814	14.5614	14.7807	14.6362	14.4627	14.4972	14.5071	14.6845	14.597	14.4004	14.633	14.7091	14.6331	14.945	14.3139	15.0993	15.0438	14.3961	14.279	14.5085	14.4304	14.9351	14.9264	14.4911	14.4297	14.2682	14.5325	14.4711	14.6198	14.6896	14.3472	14.2533	14.4133	14.6761	14.3432	14.3215	14.4529	14.568	14.4331	14.2453	14.4113	14.4858	14.3788	14.4732
P11766	ADH5	Alcohol dehydrogenase class-3	48	48	17.3092	17.7634	17.052	17.3436	16.9912	16.8649	17.2103	17.3415	17.4177	17.2289	17.2474	17.3806	17.0545	17.3434	17.3653	16.7861	17.6041	17.8104	17.2069	17.2706	17.2187	16.973	17.3391	17.3194	17.008	17.1424	16.8728	17.0903	17.0848	17.1772	16.9299	17.0572	16.7991	16.9893	16.9303	16.7515	16.9986	16.9113	17.0574	17.1752	16.6788	16.89	17.0232	16.8487	17.3893
P49189	ALDH9A1	4-trimethylaminobutyraldehyde dehydrogenase	48	48	17.2998	17.3401	17.496	17.9389	17.1911	17.1126	17.0844	17.3427	17.238	17.0531	16.9814	17.2406	16.9172	17.2702	16.9921	16.8342	17.3497	17.4418	17.2422	17.4256	17.1435	17.0196	17.5766	17.3999	17.8287	17.8534	16.7267	16.7902	17.1615	17.6347	17.202	17.3554	16.7767	16.8293	17.4831	17.3669	16.8199	16.5745	17.4013	17.431	16.7505	16.6893	16.7955	16.6689	17.0654
P48444	ARCN1	Coatomer subunit delta	48	48	16.3377	16.8125	16.5991	17.0322	16.6106	16.6449	16.7216	17.012	16.5433	16.2561	16.9745	17.3183	16.2428	16.7682	16.8309	16.4096	17.2223	17.4998	16.5666	16.5146	16.6686	16.7518	17.1651	17.0983	16.2481	16.6182	16.3576	16.3466	16.3321	16.8478	16.308	16.7262	16.2394	16.1434	16.6643	16.4452	16.3617	16.0507	16.5617	16.4576	16.1277	16.0537	16.2982	16.1548	16.4157
P57737	CORO7	Coronin-7	48	48	16.7984	16.9068	16.9873	17.3151	16.7517	16.4634	16.8894	16.9225	16.8863	16.6556	16.9851	17.3437	16.9389	16.9277	16.7124	16.5624	16.7712	16.9509	16.6667	16.6436	16.9478	16.7249	17.0384	17.0232	17.1177	16.6765	16.4755	16.5953	16.5438	16.7967	16.5045	16.4308	16.6824	16.5551	16.9617	16.6528	16.6934	16.7996	16.6049	16.846	16.4561	16.6657	16.7971	16.7069	16.5516
P30040	ERP29	Endoplasmic reticulum resident protein 29	48	48	19.509	19.5575	20.6027	20.6578	20.3262	20.1282	20.3224	20.1963	19.5358	19.4263	19.961	20.1631	19.8615	19.9819	19.5469	19.1586	20.0851	20.0875	19.7912	19.7657	20.2902	20.1397	20.0861	19.9326	19.8852	19.9254	19.548	19.6587	20.08	20.159	20.0744	20.1488	19.7086	19.5421	20.4359	20.5446	19.4515	19.3672	20.5096	20.6277	18.9783	19.2729	19.7521	19.4318	19.5733
P51858	HDGF	Hepatoma-derived growth factor	48	48	17.5635	18.2134	17.4924	18.1265	17.5025	17.3213	17.2208	17.6897	17.768	17.0377	17.7763	17.9559	17.6004	18.3567	18.8262	17.0212	18.4337	18.3694	17.4518	17.504	17.6743	17.6733	17.729	17.9639	17.2354	17.4896	17.2638	17.0468	17.454	18.0372	17.1857	17.4988	17.6672	17.2386	17.231	17.0581	17.5614	17.2895	17.098	17.2528	17.3391	17.4662	17.2311	17.2274	17.4401
P16401	HIST1H1B	Histone H1.5	48	48	24.4695	24.1766	23.9785	23.0456	24.5354	24.619	24.321	23.4777	24.9753	24.8424	23.2809	22.153	23.6677	22.6324	22.2083	23.4452	22.2487	21.8361	24.5843	24.5585	23.8729	23.8567	22.3618	22.078	24.7768	24.8508	23.8482	24.1139	24.9964	24.1654	24.2354	24.2431	24.1728	23.9109	24.5634	24.3623	23.445	23.3396	23.9417	23.7299	22.8737	22.8885	23.8599	23.7603	24.3083
Q6PKG0	LARP1	La-related protein 1	48	48	16.0322	16.2592	16.0127	16.0748	16.143	16.1444	15.8019	16.2182	15.8217	15.8111	16.2166	16.2234	15.7504	15.9751	16.1931	15.9699	16.5381	16.5634	15.9476	16.0507	16.3848	16.3695	16.0921	16.0584	15.937	16.0418	15.7625	15.856	15.974	16.2691	15.803	16.0096	15.8784	15.7883	15.962	16.0391	15.964	15.8029	15.7871	15.8792	15.8647	15.6955	16.0218	15.8772	15.8501
P52701	MSH6	DNA mismatch repair protein Msh6	48	48	16.0355	16.1048	15.7003	15.7726	16.3015	16.009	15.7992	16.1427	15.9164	15.8357	16.1649	16.4016	15.7639	16.1056	16.3681	15.7924	16.4168	16.3925	16.1911	16.2718	16.3581	16.1743	16.1593	16.2684	16.247	16.3641	15.8762	15.7091	16.1713	16.54	15.9197	16.0577	15.9714	15.7389	15.736	15.9803	15.8282	15.7484	15.7718	15.8546	15.7242	15.6006	15.9061	15.8674	15.8284
P60660	MYL6	Myosin light polypeptide 6	48	48	17.8535	18.059	18.5647	18.2295	17.7397	17.925	17.9516	18.1315	17.4919	17.2097	17.9348	17.8137	17.3847	17.7014	17.3243	16.8355	18.2726	18.115	17.7981	17.7328	18.2899	18.2502	17.4458	17.498	18.4292	18.3324	17.5189	17.3179	17.8182	17.8012	17.5846	17.6763	17.5147	17.0696	18.2479	18.1866	17.3534	17.0769	17.819	18.5139	16.8815	16.8274	17.1889	17.4867	17.5456
O60664	PLIN3	Perilipin-3	48	48	17.3214	17.708	17.5948	17.8945	17.4523	17.4949	17.45	17.7081	17.1574	17.1109	17.5479	17.7935	16.8992	17.6381	17.1965	16.6593	17.6523	17.6865	17.3228	17.4871	18.2193	18.1147	17.5025	17.5596	17.4845	17.5969	16.8075	16.9327	17.4577	17.356	17.6629	17.9193	16.8723	16.7992	17.4809	17.1832	16.9335	16.8421	17.4952	17.398	16.5374	16.7169	17.2052	16.9909	17.8215
P00491	PNP	Purine nucleoside phosphorylase	48	48	17.275	17.6084	17.227	17.8013	16.9734	17.123	16.7451	17.3539	17.0396	16.8274	17.3944	17.6483	16.915	17.6368	17.5914	16.7207	19.2291	19.2296	17.065	17.1256	16.9029	17.1875	17.5235	17.4751	16.922	17.0818	17.0014	16.9857	16.9996	17.13	16.7202	16.87	17.1462	16.6439	16.9192	16.8162	17.0592	16.8797	16.7655	17.1253	16.7271	16.896	16.9004	16.8345	16.6852
P48147	PREP	Prolyl endopeptidase	48	48	15.9697	16.1898	16.1236	16.4244	16.1336	16.0109	15.9703	16.1427	16.1091	15.9321	16.3526	16.4719	16.0095	16.3948	16.1783	15.6185	16.2588	16.3089	15.9893	16.0728	16.009	16.1702	16.3903	16.4377	15.9549	16.1065	15.8898	15.7959	15.9975	15.9443	15.8886	15.8393	15.8323	15.7588	15.8853	15.9255	15.9135	15.8805	15.9281	16.0202	15.7987	15.6845	15.8711	15.7626	15.8527
P62195	PSMC5	26S proteasome regulatory subunit 8	48	48	17.002	17.3075	17.0839	17.7756	16.9808	16.8886	17.1738	17.6577	16.9863	16.895	17.2318	17.8622	16.7969	17.3749	17.224	16.6601	17.8823	18.0237	17.1296	17.2412	17.1054	17.0579	17.4067	17.4437	17.1424	17.2004	16.6154	16.6756	16.8917	17.5176	16.9893	17.2522	16.7405	16.6695	17.5576	17.1619	16.714	16.4146	16.9912	17.2111	16.5874	16.5295	17.0053	16.7064	16.9637
Q9UKM9	RALY	RNA-binding protein Raly	48	48	20.1987	19.6758	19.3012	19.0142	19.4298	19.5218	19.4566	19.1049	19.7684	19.8926	19.1466	18.9041	19.2493	18.8981	18.8489	18.5948	19.1754	19.2034	19.9868	19.8754	19.5056	19.521	19.0279	18.8804	20.4318	20.2974	19.1089	19.2513	19.6522	19.1582	20.3343	19.9341	19.1403	19.2718	19.8122	19.8946	18.8846	19.0381	19.6658	19.5811	18.7047	18.9675	19.1547	19.2166	19.6684
Q6IBS0	TWF2	Twinfilin-2	48	48	16.7643	17.4394	17.4172	18.0319	16.9651	16.8306	16.5119	17.3937	16.9473	16.5538	17.4957	17.8132	17.0618	17.3308	16.9608	15.9849	17.9945	18.0042	16.6068	16.7412	16.9848	17.0228	17.3102	17.406	16.4599	16.6997	16.2751	16.4136	16.707	17.1081	16.2496	16.5681	16.7179	16.3237	16.7926	16.6668	16.8454	16.3154	16.7894	17.001	16.018	15.8563	16.59	16.4069	16.4944
Q70J99	UNC13D	Protein unc-13 homolog D	48	48	16.2031	16.4059	16.6509	16.8045	16.3705	16.5337	16.3878	16.642	16.3731	16.045	16.6853	17.2093	16.43	16.7846	16.2646	15.9203	17.6439	17.6931	16.3184	16.2588	16.4928	16.7189	16.779	16.7955	16.2946	16.2934	16.3548	16.2052	16.3535	16.6956	16.1769	16.072	16.2676	15.9407	16.4619	16.3789	16.1861	16.1851	16.3087	16.5426	15.7877	15.7418	16.1519	15.9581	16.2836
P45880	VDAC2	Voltage-dependent anion-selective channel protein 2	48	48	18.5741	18.9237	18.289	18.4847	18.4611	18.8062	18.4032	18.7277	18.2583	18.1114	18.5967	18.595	18.115	18.5807	19.049	17.9287	18.9241	18.8918	18.4799	18.4683	18.551	18.5429	18.4966	18.6539	18.2182	18.5043	18.0181	18.1598	18.4542	18.8198	18.4422	18.574	18.2632	17.9979	18.4848	18.3045	17.8735	17.7317	17.909	18.2202	17.7406	18.0877	18.183	18.1092	18.6279
Q9H0D6	XRN2	5'-3' exoribonuclease 2	48	48	17.0373	16.8655	16.7007	16.5047	16.6177	16.762	16.5193	16.5414	16.8377	16.7752	16.827	17.0228	16.6862	16.8628	17.1329	16.4098	16.894	16.8812	16.9676	16.9936	16.5684	16.8993	16.8029	16.9683	16.6437	16.9401	16.9501	16.5516	16.64	16.7703	16.7457	16.6334	16.6803	16.4619	16.4684	16.8457	16.4621	16.5169	16.5209	16.7944	16.6693	16.4349	16.4517	16.9213	16.5808
P07948	LYN	Tyrosine-protein kinase Lyn	47	47	17.3613	17.5203	17.6507	18.0378	17.3589	17.0188	17.5263	18.0057	17.3808	17.3179	17.5206	18.2126	17.2617	17.598	17.3058	16.877	17.969	18.3269	17.1986	17.0621	17.333	17.2528	18.0255	17.8997	17.4268	17.444	17.4247	17.3913	17.2327	17.5141	17.2113	16.9764	17.0746	17.2975	17.6383	17.0169	17.0411	17.2668	17.4301	17.5572	17.1535	17.075	17.3132	17.2791	17.3459
Q15052	ARHGEF6	Rho guanine nucleotide exchange factor 6	47	47	15.1398	15.5236	15.1702	15.6658	15.2088	14.9894	15.189	15.4811	15.0716	14.8862	15.4812	15.8377	15.0582	15.5516	15.2766	15.0667	15.5069	15.5729	14.8289	14.8779	15.443	15.3084	15.6936	15.387	15.1036	15.105	14.9739	15.0962	15.0626	15.4471	15.0504	15.233	14.9705	14.9771	15.2477	15.0143	15.1649	14.9762	15.1105	15.0958	14.8148	15.0535	15.2966	14.8285	15.0374
O95319	CELF2	CUGBP Elav-like family member 2	47	47	18.1784	18.4695	17.927	18.025	18.0656	17.8794	17.6272	18.0569	17.6792	17.4192	17.9829	18.0195	17.6284	17.7232	17.3083	17.0395	18.0346	18.0672	18.0113	18.1893	18.6507	18.5062	17.7131	17.561	18.5589	18.5162	17.2166	17.2594	18.089	18.1469	18.2224	18.0879	17.2533	17.1931	17.9288	17.745	17.2637	17.163	17.6747	17.9273	16.9672	17.1288	17.4846	17.3021	17.9822
A5YKK6	CNOT1	CCR4-NOT transcription complex subunit 1	47	47	14.5437	14.9149	14.4775	14.7685	14.4218	14.6106	14.5522	14.8071	14.6681	14.4932	14.8534	15.0003	14.5642	14.8341	14.8475	14.5174	14.9272	14.991	14.6444	14.5591	14.7399	14.5966	14.71	14.8077	14.5765	14.7952	14.502	14.4732	14.5805	14.8794	14.4456	14.7282	14.7546	14.5072	14.5615	14.4043	14.7793	14.5258	14.5034	14.4373	14.4517	14.6247	14.7	14.4713	14.5821
P04899	GNAI2	Guanine nucleotide-binding protein G(i) subunit alpha-2	47	47	17.4013	17.7566	17.8207	18.168	17.2227	16.8861	17.7646	17.6656	17.3317	17.0745	17.7692	18.2249	17.3192	17.6593	17.5137	16.4191	17.7339	17.7072	16.9044	16.9036	17.3852	17.2866	18.167	18.2483	17.4386	17.3609	17.3555	17.2923	17.2128	16.9937	17.0885	16.8789	16.7954	17.1243	17.6445	17.3282	16.8003	17.0094	17.4227	17.5994	16.3675	16.5959	17.1073	16.9256	17.1513
P11717	IGF2R	Cation-independent mannose-6-phosphate receptor	47	47	13.4293	13.3007	13.5658	13.7115	13.4952	13.252	13.708	13.3811	13.6972	13.6663	13.3722	13.5343	13.6115	13.243	13.2169	13.2714	13.4359	13.5631	13.3788	13.3619	13.6271	13.2064	13.7058	13.4897	13.7088	13.3528	13.5706	13.6053	13.6247	13.3905	13.5847	13.2852	13.2725	13.8343	13.612	13.4232	13.3075	13.5949	13.6836	13.5417	13.4898	13.5867	13.5241	13.5108	13.7254
P42285	MTREX	Exosome RNA helicase MTR4	47	47	16.2136	16.5631	16.0706	16.3374	16.3632	16.3312	15.9508	16.5087	16.2888	15.9074	16.4135	16.6461	15.9866	16.5408	16.5679	15.9324	16.6576	16.6164	16.3432	16.3696	16.3851	16.4944	16.6011	16.521	16.157	16.4352	16.0022	15.9161	16.2727	16.6702	16.0453	16.2359	16.0768	15.8207	16.0321	15.8942	15.8954	15.9837	15.8879	16.0889	15.8625	15.8513	15.9204	15.9924	15.977
P35658	NUP214	Nuclear pore complex protein Nup214	47	47	16.37	16.7106	16.5644	16.3146	16.4405	16.4177	16.2899	16.2231	16.3179	16.3101	16.5865	16.3919	16.3031	16.6773	16.6696	15.9897	16.7487	16.7547	16.6468	16.5017	16.3165	16.5087	16.3832	16.755	16.4146	16.5235	16.4607	16.2034	16.4643	16.2918	16.4158	16.1616	16.0588	16.2216	16.0439	16.4332	15.9843	16.2031	16.2247	16.4549	16.3789	15.9998	15.9403	16.2156	16.355
P52948	NUP98	Nuclear pore complex protein Nup98-Nup96	47	47	16.3222	16.2826	16.337	16.3241	16.5541	16.129	16.385	16.3223	16.5516	16.4831	16.1852	16.3953	16.54	16.1231	16.5766	15.9475	16.7472	16.8293	16.3561	16.2534	16.3208	16.2395	16.5233	16.5437	16.4996	16.3515	16.2577	16.4307	16.5373	16.4803	16.5127	16.1	15.8938	16.4142	16.1493	16.4748	16.038	16.4948	16.3995	16.355	16.2192	16.2218	16.0064	16.2339	16.397
O43252	PAPSS1	Bifunctional 3'-phosphoadenosine 5'-phosphosulfate synthase 1	47	47	16.2367	16.275	16.3178	16.0589	16.3353	16.1847	16.1201	15.8704	16.2922	16.2603	16.1106	16.1804	16.3249	16.1402	16.4895	15.7742	16.1817	16.4058	16.106	15.9684	16.28	16.3423	16.5095	16.5389	16.2024	16.241	16.0986	15.9551	16.2524	15.8237	16.2056	15.9107	15.8223	15.903	15.8956	16.1358	15.7871	16.2205	16.1997	16.1595	15.9351	15.7707	15.8313	16.296	16.2536
Q00722	PLCB2	1-phosphatidylinositol 4,5-bisphosphate phosphodiesterase beta-2	47	47	15.1082	15.4524	15.2584	15.468	15.106	14.758	15.0914	15.2622	15.1489	15.0526	15.107	15.7603	14.9948	15.3479	15.0543	14.676	16.3791	16.4833	15.0127	14.9815	15.116	15.1673	15.2569	15.3373	14.9994	15.066	14.8366	15.0181	15.0562	15.2685	15.0142	14.9882	14.777	14.7673	14.9352	14.8747	14.8219	15.0198	14.8795	14.8798	14.8417	15.0372	14.8902	14.8979	15.176
P39019	RPS19	40S ribosomal protein S19	47	47	18.9313	18.4084	18.2677	18.0643	18.2275	18.1994	19.1854	18.4325	18.0939	17.9451	18.1113	18.2906	18.2145	18.0745	18.062	17.9364	17.9691	18.1128	18.4796	18.3112	18.3872	18.4022	18.1792	18.2102	18.7196	18.6409	18.2428	18.5525	18.0607	17.8563	18.5887	18.5459	17.9128	17.9019	18.6853	18.5945	18.1587	17.9206	18.7183	18.4672	17.7094	17.8367	18.4218	18.2043	18.5942
O76021	RSL1D1	Ribosomal L1 domain-containing protein 1	47	47	17.5439	17.5859	16.5072	16.4336	17.1621	17.181	16.7841	17.017	16.8488	16.91	16.9032	17.0891	16.6738	17.0991	17.2769	16.778	17.2633	17.1804	17.2021	17.4175	16.901	17.1098	16.5758	16.6127	16.9421	17.1119	16.5964	16.5797	17.1818	17.6955	17.0251	17.3598	16.9246	16.5358	16.8026	16.6171	16.7311	16.4914	16.4793	16.5059	16.4957	16.5806	17.0065	16.6594	16.778
P01009	SERPINA1	Alpha-1-antitrypsin	47	47	17.0462	17.2877	17.2698	17.4918	18.3796	18.0977	17.4148	17.6202	18.7196	18.2343	17.9245	17.7994	17.2992	17.5556	18.2175	17.6362	17.7985	17.9016	17.1526	17.108	18.1732	18.3573	17.986	17.9853	16.971	17.067	17.11	17.2096	18.9892	19.3798	17.3028	17.4756	18.5217	18.3283	17.3044	17.1447	17.6101	17.5195	17.1509	17.0761	17.0921	17.2871	17.6205	17.604	17.8228
O14745	SLC9A3R1	Na(+)/H(+) exchange regulatory cofactor NHE-RF1	47	47	18.3344	18.3308	18.2503	18.7615	18.5763	18.2902	18.4542	18.8896	18.4646	18.17	19.0219	19.307	18.4288	18.6123	18.312	17.855	18.5931	18.6224	18.0678	18.1551	18.7933	18.5513	18.8922	18.6482	18.902	18.8381	18.0082	18.3337	18.3281	18.6031	18.3628	18.2173	17.8315	17.9468	18.2981	18.0811	18.1129	17.9545	18.1967	18.1295	17.7849	17.9716	18.3001	18.0594	18.6143
P51532	SMARCA4	Transcription activator BRG1	47	47	15.1726	15.3588	14.9142	14.7334	14.9064	15.1766	14.6968	15.1166	14.9137	14.7276	15.1833	15.2005	14.9071	15.1893	15.3989	14.9432	15.2493	15.1532	15.2776	15.2218	14.9035	15.2303	14.9539	15.439	14.7977	15.296	14.7587	14.6908	15.1208	15.2598	14.7659	14.9826	15.0398	14.6331	14.8385	15.1034	14.7993	14.8216	14.6424	14.936	14.8621	14.5282	14.8056	14.877	14.6356
P22695	UQCRC2	Cytochrome b-c1 complex subunit 2, mitochondrial	47	47	18.0101	18.2093	17.729	17.7369	18.0361	17.9583	17.8794	17.9704	17.8219	17.6761	17.6837	17.7899	17.2702	17.3927	17.9836	17.0258	17.9862	17.9612	17.6062	17.4719	17.5216	17.7527	17.5799	17.6886	17.3783	17.5216	17.689	17.4654	18.054	17.9926	18.2029	18.0332	17.5245	17.3967	17.9114	17.9933	17.1779	17.0554	17.3382	17.4477	16.8666	16.8803	17.6148	17.3939	17.5518
Q96QK1	VPS35	Vacuolar protein sorting-associated protein 35	47	47	17.1996	17.5274	17.6202	18.1773	17.7034	17.2474	17.542	17.9211	17.3214	17.3566	17.6474	18.3095	17.5407	17.8582	17.5289	17.311	17.63	17.7326	17.1405	17.0949	17.8068	17.2111	18.0281	17.9741	17.4137	17.2188	17.1643	17.39	17.3886	17.8902	17.3278	17.3477	17.2749	17.4066	17.5739	17.1524	17.3696	17.4411	17.4157	17.2123	17.3231	17.5468	17.3746	17.0889	17.5788
O75475	PSIP1	PC4 and SFRS1-interacting protein	46	46	16.3297	16.5318	16.1097	16.4905	16.8229	16.4777	16.3333	16.3112	16.8058	16.539	16.1969	16.4894	16.3747	16.2495	16.2115	15.8421	16.6925	16.7913	16.3279	16.335	16.9413	16.583	16.5551	16.3201	17.4752	17.4265	15.8826	16.1549	17.7424	17.3525	16.4739	16.5037	15.8792	16.119	16.3196	16.0081	16.0607	16.0997	16.2408	16.1013	15.7556	16.0078	16.1337	15.9054	16.3469
Q0VD83	APOBR	Apolipoprotein B receptor	46	46	16.213	16.2263	16.6675	17.0807	16.2089	16.0493	16.0966	16.1889	15.5811	15.6298	16.6397	17.0809	16.45	16.5949	16.1531	15.5044	16.3498	16.1878	16.1478	16.1448	16.1622	16.2996	16.7334	16.8786	15.7052	15.6556	16.2706	16.0603	15.7082	15.6188	15.8053	15.8194	15.7921	15.7011	16.1554	16.3325	15.6643	15.6669	16.2335	16.465	15.7744	15.4781	15.7746	16.1433	15.7217
Q07960	ARHGAP1	Rho GTPase-activating protein 1	46	46	18.366	19.2056	18.7483	19.352	18.5367	18.5293	18.6143	19.0644	18.3013	18.2013	19.008	19.2074	18.2538	18.9117	18.721	18.3678	20.1369	20.2642	18.4082	18.5878	18.7087	18.7842	18.8812	19.1867	18.1717	18.4991	18.2498	18.1734	18.0916	18.4242	18.1248	18.5957	18.4514	18.2629	19.0017	18.6294	18.3426	18.1351	18.347	18.5163	18.2262	18.0293	18.4494	18.1805	18.2437
P98171	ARHGAP4	Rho GTPase-activating protein 4	46	46	16.367	16.5285	16.4416	16.5158	16.2119	16.3524	16.1239	16.3244	15.9169	15.8615	16.4558	16.5923	16.0944	16.7149	15.8002	15.8823	16.3494	16.2565	16.3988	16.356	16.3788	16.4611	16.4319	16.5535	16.1446	16.5522	16.188	16.2046	16.0299	16.2649	16.1903	16.3249	16.0271	16.0438	16.121	16.1889	16.1481	15.8795	16.0389	16.2255	15.8142	15.8202	16.0583	16.0723	16.2283
Q13838	DDX39B	Spliceosome RNA helicase DDX39B	46	46	17.2018	17.6197	16.1904	16.5575	16.5361	16.0558	16.327	16.8245	16.8371	16.3596	16.3435	16.6141	16.097	16.573	16.1883	15.625	16.8934	16.9279	16.7857	17.2656	17.0196	16.8391	16.4472	16.4079	17.29	17.2518	15.787	16.0145	16.5479	16.9307	16.9004	16.6732	15.7797	15.742	16.4747	15.9238	15.8438	15.6754	16.1941	16.1955	15.4254	15.6769	16.2655	15.956	17.0438
Q9NY33	DPP3	Dipeptidyl peptidase 3	46	46	16.3629	16.7727	16.4007	16.6875	16.3062	16.0083	16.2447	16.6176	16.5335	16.1704	16.2575	16.8829	16.1244	16.4339	16.403	15.8665	17.1425	17.3911	16.3667	16.2955	16.493	16.2684	16.6594	16.7297	16.3048	16.2728	16.0791	16.0636	16.1538	16.3402	16.0796	16.108	15.8656	15.9659	16.1047	15.9469	15.8499	15.9691	16.119	16.0477	15.9563	15.8733	16.0241	16.0521	16.2038
P41091	EIF2S3	Eukaryotic translation initiation factor 2 subunit 3	46	46	18.1003	18.2096	18.0362	18.4043	18.1179	17.8784	17.9837	18.4427	18.0085	17.8702	18.2413	18.5136	17.8546	18.164	18.1267	17.5789	18.8059	18.879	17.9391	17.9709	18.1081	18.1736	18.4366	18.373	17.8805	17.9968	17.9206	17.8057	17.8872	18.2562	17.9926	18.0933	17.7704	17.6752	18.22	18.0372	17.6866	17.6552	17.9589	18.046	17.626	17.568	17.8771	17.8495	17.9121
O15371	EIF3D	Eukaryotic translation initiation factor 3 subunit D	46	46	16.3322	16.6042	16.4673	16.6406	16.5192	16.3809	16.443	16.6268	16.3931	16.2961	16.5195	16.7605	16.4247	16.7032	16.5694	15.9008	16.6471	16.5474	16.2765	16.4675	16.5308	16.5274	16.547	16.4743	16.5802	16.5606	16.1821	16.2253	16.2836	16.3987	16.6747	16.6156	16.0849	16.1099	16.4218	16.4183	15.9662	16.0384	16.3788	16.5181	15.9782	16.0066	16.2141	16.3211	16.3741
O60841	EIF5B	Eukaryotic translation initiation factor 5B	46	46	13.3233	13.6048	13.3905	13.6399	13.492	13.6504	13.3452	13.8727	13.3851	13.2703	13.7089	13.9279	13.3778	13.6344	13.6173	13.7467	14.3831	14.3415	13.4588	13.3792	13.7006	13.7167	13.8117	13.7555	13.4893	13.6104	13.219	13.4447	13.3751	13.9171	13.3457	13.485	13.406	13.4303	13.3702	13.2359	13.5077	13.3697	13.444	13.1667	13.4832	13.3318	13.5111	13.306	13.4174
Q13283	G3BP1	Ras GTPase-activating protein-binding protein 1	46	46	16.6755	16.8824	16.5443	17.0201	16.9786	16.611	16.4614	16.6605	16.675	16.4408	16.6769	17.4858	16.2027	16.4823	16.3526	15.6618	17.4512	17.5665	16.8996	16.7319	17.1764	17.0616	17.0964	16.9383	16.7015	16.5178	16.0105	16.1756	16.6015	16.8388	16.6768	16.603	15.8057	16.1377	16.3814	16.1842	15.8114	16.0134	16.5134	16.535	15.9127	15.9732	16.03	15.9629	16.5618
P14866	HNRNPL	Heterogeneous nuclear ribonucleoprotein L	46	46	18.7499	18.4849	17.981	18.0892	18.2326	18.3062	18.0753	18.1743	18.161	18.1387	18.0851	18.1297	18.0261	18.3528	18.294	17.6745	18.478	18.1846	18.5696	18.6686	18.2172	18.36	17.7831	18.078	18.5195	18.6077	17.9215	17.761	18.1952	18.4691	18.4142	18.404	18.1211	17.6561	17.9534	18.1528	17.8836	17.6034	17.9376	18.1351	17.7262	17.6093	17.8725	18.026	18.1472
P20701	ITGAL	Integrin alpha-L	46	46	15.9192	16.1125	16.2562	16.6695	16.0503	16.0534	15.9409	16.4354	16.0516	15.9025	16.2503	16.5566	16.0389	16.336	16.0728	15.9472	15.8224	15.8453	15.8618	15.9003	16.0652	16.0102	16.5961	16.6144	15.9202	16.0779	15.7252	15.9504	15.85	16.3726	15.983	15.9341	16.1436	15.8899	16.4821	16.0676	15.8227	15.8824	16.1278	16.043	15.7535	15.8226	16.1431	15.7472	15.7873
P04264	KRT1	Keratin, type II cytoskeletal 1	46	46	16.1012	16.0666	16.3813	16.3883	16.4394	16.2742	16.0035	16.0937	15.9774	15.9288	16.2512	16.2693	15.9553	15.8828	16.2678	15.9253	16.5343	15.8745	16.164	15.988	16.2821	16.0167	16.2442	16.4247	16.0359	16.1414	16.0937	15.8852	15.9677	16.2507	15.859	16.0592	15.9724	15.9378	15.8041	16.044	15.827	15.882	16.015	16.2457	15.8677	15.8345	15.9399	15.8953	16.0147
Q08J23	NSUN2	tRNA (cytosine(34)-C(5))-methyltransferase	46	46	17.9777	18.0157	17.746	17.843	17.7803	17.8102	17.5745	17.6437	17.7708	17.7375	17.9489	18.0963	17.7486	18.096	18.2541	17.1918	17.8647	17.9487	17.9447	17.9523	17.7939	17.8095	18.009	18.0252	17.8754	17.9365	17.5921	17.531	17.7449	17.776	17.9986	18.0089	17.5806	17.6055	17.685	17.6932	17.4598	17.5826	17.5052	17.7435	17.3528	17.295	17.6748	17.7862	17.7008
Q9NTK5	OLA1	Obg-like ATPase 1	46	46	17.1117	17.3388	17.0631	17.4184	17.3159	17.0888	17.2536	17.4684	17.158	16.9849	17.3847	17.5703	17.28	17.2846	17.2929	16.7542	18.1582	18.1459	16.9215	17.0059	17.4103	17.1636	17.456	17.4413	17.3695	16.985	16.8999	16.9955	17.337	17.3456	17.1899	16.9034	16.8862	17.0359	17.0958	16.8675	16.965	17.0078	17.0897	17.0275	16.83	16.9097	17.0221	16.8826	17.1577
O94906	PRPF6	Pre-mRNA-processing factor 6	46	46	17.1017	16.9123	16.6753	16.822	16.8453	16.8848	16.9494	16.8584	16.9011	16.8018	16.7407	16.9141	16.8957	16.9086	17.0185	16.316	16.8728	16.8433	16.9905	17.0892	17.0514	16.9142	16.8594	16.7563	17.3784	17.1467	16.5506	16.5815	17.1646	17.0768	17.2	16.9966	16.5945	16.7821	17.0957	16.8617	16.7805	16.689	16.821	16.7339	16.3965	16.4999	16.7406	16.5642	16.9374
P62979	RPS27A	Ubiquitin-40S ribosomal protein S27a	46	46	21.7082	21.1863	20.0506	19.5401	20.4331	20.3526	20.8382	20.1454	20.6026	21.1778	19.5982	19.1404	19.9418	19.44	18.1761	19.3301	19.4049	19.1623	20.5771	20.9239	20.5584	20.8603	19.1021	19.1206	21.1241	21.2922	19.9201	20.0164	20.4405	19.9586	21.0666	21.0555	20.1628	19.8721	20.3503	20.0032	19.7216	19.8015	20.6811	20.5072	19.6167	19.6112	20.9148	20.6382	21.3513
Q8NC51	SERBP1	Plasminogen activator inhibitor 1 RNA-binding protein	46	46	16.1647	16.2276	16.1871	16.5577	16.4194	16.1213	16.4162	16.4029	16.356	16.2549	16.418	16.8193	16.2942	16.4927	16.5348	16.118	16.7054	16.7985	16.0235	16.1237	16.5821	16.3915	16.6856	16.4289	16.4429	16.005	16.2562	16.3165	16.3416	16.2135	16.2892	16.179	16.0197	16.2222	16.2701	16.1283	16.1517	16.1605	16.2623	16.0579	16.1732	16.3883	16.2541	16.0286	16.3504
O94826	TOMM70	Mitochondrial import receptor subunit TOM70	46	46	17.2676	17.592	17.2464	17.1294	17.5123	17.2435	16.8518	17.0892	17.2089	17.0379	17.2231	17.3192	17.0834	17.48	17.9102	16.5482	17.8169	17.814	17.2817	17.1129	17.4467	17.3782	17.239	17.497	16.9776	17.3283	16.9407	16.6965	17.2726	17.6248	17.1058	16.9662	16.7851	16.7306	16.7033	17.0848	16.5714	16.8426	16.6706	17.0353	16.9017	16.6495	16.5689	17.1183	16.9108
P19971	TYMP	Thymidine phosphorylase	46	46	16.6768	16.4406	19.5278	19.365	16.552	16.6408	18.0111	17.5995	17.4661	17.4431	17.1329	17.4611	16.9174	16.8374	16.6032	16.4005	16.3021	16.3543	16.5385	16.5018	16.7414	16.6684	18.4042	18.3048	16.9642	16.7824	17.0112	17.0123	16.6485	16.5212	16.9239	16.8247	17.2248	17.2067	19.1591	19.2123	16.8815	16.7871	20.2185	20.1719	16.4137	16.2142	16.8305	16.778	17.2626
Q99536	VAT1	Synaptic vesicle membrane protein VAT-1 homolog	46	46	17.6771	17.7367	17.8746	18.3142	18.035	17.7191	18.0829	18.1533	18.5927	18.2712	18.2397	18.3809	18.2289	18.6808	18.6489	17.7509	17.5167	17.644	17.7472	17.7839	18.1624	18.1385	18.435	18.3041	17.7468	17.5404	18.0474	18.1429	17.919	18.0114	17.7803	17.8592	18.0834	18.0602	17.7915	17.6942	18.196	18.1262	18.1029	17.8465	18.1129	18.2911	18.1324	17.9383	18.1919
P23381	WARS	Tryptophan--tRNA ligase, cytoplasmic	46	46	17.3956	17.3816	17.8969	18.3502	17.3315	17.3205	17.7144	18.2917	17.8432	17.5963	17.8617	18.3266	17.4562	18.0009	17.9345	17.1192	17.6436	17.7715	17.4736	17.4753	17.4585	17.5447	18.5724	18.58	17.3453	17.5226	17.5582	17.6523	17.2616	17.5144	17.2841	17.2939	17.583	17.5554	17.6493	17.6315	17.7071	17.33	17.8735	17.6521	17.2148	17.1056	17.6245	17.5034	17.4338
Q9UIA9	XPO7	Exportin-7	46	46	14.437	14.3992	14.4696	14.4524	14.4819	14.2797	14.4767	14.2658	14.2349	14.2278	14.2587	14.3437	14.3436	14.4143	14.3547	14.3533	14.6959	14.6634	14.5106	14.2916	14.5759	14.2007	14.5664	14.4857	14.4703	14.5052	14.3711	14.4545	14.1968	14.2293	14.1545	14.3845	14.3401	14.5456	14.158	14.2632	14.3282	14.2014	14.5222	14.3123	14.3256	14.3013	14.2019	14.3476	14.4978
P50914	RPL14	60S ribosomal protein L14	45	45	18.4746	18.2223	17.9863	18.0079	17.9974	17.9564	18.4028	18.1966	17.7408	17.7159	17.7693	18.0236	17.7652	17.9589	17.7067	17.1332	18.3742	18.3289	18.0658	18.063	18.1545	18.3108	17.8976	17.8339	18.5078	18.2237	17.8803	17.867	18.2563	18.2352	18.8072	18.4397	17.7847	17.6971	18.3801	18.9173	17.3432	17.3164	18.4778	18.6054	17.0203	17.0401	17.8933	18.1787	18.3754
Q93009	USP7	Ubiquitin carboxyl-terminal hydrolase 7	45	45	16.0575	16.3898	15.9995	16.2955	15.6794	15.7013	15.6251	16.1824	16.046	15.6967	16.2894	16.5514	15.5694	16.279	16.5549	15.7733	16.5898	16.8155	15.9612	16.1425	15.976	15.9082	16.3609	16.4224	16.0826	16.3732	15.7129	15.6593	15.6826	16.2731	15.6296	16.0367	15.7927	15.6924	15.8998	15.6284	15.8473	15.5767	15.6907	15.9101	15.7018	15.5442	15.6272	15.8031	15.7042
Q16181	2007-09-01	Septin-7	45	45	16.7611	17.0252	16.5825	16.8462	16.8547	16.6937	16.601	16.9994	16.8428	16.4321	16.802	17.365	16.4521	16.6396	16.8754	15.9334	17.2253	17.1718	16.7448	16.5864	16.893	16.9748	16.9313	16.8542	17.1498	17.1361	16.4204	16.4643	17.227	17.5073	16.5554	16.6644	15.9009	15.9922	16.2557	16.3712	15.9515	15.9798	16.38	16.5218	16.2403	16.1087	16.0653	16.4684	16.5973
Q8NE71	ABCF1	ATP-binding cassette sub-family F member 1	45	45	15.5857	15.6766	15.7172	15.9928	15.612	15.4769	15.4499	15.6713	15.4756	15.3863	15.7631	15.8116	15.3555	15.8058	16.0042	15.2293	16.0224	16.1014	15.6577	15.7041	15.6066	15.6256	16.0219	15.9923	15.65	15.8415	15.3641	15.2615	15.7528	15.7677	15.4852	15.3563	15.2112	15.0921	15.4842	15.6636	15.1372	15.3227	15.1509	15.7439	15.4564	15.2014	15.1543	15.4199	15.2793
P48047	ATP5O	ATP synthase subunit O, mitochondrial	45	45	19.693	19.4347	19.5841	19.0577	20.0446	20.3722	19.4902	19.3029	19.0064	19.0318	19.2157	18.9766	18.9719	18.942	18.9336	18.4552	19.1357	19.0322	20.0578	20.2562	19.482	19.5087	18.5743	18.7663	19.8527	19.8873	18.7323	18.7504	20.7649	19.6519	20.1544	20.0178	19.237	18.8333	20.0358	20.2236	18.6398	18.306	19.3992	19.4102	17.9374	18.1468	19.226	18.993	19.4513
Q9NYF8	BCLAF1	Bcl-2-associated transcription factor 1	45	45	16.592	16.9718	16.4358	16.458	16.5874	16.5811	16.2995	16.4781	16.7308	16.4472	16.7806	16.7306	16.4229	16.8265	16.9257	16.0815	17.0256	16.7545	16.7107	16.7933	16.7285	16.7599	16.6717	16.8936	16.5715	16.7518	16.2914	16.1399	16.6352	16.6924	16.5681	16.3601	16.3671	16.0559	16.2811	16.5595	16.0557	16.1275	16.143	16.4688	16.3265	16.0979	16.212	16.3361	16.3234
P47756	CAPZB	F-actin-capping protein subunit beta	45	45	19.1976	19.2762	19.3835	19.5518	19.0537	18.8544	19.3291	19.2735	19.2948	19.2164	19.264	19.6557	19.4088	19.439	19.104	18.7864	20.0757	20.01	18.9517	19.0482	19.2772	19.0152	19.5789	19.3664	19.2627	19.2305	19.2293	19.1055	19.0083	19.0982	19.1025	18.8657	18.8666	18.9292	19.1921	18.9611	18.9357	19.0913	19.434	19.4517	18.8618	18.9494	19.192	19.0066	19.0924
Q7L576	CYFIP1	Cytoplasmic FMR1-interacting protein 1	45	45	15.4212	15.7535	15.4567	16.1262	15.865	15.7412	15.8136	16.0877	15.5082	15.3766	16.0658	16.4401	15.6034	16.1915	15.8077	15.6296	15.9284	15.9947	15.5443	15.6559	15.9435	15.756	15.9307	15.9424	15.6498	15.8223	15.6113	15.6852	15.5387	15.9078	15.3906	15.7	15.5698	15.6452	15.604	15.3967	15.8565	15.5737	15.6623	15.3817	15.4761	15.6149	15.8663	15.3613	15.8416
Q9NVP1	DDX18	ATP-dependent RNA helicase DDX18	45	45	15.4105	15.4587	15.1128	14.9774	15.3052	15.2977	15.3529	15.1101	15.2759	15.1343	14.9308	15.3893	15.1377	14.9644	15.3001	14.8243	15.3942	15.5366	15.1135	14.9578	15.2006	14.9821	15.1529	15.0318	15.3354	15.1057	15.0813	15.0997	15.3677	15.5817	15.2049	14.8976	14.8942	15.1746	14.9613	15.0694	14.7843	15.1635	15.0343	15.1262	14.9248	15.0426	15.0089	15.1574	15.1242
Q9H7D0	DOCK5	Dedicator of cytokinesis protein 5	45	45	14.3781	14.3914	14.2695	13.981	14.07	14.1079	14.1106	14.1874	14.1226	14.125	14.0484	14.0071	14.1483	13.9263	14.3209	13.9185	14.3051	14.3785	14.3323	14.1021	14.0374	14.1305	14.126	14.3302	14.0669	14.3222	14.1717	14.0002	14.2428	14.1618	14.1746	13.9554	13.924	13.9502	14.0245	14.3404	13.8354	14.3126	14.0853	14.2473	14.1527	13.8629	13.8382	14.3214	14.1992
P78417	GSTO1	Glutathione S-transferase omega-1	45	45	19.2949	19.7443	19.3806	19.8072	19.3656	19.1028	19.2863	19.951	19.4461	19.2048	19.6411	20.2006	19.0998	19.6227	19.5612	18.7958	20.5711	20.8299	19.0411	19.0151	19.9397	19.8266	19.9589	19.7548	19.2259	19.298	19.249	19.2228	19.1633	19.6821	19.1429	19.1172	19.151	19.3608	19.1816	18.8304	19.3476	19.1379	19.2346	19.1929	18.9398	19.0688	19.5311	19.2477	19.3434
Q9H583	HEATR1	HEAT repeat-containing protein 1	45	45	13.1352	13.4388	13.1757	13.2406	13.307	13.2351	13.2012	13.2702	13.2929	13.1938	13.455	13.4798	13.1553	13.4421	13.3393	13.0108	13.4771	13.5267	13.2584	13.3762	13.176	13.2753	13.0483	13.386	13.1874	13.3299	13.2966	13.0248	13.262	13.43	13.1519	13.1549	13.4398	13.0127	13.2682	13.2948	13.2894	13.3368	13.005	13.2521	13.2579	13.1117	13.2812	13.1448	13.2348
O60313	OPA1	Dynamin-like 120 kDa protein, mitochondrial	45	45	16.4607	17.0072	16.3349	16.7995	16.8218	16.5852	16.2498	16.837	16.4344	16.1465	16.9706	17.4379	16.146	16.938	17.3711	15.9827	17.2326	17.2432	16.4921	16.3684	16.4876	16.5553	16.8811	16.9586	16.2256	16.5406	16.2825	16.0438	16.7424	17.1349	16.3733	16.5289	16.2792	16.1011	16.3258	16.3802	16.2002	16.1374	16.1913	16.3387	16.1593	16.162	16.0478	16.1775	16.3379
P36871	PGM1	Phosphoglucomutase-1	45	45	16.7688	17.2503	16.9039	17.3382	16.4258	16.5502	16.4851	16.843	16.7433	16.7018	16.7652	16.9412	16.6738	17.2447	17.1819	16.6344	17.8916	18.036	16.7143	16.8067	16.4459	16.4841	17.8271	17.4644	16.2958	16.6772	16.4371	16.4161	16.47	17.0909	16.3804	16.5563	16.5889	16.5956	16.454	16.5808	16.4494	16.5398	16.5049	16.6346	16.6385	16.3619	16.2178	16.5165	16.7198
P16885	PLCG2	1-phosphatidylinositol 4,5-bisphosphate phosphodiesterase gamma-2	45	45	16.2588	16.7957	16.1057	16.4716	15.7293	15.6564	15.6014	16.0405	15.8378	15.5434	16.0611	16.2941	15.8389	16.2874	16.147	15.4908	16.1526	16.107	15.7851	15.823	15.711	15.9279	16.294	16.3188	15.9213	16.1413	15.5768	15.6914	15.6497	15.9888	15.7077	15.618	15.8464	15.5355	15.8941	15.6976	15.4205	15.6625	15.6749	15.8889	15.5298	15.4133	15.6552	15.6023	15.5402
A0A0A6YYL6;P18621	RPL17-C18orf32;RPL17	Protein RPL17-C18orf32;60S ribosomal protein L17	45	45	18.3753	18.5157	18.4271	18.0388	18.7585	18.1799	18.8697	17.9913	18.2549	18.0013	18.1431	18.034	18.0795	18.0814	17.8364	17.2484	17.9994	18.2571	17.8583	17.9397	18.8712	18.9487	18.0645	17.9426	18.6181	18.558	17.9633	18.4211	18.4727	17.9944	18.638	18.0988	17.9467	17.9767	18.4887	18.1561	17.8078	17.9095	18.1976	18.133	17.6416	17.5615	18.0783	18.1931	18.7938
P49591	SARS	Serine--tRNA ligase, cytoplasmic	45	45	17.516	17.4799	17.7696	18.2675	17.5573	17.3572	17.6654	18.049	17.7479	17.5343	17.9325	18.5279	17.6204	17.9512	17.8074	17.2324	18.3513	18.317	17.4926	17.3356	17.8115	17.5396	18.0858	18.1714	17.5293	17.4296	17.6044	17.5693	17.4126	17.7693	17.3726	17.293	17.4081	17.5408	17.4986	17.3739	17.3277	17.3336	17.6382	17.6282	17.3795	17.4895	17.4478	17.5492	17.5928
Q15020	SART3	Squamous cell carcinoma antigen recognized by T-cells 3	45	45	16.5715	16.7562	16.1062	16.5211	16.3364	16.0907	16.3216	16.4251	16.5354	16.2207	16.5018	16.8219	16.1985	16.5086	16.7986	15.8099	17.1798	17.0986	16.4707	16.6694	16.4133	16.4881	16.3467	16.2126	16.5669	16.4392	16.1326	15.9933	16.4304	16.8166	16.3974	16.366	15.9485	15.9212	16.1348	16.0313	15.9447	15.8065	15.9718	16.1742	16.0001	15.748	16.0886	16.0698	16.4539
Q08945	SSRP1	FACT complex subunit SSRP1	45	45	17.4314	17.9843	17.2433	17.4008	17.605	17.5571	17.1083	17.6213	17.5127	17.0362	17.7054	17.8141	17.2198	17.9047	18.0836	17.0476	17.887	17.7761	17.4939	17.6305	17.6048	17.7892	17.662	17.8847	17.6472	17.9039	17.0048	16.9799	17.3536	17.8078	17.2091	17.445	17.2147	16.844	17.3662	17.2284	17.032	16.8467	16.9652	17.1225	16.9457	16.89	17.2654	17.1797	17.0955
Q3LXA3	TKFC	Triokinase/FMN cyclase	45	45	16.3555	16.6239	16.7033	16.7678	16.0144	16.0015	15.8402	16.1751	16.2304	15.7661	16.1723	16.5635	16.2483	16.5543	16.0566	15.5671	17.2277	17.369	16.3937	16.3586	16.3503	16.3681	16.6042	16.6981	16.284	16.0802	15.9529	15.8513	15.8976	15.9603	15.9484	15.6775	15.7389	15.6919	15.9313	15.7582	15.8684	15.9225	16.1527	16.1832	15.5354	15.5473	15.7839	15.8409	16.4255
Q16851	UGP2	UTP--glucose-1-phosphate uridylyltransferase	45	45	16.7553	17.3329	17.3072	17.9124	17.0054	16.7122	17.195	17.8285	17.6411	17.2505	17.3784	17.8224	17.0906	17.7896	17.6587	16.7666	17.947	18.0528	16.6877	16.9779	17.0872	17.1416	17.7425	17.4227	17.1647	17.3441	16.8009	16.7733	16.7973	17.3828	16.5674	16.6891	16.6865	16.6022	16.6811	16.4918	16.7497	16.5	16.5892	16.8342	17.0256	16.9263	16.6895	16.4686	16.8217
P51812	RPS6KA3	Ribosomal protein S6 kinase alpha-3	44	44	17.242	17.5734	17.3048	17.4811	17.0729	17.0302	17.0777	17.6168	17.1288	17.0657	17.5631	17.9725	17.0579	17.538	17.258	17.0913	17.5903	17.5402	16.9198	17.1257	17.3441	17.346	17.2974	17.4063	17.1049	17.1872	16.9971	17.0265	17.0608	17.3476	16.9342	17.057	17.0809	17.0776	17.3661	16.8411	17.0981	16.939	17.0004	16.8605	16.9266	16.9384	17.0871	16.9739	16.9917
Q92619	ARHGAP45	Rho GTPase-activating protein 45	44	44	17.5214	17.5959	17.8566	18.2058	17.4479	17.2739	17.807	18.0668	17.4952	17.2626	18.0806	18.1967	17.5401	17.9632	17.2005	16.8975	17.7151	17.7315	17.5116	17.5313	17.554	17.4611	18.277	18.0503	17.7466	17.7254	17.608	17.6743	17.4746	17.6356	17.4832	17.673	17.4004	17.4076	17.9906	17.7157	17.3303	17.1983	17.9788	17.7493	16.9204	16.878	17.4265	17.3986	17.5987
P30042	C21orf33	ES1 protein homolog, mitochondrial	44	44	18.5765	19.0663	18.1443	18.1947	18.3425	18.0247	18.0459	18.1004	17.9466	17.9058	17.7513	18.1578	17.8895	17.8115	17.5687	17.4255	18.7538	18.6367	18.3373	18.3994	18.3139	17.8947	18.0891	17.8125	18.5108	18.3996	17.7126	17.8887	18.9631	19.2654	18.0624	17.8764	17.6472	17.9098	18.057	17.8646	17.5517	17.7218	17.9229	17.8641	17.1973	17.4429	17.8185	17.6071	18.3545
P50416	CPT1A	Carnitine O-palmitoyltransferase 1, liver isoform	44	44	19.0559	19.5234	18.8903	19.106	19.1624	18.9946	18.8345	19.0003	18.9249	18.8019	18.9603	19.1096	19.0042	19.2515	19.2569	18.8222	19.2636	19.2661	19.1467	19.2878	19.065	19.096	18.9686	19.0807	19.0775	19.2753	18.9599	18.7606	19.0533	19.2057	18.8477	18.8367	19.0914	18.7909	18.8514	18.9841	18.7484	18.9426	18.6724	18.8176	18.8133	18.5977	18.7761	18.895	18.7196
P41240	CSK	Tyrosine-protein kinase CSK	44	44	18.2251	18.7466	18.5342	19.1614	18.1138	18.0557	18.3794	18.8505	18.2603	18.0836	18.5974	19.2574	18.0018	18.6269	18.1889	17.5524	19.4459	19.7044	18.036	17.9562	17.8229	17.9717	18.4512	18.6381	18.3271	18.6246	17.9864	18.1005	17.9712	18.1604	17.7581	17.8763	18.1972	18.067	18.202	17.9624	18.0955	17.8622	18.0775	18.147	17.6478	17.4586	17.974	17.8854	17.9139
P26196	DDX6	Probable ATP-dependent RNA helicase DDX6	44	44	16.7562	17.0462	16.6406	16.9458	16.8537	16.6493	16.8101	17.0012	17.0018	16.813	17.0771	17.2569	16.7979	17.2021	17.3074	16.7622	17.5458	17.5325	16.616	16.5871	16.9615	16.9431	17.1789	17.2499	16.9418	16.8482	16.5003	16.7712	16.8109	17.0283	16.6117	16.6745	16.6363	16.6746	16.7408	16.3983	16.713	16.62	16.6639	16.6703	16.5023	16.7924	16.6406	16.6011	16.7174
P60228	EIF3E	Eukaryotic translation initiation factor 3 subunit E	44	44	16.1914	16.4484	16.5016	16.7072	16.3042	16.3373	16.4244	16.7681	16.3504	16.3099	16.6876	17.0577	16.3719	16.704	16.8075	16.1615	16.7115	16.5814	16.1276	16.2119	16.3561	16.4703	16.7969	16.8095	16.2478	16.34	16.4018	16.2466	16.2436	16.3398	16.222	16.3538	16.3381	16.1471	16.3712	16.4532	16.2771	16.1679	16.195	16.3616	16.2083	16.3082	16.3018	16.3593	16.3036
Q15717	ELAVL1	ELAV-like protein 1	44	44	18.0947	18.4901	17.8433	18.0958	18.051	17.9537	17.6328	17.9172	17.9647	17.7234	17.7271	17.8648	17.818	17.8704	17.7849	17.339	18.4352	18.4172	17.9797	17.8716	18.5909	18.4664	17.9019	17.9755	18.0907	18.2966	17.3091	17.474	18.2602	18.6197	18.4334	18.1881	17.6171	17.5786	18.0541	18.0194	17.5464	17.569	17.6236	17.9895	17.2618	17.4878	17.6593	17.5415	17.9777
O14979	HNRNPDL	Heterogeneous nuclear ribonucleoprotein D-like	44	44	18.6802	19.6095	18.6861	19.0957	19.5105	18.6807	18.6517	19.4485	19.2402	18.4345	19.0719	19.1112	18.5201	18.8988	18.6323	17.9107	18.9667	18.9966	18.7041	18.7051	19.7867	19.6357	18.6496	18.6922	18.6972	18.8538	18.3457	18.2473	18.9898	19.4101	18.7149	19.0915	18.2794	18.2243	18.6529	18.3576	18.1485	18.1674	18.4086	18.4495	17.998	17.9975	18.6986	18.4078	18.8979
Q86UP2	KTN1	Kinectin	44	44	13.4345	13.7059	13.5418	14.2168	13.8174	13.4882	13.7792	13.939	13.9562	13.8314	13.9929	14.4941	13.7526	14.0818	14.2874	13.5134	13.8785	13.9677	13.4438	13.3873	13.9453	13.7088	14.4521	14.2272	13.6356	13.4491	13.529	13.7744	13.6299	13.9404	13.5446	13.4125	13.4362	13.7267	13.6572	13.4442	13.5264	13.657	13.7413	13.493	13.4837	13.7763	13.5716	13.4566	13.7895
Q9NZM1	MYOF	Myoferlin	44	44	13.2193	13.2018	13.8719	15.4663	13.422	13.1433	13.5245	14.1554	13.3193	13.3281	13.7826	14.4021	13.5296	13.6972	13.0844	13.192	13.2793	13.2077	13.2567	13.2099	13.5029	13.0548	14.2336	14.5271	13.3878	13.2427	13.4618	13.3697	13.1979	13.2765	13.348	13.2284	13.2797	13.548	14.0087	13.5164	13.2413	13.1845	13.7074	13.5624	13.2871	13.4141	13.3932	13.1524	13.2805
P54920	NAPA	Alpha-soluble NSF attachment protein	44	44	16.7884	17.1707	17.2154	18.0197	16.7902	16.6439	16.8234	17.0847	17.0236	16.7182	17.2033	17.8714	16.8351	17.5493	17.282	16.3079	18.596	18.6495	16.467	16.2944	17.1507	16.9791	17.9084	17.9821	16.7244	16.8635	16.4021	16.5743	16.8244	17.2748	16.5449	16.4945	16.4259	16.5719	17.2957	16.7833	16.455	16.4953	17.0116	17.0383	16.4735	16.5515	16.3605	16.479	16.6108
P22392	NME2	Nucleoside diphosphate kinase B	44	44	19.7633	20.133	19.9593	19.9768	19.9509	19.6204	19.7757	20.0428	19.6919	19.3663	19.6077	19.7964	19.7159	20.0264	19.5334	18.32	20.5649	20.4733	19.7801	19.9067	20.057	20.0694	19.9354	19.9643	19.7298	19.8433	19.3035	19.3111	19.4984	19.5486	19.8435	19.8988	19.2628	19.1467	19.8082	19.6659	19.2871	19.1628	19.9376	19.9107	18.627	18.557	19.5999	19.4737	19.7063
O75694	NUP155	Nuclear pore complex protein Nup155	44	44	15.8754	16.2878	15.5568	16.2543	16.2051	15.8225	15.8741	16.1898	16.0533	15.7912	16.2019	16.3985	15.6576	15.8926	16.0561	15.7691	16.377	16.5419	15.6547	15.8444	16.0839	15.7747	16.0764	15.7599	15.9052	16.0339	15.5386	15.7005	15.8365	16.4627	15.6999	15.906	15.8916	15.7085	15.9753	15.6623	15.8063	15.5755	15.6139	15.6426	15.5675	15.6561	15.9434	15.5041	15.7983
Q92621	NUP205	Nuclear pore complex protein Nup205	44	44	13.6914	14.2105	13.9995	13.9189	14.0854	14.1479	13.7044	13.879	13.7757	13.7067	14.2245	14.1881	13.6622	14.0954	14.3203	13.7112	14.2862	14.226	13.9754	14.0306	13.7736	14.0609	13.8391	14.1698	14.0446	14.0522	13.7705	13.5674	13.9728	13.8768	13.756	13.5411	13.8388	13.7604	13.7326	13.826	13.5554	13.7008	13.6235	13.7258	13.8608	13.5135	13.5038	13.8435	13.6487
P14314	PRKCSH	Glucosidase 2 subunit beta	44	44	17.6061	17.6181	18.042	17.958	18.0966	18.1962	17.7388	17.9073	17.6422	17.57	18.0251	18.3606	17.9276	18.17	18.0318	17.4866	18.0481	18.1591	17.7829	17.7737	18.0548	17.9753	18.0702	17.8992	17.823	17.7156	17.7478	17.5425	18.0127	18.0351	17.6602	17.7015	17.7956	17.7027	18.0513	17.8231	17.6361	17.6881	17.6676	17.865	17.5884	17.5874	17.5242	17.6343	17.6995
O00232	PSMD12	26S proteasome non-ATPase regulatory subunit 12	44	44	16.7742	17.2091	16.8887	17.3108	16.8025	16.8105	16.8337	17.0983	16.8705	16.7684	17.2895	17.6909	16.7636	17.2334	17.4224	16.4182	17.6488	17.967	16.6787	16.7692	16.7383	16.9411	17.2999	17.4803	16.7177	16.8447	16.749	16.7915	16.7226	17.207	16.7134	16.749	16.6101	16.6115	16.8477	16.7385	16.5566	16.5239	16.6578	16.6605	16.4136	16.4222	16.6302	16.5689	16.7843
O43242	PSMD3	26S proteasome non-ATPase regulatory subunit 3	44	44	15.5344	15.9842	15.9474	16.2741	15.7789	15.2575	16.0057	16.1852	15.8277	15.4979	16.0595	16.9094	15.3074	16.0256	16.3208	15.0686	16.6258	16.7818	15.4199	15.5897	15.7111	15.6925	16.5918	16.535	15.3383	15.5852	15.1776	15.3772	15.5208	16.0998	15.3215	15.4685	15.1952	15.2271	15.933	15.3663	15.0926	15.1656	15.3968	15.2811	15.195	14.9988	15.0015	15.1103	15.4071
P11216	PYGB	Glycogen phosphorylase, brain form	44	44	14.894	15.3387	15.2013	15.471	14.9973	14.7555	15.1615	15.5912	15.1857	14.9832	15.3513	16.0557	14.9899	15.114	15.4677	14.5799	16.0321	16.11	14.8886	14.6977	14.9975	15.0098	15.3611	15.3828	14.9149	15.0031	14.8638	14.9155	14.9294	15.0574	14.8443	14.8952	14.6175	14.9844	14.9641	14.6982	14.8206	15.0003	15.0735	14.8115	14.6923	14.867	14.9743	14.7756	15.2065
P08708	RPS17	40S ribosomal protein S17	44	44	17.7017	17.5542	17.4957	16.6546	17.1505	17.6468	17.7862	17.1556	16.9938	16.8344	16.6987	16.0505	16.6546	16.3577	15.4033	15.956	16.3355	16.091	17.6653	17.6898	17.3054	17.6677	16.1196	16.1905	17.8825	17.6925	17.0734	16.8162	17.6971	16.8879	17.6671	17.7982	16.7086	16.4642	17.7398	17.7068	16.0778	16.27	17.3237	17.3519	15.1581	15.4994	16.7699	16.8631	17.4805
Q12874	SF3A3	Splicing factor 3A subunit 3	44	44	17.3924	17.6747	17.4058	17.6802	17.6502	17.4107	17.3889	17.7989	17.7449	17.5298	17.7556	17.9333	17.5639	17.9364	17.9336	17.1237	17.9704	18.1003	17.5796	17.5744	17.5619	17.6245	17.8449	17.8677	17.5721	17.6226	17.154	17.5478	17.6123	17.8307	17.4479	17.5994	17.55	17.5417	17.7011	17.576	17.5626	17.5205	17.3974	17.4198	17.1396	17.4295	17.5179	17.5139	17.6267
P42229	STAT5A	Signal transducer and activator of transcription 5A	44	44	15.1924	15.6873	15.2266	15.4376	15.4416	14.9104	14.9995	15.0386	15.2358	15.1534	15.3152	15.5533	15.1059	15.3662	15.4509	14.9916	16.2274	16.0285	15.0161	15.1241	15.5955	15.4453	15.4216	15.4369	15.2312	15.426	15.0914	14.9579	14.9243	15.2671	15.0411	14.9309	14.9786	14.963	14.871	15.119	15.0592	15.0312	14.9585	15.0929	15.0432	14.9538	14.8651	15.1119	15.1102
Q14166	TTLL12	Tubulin--tyrosine ligase-like protein 12	44	44	15.7409	16.1856	15.5368	15.8102	15.7804	15.401	15.8152	15.8736	15.6389	15.5723	15.4967	15.9252	15.7217	15.8326	15.7434	15.4809	15.9991	16.0508	15.6417	15.4994	15.9139	15.5556	15.8004	15.842	15.7288	15.5638	15.4683	15.7539	15.6458	15.8142	15.8383	15.6399	15.4924	15.7271	15.6375	15.5086	15.5679	15.667	15.8106	15.5496	15.6341	15.8332	15.747	15.4657	15.6563
P67809	YBX1	Nuclease-sensitive element-binding protein 1	44	44	16.3984	16.5429	16.1911	16.299	16.2597	16.3842	16.1193	16.1733	16.0542	16.0385	16.3359	16.26	16.2689	16.3858	16.3864	15.9189	16.3882	16.4644	16.4371	16.2973	16.2407	16.4818	16.3378	16.4665	16.1922	16.4178	16.2806	16.1303	16.1619	16.1586	16.3208	16.2284	16.1373	16.0291	16.1016	16.2271	16.122	16.129	16.088	16.1806	16.0871	16.096	15.96	16.1389	16.0967
P61981	YWHAG	14-3-3 protein gamma	44	44	19.2351	19.459	19.3355	19.2474	19.173	19.0242	19.4254	19.5428	19.2665	19.1619	19.032	19.116	19.0961	19.1187	18.979	18.8119	19.3906	19.5179	19.2566	19.2105	19.4634	19.2497	19.1422	18.9624	19.308	19.2681	19.0642	19.1653	19.0142	19.1991	19.3255	19.3705	18.9849	18.9539	19.3311	19.0311	19.0961	19.1651	19.3232	19.2392	18.7333	18.8419	19.3305	19.0215	19.4201
P27348	YWHAQ	14-3-3 protein theta	44	44	17.2978	17.4398	16.8772	16.8894	17.0711	16.8087	17.0637	16.9425	17.2412	17.1121	17.047	17.0112	16.7894	17.1413	17.0208	16.4072	17.7288	17.4941	17.2119	17.2744	17.2134	17.3189	16.8745	17.1543	17.6245	17.7139	16.7974	16.7889	16.9897	17.1017	17.1045	17.0524	16.5864	16.6356	16.7623	16.6328	16.6125	16.6173	16.8781	16.8809	16.4162	16.4006	16.7742	16.7577	16.9963
Q99873	PRMT1	Protein arginine N-methyltransferase 1	43	43	14.3623	14.6827	14.366	14.5895	14.4841	14.2762	14.5582	14.6352	14.6013	14.3326	14.6532	15.1327	14.2574	14.624	15.2212	14.2865	14.802	15.0197	14.3153	14.3754	14.5558	14.4427	14.9307	14.7998	14.4607	14.3031	14.4143	14.539	14.3198	14.6552	14.3022	14.3861	14.2535	14.448	14.3729	14.2429	14.3065	14.338	14.4134	14.2431	14.282	14.2965	14.2394	14.1566	14.5111
P54886	ALDH18A1	Delta-1-pyrroline-5-carboxylate synthase	43	43	15.9707	16.0885	15.821	16.0729	16.447	16.207	15.9609	16.2597	16.167	15.9649	16.1554	16.3503	16.0076	16.3792	17.4486	16.0373	17.3999	17.5791	16.2137	16.3378	16.2919	16.2551	16.4166	16.2089	16.0397	16.0155	15.9068	16.0359	16.5708	16.8309	15.99	15.9234	16.0182	16.0173	16.162	15.7582	16.1196	15.9989	15.9756	15.7131	15.8652	16.0618	16.1067	15.7399	15.9448
Q9NVI7	ATAD3A	ATPase family AAA domain-containing protein 3A	43	43	16.6924	16.6144	16.3542	16.4078	16.8663	16.9603	16.5214	16.5868	16.4667	16.3153	16.6474	16.9531	16.3773	16.6202	16.9234	16.4095	16.8525	16.9548	16.729	16.7761	16.6916	16.6763	16.5238	16.676	16.7571	16.8368	16.5065	16.3342	16.9051	16.88	16.6621	16.8047	16.7151	16.4898	16.6191	16.551	16.3785	16.4258	16.228	16.3224	16.3158	16.2131	16.3132	16.5647	16.5571
P23634	ATP2B4	Plasma membrane calcium-transporting ATPase 4	43	43	14.8911	14.8526	14.6985	14.8584	14.579	14.5302	14.4354	14.7069	14.6647	14.6733	14.5905	14.8727	14.6277	14.6253	14.9341	14.5304	14.7492	14.8218	14.5816	14.6482	14.7275	14.6241	14.9392	14.8031	14.6722	14.8017	14.612	14.3601	14.7225	14.5624	14.6394	14.4002	14.6173	14.4764	14.8138	14.5099	14.3784	14.6154	14.4815	14.5104	14.5907	14.6071	14.41	14.5318	14.604
P30084	ECHS1	Enoyl-CoA hydratase, mitochondrial	43	43	18.1857	18.7047	18.3167	18.5217	18.398	18.3101	17.6255	18.1178	18.2696	17.5291	18.3412	18.3733	17.6491	18.5171	18.5286	17.4316	18.4267	18.3916	18.2415	18.1457	17.9203	17.9297	18.4189	18.4339	17.64	17.5891	17.4022	17.336	17.842	18.423	17.6386	17.8894	17.752	17.5181	17.986	17.9797	17.7312	17.4995	17.5872	17.7936	17.3897	17.4083	17.4534	17.6172	17.7473
P78344	EIF4G2	Eukaryotic translation initiation factor 4 gamma 2	43	43	15.7175	15.9734	15.7931	15.9323	15.7533	15.7051	15.816	15.8918	15.7999	15.5256	16.1763	16.4101	15.7168	16.1791	16.4634	15.3561	16.2147	16.3907	15.3877	15.514	15.6437	15.9374	16.1116	16.1921	15.5555	15.7371	15.5825	15.395	15.4485	15.7149	15.7125	15.4948	15.6716	15.4161	15.5713	15.5406	15.3078	15.416	15.4739	15.6037	15.6074	15.3103	15.4435	15.6124	15.6419
P22087	FBL	rRNA 2'-O-methyltransferase fibrillarin	43	43	19.0817	19.1208	18.0903	17.7888	18.647	18.6241	18.0266	18.0552	18.4984	18.3733	17.8752	17.8434	17.767	17.8845	17.5422	17.5995	18.0495	17.9364	18.9427	18.9681	18.4139	18.5875	17.4854	17.5053	19.1797	19.068	17.9101	17.7636	19.3583	19.2593	18.8047	18.7508	17.781	17.6424	18.0077	18.0602	17.5681	17.6279	17.9313	18.009	16.9692	17.069	17.8012	17.8775	18.2263
P07686	HEXB	Beta-hexosaminidase subunit beta	43	43	15.4948	15.6024	15.972	17.3317	15.7387	15.6497	15.7354	16.3076	15.7191	15.3032	16.3362	17.1013	15.441	17.1804	16.9788	15.6592	16.0046	15.8338	15.4732	15.7045	15.8563	15.8731	17.8292	17.9644	15.298	15.5357	15.5682	15.1626	15.413	16.0319	15.4888	15.5799	15.6746	15.2504	15.9068	15.8108	15.4177	15.1279	15.5599	15.7267	15.6653	15.3047	15.4081	15.4585	15.3573
Q14643	ITPR1	Inositol 1,4,5-trisphosphate receptor type 1	43	43	15.3762	15.2642	15.5409	15.7102	15.436	15.3907	15.2454	15.4215	15.294	15.2085	15.5547	15.8641	15.3017	15.5902	15.3699	15.0224	15.9093	15.9712	15.361	15.4506	15.5399	15.3787	15.5304	15.5433	15.402	15.687	15.3454	15.1251	15.4121	15.4928	15.3448	15.536	15.3331	15.062	15.3637	15.4576	15.1094	15.2293	15.1462	15.4026	15.2962	15.1139	15.0489	15.3049	15.2372
Q14847	LASP1	LIM and SH3 domain protein 1	43	43	17.2324	17.4904	17.2009	17.0385	16.8908	16.8754	17.1838	17.3697	17.0294	16.8047	17.2111	17.0101	16.9562	17.0423	16.8079	16.6948	17.1579	16.9561	17.0832	17.0416	17.2706	17.1477	16.9202	16.9586	17.2305	17.2404	16.9812	16.8294	16.93	16.9809	16.9552	16.7633	16.8096	16.7205	17.0145	16.968	16.8135	16.6952	17.0241	17.0338	16.718	16.6416	17.0185	16.8982	17.1668
P09382	LGALS1	Galectin-1	43	43	18.3093	18.1609	19.6301	19.4336	18.2955	18.3188	19.0936	18.7891	18.0714	18.1367	18.4808	18.6284	18.5978	18.6274	18.1993	18.0348	18.0414	17.9261	18.8484	18.8521	18.6463	18.641	18.6081	18.6447	19.323	19.4519	18.4566	18.731	17.7176	17.8626	18.1326	18.1605	18.6907	18.5403	19.2142	19.2863	18.1224	17.9481	19.3627	19.195	18.1255	18.1776	18.2299	17.9918	18.2322
Q9HCC0	MCCC2	Methylcrotonoyl-CoA carboxylase beta chain, mitochondrial	43	43	18.0577	18.3487	18.0535	18.4079	18.7681	18.6182	17.8892	18.292	18.2432	18.1796	18.2888	18.5982	17.9786	18.4106	18.5891	17.761	18.6093	18.446	18.181	18.3863	18.3746	18.2756	18.1318	18.4243	18.1493	18.0024	17.8947	17.7811	18.4741	18.9673	18.2868	18.2637	18.2627	17.9644	18.3791	18.179	17.9979	18.0041	17.8543	17.9648	17.8601	17.802	18.1083	17.9776	18.1381
P23368	ME2	NAD-dependent malic enzyme, mitochondrial	43	43	16.966	17.4932	17.232	17.8339	17.662	17.3514	17.2367	17.5545	17.0194	16.8919	18.0353	18.5238	16.9642	17.6468	18.7322	17.4907	18.0532	18.1147	16.9296	17.2101	17.282	17.3274	18.3731	18.6203	17.0165	17.2561	17.3549	17.2246	17.4	18.2184	17.0284	17.3061	17.6219	17.2302	17.5709	16.9935	17.2696	16.8228	17.0567	16.9416	16.9861	17.0228	17.1838	16.9625	16.9085
Q9BXJ9	NAA15	N-alpha-acetyltransferase 15, NatA auxiliary subunit	43	43	14.5889	15.1395	14.4823	14.9745	14.5256	14.8253	14.5635	15.2803	14.3833	14.3824	15.1211	15.4603	14.3582	15.1045	15.019	14.8602	15.1673	15.1903	14.6273	14.8337	14.8924	14.8993	14.9861	15.2011	14.4997	14.831	14.5592	14.4075	14.4141	15.1644	14.4611	15.1065	14.8161	14.3735	14.7763	14.5325	14.9116	14.3194	14.5427	14.5393	14.466	14.5076	14.8368	14.4526	14.527
P49321	NASP	Nuclear autoantigenic sperm protein	43	43	19.4384	19.6851	19.3695	19.364	19.6929	19.6332	19.3006	19.4587	19.4987	19.4	19.4507	19.6796	19.3799	19.5346	19.7401	19.0509	20.3898	20.3095	19.5351	19.5755	19.7896	19.815	19.7542	19.8028	19.8354	19.8646	19.3139	19.2763	19.5677	19.8577	19.4766	19.5426	19.3234	19.3033	19.2152	19.392	19.0658	19.1691	19.3473	19.4382	19.2081	19.0293	19.3292	19.3283	19.3483
Q5JPE7	NOMO2	Nodal modulator 2	43	43	14.5985	14.8177	14.7537	15.0066	14.9501	14.6534	14.7566	14.9492	14.6905	14.631	14.6024	15.1388	14.6568	14.5222	14.9878	14.4616	15.1964	15.2488	14.657	14.3807	14.8223	14.4976	15.0048	15.0393	14.7818	14.5806	14.7305	14.6071	14.8673	15.0824	14.6606	14.455	14.4791	14.6708	14.6396	14.7539	14.5257	14.5885	14.6345	14.5053	14.6569	14.6197	14.5009	14.5648	14.6821
Q15366	PCBP2	Poly(rC)-binding protein 2	43	43	18.1949	18.8427	18.1513	18.7717	18.4735	18.3843	18.0633	18.6668	18.1977	17.8803	18.6902	18.7497	18.2228	18.7658	18.2616	17.5498	19.4087	19.2659	18.3148	18.4029	18.8568	18.7371	18.9708	18.7698	18.5218	18.6527	17.8625	17.9284	18.2335	18.8483	18.0274	18.2274	17.8196	17.6516	17.8857	17.9648	17.5789	17.6518	17.9026	18.1695	17.4018	17.3471	17.9246	17.8562	18.0002
P30876	POLR2B	DNA-directed RNA polymerase II subunit RPB2	43	43	14.8845	15.4077	14.9404	15.1377	15.3115	15.0558	14.8333	15.2556	15.0732	14.8827	15.2414	15.5189	14.8435	15.2606	15.1707	14.9065	15.3012	15.3298	14.8989	15.1023	15.0997	15.1392	15.2508	15.3301	15.1854	15.3319	14.8262	14.8409	15.2355	15.4957	14.9969	15.1955	15.0018	14.6972	15.0637	14.8602	14.8546	14.712	14.8517	14.8896	14.8623	14.6796	14.8793	14.8227	14.9781
Q9UMS4	PRPF19	Pre-mRNA-processing factor 19	43	43	17.9324	18.3911	17.7966	17.8362	17.7972	17.7637	17.4013	17.8479	17.8095	17.5391	17.7487	17.9312	17.344	17.7074	17.7636	16.7289	18.5617	18.4711	17.845	17.9224	17.7613	17.9602	17.4777	17.6744	17.8698	18.1455	17.4202	17.1455	17.9879	18.5529	17.6635	17.7239	17.3107	17.0791	17.6756	17.555	17.1213	16.9517	17.2781	17.4701	16.9408	16.9482	17.1716	17.1164	17.4764
Q09028	RBBP4	Histone-binding protein RBBP4	43	43	18.2218	18.8689	17.8754	18.4788	18.5202	18.1729	18.2001	18.7542	18.4622	18.0881	18.2306	18.7034	18.0155	18.3601	18.4416	17.8846	19.0735	19.045	18.2167	18.3887	18.7035	18.4044	18.4368	18.4537	18.7709	18.7335	18.0538	18.065	18.295	18.6101	18.246	18.5169	18.0946	17.9748	18.1937	17.9393	18.0635	17.9578	17.94	17.9417	17.8426	18.0271	18.2656	17.9182	18.1697
P62277	RPS13	40S ribosomal protein S13	43	43	18.7194	18.8819	18.3827	18.3549	18.7731	18.6241	19.2653	18.6161	18.5183	18.3286	18.3505	18.295	18.1586	18.207	17.3398	16.8887	18.5221	18.5882	18.1879	18.3324	18.8359	18.9249	18.2237	18.1601	18.9224	18.7973	18.1918	18.5748	18.5741	18.4014	18.5954	18.5632	18.1694	18.2663	19.3678	18.7129	17.8891	17.881	18.5892	18.3625	16.5863	17.0372	18.4636	18.3569	18.9161
O60749	SNX2	Sorting nexin-2	43	43	16.7435	16.7813	17.3709	17.5069	16.7134	16.7426	16.883	17.2759	16.6378	16.4592	16.9067	17.3284	16.5492	16.7163	16.9124	16.1652	17.4644	17.2888	17.1082	17.0402	16.8118	17.0399	17.1915	17.1834	16.923	17.0001	16.6238	16.7806	16.7824	16.6706	16.7072	16.7184	16.4155	16.3873	16.879	16.9426	16.4946	16.3226	16.9639	17.1953	16.2769	16.0848	16.5137	16.5174	16.7678
Q9Y277	VDAC3	Voltage-dependent anion-selective channel protein 3	43	43	16.3114	17.0149	16.6053	17.0303	17.3163	16.7162	17.0961	17.8312	16.8945	16.301	17.4111	17.3553	16.3542	17.2063	17.3589	16.6161	17.406	17.3238	16.5944	16.6251	16.7197	16.8893	16.93	17.1793	16.3598	16.5466	16.4945	16.5102	16.4637	17.5496	16.4383	16.5759	16.7838	16.4524	16.7131	16.3405	16.5316	16.3061	16.2474	16.2228	16.2417	16.4785	16.8453	16.3348	16.7828
P14550	AKR1A1	Alcohol dehydrogenase [NADP(+)]	42	42	17.4879	17.8006	17.5809	18.1681	17.5205	17.445	17.1672	17.7226	17.0737	16.9525	17.4014	17.6573	16.9952	17.5742	17.1838	16.5609	17.8493	17.7688	17.4754	17.3444	17.9227	17.6891	17.6794	17.5631	17.7122	17.7526	16.8137	16.8223	17.3392	17.544	17.1121	17.2713	16.8082	16.5844	16.7951	16.7489	16.629	16.5424	17.1162	17.3057	16.5744	16.5353	16.7604	16.8034	17.2881
P05091	ALDH2	Aldehyde dehydrogenase, mitochondrial	42	42	15.8155	15.7263	15.8966	16.4669	16.163	15.8222	16.5628	17.4956	17.4565	16.5218	16.2232	17.3449	18.1527	18.7316	18.3775	16.3139	16.1476	16.3596	15.666	15.6266	16.1894	15.7097	16.4108	16.0811	16.3204	16.3098	15.9499	16.3968	16.728	17.9392	15.9485	15.7648	16.0129	16.3844	16.0861	15.7436	15.8589	16.1269	16.256	15.9576	16.0284	16.3685	16.2521	15.913	16.1701
O95782	AP2A1	AP-2 complex subunit alpha-1	42	42	17.4595	17.6479	17.7311	18.0606	17.3938	17.3923	17.501	17.6912	17.4312	17.1755	17.9068	18.4569	17.264	17.9926	17.5399	16.7831	18.1511	18.1539	17.3675	17.3491	17.2997	17.336	17.6661	17.8958	17.3417	17.676	17.2525	16.8772	17.1281	17.3341	17.0855	17.348	17.0828	16.9236	17.328	17.2988	16.8251	16.8473	17.2657	17.5329	16.9287	16.6974	16.9374	17.0735	17.2006
Q9BZZ5	API5	Apoptosis inhibitor 5	42	42	18.1171	18.9712	18.047	18.339	18.2629	17.8288	17.9923	18.2956	18.5707	17.9886	18.3847	18.8012	17.8226	18.6228	18.4448	17.7614	19.001	19.0957	17.7214	17.807	18.2856	18.5277	18.7243	18.6456	18.075	18.1992	17.4952	17.7392	17.9787	18.6079	17.6189	17.8716	17.8947	17.7158	17.7614	17.4567	17.9448	17.7635	17.8371	17.5813	17.6606	18.0351	18.0901	17.6466	18.0925
Q9UBW5	BIN2	Bridging integrator 2	42	42	16.8188	17.1837	16.8065	17.3375	16.6365	16.6557	16.4938	17.0042	16.7697	16.5877	17.0875	17.5164	16.3855	16.8604	16.7423	16.5454	18.7007	18.6217	16.6947	16.7339	16.9794	16.9773	16.8744	16.9207	16.696	16.7307	16.4327	16.4158	16.5145	16.9408	16.4024	16.8393	16.5814	16.4758	16.7087	16.6124	16.7467	16.4246	16.6519	16.7552	16.4262	16.4608	16.6165	16.4485	16.4599
Q9HB71	CACYBP	Calcyclin-binding protein	42	42	17.191	17.4164	17.2988	17.6831	17.5609	17.4971	17.4966	17.9376	16.9144	16.932	17.3568	17.5375	17.0365	17.3172	17.5011	16.9587	18.2354	18.228	17.3241	17.4578	17.767	17.7701	17.4178	17.4952	17.6056	17.477	17.0027	16.9797	17.4718	17.8561	17.5112	17.4202	16.8858	16.9661	17.4617	17.1081	17.0184	16.7679	17.3993	17.324	16.8373	16.8873	17.2605	17.0235	17.1711
Q99439	CNN2	Calponin-2	42	42	16.6497	16.9492	16.5636	16.4814	16.8493	16.47	16.7691	16.9971	16.9482	16.9375	17.0167	16.7442	16.6913	16.8789	16.3949	16.1701	16.9068	16.9119	16.312	16.3626	17.0403	16.971	16.4792	16.3987	16.942	17.3367	16.7268	16.7247	16.712	16.609	16.6945	16.7682	16.4341	16.3047	16.598	16.3596	16.6033	16.514	16.2724	16.3637	16.4043	16.57	16.8961	16.7104	17.2492
Q16698	DECR1	2,4-dienoyl-CoA reductase, mitochondrial	42	42	18.3739	19.0121	18.8076	19.2167	18.9914	18.4425	19.0017	19.4356	18.7184	18.597	18.81	19.0334	18.2747	18.523	18.8432	17.6522	18.623	18.7883	18.2696	18.204	18.658	18.5756	18.6481	18.5678	18.3402	18.3232	18.0431	18.1741	18.912	19.2847	18.4225	18.4424	18.4287	18.3334	18.7014	18.3431	17.7457	17.8078	18.4476	18.3324	17.2421	17.7701	17.9366	17.963	18.404
Q16836	HADH	Hydroxyacyl-coenzyme A dehydrogenase, mitochondrial	42	42	17.6344	17.7523	17.3539	17.7502	17.8537	17.883	17.3527	17.7847	17.2941	17.1558	17.5127	17.7436	17.2217	17.4867	17.4865	17.2955	18.2205	18.3545	17.4575	17.6594	17.7593	17.6786	17.2921	17.2916	18.2937	18.3048	17.1566	17.0731	18.3744	18.6573	17.7131	17.8772	17.1157	17.0417	17.6035	17.3157	17.2686	17.0912	17.2628	17.3169	17.0147	17.1052	17.2167	17.0986	17.3321
P69891	HBG1	Hemoglobin subunit gamma-1	42	42	13.4263	13.3049	13.3457	13.073	13.3685	13.0937	13.3137	12.8782	13.306	13.2552	13.0807	12.9823	13.3626	12.9916	13.0787	12.8527	17.8239	17.4418	13.3169	13.051	13.1542	12.9288	13.3738	13.4589	13.5519	13.3057	13.4265	13.3032	13.5102	12.9657	13.377	12.8427	12.9068	13.3119	12.7745	13.1707	12.86	13.4531	13.3158	13.249	13.3912	12.9463	12.8123	13.2986	13.3148
Q00341	HDLBP	Vigilin	42	42	16.7738	17.0982	16.9623	17.3763	17.115	16.9904	16.7996	16.8363	16.6858	16.6147	17.1305	17.3061	17.0928	17.3063	17.2674	16.7369	17.7977	17.6731	16.9368	16.8221	16.8627	17.1138	17.3271	17.4312	16.7343	16.9931	16.8861	16.6245	16.9496	17.0097	16.7717	17.0164	16.7423	16.705	16.7926	17.012	16.7252	16.7361	16.7717	16.9234	16.8706	16.5177	16.6869	16.8126	16.7819
O95202	LETM1	Mitochondrial proton/calcium exchanger protein	42	42	16.706	17.1039	16.799	17.1377	16.9261	16.8396	16.561	17.0714	16.8248	16.5299	16.9349	17.3993	16.6209	17.1778	17.3423	16.4471	17.1084	17.3551	16.7401	16.7695	16.7832	16.872	17.2328	17.2287	16.4236	16.5208	16.5692	16.619	16.9433	17.4083	16.6077	16.7152	16.6983	16.4976	16.7107	16.6867	16.6284	16.6142	16.3689	16.524	16.2646	16.267	16.453	16.4293	16.5201
Q32MZ4	LRRFIP1	Leucine-rich repeat flightless-interacting protein 1	42	42	16.5554	16.9909	16.4757	17.6617	16.8284	16.5215	16.4187	17.2879	16.4067	16.32	17.5743	18.2217	16.5639	17.4305	17.3294	16.0182	17.0881	17.2114	16.4113	16.4657	17.0215	17.0105	17.4977	17.7738	16.7336	16.6053	16.2989	16.0883	16.3737	16.8134	16.5399	16.2683	16.1507	16.1124	16.6017	16.1975	16.0743	16.1884	16.4155	16.3905	16.1332	16.12	16.1667	16.1219	16.4932
Q14676	MDC1	Mediator of DNA damage checkpoint protein 1	42	42	15.3499	15.3952	15.0827	15.3851	15.3952	15.3195	15.3242	15.26	15.2556	15.2059	15.1274	15.7288	15.0586	15.276	15.3533	15.1407	15.5269	15.3182	15.4546	15.4187	15.1758	15.3589	15.2517	15.3416	15.3665	15.3834	15.0265	15.1093	15.2512	15.5912	15.3306	15.2446	15.0559	15.1265	15.2783	15.2824	15.0396	14.9736	15.2158	15.2199	15.1002	15.062	15.1115	15.1113	15.3134
O43776	NARS	Asparagine--tRNA ligase, cytoplasmic	42	42	17.2384	17.5743	17.4267	17.7115	17.4385	17.1733	17.4181	17.5625	16.9937	16.7908	17.729	18.0394	17.3418	17.8363	17.9522	16.9746	17.8533	17.7439	17.1602	17.1953	17.3577	17.4675	18.0168	17.8012	16.9651	17.3538	17.6073	17.217	16.9457	17.1049	17.0211	17.0641	17.1633	16.9111	16.8237	17.119	16.9377	16.7611	17.1558	17.3417	17.0616	16.9294	17.1288	17.3026	17.0494
Q15021	NCAPD2	Condensin complex subunit 1	42	42	13.186	13.2945	12.9812	12.9723	12.9609	13.1594	12.9673	13.2316	13.0807	13.0917	13.2109	13.2436	13.0184	13.2342	13.3386	13.1792	13.1617	13.19	13.29	13.1487	12.8703	13.1915	13.1919	13.3994	12.9513	13.2325	13.1569	12.932	13.0175	13.1686	13.0133	13.0722	13.0382	13.013	12.9395	13.2492	13.0063	13.0679	12.8631	13.0863	13.0863	12.9464	13.1367	12.9428	12.9812
Q8WUM0	NUP133	Nuclear pore complex protein Nup133	42	42	16.3062	16.6547	16.24	16.7139	16.7313	16.3806	16.3913	16.8484	16.8136	16.4652	16.7371	16.9737	16.4238	16.4624	16.9453	16.5135	16.8008	16.9683	16.2555	16.4118	16.5907	16.3768	16.7899	16.8514	16.6199	16.2295	16.1648	16.4358	16.6046	16.9978	16.3898	16.3564	16.3965	16.4965	16.4899	16.2601	16.5777	16.2998	16.2842	16.1758	16.1045	16.3566	16.4889	16.161	16.4362
Q8N1F7	NUP93	Nuclear pore complex protein Nup93	42	42	16.3228	16.5888	16.3006	16.1965	16.4723	16.6357	16.0634	16.2626	16.3843	16.2633	16.2981	16.8897	16.3839	16.3067	17.0077	15.8233	16.712	16.7145	16.356	16.3092	16.0967	16.3896	16.5067	16.6641	16.3602	16.3429	16.2764	16.0324	16.3572	16.8233	16.387	15.9689	15.9187	15.8564	16.1496	16.2978	15.7338	16.0563	15.9973	16.2374	16.0841	15.7168	15.782	16.2012	16.1965
P11177	PDHB	Pyruvate dehydrogenase E1 component subunit beta, mitochondrial	42	42	18.3333	18.2289	17.4372	17.7691	18.1807	17.9006	17.5713	17.5686	17.6142	17.5331	17.6073	17.6292	17.243	17.4232	17.4809	16.7757	17.959	17.8284	17.9029	17.782	17.8167	17.6312	17.3435	17.394	17.8617	18.0589	17.1315	17.1146	18.341	18.5838	17.9481	17.9248	17.0393	17.0877	17.6191	17.6587	16.7488	16.984	17.2819	17.3522	17.1903	16.82	17.0117	17.2066	17.8086
Q9UL46	PSME2	Proteasome activator complex subunit 2	42	42	17.7658	17.9848	17.9149	18.099	17.9061	17.642	17.766	17.8599	17.8346	17.5919	17.7881	17.9439	17.684	17.5182	17.4772	16.8836	17.9258	18.0782	17.2629	17.2422	17.993	17.9112	18.1341	18.0033	17.8352	18.0571	17.7213	17.8944	17.7157	17.7141	17.8726	17.6115	17.3332	17.6319	17.5082	17.3232	17.6679	17.8266	17.8558	17.9667	17.1101	17.3481	17.6575	17.5824	17.8772
Q8WXF1	PSPC1	Paraspeckle component 1	42	42	15.8083	15.8031	15.834	15.9086	16.0029	15.9293	15.6847	15.5654	16.0607	15.9235	15.8184	15.8622	16.0194	15.799	15.7453	15.4138	16.2073	16.282	15.8463	15.8778	15.992	15.9623	15.8881	15.8551	15.9838	16.008	15.6255	15.6017	16.0282	15.9352	16.0336	15.7528	15.5987	15.7795	15.8728	15.9191	15.558	15.5526	15.859	15.806	15.76	15.4066	15.5978	15.8228	16.1183
P22090	RPS4Y1	40S ribosomal protein S4, Y isoform 1	42	42	16.9965	17.0779	16.9915	17.0092	16.8802	16.9706	16.9232	16.8787	16.5221	16.3993	16.7085	16.8531	16.4124	16.5341	16.7572	15.9191	16.7872	16.7997	17.1013	17.0218	17.2684	17.1601	16.7203	16.8655	16.9914	17.0125	16.2914	16.3621	16.8767	16.736	16.9671	16.6499	16.1302	16.1925	16.4385	16.5678	16.1433	16.1432	16.5329	16.7903	15.8342	15.9171	16.1097	16.3474	16.568
Q07955	SRSF1	Serine/arginine-rich splicing factor 1	42	42	16.2751	16.9636	16.5445	17.0254	16.9156	16.6058	15.8221	16.4696	16.487	16.0877	16.7692	17.4147	16.2048	17.0177	16.3692	15.408	17.5306	17.5682	16.1515	16.2733	16.9495	17.0372	16.7168	16.7604	16.4221	16.6644	15.6668	15.4513	16.5982	17.2859	16.2694	16.3016	15.9221	15.5335	16.1823	15.7851	15.4414	15.4543	15.7675	16.0875	15.4143	15.2994	15.5835	15.9115	16.2597
A0AVT1	UBA6	Ubiquitin-like modifier-activating enzyme 6	42	42	16.7108	17.6039	16.6859	17.3858	16.804	16.586	16.6297	17.243	16.7346	16.6343	17.2249	17.524	16.5382	17.2685	17.2679	16.3476	17.7819	17.816	16.4654	16.4259	17.0786	16.8575	17.2108	17.2024	16.6744	16.9339	16.5019	16.8176	16.4222	16.9436	16.5109	16.4492	16.6068	16.3202	16.7658	16.5679	16.4838	16.2549	16.3786	16.5095	16.2665	16.3652	16.6149	16.4871	16.4246
O75947	ATP5H	ATP synthase subunit d, mitochondrial	41	41	19.2735	19.479	19.5786	19.7794	20.0532	19.6609	19.3502	19.766	19.3856	19.0496	19.7668	19.8471	19.1913	19.9111	21.013	18.81	19.8851	19.8913	19.4557	19.3429	19.5913	19.5892	19.6638	19.8148	19.0985	19.1679	19.2522	19.2467	19.769	19.7285	19.3692	19.3442	19.3003	19.1776	19.5053	19.3783	18.9931	19.0287	19.0322	19.0028	18.9092	18.7718	19.0955	19.1667	19.3613
Q9UBF2	COPG2	Coatomer subunit gamma-2	41	41	14.95	14.8508	15.1224	15.2981	15.1399	14.7754	15.0929	15.1603	15.1764	14.9306	15.1342	15.4291	15.1829	14.8914	15.0673	14.5607	15.146	15.6101	14.8078	14.7262	15.1674	14.8617	15.3961	15.1583	14.9746	14.8093	15.1033	15.1102	14.8579	14.835	14.968	14.848	14.6901	15.1204	15.1358	14.7258	14.7446	15.0258	15.1485	14.8929	14.6933	15.0461	15.1322	15.0263	15.2149
Q9ULV4	CORO1C	Coronin-1C	41	41	17.0252	17.1517	17.2874	17.6758	17.3033	17.1687	17.4171	17.3705	17.021	16.9849	17.3798	18.1962	17.2606	17.1885	17.1424	16.8193	19.4009	19.4277	17.08	16.9598	17.9077	17.7115	17.5563	17.4399	17.7724	17.6778	17.0627	17.0426	17.4425	17.5972	17.5246	17.0991	16.909	16.9706	17.072	17.1556	16.8594	17.0666	17.324	17.3874	16.9298	16.9026	16.991	17.0228	17.2418
O75534	CSDE1	Cold shock domain-containing protein E1	41	41	17.1438	17.4982	17.4639	17.5579	17.3758	17.386	17.3137	17.476	17.2985	17.2579	17.5518	17.9947	17.4216	17.8252	17.5981	16.7137	18.2712	18.3556	17.143	17.1182	17.4842	17.3945	17.8792	17.9839	17.2412	17.2073	17.1215	17.0713	17.2821	17.4797	17.3878	17.2955	16.9858	17.2839	17.3568	17.36	17.0042	17.0522	17.3617	17.2044	16.8804	17.1214	17.2119	17.3687	17.2795
Q9Y2L1	DIS3	Exosome complex exonuclease RRP44	41	41	15.7591	15.8179	15.5521	15.32	15.4606	15.7903	15.2201	15.3431	15.384	15.32	15.6336	15.6387	15.3517	15.5998	15.65	15.1434	15.9232	15.9014	15.705	15.6965	15.4583	15.7778	15.2507	15.7568	15.5657	15.8414	15.4479	15.1441	15.5717	15.6384	15.5869	15.3569	15.4261	15.0328	15.1385	15.6913	15.0068	15.2721	15.0381	15.6047	15.4936	14.979	15.1051	15.5243	15.1904
P10515	DLAT	Dihydrolipoyllysine-residue acetyltransferase component of pyruvate dehydrogenase complex, mitochondrial	41	41	17.9088	18.3634	17.6842	17.8609	18.1622	18.0704	17.5884	17.9382	17.7137	17.6721	17.9999	18.2089	17.5348	18.0146	18.1943	17.4479	18.3769	18.2725	17.8777	17.9646	17.9582	18.0018	17.8228	17.9593	17.9265	17.8775	17.6752	17.5097	18.2222	18.8093	17.8179	17.8646	17.6824	17.604	17.7156	17.5886	17.4346	17.5377	17.5572	17.7285	17.6257	17.4493	17.5132	17.6673	17.5532
P36957	DLST	Dihydrolipoyllysine-residue succinyltransferase component of 2-oxoglutarate dehydrogenase complex, mitochondrial	41	41	17.8552	18.0678	17.2925	17.8104	17.8688	17.8559	17.708	17.7715	17.6391	17.5648	17.5143	17.922	17.3932	17.5141	17.3836	17.5202	17.5886	17.6847	17.59	17.8347	17.6375	17.5716	17.4302	17.2588	17.875	17.953	17.3306	17.4836	18.267	18.3611	18.0373	18.3211	17.4611	17.3775	17.809	17.5561	17.315	17.1551	17.4893	17.3477	17.2475	17.4227	17.7	17.3755	17.802
P02794	FTH1	Ferritin heavy chain	41	41	16.0176	16.3873	18.4285	18.7415	16.3384	15.9174	16.9206	17.519	16.3475	16.2006	16.6109	17.2593	16.8283	17.1943	16.1516	15.6197	16.6157	16.8188	15.9066	15.6072	16.5093	16.5226	17.3971	17.3881	16.2123	16.4324	16.1835	16.3504	15.9469	16.1323	16.0916	15.8258	16.5354	16.5051	16.7985	16.7069	15.9636	16.1814	17.6332	17.8863	15.6104	15.8432	16.4742	16.5332	16.7111
Q13418	ILK	Integrin-linked protein kinase	41	41	16.9062	17.012	16.8634	17.268	16.8958	16.5952	16.7444	17.196	16.9509	16.9117	17.2171	17.9133	16.917	17.2909	17.3015	16.6241	19.4234	19.5023	16.7794	16.8551	17.0899	17.0012	17.5137	17.5921	16.7073	16.7694	16.7595	16.8597	17.1463	17.4023	16.7384	16.7106	16.9737	16.7001	17.0169	16.6916	17.2674	17.063	16.8022	16.8781	16.5333	16.8533	16.9542	16.8295	16.7496
P49959	MRE11	Double-strand break repair protein MRE11	41	41	16.6982	17.25	16.366	17.0506	16.6361	16.7683	16.3275	16.931	16.8056	16.4766	16.7743	17.2575	16.2636	16.6136	16.9037	16.1196	17.6924	17.5118	16.6693	16.7615	16.6384	16.4787	16.8659	16.665	16.5183	16.5219	16.1555	16.34	16.522	17.3873	16.4843	16.8512	16.2588	16.3347	16.5094	16.3238	16.3124	16.2176	16.2652	16.3594	16.055	16.0417	16.4155	16.4495	16.6512
P16284	PECAM1	Platelet endothelial cell adhesion molecule	41	41	16.1091	16.3473	16.2296	16.4644	16.3903	16.2809	16.0663	16.34	16.3431	16.3061	16.2947	16.7559	16.3944	16.0793	16.3541	16.1609	16.9709	17.2114	16.28	16.0537	16.3829	16.335	16.4809	16.5012	16.2854	16.2523	16.1224	16.1973	16.353	16.4555	16.344	16.25	16.0787	16.0882	16.0648	16.2273	16.3299	16.1814	16.1359	16.2286	16.1492	16.1104	16.2712	16.1072	16.1527
P43686	PSMC4	26S proteasome regulatory subunit 6B	41	41	17.3773	17.7858	17.7635	18.1447	17.5772	17.5604	17.4445	17.9274	17.4705	17.2131	17.9277	18.153	17.1415	18.0279	17.6155	17.1281	18.3583	18.5083	17.5311	17.6341	17.6689	17.7527	17.9227	18.0239	17.4275	17.4637	17.1616	17.1068	17.3879	17.9402	17.259	17.3619	17.0715	17.1964	17.4679	17.401	17.2116	17.0453	17.4512	17.5413	17.2074	16.9866	17.1061	17.204	17.3491
P62333	PSMC6	26S proteasome regulatory subunit 10B	41	41	16.5446	16.685	16.904	17.1279	16.5112	16.7248	16.3914	16.7708	16.4389	16.3681	17.03	17.0364	16.2008	17.0124	16.9602	15.8468	17.5229	17.5279	16.5371	16.8441	16.8691	16.9141	16.9144	16.9073	16.6216	16.9052	16.0322	16.121	16.6474	16.7898	16.511	16.4908	16.2307	16.1744	16.6747	16.3562	16.1154	15.9329	16.2835	16.5376	15.8117	15.9268	16.2536	16.0398	16.2434
Q63HN8	RNF213	E3 ubiquitin-protein ligase RNF213	41	41	14.3635	14.392	14.4703	14.8152	14.5877	14.1303	14.8056	14.5387	14.5493	14.523	14.4091	14.7941	14.5681	14.3702	14.3188	14.2054	14.3642	14.563	14.2918	14.423	14.6553	14.1762	14.7172	14.4077	14.7066	14.4348	14.3771	14.583	14.5771	14.6269	14.4529	14.2664	14.1387	14.559	14.5485	14.1885	14.5124	14.4983	14.6397	14.3731	14.2578	14.5538	14.4315	14.304	14.6408
P62829	RPL23	60S ribosomal protein L23	41	41	19.0471	18.6787	18.4065	18.3329	18.4208	18.5645	18.3471	18.5475	18.039	17.7637	18.1794	18.3505	17.6914	18.0445	18.1333	17.7405	18.4088	18.2682	18.4051	18.3958	18.6701	18.9778	17.9916	18.1821	19.2537	19.2549	17.7389	17.7781	18.4611	18.4831	18.378	18.3275	17.9351	17.6877	18.3369	18.5071	17.9379	17.7225	17.9478	18.1981	17.7268	17.6636	17.796	17.6183	18.1265
Q9UH65	SWAP70	Switch-associated protein 70	41	41	15.1753	15.391	15.1019	15.4482	15.1364	15.085	14.9347	15.0284	15.1391	15.1408	15.38	15.5273	15.0305	15.4082	15.2173	14.96	15.6756	15.8394	15.1325	15.2426	15.3254	15.3144	15.4258	15.2723	14.9674	15.2296	15.0057	15.0193	15.0154	15.0549	15.0447	15.1912	15.1804	15.0555	15.0233	15.0004	14.9676	15.033	15.0484	15.1007	15.0132	14.9743	15.0133	14.9845	15.0603
Q14258	TRIM25	E3 ubiquitin/ISG15 ligase TRIM25	41	41	16.4289	16.6961	16.5556	17.1808	16.2528	16.3441	16.4233	17.1876	16.3155	16.083	16.8058	17.0945	16.0786	17.0219	16.7947	16.2599	16.8947	16.7969	16.4185	16.447	16.4613	16.2567	17.0011	16.9792	16.2286	16.5903	16.0689	16.2565	16.1947	16.9429	16.2607	16.6925	16.4256	16.1259	16.751	16.5076	16.4323	16.1066	16.2802	16.477	16.0216	16.096	16.3095	16.2131	16.3592
P10155	TROVE2	60 kDa SS-A/Ro ribonucleoprotein	41	41	16.1269	16.3824	16.2275	16.0155	16.1777	16.1827	15.9524	15.9422	16.2718	16.0135	16.5184	16.4059	16.0591	16.4096	16.4473	15.9757	16.7463	16.8234	16.2755	16.178	16.2627	16.3291	16.3476	16.4301	16.1152	16.3788	16.134	15.9697	16.0737	16.2313	15.9697	16.119	16.0373	15.8625	15.8707	16.0435	15.9828	15.9969	15.9322	16.1106	15.9859	15.7174	15.883	16.2219	16.2409
Q9NQW7	XPNPEP1	Xaa-Pro aminopeptidase 1	41	41	15.8582	16.4171	15.9804	16.4498	15.648	15.6701	15.9374	16.3882	15.5464	15.5006	16.1787	16.8171	15.5549	16.2279	15.935	15.7168	17.3615	17.588	15.7367	15.8563	15.8598	16.0411	16.3039	16.0771	15.6512	15.8728	15.6791	15.6547	15.6009	16.0588	15.6121	15.9827	15.8837	15.5217	15.6673	15.7367	15.7008	15.421	15.6641	15.8423	15.7578	15.588	15.718	15.6767	15.6765
P28482	MAPK1	Mitogen-activated protein kinase 1	40	40	16.6161	17.1143	16.6757	17.0905	16.4669	16.3252	16.6298	17.2094	16.3869	16.1929	16.9032	17.5933	16.1694	16.8462	16.5913	15.6532	17.149	17.5098	16.3076	16.4122	16.6505	16.8095	17.1503	17.4368	16.6103	16.8091	16.0682	15.9428	16.2722	16.6701	16.1078	16.0282	15.9669	15.8229	16.4706	16.2144	15.6668	15.926	16.3381	16.518	16.1887	15.6995	15.6467	16.0593	16.0079
Q13085	ACACA	Acetyl-CoA carboxylase 1	40	40	12.9437	13.0047	12.9527	13.3184	13.0263	13.0407	13.1645	13.4224	12.9263	12.9244	13.1433	13.3255	12.9645	13.2229	13.1084	13.3456	13.0129	13.2507	13.0042	13.0858	13.3915	13.102	13.352	13.0614	13.0758	12.9002	13.0163	13.1891	13.1511	13.4294	12.9517	13.2801	13.2434	13.2254	13.3428	12.8639	13.3487	13.0608	13.2184	12.9805	12.9307	13.284	13.2582	12.8943	13.177
P30566	ADSL	Adenylosuccinate lyase	40	40	16.5279	16.694	16.1104	16.4189	16.3983	16.0065	16.508	16.5363	16.4148	16.2924	16.2892	16.811	16.3086	16.2005	16.2226	15.8347	17.2562	17.3297	16.2055	16.2637	16.4924	16.1111	16.4568	16.27	16.4938	16.2625	16.1638	16.1075	16.3627	16.3888	16.3276	16.0839	15.9666	16.027	16.2052	16.194	16.0533	16	15.9873	16.1194	16.1362	16.0376	16.1111	16.1009	16.2896
Q9UIJ7	AK3	GTP:AMP phosphotransferase AK3, mitochondrial	40	40	17.33	17.4708	17.2238	17.5878	18.1873	17.986	17.3859	17.3112	17.9536	17.6499	17.4891	17.5001	17.4006	17.6721	17.9926	17.2647	17.9341	17.8435	17.7984	18.087	17.7464	17.6728	17.6172	17.6169	17.6319	17.7141	17.1719	17.2957	18.439	18.3567	17.9161	17.8732	17.6007	17.6979	17.7032	17.5863	17.5096	17.3551	17.1753	17.3208	17.2587	17.31	17.3746	17.3521	17.7544
Q96CW1	AP2M1	AP-2 complex subunit mu	40	40	17.0025	17.0609	17.0859	17.2537	16.6845	16.6896	16.9541	17.2672	16.9802	16.584	17.2589	17.6737	16.8602	17.2065	17.1866	16.5722	17.3263	17.518	16.8848	16.7579	16.953	16.8513	17.2119	17.3256	16.9666	16.9296	16.8615	16.7971	16.6302	16.692	16.7903	16.7565	16.7237	16.4953	16.9336	17.1538	16.5388	16.5038	16.9547	17.1311	16.7347	16.7297	16.8157	16.7511	17.0417
P13798	APEH	Acylamino-acid-releasing enzyme	40	40	16.4753	16.5587	16.6281	16.6208	16.153	16.4769	16.1253	16.5678	16.1149	15.9714	16.4792	16.5239	16.3767	16.6684	16.7513	16.2578	16.9495	16.9399	16.4634	16.4284	16.1832	16.5872	16.7793	16.7676	16.0368	16.3838	16.4316	16.1581	16.2607	16.5237	16.2708	16.2577	16.4636	16.0937	16.2192	16.4235	16.352	16.0791	16.2735	16.5199	16.1094	16.0164	16.109	16.3191	16.1715
P00918	CA2	Carbonic anhydrase 2	40	40	15.4901	15.7355	15.8466	16.7862	15.3289	15.3464	15.556	15.7034	15.4562	15.4126	15.5728	15.6724	15.364	15.6733	15.6429	15.5749	16.9087	16.7754	15.5586	15.5518	15.6172	15.3703	15.904	15.8579	15.3624	15.3892	15.4054	15.492	15.5352	15.8244	15.1966	15.5002	15.5787	15.4775	15.5929	15.3098	15.7985	15.569	15.7932	15.793	15.3579	15.4867	15.4709	15.3597	15.4135
Q99459	CDC5L	Cell division cycle 5-like protein	40	40	18.1369	18.5164	18.1302	18.8375	18.2399	18.0539	17.9265	18.2375	18.2235	18.1005	18.2909	18.8378	17.9943	18.5855	18.4086	17.532	19.1505	19.1979	18.3441	18.3206	18.3672	18.3471	18.9624	18.5531	18.1573	18.2617	17.7703	17.7919	18.2853	19.0048	18.1419	18.0311	17.5184	17.7434	17.8911	18.1299	17.4813	17.7639	17.9009	18.1287	17.7756	17.5382	17.4679	17.9252	18.0521
Q9UJU6	DBNL	Drebrin-like protein	40	40	16.9414	17.2388	17.2454	17.383	16.855	16.6172	17.0448	17.3274	16.7893	16.4947	16.9345	17.404	16.8432	16.7673	16.32	15.9313	17.3307	17.3595	16.936	16.8834	16.9244	16.7302	16.9843	16.9318	16.9653	16.9696	16.513	16.5506	16.9173	17.1855	16.6052	16.6209	16.3724	16.2292	17.1694	16.8283	16.2661	16.272	17.0357	17.1444	15.852	16.1079	16.5496	16.3108	16.7052
O75165	DNAJC13	DnaJ homolog subfamily C member 13	40	40	15.4007	15.3498	15.3871	15.3439	15.4265	15.52	15.1951	15.4454	15.1651	15.0611	15.689	15.6165	15.412	15.7397	15.6886	15.2942	15.3678	15.0157	15.3196	15.3658	15.1766	15.5004	15.6886	15.6703	15.0378	15.2483	15.4715	15.1031	15.0549	15.1873	15.1252	15.2946	15.5202	15.0598	15.2063	15.4549	15.1821	14.9691	15.0894	15.4296	15.2565	14.9452	15.0858	15.3508	15.016
Q9NZB2	FAM120A	Constitutive coactivator of PPAR-gamma-like protein 1	40	40	16.4754	16.6	16.6338	16.9397	16.4939	16.4443	16.531	16.9673	16.6391	16.4451	16.5867	17.0463	16.2637	16.5546	16.6642	16.2069	16.7102	16.8428	16.1972	16.4517	16.78	16.7496	16.9717	16.9322	16.3815	16.4273	16.0883	16.4302	16.3678	16.8539	16.2928	16.3966	16.1617	16.2702	16.7967	16.181	16.2256	16.2544	16.407	16.2147	16.0215	16.266	16.3727	16.2176	16.3526
P09467	FBP1	Fructose-1,6-bisphosphatase 1	40	40	14.4075	14.5404	16.6738	16.6585	14.6704	14.5101	16.988	17.0255	14.7372	14.4964	15.39	15.4765	15.0175	15.0701	14.7201	14.5129	14.2026	14.3209	14.6605	14.4562	14.5076	14.6203	16.7627	16.8538	14.2741	14.4123	15.1486	15.2496	14.37	14.7611	14.499	14.5802	14.5484	14.8568	15.9444	15.3464	14.6078	14.2614	16.7807	16.9007	14.2898	14.4091	14.7155	14.5289	14.4869
P07305	H1F0	Histone H1.0	40	40	17.1207	17.1209	17.0806	17.0917	17.6076	17.5972	17.0287	16.9517	19.0301	17.8752	17.513	17.0014	18.7927	17.7714	16.9949	16.8322	17.6361	17.5595	17.2526	17.2024	17.6459	17.718	17.0827	17.0441	21.1306	21.1317	16.9716	17.0503	20.0019	19.0604	17.4624	17.3058	16.8227	16.9781	16.8663	16.9207	16.8242	17.0445	17.1207	17.0277	17.078	17.1905	16.895	17.1136	17.5631
Q92522	H1FX	Histone H1x	40	40	18.268	18.2868	17.2817	17.5141	18.1707	18.408	17.9016	18.0422	18.6147	18.4271	17.5532	17.7476	17.0966	17.3598	16.9861	16.7491	17.478	17.5195	18.3001	18.5981	17.6424	17.5783	17.1994	17.0712	19.6702	19.4263	17.0339	17.3467	19.58	19.3391	17.9074	17.8458	16.5995	17.0432	17.6274	17.4926	16.8101	16.9309	17.3757	17.4233	16.5459	16.7827	16.999	16.7562	17.8811
P68871	HBB	Hemoglobin subunit beta	40	40	14.6533	14.8686	14.3191	14.3769	14.505	14.5387	14.3197	14.3824	14.5267	14.3917	14.981	14.8124	14.1082	14.4218	14.477	14.1235	14.9911	14.8881	14.1636	13.9873	14.4435	14.3045	14.5707	14.6557	16.4477	16.3855	14.156	14.0384	15.5412	15.0111	14.2035	14.1676	14.251	13.985	14.2089	14.1472	14.7239	14.8998	13.9889	14.3302	14.0056	14.0193	14.1281	14.1896	14.1149
P43246	MSH2	DNA mismatch repair protein Msh2	40	40	15.6696	16.1475	15.6787	16.0974	16.165	15.995	15.8013	16.2056	15.8551	15.5702	16.0455	16.7344	15.7888	16.2741	16.3276	15.9498	16.5137	16.5314	15.8926	15.9073	16.1575	16.1103	16.4172	16.4312	15.8162	16.1613	15.5588	15.8515	15.9294	16.6836	15.7303	16.0573	15.8226	15.8721	16.0509	15.7013	15.7959	15.6179	15.837	15.6321	15.5439	15.7815	15.8863	15.6518	15.8488
P19878	NCF2	Neutrophil cytosol factor 2	40	40	16.305	16.6339	17.7391	19.2121	16.6319	16.538	16.9195	18.4317	16.3888	16.3552	18.0874	19.0362	16.7509	18.2767	16.4678	16.5233	16.4974	16.3888	16.4311	16.468	16.7104	16.7323	19.1237	18.8955	16.3624	16.4137	16.7143	16.5003	16.3784	16.678	16.4197	16.3775	16.5371	16.3719	17.3114	16.8312	16.4955	16.3171	16.9271	16.9546	16.346	16.2522	16.395	16.1936	16.3711
P30086	PEBP1	Phosphatidylethanolamine-binding protein 1	40	40	18.0182	18.5103	17.9975	18.1218	17.881	17.8323	17.6725	18.1942	17.6698	17.5985	17.8744	17.9489	17.4855	18.1111	17.9174	17.227	18.6083	18.3189	18.0678	18.0839	18.343	18.1641	17.6909	17.7931	18.4831	18.238	17.2261	17.2445	17.9785	18.455	17.5823	17.6901	17.308	17.1498	17.0973	17.1632	17.2414	17.1714	17.2839	17.448	17.1639	16.9458	17.2928	17.1723	17.5946
Q9UNM6	PSMD13	26S proteasome non-ATPase regulatory subunit 13	40	40	15.9611	16.3826	16.0933	16.5635	16.0203	15.9747	16.1902	16.5202	16.1049	15.8853	16.3508	16.9472	15.7985	16.3824	16.7177	15.654	16.7345	17.0442	16.0893	15.9641	15.9359	16.0552	16.5547	16.6132	15.7902	16.1125	15.9371	15.8656	15.8862	16.3217	15.6411	15.8404	15.8875	15.6499	16.2761	15.9373	15.9436	15.8704	15.6482	15.8008	15.6468	15.5502	15.7401	15.8239	15.9041
P46060	RANGAP1	Ran GTPase-activating protein 1	40	40	15.7977	16.2153	15.9858	16.0508	15.7543	15.6904	15.8282	16.1401	15.7986	15.5811	15.8479	16.2351	15.1792	15.8506	15.6757	14.9773	16.349	16.6262	15.6405	15.6876	16.1779	16.0598	16.0579	16.2744	15.8228	15.8818	15.334	15.3096	15.5638	16.0322	15.4371	15.8087	15.1758	15.2112	15.9715	15.3347	15.1373	15.1688	15.4695	15.585	15.123	15.2469	15.1455	15.243	15.6619
P40429	RPL13A	60S ribosomal protein L13a	40	40	18.213	18.1028	17.6502	17.4741	17.8485	17.8285	18.3633	17.882	17.5472	17.9191	17.7362	17.6943	17.4205	17.4994	18.1139	17.5554	17.7038	17.8128	17.6466	17.7448	17.5697	17.8303	17.5925	17.8473	18.1331	17.9869	17.863	17.9013	17.9022	17.8174	18.4698	18.3584	17.7601	17.5404	18.1189	18.2861	17.0957	17.4462	17.7922	17.7876	17.044	17.0785	17.6163	17.5791	17.7949
P61254	RPL26	60S ribosomal protein L26	40	40	19.4852	19.0392	18.9713	18.6298	19.1191	19.5377	19.0175	18.9127	18.8961	18.9988	18.7472	18.4323	18.6558	18.5453	18.671	18.3019	18.829	18.904	19.5592	19.0114	18.9275	19.2424	18.5284	18.5769	19.4316	19.2247	19.0159	18.8784	19.7578	18.7388	19.5651	19.2979	18.6525	18.4816	18.9204	19.2137	18.2365	18.4965	18.853	19.3154	18.1561	17.9839	18.607	18.9537	18.9461
P62269	RPS18	40S ribosomal protein S18	40	40	20.0035	20.471	19.6853	19.7995	19.683	19.5198	19.7488	20.2615	19.3375	19.3318	19.243	19.4303	19.244	19.1711	18.868	18.9225	19.8841	19.8708	19.8263	19.4053	19.7452	19.7388	19.4023	19.0944	20.255	19.655	19.2586	19.4063	19.8494	19.9493	19.7946	19.6861	18.9424	19.1604	19.6473	19.8543	19.0435	19.3519	19.5862	19.6157	18.9021	19.0636	19.0663	19.2457	19.4288
P23921	RRM1	Ribonucleoside-diphosphate reductase large subunit	40	40	14.5843	14.7422	14.5752	14.2294	14.6954	14.4225	14.6514	14.3868	14.5825	14.5562	14.4266	14.3361	14.5275	14.5062	14.5907	14.1209	14.719	14.8276	14.4955	14.3777	14.6333	14.5683	14.6539	14.7657	14.6445	14.8603	14.6103	14.3827	14.5526	14.3302	14.5664	14.3065	14.3096	14.4576	14.3491	14.5581	14.2322	14.4882	14.393	14.5546	14.5311	14.3182	14.2313	14.6233	14.6157
Q9NTJ5	SACM1L	Phosphatidylinositide phosphatase SAC1	40	40	15.6563	16.3468	15.8023	16.3126	15.932	15.8527	15.7919	16.0603	15.648	15.5441	16.0905	16.19	15.6066	15.902	16.1861	15.8844	16.923	16.8081	15.6727	15.7465	15.8177	15.8736	15.9418	15.9045	15.6849	15.8185	15.5913	15.6835	15.7948	16.1525	15.5984	15.6966	15.8189	15.5406	15.75	15.5009	15.6516	15.5761	15.5782	15.4494	15.4914	15.4931	15.749	15.4748	15.6869
P48595	SERPINB10	Serpin B10	40	40	13.3636	13.11	13.7007	13.7948	13.2275	13.2127	13.4661	13.1479	13.2035	13.1685	13.242	13.5183	13.5059	13.4674	13.2502	12.9422	13.1397	13.3672	13.1696	13.271	12.8905	13.0686	13.8592	13.8766	13.196	13.0672	13.544	13.4715	13.2736	12.867	13.2213	12.9401	13.3112	13.2172	13.3895	13.3722	13.0188	13.3786	13.4913	13.6027	13.2908	12.9706	12.8954	13.2752	13.1495
Q9UNH7	SNX6	Sorting nexin-6	40	40	16.0958	15.9619	16.5067	16.7354	16.2919	15.8784	16.4374	16.4832	16.2573	16.302	16.2029	16.7217	16.2504	16.0235	15.8929	15.8514	16.8748	16.759	16.056	16.0986	16.452	16.0044	16.4404	16.1096	16.5652	16.078	16.2627	16.2969	16.2515	16.2391	16.1579	16.0577	16.0437	16.3443	16.4314	16.1971	16.157	16.2997	16.561	16.6837	15.9235	16.135	16.3564	16.0918	16.3462
Q00796	SORD	Sorbitol dehydrogenase	40	40	16.1435	16.2505	15.7649	15.6244	15.9729	15.5191	15.9695	15.6648	15.9595	15.8734	15.6725	15.6504	15.8887	15.7967	15.7306	15.2546	16.3858	16.3258	15.919	15.7342	15.9238	15.8821	15.5564	15.7275	15.9817	16.0165	15.5173	15.5815	16.03	15.7243	15.8105	15.4726	15.3454	15.439	15.3851	15.5528	15.3131	15.6879	15.4881	15.6116	15.6232	15.308	15.2907	15.6164	16.111
P08195	SLC3A2	4F2 cell-surface antigen heavy chain	39	39	19.9784	20.3018	20.1527	20.5309	19.9452	20.1269	20.1229	20.5361	19.774	19.6896	20.3134	20.8612	19.8207	20.4113	20.4723	20.2201	20.317	20.3966	19.6865	19.773	20.3711	20.0572	20.5077	20.4748	19.9558	19.6932	19.7729	19.7639	20.1057	20.4644	19.8225	20.0838	19.9467	19.796	20.05	19.7401	19.9237	19.745	19.928	19.9699	19.8194	20.078	20.1251	19.8747	19.8261
O00116	AGPS	Alkyldihydroxyacetonephosphate synthase, peroxisomal	39	39	16.2666	16.4166	16.3079	16.273	16.504	16.2364	16.0835	16.3315	16.3361	16.1465	16.6188	16.8202	16.0963	16.3722	16.6081	15.6513	16.9812	17.002	16.2548	15.9693	16.3928	16.4009	16.5003	16.6482	16.1287	16.4016	16.1346	16.0335	16.302	16.6508	16.2488	15.7245	15.8943	16.0473	15.9031	16.4077	15.6008	16.0733	16.0076	16.3019	16.2036	15.8024	15.7252	16.2069	16.103
P24539	ATP5F1	ATP synthase F(0) complex subunit B1, mitochondrial	39	39	17.3567	17.8277	17.3288	17.8141	17.735	17.4188	17.6164	17.845	17.6159	17.3786	17.7266	17.874	17.0834	17.6479	17.8638	17.1855	17.8001	17.8438	17.3498	17.3923	17.4331	17.4064	17.5933	17.6923	17.1814	17.5432	17.2845	17.2668	17.5615	17.9217	17.4663	17.8527	17.5504	17.5709	17.6798	17.3803	17.3309	17.2615	17.2899	17.19	17.1177	17.2808	17.5726	17.1452	17.6406
P17655	CAPN2	Calpain-2 catalytic subunit	39	39	16.0838	15.9375	16.4389	17.0466	16.3593	15.8405	16.5481	17.5283	16.3002	16.2286	16.7742	17.6058	16.2515	16.4841	16.4031	15.7437	16.1077	16.1829	16.008	15.9518	16.3534	16.2939	16.2714	16.3184	15.9936	16.1441	16.1	16.187	15.9087	16.2429	15.9265	15.937	15.9941	15.8516	16.3295	16.0957	15.8	15.9248	16.1459	16.4076	15.9317	15.9866	15.9765	16.2158	16.137
O75153	CLUH	Clustered mitochondria protein homolog	39	39	13.2147	13.2857	13.235	13.1457	13.0679	13.3598	13.2134	13.4158	13.1551	13.0717	13.5168	13.3413	13.0639	13.5591	13.3975	13.3369	13.1028	13.2469	13.3385	13.5121	13.2901	13.4427	13.1048	13.3623	13.2723	13.3254	13.1553	13.0709	13.303	13.4816	13.0607	13.3704	13.4691	13.0312	13.2666	13.2707	13.3645	13.2706	13.0306	13.174	13.1227	13.1186	13.381	13.2113	13.1495
Q96EP5	DAZAP1	DAZ-associated protein 1	39	39	16.3117	16.7097	16.1529	16.2962	16.3853	16.2619	15.9556	16.2254	16.1318	15.9227	16.1696	16.2837	16.1706	16.4485	16.1749	15.5302	16.8072	16.7693	16.4026	16.2467	16.569	16.5974	16.1918	16.3312	16.5744	16.4154	15.9439	15.8025	16.111	16.3897	16.0928	15.8392	15.8103	15.7856	15.7635	16.0038	15.6354	15.7364	15.8154	16.0263	15.7064	15.5031	15.8542	15.9455	16.0394
P26358	DNMT1	DNA (cytosine-5)-methyltransferase 1	39	39	12.9079	13.3536	12.9288	13.2589	13.3245	13.0638	13.3262	13.0849	13.2205	13.22	13.1168	13.4755	13.1466	12.9632	13.2461	12.7528	13.436	13.5812	13.1439	12.9338	13.2992	13.1756	13.6708	13.7495	13.2903	13.0593	13.0207	13.1867	13.1904	13.3623	13.0284	12.9085	12.7916	13.3223	13.1536	12.8677	12.9526	13.1717	13.2728	12.8763	12.9122	13.1508	13.1538	12.92	13.3327
P05198	EIF2S1	Eukaryotic translation initiation factor 2 subunit 1	39	39	16.7876	16.9533	16.9295	17.2007	16.7852	16.9107	16.8118	17.4156	16.5253	16.3615	17.1501	17.4479	16.6104	17.2407	17.2847	16.6299	17.3789	17.5634	16.7239	16.6987	16.8142	17.053	17.2332	17.2576	16.724	16.7969	16.9481	16.4303	16.752	17.2104	16.7379	16.7586	16.5288	16.45	16.4905	16.7456	16.2922	16.3577	16.4639	16.8966	16.6407	16.2116	16.4714	16.7731	16.4706
Q9BS26	ERP44	Endoplasmic reticulum resident protein 44	39	39	16.8535	16.9074	17.3466	17.6967	17.589	17.3554	17.044	17.1256	16.902	16.8955	17.2826	17.6145	16.993	17.3368	16.8738	16.6435	17.9189	18.0842	17.2385	17.3857	17.391	17.4774	17.4594	17.152	17.0424	17.0469	17.0566	16.9227	17.2785	17.4106	17.3674	17.2309	16.8806	16.9708	17.6259	17.4923	16.9573	16.9855	17.1421	17.1525	16.7721	16.8371	16.8414	16.8803	17.1571
P10768	ESD	S-formylglutathione hydrolase	39	39	17.954	18.181	17.8031	17.8475	17.5766	17.2843	17.6145	17.6815	17.6072	17.5567	17.4563	17.7108	17.5911	17.3878	17.4641	16.924	18.4135	18.4464	17.8856	18.146	18.3594	18.0164	17.5859	17.3353	18.3694	18.0376	17.2418	17.4635	17.9116	17.9297	17.7448	17.5854	17.1372	17.2227	17.5678	17.2413	17.1653	17.212	17.7423	17.7278	17.2038	17.2802	17.5898	17.4045	17.853
Q9NUQ9	FAM49B	Protein FAM49B	39	39	15.999	16.6791	16.4828	17.0347	16.0118	15.7977	16.8185	17.4161	16.2195	15.979	17.0125	17.1391	16.1734	16.5923	16.3393	15.3456	16.0204	15.9639	15.9228	15.8937	16.1229	16.2401	16.8298	16.7016	16.1405	16.2992	16.163	16.2922	15.9405	16.0645	15.7353	15.6048	15.8393	15.9103	16.1467	15.7397	15.664	15.6595	16.1823	16.3029	15.6691	15.5115	15.6749	15.581	15.9742
Q96I24	FUBP3	Far upstream element-binding protein 3	39	39	16.1464	16.47	16.0918	16.0686	15.9221	16.2649	15.511	15.803	16.0048	15.7276	16.2093	16.6427	15.7142	16.4182	16.3183	15.4906	16.5829	16.6227	16.3447	16.2488	16.4798	16.6911	16.1269	16.457	15.954	16.2749	15.8677	15.4367	16.022	16.3613	15.9983	16.0558	15.8289	15.3497	15.7242	16.0011	15.3336	15.5059	15.558	15.9962	15.5276	15.2491	15.4978	15.8354	15.7019
P15170	GSPT1	Eukaryotic peptide chain release factor GTP-binding subunit ERF3A	39	39	15.3823	15.8754	15.6525	16.0572	15.6436	15.468	15.6163	15.9431	15.6407	15.4761	15.8902	17.0897	15.5289	15.7928	15.8697	15.256	17.8763	17.8892	15.3581	15.3272	15.7628	15.631	16.1998	16.181	15.6466	15.5031	15.1384	15.522	15.5533	16.0208	15.455	15.3714	15.132	15.472	15.6433	15.18	15.4007	15.4663	15.5924	15.279	15.1062	15.3742	15.5197	15.3364	15.5598
Q07666	KHDRBS1	KH domain-containing, RNA-binding, signal transduction-associated protein 1	39	39	18.3627	18.583	17.981	17.6919	18.5332	18.0736	17.835	17.6511	18.3218	18.1382	17.9259	17.7134	18.2166	17.9174	18.1415	17.3833	17.9564	17.4999	18.2239	18.3551	18.6351	18.59	17.5651	17.8134	18.3433	18.4809	17.705	17.7916	18.6334	18.1027	18.6195	18.1994	17.68	17.6939	18.1619	18.0252	17.4291	17.5096	17.8354	17.9618	17.4734	17.5103	17.912	17.948	18.1785
P80303	NUCB2	Nucleobindin-2	39	39	15.8595	16.2063	15.9921	16.7398	16.4213	16.3649	15.7551	16.304	16.3527	15.8244	16.3682	16.6227	15.9466	16.4195	16.9869	15.8297	16.5563	16.426	15.9409	16.043	16.3465	16.4847	17.6377	17.0048	15.7945	15.9111	15.9812	15.6379	16.2337	16.8332	15.8743	15.9225	16.2525	15.7588	15.8479	16.1635	16.0443	15.7431	15.867	16.1361	16.0149	15.6782	15.8323	15.962	15.6629
Q15365	PCBP1	Poly(rC)-binding protein 1	39	39	18.2257	18.7188	18.1015	18.349	18.0265	18.3066	17.8183	18.6713	17.9475	17.5362	18.1175	18.4607	17.7573	18.2568	17.4609	16.8002	18.9734	19.1078	18.2115	18.2492	18.4116	18.5038	18.5872	18.6262	18.7564	18.8089	17.3584	17.374	18.1698	18.1732	18.1736	17.864	17.1599	17.463	17.7047	17.6953	17.2916	17.2742	17.7919	18.1433	16.9988	16.8461	17.3299	17.7528	17.9583
P08559	PDHA1	Pyruvate dehydrogenase E1 component subunit alpha, somatic form, mitochondrial	39	39	16.5968	16.977	16.4487	16.6409	16.7855	16.6447	16.6087	16.6757	16.5697	16.3558	16.807	16.7254	16.2562	16.6377	16.8556	16.4639	16.8297	16.8253	16.6227	16.5435	16.6691	16.7804	16.5518	16.6516	16.524	16.7651	16.3265	16.3304	16.9815	17.3811	16.7376	16.6745	16.3164	16.3083	16.4428	16.3255	16.1432	16.2276	16.4188	16.4247	16.1335	16.2081	16.4463	16.3486	16.6413
Q96HC4	PDLIM5	PDZ and LIM domain protein 5	39	39	13.8695	14.2868	13.9263	14.179	13.8466	13.8571	13.979	14.0277	13.9705	13.9017	13.9082	14.1337	13.9016	13.8898	13.9379	13.6165	17.2956	17.4123	14.1516	13.9804	13.7013	13.8635	14.0422	14.2558	13.8586	14.0809	13.9289	14.016	13.8468	13.909	13.843	13.813	13.7915	13.9213	13.835	13.7504	13.7259	13.9354	13.9699	13.833	13.8383	13.9482	13.8069	13.821	13.8873
P28340	POLD1	DNA polymerase delta catalytic subunit	39	39	14.5053	14.4446	14.3771	14.9246	14.7043	14.7537	14.799	14.8256	14.6636	14.5593	14.6077	15.1195	14.665	14.6296	14.9484	14.9012	14.5769	14.7704	14.5344	14.6207	15.0032	14.8108	14.8696	14.8397	14.824	14.6433	14.4422	14.7253	14.7201	14.903	14.5403	14.6607	14.6015	14.6329	14.7844	14.574	14.7708	14.5728	14.6474	14.4493	14.4571	14.6232	14.8669	14.4832	14.586
P30044	PRDX5	Peroxiredoxin-5, mitochondrial	39	39	17.0321	17.2308	16.7623	17.0235	16.4926	16.47	16.3888	16.8099	17.0817	16.625	16.9586	16.8593	16.4351	16.6586	16.7688	15.4695	16.7915	16.7583	16.8047	16.7222	17.1035	17.1366	16.7127	16.8304	16.5999	16.6384	16.2679	16.4189	16.4645	16.6194	16.2985	16.3231	16.4513	16.2812	16.2244	16.0197	16.2438	16.2254	16.2367	16.2606	15.1666	15.3106	16.3376	16.1922	16.8215
P60900	PSMA6	Proteasome subunit alpha type-6	39	39	17.6847	17.9123	18.0157	18.2198	17.796	17.3861	17.8514	18.2127	17.5095	17.1702	17.4388	17.9614	16.8967	17.1711	16.6648	16.2895	17.7671	17.7964	17.6796	17.8176	17.9251	17.7392	17.4011	17.4824	17.7189	17.751	16.7531	16.7975	17.5311	17.8103	17.4859	17.6474	16.6816	16.5755	17.439	17.4613	16.4972	16.3144	17.6238	17.8468	16.1527	16.2665	16.9257	16.8066	17.3948
P62191	PSMC1	26S proteasome regulatory subunit 4	39	39	16.2474	16.5724	16.6667	16.7063	16.5168	16.3136	16.3666	16.4591	16.4786	16.2783	16.6001	16.8881	16.4497	16.5004	16.7214	15.7603	17.2732	17.5185	16.4043	16.2896	16.6136	16.4093	16.8364	16.7063	16.5958	16.3283	16.0189	16.0145	16.3938	16.6276	16.1151	16.0768	15.8084	16.0202	16.4788	16.428	15.7899	16.0246	16.2086	16.4061	15.8941	15.865	15.8311	15.9546	16.4791
P18754	RCC1	Regulator of chromosome condensation	39	39	16.3227	16.2514	16.0705	16.4765	16.3103	16.3357	15.9467	16.2707	16.1336	16.0691	15.857	16.1265	15.9848	15.9827	15.841	15.9515	16.9251	16.864	16.5013	16.7729	16.4058	16.3303	15.9997	15.8065	16.5963	16.4075	15.8004	15.9493	16.3212	16.4986	16.3	16.0707	15.8411	15.9616	16.3738	16.1438	15.8972	15.7796	15.9277	16.1076	15.469	15.9614	15.9483	15.837	16.1315
Q9Y224	RTRAF	RNA transcription, translation and transport factor protein	39	39	15.845	16.1079	15.7559	16.0023	16.0299	15.7226	15.7439	15.753	16.0336	15.8104	15.5853	15.8943	15.7646	15.7575	15.6156	15.3611	16.5435	16.4485	15.6284	15.7187	15.9503	15.9715	15.8822	15.8162	15.9061	15.8473	15.5167	15.7512	15.9909	16.3422	15.7598	15.4719	15.3701	15.7005	15.5777	15.3587	15.3256	15.7596	15.6665	15.511	15.5327	15.5523	15.5481	15.6113	15.9909
Q96B97	SH3KBP1	SH3 domain-containing kinase-binding protein 1	39	39	16.9802	16.9703	17.2378	17.5705	16.8657	16.7886	16.9607	17.1376	17.0831	16.9877	17.0141	17.2764	17.1057	17.3087	17.1892	16.3975	16.6722	16.9541	16.8101	16.6448	16.8168	16.7817	17.6744	17.7457	17.0534	16.9896	16.9012	16.9727	17.0353	16.8755	16.8063	16.5387	16.5389	16.8438	17.0251	16.875	16.5625	16.8065	17.1856	17.0864	16.6182	16.8157	16.5415	16.8025	16.7418
P08621	SNRNP70	U1 small nuclear ribonucleoprotein 70 kDa	39	39	17.9051	18.1681	17.8063	18.4351	18.2925	18.1408	17.6179	18.3324	18.0654	17.6355	18.4297	18.8491	17.654	18.5443	18.0906	17.9663	18.4932	18.2657	18.0094	18.2222	18.1929	18.3687	18.4629	18.1407	17.9357	18.1016	17.6095	17.3793	17.952	18.5562	17.8581	18.133	18.0358	17.457	17.939	17.9546	17.8232	17.4098	17.5867	17.9258	17.5087	17.5177	17.8764	17.5124	17.7195
P62316	SNRPD2	Small nuclear ribonucleoprotein Sm D2	39	39	17.1084	17.5323	16.9304	17.5242	17.4775	17.2149	17.1613	17.5454	17.4767	16.7944	17.5348	17.6216	16.8074	17.433	17.5513	16.375	17.8013	17.6911	17.1711	17.4006	17.6323	17.5095	17.4017	17.2281	17.2892	17.2416	16.6781	16.7997	17.4812	17.7542	17.1427	17.1814	16.5599	16.5919	17.0682	17.0499	16.6498	16.4658	16.9688	16.9365	16.3986	16.4541	16.6587	16.6245	17.1796
Q9UHB9	SRP68	Signal recognition particle subunit SRP68	39	39	16.6649	16.8006	17.0226	16.9391	16.8715	16.8041	16.8259	16.7544	16.5648	16.6358	16.9488	16.9915	16.7318	16.7214	16.7385	16.3389	17.191	17.1766	16.9255	16.7411	16.9995	16.8992	17.0203	17.1615	16.8871	16.8879	16.8341	16.9767	16.9521	17.1609	16.8109	16.7543	16.5567	16.846	16.5179	16.7106	16.3176	16.7682	16.7448	16.7726	16.5591	16.5398	16.5342	16.9134	16.8674
P53999	SUB1	Activated RNA polymerase II transcriptional coactivator p15	39	39	17.9526	17.9645	17.8695	18.005	17.9785	17.6081	17.8586	17.9135	18.2622	17.9544	17.8229	17.9785	17.8641	18.0958	17.701	16.9124	18.1753	18.1135	17.8691	17.9707	17.9978	17.9605	17.9075	17.7697	18.3223	18.2879	17.5327	17.6126	17.8527	17.8257	17.9655	17.6846	17.4985	17.4204	17.7921	17.7747	17.3639	17.4063	17.7765	17.937	17.4794	17.5661	17.4978	17.5505	17.8217
P43405	SYK	Tyrosine-protein kinase SYK	39	39	15.8551	16.3691	16.3107	17.2271	15.9763	15.7071	16.337	17.0764	16.0581	15.8189	16.7571	17.3689	15.9535	16.8379	15.8087	15.3163	16.2599	16.353	15.9544	15.8952	16.0796	16.1626	17.0233	16.7802	16.0238	16.1654	15.8231	15.9916	16.0411	16.3653	15.9175	16.0481	15.8168	15.8147	16.4547	15.9982	15.6761	15.7535	16.3279	16.3	15.4702	15.5959	15.8738	15.6689	15.7048
Q9UPU5	USP24	Ubiquitin carboxyl-terminal hydrolase 24	39	39	13.6049	13.8097	13.5403	13.6328	13.4874	13.6748	13.5454	13.7403	13.4494	13.4815	13.9561	13.93	13.3166	13.9064	13.8269	13.6804	13.9637	13.9001	13.6905	13.7988	13.5392	13.5959	13.5504	13.7925	13.3709	13.8011	13.6483	13.4344	13.5103	13.662	13.3412	13.8011	13.7327	13.5265	13.6498	13.5874	13.8096	13.488	13.5067	13.5142	13.5874	13.5201	13.6817	13.4482	13.5514
P05771	PRKCB	Protein kinase C beta type	38	38	17.4597	17.1311	17.2174	17.1341	17.0682	16.7543	17.0409	16.8912	16.8225	16.757	16.5775	16.8855	16.7823	16.8074	16.636	16.5516	17.5674	17.4696	16.6664	16.5307	16.9075	16.9189	17.1715	17.0762	17.1421	16.9165	16.6946	16.7414	16.6644	16.6641	17.0065	16.9926	16.623	16.803	17.038	16.9037	16.6542	16.559	17.0992	17.2133	16.5284	16.6438	16.7819	16.6492	17.1682
O00170	AIP	AH receptor-interacting protein	38	38	15.8765	16.1224	15.7249	16.2349	15.6694	15.6317	15.707	16.0434	15.2954	15.1889	15.8772	16.3551	15.4741	16.0313	15.431	15.1105	16.2552	16.1154	15.8059	16.0437	15.9967	15.876	15.7824	15.7894	16.0562	16.2264	15.4455	15.2315	15.4916	15.7135	15.5264	15.7031	15.4192	15.1168	15.7134	15.7126	15.2007	15.0767	15.3347	15.7087	15.1705	15.0924	15.3254	15.1268	15.2828
P15144	ANPEP	Aminopeptidase N	38	38	13.2599	13.3573	13.2762	13.1089	13.5857	13.2898	13.2111	13.4677	13.2655	13.2721	13.7402	14.4384	13.4547	13.4487	13.6419	13.1447	13.1384	13.3269	13.1173	12.9817	13.9233	13.8309	13.5101	13.5961	13.1155	13.2446	13.0994	13.1696	13.3142	14.1523	13.3267	13.0366	12.9352	13.2044	12.957	13.1016	12.9407	13.1004	13.0727	13.1484	13.1078	13.0381	13.0855	13.4215	13.4965
O14617	AP3D1	AP-3 complex subunit delta-1	38	38	14.6473	14.9998	14.8292	14.978	14.7022	14.7477	14.6858	14.9067	14.6531	14.5294	15.1207	15.318	14.492	15.1662	15.1163	14.4762	15.1953	15.2329	14.6764	14.755	14.6758	14.8053	14.9711	15.0411	14.5447	14.6197	14.7473	14.4186	14.5457	14.7735	14.547	14.8176	14.726	14.5619	14.8367	14.6278	14.6011	14.4532	14.6645	14.7127	14.6644	14.7201	14.5998	14.6119	14.5055
P04632	CAPNS1	Calpain small subunit 1	38	38	15.9473	16.1669	16.5036	17.3759	16.3234	15.9743	16.1149	16.7909	16.3091	16.0774	16.8591	17.7266	16.1993	16.638	16.2703	15.7892	17.5326	17.5268	16.0048	15.749	16.6936	16.6977	17.0169	16.8884	15.8542	16.0738	16.1791	16.3402	16.0984	16.4462	15.8018	15.9086	15.8887	16.0186	16.0234	15.7617	16.0017	15.9345	16.0547	15.9138	15.7239	16.0158	16.0764	16.0608	16.0082
Q9NX63	CHCHD3	MICOS complex subunit MIC19	38	38	17.1604	17.313	17.0548	17.1401	17.4113	17.3579	17.0251	17.2837	17.0186	16.8216	17.2379	17.2203	16.9541	17.0594	17.4665	16.7502	17.0909	17.0736	17.2915	17.3532	17.2316	17.2202	16.8688	17.0996	17.059	17.2566	16.9142	16.8807	17.2204	17.2437	17.1216	17.3303	16.8947	16.8681	17.2658	17.1832	16.9899	16.7621	16.9375	16.9299	16.703	16.7666	16.8519	16.7394	16.9594
P63241	EIF5A	Eukaryotic translation initiation factor 5A-1	38	38	18.2251	18.6148	18.1733	18.8374	18.3617	18.0898	17.9569	19.0244	17.9159	17.7028	18.6309	18.8991	17.9324	18.7457	18.5019	17.3885	18.8698	18.6677	18.0087	17.9888	18.6669	18.6706	18.8049	18.7261	18.1358	18.1472	17.8419	17.8952	17.9858	18.334	17.837	17.5521	17.6218	17.4393	17.7764	17.814	17.4776	17.5578	17.6903	18.0026	17.3714	17.462	17.7532	17.9307	17.7799
P49773	HINT1	Histidine triad nucleotide-binding protein 1	38	38	19.1802	19.1375	18.4842	18.2193	18.5044	18.588	18.5199	18.43	18.2008	18.3678	18.1717	18.0108	17.9588	17.8851	17.8217	17.7842	18.8861	18.7367	19.169	19.2816	19.0213	19.0718	17.8684	18.0343	19.1866	19.0819	18.0622	18.082	18.4083	18.1771	18.7781	18.6276	17.9312	17.8381	17.9221	18.2062	17.9324	17.9641	18.5226	18.6337	17.7891	18	18.1731	18.3018	18.8273
P26583	HMGB2	High mobility group protein B2	38	38	17.5986	18.5882	18.8608	19.3793	19.0519	18.3914	17.5882	18.936	18.6948	17.5054	19.4832	19.7159	19.0678	19.729	20.2801	17.6634	19.653	19.5957	17.7495	17.9124	19.1155	19.0807	19.8562	20.0272	18.6126	18.9337	17.594	17.6958	18.3594	18.8979	17.7321	17.8425	18.1559	17.9892	17.5678	17.4118	17.8494	17.7009	17.9802	18.3118	17.9409	18.3129	17.875	18.0684	18.189
P27816	MAP4	Microtubule-associated protein 4	38	38	15.3849	15.6428	15.5005	16.1022	15.3032	15.3417	15.1753	15.8592	15.2777	14.9997	15.7086	16.4265	15.0148	15.5906	16.396	15.2733	15.8084	15.8296	15.4552	15.475	15.4483	15.5627	15.6624	15.9603	15.3039	15.5049	15.1453	15.1359	15.1119	15.7522	15.1586	15.4675	15.0893	15.1334	15.0073	15.186	15.1206	14.9328	15.2451	15.344	15.1127	14.9403	15.1458	15.2034	15.6519
P43490	NAMPT	Nicotinamide phosphoribosyltransferase	38	38	16.9272	17.4012	17.5749	18.0934	17.3686	17.14	17.6162	18.9874	17.6687	16.9415	17.922	18.4522	17.3083	18.4522	17.3883	16.3895	17.7183	17.5767	16.9365	16.8247	17.3799	17.67	18.1599	18.0153	16.9001	16.9245	17.142	17.2182	16.6399	16.7371	16.9629	16.9838	17.5186	17.1461	17.0606	16.9702	17.4806	17.4108	17.4325	17.797	16.5682	16.4971	17.3088	17.4149	17.0256
Q99733	NAP1L4	Nucleosome assembly protein 1-like 4	38	38	17.3316	17.4017	17.2957	17.2509	17.2136	17.2346	17.2489	17.3124	17.0194	16.9805	17.1628	17.0961	16.9841	17.3071	16.9467	16.5355	17.8404	17.6774	17.5496	17.5647	17.6424	17.7532	17.0572	17.2998	17.53	17.7653	17.1847	17.0576	17.2627	17.3105	17.2443	17.3591	16.8344	16.735	17.1404	17.2195	16.8174	16.8175	17.0198	17.1229	16.6097	16.8072	16.9877	17.161	17.1512
P55809	OXCT1	Succinyl-CoA:3-ketoacid coenzyme A transferase 1, mitochondrial	38	38	16.7051	16.4621	16.831	16.724	16.6292	16.7588	16.5681	16.4899	16.6276	16.5806	16.6753	16.6477	16.6504	16.9682	16.9969	16.2237	17.5609	17.7182	16.8556	16.7706	16.7838	16.7379	16.8289	16.8682	17.0199	17.0339	16.5182	16.3525	17.0221	17.2277	17.0284	16.7898	16.3753	16.482	16.7679	16.77	16.2467	16.6177	16.5756	16.7291	16.434	16.1117	16.1341	16.6019	16.7869
Q13153	PAK1	Serine/threonine-protein kinase PAK 1	38	38	15.812	15.6009	15.9081	16.2404	15.6311	15.5049	15.6861	16.0274	15.4874	15.4142	15.7555	16.1136	15.5095	15.899	15.4245	15.4617	15.8207	15.7752	15.6527	15.6289	15.7779	15.6624	16.0838	15.944	16.3346	16.4023	15.5399	15.7107	15.6385	15.987	15.6947	15.758	15.451	15.7075	15.839	15.4868	15.5037	15.5479	15.9654	15.7859	15.3814	15.5063	15.5705	15.5067	15.582
P12004	PCNA	Proliferating cell nuclear antigen	38	38	18.5274	18.4483	18.3482	18.4357	18.6204	18.7775	18.1143	18.5388	18.3242	18.2076	18.3968	18.685	18.4392	18.5898	18.7578	18.4895	18.8014	18.7902	18.8664	19.0242	19.1363	19.0672	18.8198	18.9037	18.9596	19.4819	18.4475	18.2108	18.4062	18.6184	18.5556	18.545	18.6067	18.3047	18.3408	18.4479	18.3136	18.228	18.3199	18.4348	18.1628	18.2093	18.5196	18.3259	18.0917
Q9H2U2	PPA2	Inorganic pyrophosphatase 2, mitochondrial	38	38	16.031	16.5142	16.1779	16.8941	16.289	16.195	15.7059	16.6493	16.277	15.786	16.436	16.9216	15.7029	16.4949	16.7842	15.6612	16.635	16.6463	15.9783	16.2573	16.0934	16.1353	16.5124	16.6635	15.6995	16.0784	15.6	15.5429	16.2134	16.8763	15.8617	16.058	16.081	15.5732	16.1835	16.0937	15.8549	15.5993	15.74	16.065	15.4661	15.3867	15.8539	15.8084	15.749
Q15008	PSMD6	26S proteasome non-ATPase regulatory subunit 6	38	38	16.5019	16.7252	16.5358	16.9281	16.6434	16.4464	16.5639	16.6937	16.5633	16.5638	16.648	17.0043	16.3656	16.9106	17.0381	16.2617	17.0193	16.9159	16.4439	16.6892	16.6067	16.6552	17.0535	16.9815	16.424	16.4774	16.451	16.6857	16.4326	16.6608	16.3854	16.3641	16.1362	16.5202	16.5001	16.4208	16.3292	16.3938	16.5441	16.4455	16.2279	16.2915	16.4172	16.2977	16.5971
Q14498	RBM39	RNA-binding protein 39	38	38	17.5349	17.5973	17.3967	17.61	17.4309	17.2756	17.3065	17.2251	17.5791	17.4086	17.1113	17.601	17.4302	17.196	17.4126	16.9267	17.932	17.9462	17.4866	17.437	17.6062	17.441	17.6016	17.454	17.9698	17.8582	17.2542	17.3372	17.619	17.7756	17.5874	17.2581	17.181	17.4554	17.3073	17.2185	17.1451	17.3638	17.3118	17.2316	17.0205	17.1862	17.2243	17.3014	17.3621
P62910	RPL32	60S ribosomal protein L32	38	38	17.1698	17.1283	16.6932	16.5533	16.7958	16.7193	17.0471	16.9945	16.6001	16.4161	16.7569	16.6766	16.2225	16.5446	16.4897	15.9553	17.0133	16.7059	16.4562	16.796	16.7573	16.916	16.5404	16.6847	17.0783	16.9445	16.3258	16.3078	16.6244	16.6862	16.5405	16.6242	16.1133	16.1479	16.6045	16.6773	16.0778	16.1511	16.5812	16.6427	15.9009	16.0035	16.2156	16.3048	16.6414
P62249	RPS16	40S ribosomal protein S16	38	38	20.9338	20.5151	19.786	19.8597	20.0487	20.1545	20.2947	20.4009	19.6392	19.6134	19.5264	19.5493	19.0586	19.5825	19.5895	18.8332	20.1684	20.0732	20.6826	20.6412	19.952	20.1266	19.5596	19.6248	21.2975	21.2395	19.5004	19.5475	20.2257	20.3141	20.6525	20.2323	19.1243	18.986	20.4236	20.4635	19.1503	18.8618	19.9847	20.0654	18.3877	18.4059	19.2621	19.2306	19.7722
Q92922	SMARCC1	SWI/SNF complex subunit SMARCC1	38	38	16.4161	16.897	16.1818	16.4283	16.7698	16.6165	16.2258	16.6698	16.6421	16.3806	16.5278	16.9917	16.2527	16.4761	16.6049	15.8096	16.5922	16.6535	16.7446	16.8556	16.928	16.7769	16.6167	16.4041	16.6691	16.7043	15.89	16.0561	16.8639	17.0901	16.4503	16.595	16.028	16.0337	16.2771	15.987	15.9662	15.9634	16.0802	16.0395	15.6739	15.9723	16.1102	16.0189	16.0366
P42224	STAT1	Signal transducer and activator of transcription 1-alpha/beta	38	38	14.6627	14.9602	15.0514	15.7696	14.8084	14.8685	14.7644	15.4272	14.9355	14.7501	15.2181	15.5313	14.8032	15.2417	15.4678	14.8074	15.5944	15.4485	14.8155	14.8285	14.8066	15.0293	16.1434	16.0775	14.6825	14.9079	15.0103	15.0042	14.9147	15.5549	14.7554	14.8058	14.8247	14.9046	14.5657	14.7207	14.8951	14.758	14.92	14.693	14.8364	14.7967	14.9276	14.6897	14.728
P26368	U2AF2	Splicing factor U2AF 65 kDa subunit	38	38	17.6816	18.1286	17.6722	17.9394	17.8821	17.6229	17.5247	17.7436	17.908	17.436	17.6871	17.9314	17.235	17.678	17.6429	16.7063	17.8429	17.7925	17.5155	17.6873	18.1627	18.156	17.7655	17.614	17.7698	17.9448	17.1256	17.2601	17.7285	18.0541	17.7194	17.5456	16.8708	17.3279	17.6558	17.2438	16.8618	16.8998	17.3959	17.3758	16.8501	16.8105	17.2257	17.0466	17.7221
P15498	VAV1	Proto-oncogene vav	38	38	15.3653	15.3836	15.4659	15.6268	15.1969	15.1981	15.1386	15.426	15.3043	15.1722	15.5092	15.9337	15.1358	15.6943	15.5054	14.8686	15.5474	15.6274	15.2016	15.097	15.1341	15.157	15.9316	15.8708	15.2313	15.287	15.1496	15.0613	15.1599	15.3003	15.0461	15.0332	14.9106	14.9673	15.1486	15.2345	15.1198	15.2593	15.1887	15.3274	15.128	14.8767	14.7167	15.1704	15.1138
Q13043	STK4	Serine/threonine-protein kinase 4	37	37	16.5239	17.1471	16.7675	17.719	16.6552	16.5103	16.4426	17.3068	16.7878	16.2491	17.1538	17.6841	16.6932	17.4081	16.9262	16.3485	17.6926	17.7682	16.2395	16.3742	16.547	16.5564	17.4133	17.6624	16.4111	16.5571	16.55	16.6407	16.4776	17.0792	16.1493	16.3281	16.2221	16.2287	16.714	16.1362	16.4893	16.2006	16.4178	16.411	15.9665	16.1014	16.2584	16.1489	16.5149
Q15027	ACAP1	Arf-GAP with coiled-coil, ANK repeat and PH domain-containing protein 1	37	37	17.311	17.4667	16.8441	16.9005	16.7771	16.7961	17.0377	17.0196	16.8916	16.8937	16.8707	17.1251	16.8329	17.1101	16.6158	16.5345	17.0453	17.2436	16.8533	16.8139	16.8306	16.8068	16.9051	17.022	17.0397	17.2208	16.6098	16.5799	17.0729	17.4555	16.9245	16.8023	16.6044	16.6252	16.8153	16.7934	16.6113	16.6584	16.8391	16.8446	16.5104	16.6084	16.6633	16.5315	16.9881
O60488	ACSL4	Long-chain-fatty-acid--CoA ligase 4	37	37	15.0523	15.3537	15.3319	15.7014	15.3409	15.3288	15.0528	15.6568	15.1789	15.1531	15.6179	15.8128	15.2132	15.4654	15.732	15.1842	16.341	16.521	15.051	15.2647	14.9644	15.483	15.863	15.7969	15.1209	15.1214	15.3753	15.1087	15.1774	15.4763	15.1912	15.2191	15.3237	15.0916	15.2853	15.1014	15.1821	15.1158	15.1704	15.0471	15.1929	14.9781	15.3385	15.0573	14.9494
O00203	AP3B1	AP-3 complex subunit beta-1	37	37	15.9684	16.2137	16.0664	16.6542	16.2452	16.2029	16.1123	16.7388	15.9869	15.8257	16.5948	16.9227	15.9105	16.5716	16.6125	16.1513	17.076	17.4502	15.9232	16.258	16.2809	16.3489	16.7632	16.7534	16.0553	15.9884	15.9087	15.875	16.1391	16.5204	15.9017	16.1661	16.2588	15.8162	16.3046	16.0075	16.097	15.7107	16.2014	15.9809	15.8477	15.932	16.0936	15.7146	15.9526
Q96P48	ARAP1	Arf-GAP with Rho-GAP domain, ANK repeat and PH domain-containing protein 1	37	37	16.1579	16.2414	16.6392	16.6032	16.0414	16.1245	16.1887	16.2179	16.0513	16.0564	16.4953	16.5549	16.3643	16.4506	16.1032	15.7525	16.2441	16.2047	16.3356	16.1894	15.9008	16.2067	16.8092	16.6387	16.0654	16.3424	16.3157	16.1046	15.8844	15.9633	15.8367	15.9667	16.298	16.1572	16.5567	16.4919	16.3448	16.1284	16.3549	16.5483	15.8728	15.831	15.9888	16.3664	16.0244
P42331	ARHGAP25	Rho GTPase-activating protein 25	37	37	16.2709	16.6886	16.2903	16.6975	16.0615	16.2355	15.9201	16.6616	16.0141	15.8883	16.4788	16.8145	15.8532	16.4726	16.1206	16.0554	17.6	17.7474	16.3931	16.403	16.6253	16.7366	16.3651	16.3879	16.5736	17.1836	16.0136	16.0147	16.0174	16.565	16.076	16.5464	15.94	15.8262	16.2033	15.9409	16.0685	15.7361	16.0326	16.2002	15.7946	15.9421	16.044	15.9494	16.1069
P00966	ASS1	Argininosuccinate synthase	37	37	13.0742	13.1665	13.0061	13.0434	12.8879	13.2478	12.9216	13.3546	12.8732	12.9127	13.3502	13.1271	12.9078	13.3606	13.2893	13.2977	13.0443	13.102	13.1186	13.3014	13.0595	13.3028	12.9282	13.1254	12.9592	13.1867	13.0651	12.9316	13.0967	13.3843	12.8494	13.2449	13.3962	12.9104	13.1855	13.0959	13.3036	13.0617	12.9233	13.0771	12.9899	12.9527	13.136	13.0084	12.9457
P49589	CARS	Cysteine--tRNA ligase, cytoplasmic	37	37	15.4482	15.6283	15.2559	15.5086	15.2326	15.4263	15.2241	15.5805	15.1626	15.0582	15.2868	15.8501	14.9891	15.4924	15.6134	15.1043	16.0651	16.1212	15.4992	15.44	15.262	15.4686	15.5983	15.7825	15.5832	15.6384	15.1976	15.0233	15.2465	15.4966	15.3081	15.2373	15.0906	15.015	15.0962	15.439	15.0658	15.0213	15.1487	15.5104	15.0732	14.9919	15.0525	15.2607	15.2829
P23786	CPT2	Carnitine O-palmitoyltransferase 2, mitochondrial	37	37	15.1058	15.5437	15.206	15.6853	15.4327	15.0369	15.2512	15.5364	15.461	15.1867	15.036	15.606	15.2929	15.47	15.699	15.2112	15.7234	15.925	15.2308	15.0602	15.4346	15.1661	15.6707	15.6383	15.1957	15.0823	15.194	15.1663	15.2106	15.884	15.2085	15.1292	15.3517	15.4302	15.3088	15.0773	15.1575	15.1975	15.2305	15.0229	15.2327	15.3558	15.2687	15.0538	15.5296
Q13347	EIF3I	Eukaryotic translation initiation factor 3 subunit I	37	37	16.1426	16.6392	16.0549	16.5535	16.3656	16.0037	16.513	16.7865	16.0533	15.9661	16.231	16.4693	16.2096	16.3115	16.0234	15.7408	16.6326	16.4138	16.1464	16.2311	16.4297	16.2656	16.4526	16.1947	16.4792	16.2381	15.9939	16.1409	16.241	16.7366	16.3884	16.2848	15.9187	16.1658	16.2866	16.2994	16.0009	15.946	16.4294	16.2587	15.8515	15.9332	16.3385	15.9708	16.3279
Q9Y2J2	EPB41L3	Band 4.1-like protein 3	37	37	14.3664	14.229	14.6268	14.7668	14.4588	14.4326	14.4105	14.5204	14.5216	14.5835	14.156	14.5078	14.4775	14.1798	14.3317	14.3036	14.2039	14.3212	14.2419	14.248	14.6361	14.526	14.9845	14.7758	14.4978	14.1315	14.2621	14.5495	14.447	14.5127	14.6188	14.4702	14.1519	14.4808	14.7163	14.3274	14.3124	14.2063	14.7235	14.4469	14.1684	14.5697	14.4454	14.3034	14.5294
O75955	FLOT1	Flotillin-1	37	37	16.1903	16.1465	16.7515	17.1088	16.8414	16.8352	16.5972	17.2049	16.6551	16.4258	16.8543	17.4135	16.6585	16.9936	16.0588	16.131	17.4729	17.5777	16.1707	16.0927	17.0064	16.6705	17.2704	16.9441	16.8849	16.7272	16.2288	16.3262	16.8203	16.9824	16.5296	16.438	16.2201	16.3218	16.9595	16.6651	16.3767	16.4591	16.776	16.6971	16.1099	16.348	16.4194	16.2072	16.3859
Q14254	FLOT2	Flotillin-2	37	37	15.9252	15.7609	16.4017	16.6087	16.2501	16.302	16.2368	16.5703	16.1881	15.902	16.8776	16.9655	16.3674	17.0942	16.1018	15.7603	16.7883	16.8289	16.1456	15.8198	16.3928	16.3901	16.9298	16.8884	16.3759	16.4191	16.3623	16.1811	16.3446	16.4928	16.0661	15.9839	16.0559	16.0215	16.2509	16.115	15.974	16.1335	16.0837	16.3422	15.8757	15.7866	15.9898	16.2244	16.008
Q8TEQ6	GEMIN5	Gem-associated protein 5	37	37	14.6042	14.8102	14.6105	14.6553	14.5262	14.8259	14.5206	14.6428	14.4663	14.4619	14.7815	14.7825	14.4414	14.9013	14.9233	14.615	14.8263	14.8663	14.6404	14.8127	14.6382	14.7474	14.6005	14.6544	14.4962	14.6143	14.5872	14.5245	14.6121	14.9818	14.5365	14.8654	14.7647	14.4797	14.7891	14.6741	14.729	14.6551	14.5237	14.6671	14.5199	14.6442	14.6527	14.5397	14.487
P52790	HK3	Hexokinase-3	37	37	13.2615	13.3497	13.7938	14.544	13.1113	13.2949	13.4948	13.6894	13.3212	13.2568	13.4352	13.8664	13.3282	13.5763	13.3092	13.3137	13.1952	13.1297	13.3422	13.2048	13.0261	13.2196	13.7107	13.7825	13.0626	13.2979	13.4266	13.3131	13.1279	13.112	13.2098	13.2782	13.5499	13.111	13.5296	13.3709	13.1999	13.1799	13.7323	13.6591	13.0413	13.2116	13.2017	13.2943	13.0917
Q12905	ILF2	Interleukin enhancer-binding factor 2	37	37	17.399	17.8544	17.0172	17.5104	17.2979	17.1888	17.1916	17.544	17.6518	17.5091	17.3444	17.8389	17.0148	17.3578	17.301	16.1019	18.0583	17.8835	17.0928	17.3092	17.1639	17.2013	17.5073	17.4072	17.3212	17.3889	16.9249	17.1259	17.1359	17.6188	17.0767	17.0442	16.746	16.7802	17.1563	16.8591	16.2381	16.7995	16.7565	16.8814	16.5972	16.3415	16.7316	16.866	17.4182
P31153	MAT2A	S-adenosylmethionine synthase isoform type-2	37	37	16.8097	17.0656	16.6114	16.9543	16.8446	17.0527	16.6303	17.0057	16.6366	16.5822	16.9314	17.3918	16.8092	17.1298	17.2268	16.2497	17.4024	17.3145	16.6733	16.8503	17.0339	17.2359	17.3055	17.3282	16.8812	16.7937	16.5799	16.4986	16.6656	16.9788	16.799	16.8333	16.5543	16.5942	16.7324	16.6617	16.5472	16.4164	16.5755	16.5938	16.3109	16.3186	16.8417	16.5248	16.5846
Q96RQ3	MCCC1	Methylcrotonoyl-CoA carboxylase subunit alpha, mitochondrial	37	37	16.1916	16.423	16.0289	16.2457	16.4539	16.5029	15.9142	16.3046	16.0521	15.8171	16.1844	16.3287	15.9873	16.0316	16.2588	15.6076	16.211	16.3307	16.2165	16.382	16.2636	16.0497	15.988	15.9059	16.2869	16.1387	15.7528	15.8555	16.4406	16.8763	16.3303	16.2057	15.6882	15.7218	15.9797	15.9488	15.5556	15.7224	15.701	15.9953	15.3821	15.6466	15.7668	15.7164	16.0817
Q86UE4	MTDH	Protein LYRIC	37	37	15.0529	15.5425	15.1076	15.636	15.5919	15.1423	15.3326	15.8757	15.3849	15.293	15.292	16.0839	15.2652	15.4602	15.7474	15.213	15.853	15.9143	15.1818	15.1897	15.521	15.55	15.7941	15.7873	15.3335	15.2037	14.9822	15.2109	15.3402	15.6104	15.0954	15.2013	15.0569	15.1755	15.3771	15.0962	15.2244	15.0967	15.1824	15.2105	15.0224	15.1564	15.3807	14.9215	15.3002
Q05655	PRKCD	Protein kinase C delta type	37	37	16.5281	16.5398	16.6276	16.9252	16.2134	16.0865	16.2345	16.451	16.1337	16.1164	16.4249	16.7317	16.3731	16.654	16.181	15.8947	17.2192	17.2747	16.5416	16.3416	16.1857	16.0995	16.8778	16.8484	15.8737	15.9137	16.0459	16.1272	15.9766	16.2658	16.0457	16.0038	16.6213	16.186	16.9266	16.7044	16.0252	15.9398	16.6256	16.8805	15.9168	15.8562	16.1276	15.9593	15.8316
Q15907	RAB11B	Ras-related protein Rab-11B	37	37	18.6131	18.7775	18.835	18.8742	18.5511	18.6816	18.5936	18.9413	18.5539	18.475	18.8084	18.944	18.3789	18.921	18.7476	18.6832	19.8605	19.9797	18.544	18.6937	18.801	18.6863	18.572	18.7249	18.548	18.7278	18.4772	18.3523	18.6585	18.7038	18.5792	18.7469	18.7389	18.372	18.6677	18.5498	18.6569	18.411	18.3808	18.794	18.4913	18.419	18.6611	18.3045	18.3448
Q96PK6	RBM14	RNA-binding protein 14	37	37	17.9248	17.7472	17.8477	17.5807	17.4035	17.8661	17.3053	17.5718	17.4829	17.3728	17.894	17.8684	17.3877	17.8674	17.7924	17.1722	18.0948	17.9449	18.074	18.2177	17.8679	17.9819	17.4473	17.6788	18.2387	18.1915	17.3395	17.0951	17.7702	17.7597	17.8159	17.9441	17.5645	17.0983	17.4544	17.6204	17.3197	17.0886	17.2621	17.6519	16.837	16.8535	17.3842	17.361	17.4421
P62888	RPL30	60S ribosomal protein L30	37	37	19.8787	19.3835	19.1494	18.8803	19.5964	19.5259	19.7791	19.6347	18.9937	18.9732	18.8655	18.9124	18.5299	18.765	18.1112	17.7684	18.8651	18.7071	19.8819	19.7153	19.517	19.5306	18.7034	18.8159	19.9954	19.7493	18.4209	18.704	19.4856	19.2818	20.1443	19.8214	18.3324	18.2743	19.5259	20.1431	18.2063	17.8178	19.4541	19.4946	17.0873	17.3201	18.9265	18.548	19.3024
Q15637	SF1	Splicing factor 1	37	37	17.0019	17.2556	16.9714	17.1509	17.0913	17.1375	16.7452	16.991	16.9402	16.8495	16.9499	17.204	16.8164	16.9973	17.0178	16.389	17.3938	17.6434	16.9941	17.043	17.396	17.2346	17.1858	16.9388	17.0866	17.129	16.7318	16.6142	17.1226	17.2784	17.1243	17.0773	16.6692	16.4649	16.9676	16.9095	16.3623	16.6909	16.9813	17.0904	16.6665	16.5054	16.5779	16.7868	17.1955
P18583	SON	Protein SON	37	37	17.8173	17.5828	17.5063	17.7971	17.8448	17.277	17.682	17.6244	17.7156	17.6756	17.3635	17.9114	17.5889	17.3844	17.6483	17.1676	18.2106	18.3783	17.8588	17.5849	17.959	17.7145	18.0765	17.5933	18.1185	17.8826	17.1877	17.6119	18.0747	18.1743	17.8975	17.6918	17.1383	17.657	17.7234	17.6818	17.3012	17.3607	17.5483	17.5489	16.9903	17.3254	17.4207	17.4402	17.7076
P50502	ST13	Hsc70-interacting protein	37	37	18.0373	18.1766	17.7944	17.9025	18.0181	17.6917	17.5822	17.7064	17.8232	17.62	17.8137	17.9659	17.5715	17.8399	18.0816	17.2516	18.4202	18.2762	17.9156	17.9458	18.7195	19.0543	17.9935	18.1636	18.0282	18.349	17.4738	17.3901	17.7994	17.7775	17.8977	18.038	17.4192	17.2973	17.6004	17.6735	17.4464	17.3818	17.6451	17.9033	17.1792	17.2623	17.5222	17.6105	17.9275
Q9NYL9	TMOD3	Tropomodulin-3	37	37	17.73	17.8623	17.8509	18.2636	17.7361	17.8974	17.8176	18.16	17.7317	17.6482	18.0794	18.6849	17.6751	18.113	18.2201	17.684	18.8052	18.638	17.5556	17.4782	18.1281	18.0576	18.362	18.0689	17.6056	17.7358	17.5288	17.629	17.7451	18.2243	17.7836	17.9636	17.686	17.4939	18.147	17.8613	17.657	17.3477	17.8229	17.8872	17.3942	17.4497	17.7958	17.718	17.8067
P63279	UBE2I	SUMO-conjugating enzyme UBC9	37	37	18.4657	18.8609	18.0208	18.8702	18.6204	18.2493	18.3041	18.759	18.3988	18.027	19.0643	19.4932	18.4761	19.1571	18.9502	17.9771	19.1149	18.9697	18.2663	18.48	19.0719	18.8175	19.1154	19.2408	18.5168	18.4977	18.2364	18.2994	18.1441	18.6902	18.2613	18.2274	18.0034	18.0987	17.9066	17.8049	18.2468	18.0163	18.1143	18.1298	18.0684	18.1838	18.3287	18.2902	18.5271
P55263	ADK	Adenosine kinase	36	36	15.1525	15.5416	15.0414	15.5861	15.1409	15.045	15.1213	15.686	15.2218	15.0418	15.2118	15.6495	14.8178	15.5592	15.6804	14.8154	15.5009	15.345	15.1531	15.183	15.1851	14.996	15.6931	15.5417	15.1688	15.1146	14.7757	15.23	14.8854	15.3766	14.9515	14.9977	14.7121	14.9713	15.1386	14.879	14.9214	14.8903	15.1791	14.9912	14.6709	14.9343	14.9674	14.8325	15.2465
Q02252	ALDH6A1	Methylmalonate-semialdehyde dehydrogenase [acylating], mitochondrial	36	36	17.165	17.8359	16.8624	17.0766	17.5132	17.284	16.4001	16.6168	17.0097	16.7055	16.957	16.9583	16.9858	17.2211	17.4394	16.694	17.5424	17.6311	17.2211	17.0541	17.108	17.0929	16.9328	17.0926	17.0061	17.243	16.4627	16.4458	17.3085	17.7888	17.3901	17.2995	16.6489	16.363	16.6375	16.3224	16.3269	16.4836	16.3558	16.5221	16.2681	16.0902	16.6409	16.5734	16.8764
Q8NBJ5	COLGALT1	Procollagen galactosyltransferase 1	36	36	17.4417	17.4248	18.0531	18.4789	17.907	17.993	18.1244	18.3502	17.2069	17.2048	18.0271	18.4089	17.4004	17.7172	17.5979	17.6071	17.6157	17.699	17.6139	17.512	17.7892	17.8329	17.941	17.7869	17.3966	17.4045	17.4795	17.764	17.573	17.8869	17.5655	17.7907	17.7488	17.7301	18.1817	17.7413	17.5455	17.2297	17.6545	17.4479	17.1569	17.5156	17.8473	17.3486	17.2856
P21964	COMT	Catechol O-methyltransferase	36	36	16.7245	16.9453	16.8	17.2449	16.7738	17.0151	16.5009	17.0861	16.5398	16.0036	17.2079	17.8434	16.4286	17.2191	17.3401	16.356	16.8732	16.6665	16.6147	16.7399	17.1657	17.1811	16.7459	16.9573	16.1822	16.4888	16.3366	15.9478	16.2896	16.6327	16.4119	16.5775	16.3086	15.9843	16.2447	16.4635	16.268	15.9572	15.9978	16.4862	16.4579	16.2882	16.2737	16.3962	16.7723
Q13561	DCTN2	Dynactin subunit 2	36	36	17.3046	17.752	17.7295	17.8609	17.5824	17.499	17.4552	17.8404	17.3118	17.0981	17.9459	18.1689	17.2911	17.9156	17.4946	16.6776	18.8608	18.8466	17.5278	17.5175	17.4815	17.7408	18.0439	17.9301	17.5194	17.5784	17.2085	16.9471	17.658	17.9329	17.24	17.4113	17.1667	16.9179	17.705	17.5386	17.0167	16.9636	17.3705	17.5617	16.8047	16.6696	17.1922	17.0725	17.1998
O43491	EPB41L2	Band 4.1-like protein 2	36	36	15.2579	15.4011	15.3102	15.7688	15.7471	15.58	15.5516	15.9432	15.493	15.5102	15.9018	16.1147	15.371	15.8123	15.4922	15.7931	15.25	15.5247	15.4256	15.7042	15.745	15.7148	15.773	15.6744	15.455	15.3831	15.3446	15.5704	15.5867	16.0034	15.3567	15.8325	15.5509	15.6145	15.7463	15.3163	15.8814	15.5844	15.6391	15.2619	15.2562	15.6485	15.7362	15.2731	15.7092
O60234	GMFG	Glia maturation factor gamma	36	36	18.7597	18.4111	18.9669	19.005	18.5922	18.345	18.423	18.5708	18.2764	18.0229	18.4966	18.3375	18.2381	18.4198	17.9751	17.5521	18.592	18.4792	18.3868	18.4497	18.5619	18.5429	18.4245	18.4356	19.0499	19.0214	18.0137	17.999	18.1888	18.1282	18.3458	18.1332	17.8967	17.7795	18.5394	18.7279	17.7001	17.9104	19.3524	19.1921	17.2763	17.35	17.9979	18.174	18.307
P31942	HNRNPH3	Heterogeneous nuclear ribonucleoprotein H3	36	36	17.6481	17.3359	17.2817	17.2324	17.5412	17.4343	17.418	17.1047	17.4552	17.4438	17.0532	17.5176	17.3498	17.0672	16.9628	16.819	17.7957	17.883	17.4513	17.4598	17.7031	17.5535	17.3027	17.127	17.7757	17.6422	17.2565	17.2299	18.0598	17.8256	17.6883	17.6662	16.9905	17.2121	17.2194	17.3954	16.8822	17.279	17.3499	17.5139	16.9548	16.9428	17.1326	17.4233	17.6126
Q99714	HSD17B10	3-hydroxyacyl-CoA dehydrogenase type-2	36	36	17.7634	18.3714	17.9979	18.2728	18.3847	18.3508	17.427	18.1292	18.0739	17.6643	18.0044	18.1743	17.4791	18.2268	18.3976	16.9264	18.7382	18.7312	17.9699	18.09	18.1355	18.1542	18.2494	18.0181	17.6193	17.6569	17.2075	17.3106	18.1673	18.7154	17.4364	17.7226	17.3196	17.1546	17.5468	17.4816	16.9738	16.7652	17.2506	17.6714	16.9548	16.8775	17.3283	17.3565	17.3603
Q8N1G4	LRRC47	Leucine-rich repeat-containing protein 47	36	36	18.1491	18.0331	18.1339	17.9424	17.8524	17.9701	17.6142	17.656	17.5512	17.582	17.8431	18.119	17.7079	18.0177	17.6229	16.9406	18.5956	18.5243	18.0023	18.0396	18.1467	17.9783	17.7955	17.8424	18.1306	18.1499	17.5869	17.4353	18.0183	17.9799	17.6878	17.5415	17.3436	17.1064	17.6417	17.5655	17.1524	17.2457	17.6557	17.923	17.0752	17.0992	17.3769	17.6063	17.8392
Q9NZL9	MAT2B	Methionine adenosyltransferase 2 subunit beta	36	36	17.2803	17.2499	17.0376	17.2069	17.2863	17.1207	16.9136	17.0132	16.8854	16.8384	16.9613	17.1894	16.982	17.1649	16.8793	16.3366	17.2682	17.1418	17.2632	17.3015	17.4279	17.3565	17.2443	17.2425	17.1269	17.3629	16.6262	16.6347	16.958	17.0338	17.1503	17.2162	16.6123	16.497	16.8911	16.7918	16.4451	16.5115	16.8194	16.9808	16.3587	16.2664	16.8757	16.8673	17.0631
Q6XQN6	NAPRT	Nicotinate phosphoribosyltransferase	36	36	17.5622	17.2215	17.3223	17.3375	17.1649	17.3203	17.3434	17.3712	17.1017	17.1003	17.1012	16.9837	17.4982	17.3202	17.4073	17.1039	17.1054	17.1869	17.5936	17.4848	17.4941	17.5462	17.1373	17.1692	17.4196	17.4533	17.2146	17.2578	17.0519	16.8687	17.393	17.1712	17.1999	17.0817	17.109	17.4754	17.0222	17.0498	17.0622	17.4784	17.1105	16.9118	17.3412	17.3472	17.0546
Q9UKX7	NUP50	Nuclear pore complex protein Nup50	36	36	15.2667	15.7378	15.1761	15.4833	15.4073	15.2839	15.2887	15.614	15.281	15.063	15.5018	15.8825	15.0528	15.6754	15.5998	15.2339	15.9564	16.0328	15.1505	15.2893	15.6702	15.5545	15.7374	15.7439	15.3144	15.364	14.9757	15.1183	15.2199	15.7622	15.0091	15.1839	14.9632	15.1093	15.0865	14.9801	15.2213	15.1818	15.167	15.1297	14.8997	14.9996	15.002	14.9368	15.2055
P32119	PRDX2	Peroxiredoxin-2	36	36	15.8324	15.8881	16.2418	16.2533	16.5318	16.62	16.4923	16.7157	17.9333	17.3438	16.3627	16.4767	16.8149	17.5721	16.5234	16.0753	16.8067	16.6219	16.0665	16.1057	15.719	16.0851	15.8347	16.2085	18.0115	18.0857	16.0712	15.9201	17.5754	18.1113	16.7218	17.0474	15.9839	15.7928	15.6352	16.0107	16.4807	16.2213	16.3159	16.434	15.6543	15.4227	15.8637	15.9408	15.842
Q9ULZ3	PYCARD	Apoptosis-associated speck-like protein containing a CARD	36	36	16.2774	16.6771	16.8126	17.4102	15.9839	15.803	16.471	16.5921	16.0949	15.8106	16.7759	17.0868	16.4476	17.1089	16.5159	15.8335	16.3625	16.1751	16.1512	16.2399	15.9962	16.0463	17.5284	17.4393	16.1352	16.1837	16.2172	16.2245	15.7504	15.8137	15.6531	15.7649	16.489	16.1147	16.7513	16.4914	16.1763	15.8991	16.5497	16.5653	15.8809	15.8978	16.0881	15.7777	16.0795
P61313	RPL15	60S ribosomal protein L15	36	36	18.7166	18.531	18.5047	18.2852	18.5423	18.514	18.7245	18.6914	18.4394	18.7313	18.6946	18.5605	18.3662	18.3934	18.5556	18.6044	18.4634	18.6946	18.5565	18.5694	18.5738	18.5415	18.5414	18.6212	18.6891	18.5557	18.6983	18.8081	18.5076	18.3677	18.7333	18.9001	18.84	18.8542	18.7926	18.7371	18.4888	18.6325	18.7066	18.5713	18.5774	18.477	18.9428	18.6962	18.6885
O94979	SEC31A	Protein transport protein Sec31A	36	36	17.0576	17.3103	17.279	17.5214	17.1267	17.0031	17.0759	17.5211	17.395	17.0316	17.5173	17.9685	16.869	17.5487	17.565	16.6597	17.6439	17.8024	17.0847	17.2753	17.0283	17.2413	17.6539	17.7056	16.9248	17.0871	16.856	16.9224	16.9852	17.3555	16.8497	16.8908	16.7088	16.8545	16.9303	17.0531	16.7898	16.8929	16.9661	17.0672	16.9234	16.7828	16.6969	16.7893	16.9899
Q9UGP8	SEC63	Translocation protein SEC63 homolog	36	36	13.1237	13.1082	13.103	13.6279	13.4879	12.9857	13.3679	13.5261	13.4197	13.3808	13.2571	13.8438	13.369	13.247	13.4683	13.172	13.3857	13.5351	13.0753	13.1545	13.4161	13.0035	13.6434	13.5831	13.3368	13.1337	13.157	13.3485	13.1054	13.3937	13.2574	13.1252	13.0801	13.3038	13.3529	13.0105	13.2178	13.1186	13.3378	13.1452	13.128	13.5012	13.3776	13.0916	13.2438
Q9Y5X3	SNX5	Sorting nexin-5	36	36	17.5052	17.3619	17.9692	18.3266	17.6255	17.3639	17.7408	17.9747	17.4613	17.2701	17.6967	17.9167	17.7468	17.7097	17.6451	17.1448	18.0334	18.0387	17.6455	17.5813	17.6635	17.4445	18.0749	17.9529	17.4359	17.6249	17.5916	17.6611	17.3689	17.6137	17.3428	17.3887	17.655	17.5539	17.8509	17.6934	17.6744	17.4921	17.8235	17.8125	17.1428	17.194	17.5809	17.524	17.3395
O00267	SUPT5H	Transcription elongation factor SPT5	36	36	16.3587	16.4024	16.3809	16.4831	16.2385	16.4249	15.9698	16.5993	16.318	16.236	16.4077	16.5993	15.9882	16.6305	16.4727	16.2032	16.5083	16.3416	16.4269	16.3621	16.4641	16.4048	16.5454	16.4548	16.2314	16.4339	16.0261	16.045	16.2024	16.5978	16.403	16.7157	16.5039	15.8885	16.4997	16.3445	16.121	15.8442	16.2231	16.3248	15.9639	15.9868	16.2857	16.2473	16.2513
Q9UGI8	TES	Testin	36	36	16.5414	16.6688	16.4008	16.4661	16.1271	15.8238	16.2453	16.2847	16.0732	16.0727	16.2976	16.399	15.7485	15.8974	15.3251	15.3657	15.5498	15.6455	15.534	15.3508	17.1748	16.8605	15.9692	15.7917	15.6745	15.3857	15.6923	15.9088	15.8064	15.6967	16.416	16.2704	15.4178	15.7756	16.1119	15.8474	15.7307	15.9381	16.287	16.274	15.3408	15.5914	15.7957	15.8245	16.3595
O15042	U2SURP	U2 snRNP-associated SURP motif-containing protein	36	36	17.4961	17.6734	17.3888	17.6717	17.5354	17.6408	17.2718	17.675	17.6443	17.4242	17.629	18.1136	17.3959	17.8122	18.0491	17.1403	17.7748	17.6429	17.5442	17.6994	17.6679	17.6992	17.6856	17.8693	17.2742	17.7221	17.2608	17.1745	17.5948	17.9545	17.3792	17.6737	17.3249	17.2677	17.5172	17.5242	17.2377	17.345	17.1758	17.426	17.163	17.1481	17.2774	17.3616	17.3897
P17480	UBTF	Nucleolar transcription factor 1	36	36	16.3716	17.1061	16.201	16.4851	16.765	16.5608	16.0801	16.3487	17.054	16.3589	16.5428	16.9005	16.3129	16.9097	16.9568	15.8944	17.2866	17.5735	16.3328	16.4907	16.5753	16.6172	16.8314	16.8281	16.5928	16.7575	15.9984	15.7881	16.8232	17.4883	16.2153	16.177	16.1842	15.9329	16.0676	16.1116	16.0361	16.0904	15.7515	16.2954	16	15.7871	15.9303	16.1047	16.2336
P36543	ATP6V1E1	V-type proton ATPase subunit E 1	35	35	16.6332	16.8546	17.586	17.4142	16.6555	16.8727	17.2214	17.4186	16.7661	16.5692	17.3826	17.0511	17.2947	17.6752	17.4487	16.6849	16.7797	16.4971	17.2159	17.1732	16.7608	16.9892	17.5396	17.7745	16.2844	16.5472	17.0895	16.9967	16.555	16.9228	16.5075	16.8394	17.2982	16.9552	17.6307	17.4725	17.0294	16.7522	17.1757	17.2682	16.8371	16.6921	16.6635	16.8439	16.6882
Q9NZK5	ADA2	Adenosine deaminase 2	35	35	16.2632	16.3441	17.1155	17.9223	16.7354	16.4413	16.6335	16.712	16.4624	16.3217	16.5611	16.6977	16.843	17.0315	16.5369	16.3226	16.2952	16.269	16.3091	16.1131	16.5444	16.6056	18.5094	18.5304	16.3742	16.2508	16.4961	16.5516	16.2595	16.3617	16.2829	16.064	16.6499	16.6116	17.2656	16.8394	16.2368	16.3278	16.8491	16.7628	16.3885	16.2385	16.2731	16.3794	16.2616
P15121	AKR1B1	Aldose reductase	35	35	16.9036	17.1981	17.0876	17.5429	16.7943	16.2752	17.0709	17.1061	17.3383	17.0666	16.8544	17.253	17.1458	16.9803	16.4524	16.1174	18.8556	18.8913	16.8665	16.6297	16.5355	16.126	17.5457	17.3702	17.4501	17.5961	16.4563	16.8574	16.8654	16.6774	16.9373	16.3905	16.3113	16.6348	16.5	16.546	16.2677	16.735	17.0827	16.7947	16.367	16.3437	16.4048	16.5251	16.8058
P39687	ANP32A	Acidic leucine-rich nuclear phosphoprotein 32 family member A	35	35	18.6227	19.1803	18.4928	18.7256	18.7172	18.4458	18.1623	18.716	18.687	18.3032	18.4813	18.6796	18.3852	18.7274	18.4749	17.6851	19.0556	18.8803	18.6676	18.4292	19.0367	19.0619	18.4596	18.4279	18.6752	18.5247	18.2044	18.0777	18.3889	18.7302	18.167	17.999	17.9695	17.9628	17.9313	17.6998	17.964	18.1501	18.0252	18.0737	18.008	17.9987	18.3121	18.15	18.1203
O14497	ARID1A	AT-rich interactive domain-containing protein 1A	35	35	15.4451	15.7091	15.3328	15.5566	15.5064	15.5708	15.5319	15.3746	15.5194	15.3379	15.4939	15.8466	15.4323	15.6685	15.3721	15.1804	15.6194	15.6677	15.6766	15.6347	15.6307	15.6788	15.7292	15.7926	15.7642	15.7607	15.2433	15.3545	15.7346	15.7377	15.7739	15.4069	15.195	15.1733	15.4147	15.3873	15.3642	15.3233	15.2706	15.3671	15.1989	15.2236	15.3688	15.3226	15.1868
O15511	ARPC5	Actin-related protein 2/3 complex subunit 5	35	35	20.0507	20.0105	20.0438	19.584	19.7587	19.5332	20.5225	19.8191	20.1311	20.0187	19.5211	19.3312	19.8553	19.4903	19.7063	19.0752	19.8196	19.7084	19.8096	19.7316	19.7292	19.7936	19.5408	19.7006	19.8828	19.7451	19.8431	19.8265	19.7999	19.2165	20.0164	19.597	19.5254	19.452	20.1128	20.0366	19.3068	19.7356	20.3003	20.5926	19.2612	19.2449	19.5313	19.8197	20.008
P49407	ARRB1	Beta-arrestin-1	35	35	15.9047	16.176	16.0756	16.2897	15.4026	15.4409	15.4249	15.4389	15.3307	15.3087	15.8675	15.8069	15.5831	16.002	15.4012	15.087	16.6218	16.7054	15.723	15.9166	15.8956	15.8009	15.8447	15.7435	15.6393	15.7618	15.4694	15.4333	15.6563	15.7212	15.4453	15.4784	15.4372	15.5202	15.6483	15.4666	15.3903	15.2613	15.5718	15.5266	15.2022	15.3353	15.3689	15.3644	15.4888
Q6DD88	ATL3	Atlastin-3	35	35	15.3938	15.763	15.5618	16.1074	15.7968	15.2396	15.6613	15.8283	15.6541	15.4717	16.0866	16.5305	15.4668	15.7256	16.362	15.4207	15.9522	15.9817	15.5365	15.3294	15.8002	15.3367	16.1136	16.4839	15.5954	15.6481	15.4109	15.608	15.6029	15.8693	15.1681	15.4352	15.3925	15.6549	15.7902	15.4928	15.6277	15.5317	15.6497	15.5293	15.3271	15.5983	15.5255	15.319	15.6567
P42574	CASP3	Caspase-3	35	35	16.2012	16.4718	15.848	15.5164	15.3559	15.8042	15.4734	15.4769	15.8357	15.629	15.7746	15.7836	15.4408	15.7136	16.1181	15.6159	16.4164	16.5184	15.7888	15.7812	16.0481	16.1126	15.5765	15.7721	15.5793	16.0157	15.6416	15.4573	15.5035	15.7989	15.497	15.8236	15.643	15.4564	15.4026	15.8578	15.4746	15.38	15.5144	15.8075	15.7607	15.3866	15.3976	15.7274	15.5925
Q14019	COTL1	Coactosin-like protein	35	35	16.6649	17.0273	17.4642	17.6052	16.8102	16.6809	17.2427	17.7403	16.8302	16.48	17.636	17.6574	16.2648	16.848	16.2849	15.7822	16.5633	16.7301	16.4531	16.3426	16.9654	16.9471	16.9119	16.9181	16.661	16.8823	16.5635	16.9454	16.8077	16.7221	16.9045	16.7508	16.267	16.0286	16.4231	16.4231	16.1785	16.1109	17.0968	17.0921	15.917	15.8814	16.7453	16.3347	16.6052
P13073	COX4I1	Cytochrome c oxidase subunit 4 isoform 1, mitochondrial	35	35	17.8605	18.318	17.8923	18.2748	18.4842	17.9904	17.994	18.1944	18.0074	17.5561	17.9154	18.2858	17.4973	17.7905	18.1686	17.402	18.0004	18.0108	17.8387	17.9171	17.9286	18.0176	18.313	18.0626	17.6809	17.887	17.3786	17.4895	18.0366	18.3237	17.5075	17.5633	17.7223	17.3306	18.2107	17.6325	17.1815	17.2867	17.2656	17.3594	17.1098	17.1857	17.4595	17.3897	17.4459
P07858	CTSB	Cathepsin B	35	35	17.8742	18.0521	18.655	19.4195	17.8374	17.7921	17.9224	18.8168	17.9025	17.7312	18.2625	18.6511	17.7976	18.4522	18.6342	17.6245	18.0775	18.0119	17.8877	17.9484	18.0108	18.0985	18.564	18.8863	17.6792	17.9636	17.786	17.591	17.9216	17.7839	18.0199	17.9316	17.7655	17.6527	17.9934	18.2222	17.6731	17.6905	17.9621	18.509	17.816	17.678	17.604	17.7299	17.7705
Q86XP3	DDX42	ATP-dependent RNA helicase DDX42	35	35	15.6488	16.2639	15.81	16.1942	16.1954	15.7225	15.5107	16.0371	15.9076	15.5191	16.14	16.4382	15.7787	16.1909	15.9851	15.7034	16.5726	16.4312	15.9913	16.1096	16.3318	16.3339	16.1604	16.1915	15.9818	15.8328	15.6327	15.446	16.0372	16.2357	15.698	15.905	15.6885	15.435	15.7287	15.5567	15.6929	15.3792	15.6842	15.5814	15.6237	15.6136	15.669	15.5213	15.6331
Q96RU3	FNBP1	Formin-binding protein 1	35	35	14.6787	15.2184	14.6755	15.4854	15.093	14.8053	14.5191	15.1744	14.9233	14.4945	15.0076	15.5383	14.6675	15.5454	14.9379	14.5273	15.4417	15.3876	14.7617	14.6903	14.888	15.1621	15.4543	15.3998	15.0405	14.9668	14.4362	14.3982	14.8627	15.0758	14.7238	14.5434	14.5699	14.4131	14.7128	14.4563	14.7316	14.5941	14.5248	14.5963	14.4716	14.4381	14.5043	14.3584	14.5201
P01891	HLA-A	HLA class I histocompatibility antigen, A-68 alpha chain	35	35	15.9288	16.1998	15.6968	16.08	15.9623	15.895	15.9679	16.1803	15.8387	15.755	16.1327	16.1738	15.9242	16.1859	15.8953	16.1072	16.4134	16.55	15.8588	15.7881	16.2008	15.7996	16.1108	15.9462	16.2803	16.213	15.8044	15.7606	16.2289	16.3145	15.7644	16.0476	16.0576	15.9638	16.0613	15.7921	16.0409	15.7321	15.8294	15.7746	15.7581	16.0288	16.1263	15.7448	15.9558
P35527	KRT9	Keratin, type I cytoskeletal 9	35	35	14.5705	14.682	14.821	15.2496	15.1465	14.6498	14.6836	14.7881	14.8438	14.7716	14.9806	15.1406	14.6646	14.6558	14.793	14.4409	15.296	14.7813	14.7559	14.7118	14.97	14.8668	15.0286	15.4048	14.8498	14.9397	14.5261	14.7713	14.9166	15.1307	14.7882	14.5921	14.5862	14.7703	14.8866	14.5877	14.7355	14.8709	14.9765	14.6669	14.5114	14.8015	14.7818	14.6411	14.7577
P05165	PCCA	Propionyl-CoA carboxylase alpha chain, mitochondrial	35	35	14.2136	14.2422	14.3007	14.7885	14.6752	14.7015	14.49	14.7732	14.3907	14.2505	14.6915	14.7371	14.2136	14.8138	14.6636	14.3586	14.8955	14.9396	14.7606	14.8394	14.5704	14.7084	14.5913	14.5865	14.4718	14.6986	14.1797	14.3799	14.5581	15.2971	14.499	14.8931	14.4858	14.4314	14.7618	14.49	14.5284	14.2298	14.4769	14.3399	14.2191	14.3667	14.5739	14.3507	14.5007
P22061	PCMT1	Protein-L-isoaspartate(D-aspartate) O-methyltransferase	35	35	17.3306	17.733	17.458	17.8945	17.1015	17.2839	17.3455	17.9272	17.0998	16.911	17.5972	17.8977	16.9894	17.5698	17.2544	16.7441	17.7033	17.6845	17.2899	17.2137	17.4065	17.3007	17.6037	17.4103	17.3854	17.3182	16.8485	16.9284	17.2886	17.8225	17.1957	17.2383	16.9376	16.8995	17.4769	17.1594	16.9365	16.8346	17.5305	17.3929	16.7568	17.0049	17.1415	16.9349	17.2392
O95336	PGLS	6-phosphogluconolactonase	35	35	18.0396	18.3492	17.8172	17.8993	17.3712	17.5123	17.7131	17.597	17.4583	17.5983	17.4064	17.7331	17.6757	17.543	17.1811	16.9469	18.0992	17.9031	17.6963	17.8293	17.8335	17.6162	17.4489	17.4685	18.1481	18.0504	17.5761	17.4835	17.2286	17.4198	17.6503	17.4517	17.1365	17.2794	17.4889	17.5817	17.229	17.3314	17.8423	17.7708	16.8391	17.0821	17.4397	17.5985	17.6288
P49593	PPM1F	Protein phosphatase 1F	35	35	16.3054	16.1263	15.7634	15.9134	15.8437	15.6641	15.8968	15.8403	15.8498	15.8499	15.475	15.8839	15.8618	15.5605	15.6175	15.5108	16.5781	16.417	15.8767	15.7239	15.9144	15.7889	15.9074	15.8126	16.1786	16.2496	15.5244	15.7398	16.0065	15.9881	15.7806	15.5283	15.5743	15.6718	15.8162	15.7485	15.72	15.6656	15.8068	15.9234	15.6235	15.7397	15.758	15.6378	15.7781
P30048	PRDX3	Thioredoxin-dependent peroxide reductase, mitochondrial	35	35	19.2338	19.4353	19.8591	20.5936	20.2755	19.9791	19.7909	20.2606	19.8916	19.5118	20.195	20.0346	19.7911	20.284	20.2198	19.6534	19.7459	19.751	19.4678	19.488	19.5747	19.5612	20.4515	20.2543	19.3067	19.4076	19.3623	19.3883	20.0893	20.5125	19.4034	19.6024	19.8517	19.7071	20.1882	19.693	19.6809	19.5801	19.5223	19.6962	19.2272	19.2936	19.6117	19.4257	19.505
P28066	PSMA5	Proteasome subunit alpha type-5	35	35	17.4797	17.5678	17.2849	17.6112	17.0887	17.2241	17.2026	17.8781	17.3015	17.0582	17.236	17.6587	16.8876	17.2236	17.4159	16.7579	17.7742	17.8479	17.2177	17.2614	17.3624	17.2418	17.4983	17.471	17.3596	17.5606	16.9221	17.1491	17.1661	17.8529	17.3882	17.4049	16.762	16.7023	17.232	17.0785	16.9304	16.6103	17.5577	17.5416	16.5561	16.4998	16.8914	16.9993	17.3037
P62913	RPL11	60S ribosomal protein L11	35	35	20.2476	19.1965	19.299	18.8097	19.4024	19.8254	20.0089	18.9748	18.8886	19.365	18.6404	18.4324	19.3861	18.6298	18.0421	18.9664	19.0407	18.7123	19.7785	19.8228	19.3939	19.5771	18.4595	18.3526	20.0869	20.0304	19.8523	19.6287	19.6851	18.969	20.329	19.9705	19.5428	19.5979	19.8008	20.197	18.8904	19.2184	19.8351	19.9698	18.2794	18.436	19.727	20.1818	19.7838
P46778	RPL21	60S ribosomal protein L21	35	35	19.626	19.1819	19.2467	18.9917	19.1522	19.4944	19.3131	19.2485	18.7178	18.7765	18.7548	18.8188	18.3871	18.4019	17.9499	18.1217	18.8034	18.8142	19.2418	18.9215	19.3566	19.4008	18.7407	18.6331	19.7589	19.7047	18.2561	18.7139	19.6808	19.1677	19.3273	19.2316	18.2662	18.5571	19.2105	19.0808	18.4447	18.4878	19.0514	19.3713	17.5732	18.2168	18.4757	18.1508	19.0029
P63220	RPS21	40S ribosomal protein S21	35	35	18.8088	18.4012	18.466	18.4286	18.4244	18.2573	18.6583	18.6332	18.1076	18.0855	18.1532	18.5178	18.2544	18.1237	17.5465	17.5381	18.6662	18.683	18.5954	18.7102	18.7058	18.4275	18.1942	18.1163	18.6905	18.4778	18.0634	18.1446	18.1887	18.1946	18.5845	18.4571	17.6948	18.1065	18.2315	18.3016	17.7179	18.1444	18.5132	18.335	17.4683	17.9224	18.1867	18.3257	18.5564
Q15437	SEC23B	Protein transport protein Sec23B	35	35	15.0337	15.0986	15.0076	15.6342	15.2379	14.9933	15.2744	15.6811	15.289	15.2615	15.3238	15.7488	15.1532	15.5414	15.0985	15.271	15.0597	15.4802	15.0168	15.0451	15.4465	15.0499	15.681	15.6065	15.1923	15.0026	14.9358	15.2412	15.2982	15.6097	15.0719	15.2374	15.1828	15.2216	15.5612	15.0121	15.1888	15.3297	15.2584	15.0764	15.0162	15.4032	15.4545	14.9792	15.174
P50452	SERPINB8	Serpin B8	35	35	17.5481	17.9956	18.0175	18.8102	17.2944	17.3186	17.6236	18.4839	17.0163	16.9289	18.5061	18.6503	17.5932	18.6256	17.7153	17.1111	17.1516	17.0776	17.1137	17.1264	17.2746	17.4535	18.9431	19.1101	17.3427	17.5438	17.7043	17.6957	17.0704	17.3642	17.1166	17.2539	17.1812	16.9618	17.7309	17.603	17.1316	16.9381	17.7084	17.7471	17.3019	17.0499	17.1002	16.9973	17.0046
P50454	SERPINH1	Serpin H1	35	35	15.4028	15.4747	15.6021	15.945	15.9664	16.082	15.7344	16.0186	16.4186	15.9873	15.9321	16.1261	15.4923	15.8266	16.8491	16.2522	17.907	17.974	15.8996	16.056	16.265	16.1676	15.8143	15.753	16.0051	16.2043	15.5174	15.7995	16.0862	16.8787	16.0222	16.3931	15.6521	15.6554	15.9036	15.4914	15.8959	15.4896	15.6804	15.5063	15.5779	15.9311	16.1876	15.5013	16.0212
Q9Y3F4	STRAP	Serine-threonine kinase receptor-associated protein	35	35	15.5558	16.0042	15.7193	15.6179	15.5112	15.5023	15.125	15.5591	15.4446	15.216	15.892	16.4212	15.404	15.9659	16.0524	15.1803	16.5792	16.813	15.5357	15.5307	15.488	15.7225	16.1304	16.223	15.2652	15.6015	15.3708	15.1291	15.4161	15.69	15.5007	15.4297	15.513	15.0361	15.1589	15.5858	15.1731	15.3516	15.1747	15.6939	15.5011	14.9707	15.1971	15.6196	15.2527
Q92797	SYMPK	Symplekin	35	35	15.1172	15.1772	14.8724	15.3467	15.2518	14.916	15.1604	15.0917	15.2434	15.098	14.9439	15.3493	15.1369	14.9549	14.8834	14.8606	15.2629	15.4256	15.022	14.997	15.2821	15.0123	15.2432	15.2205	15.2617	15.1126	14.8713	15.0076	15.2364	15.1038	15.1455	14.7898	14.7725	14.9376	15.039	14.9714	14.8735	15.2132	14.9843	15.0634	14.9128	14.8704	14.8626	14.9698	15.1417
P23193	TCEA1	Transcription elongation factor A protein 1	35	35	17.1611	17.1361	16.8906	16.6698	17.1802	17.0899	16.9332	16.9861	17.0309	16.9525	16.9532	17.0115	17.0697	16.8175	16.9663	16.2169	17.2773	17.2691	16.9614	17.0857	17.3988	17.5371	17.0046	16.7409	17.4894	17.4237	16.8073	16.6086	17.1009	17.1761	17.2979	17.1184	16.3306	16.2297	16.7545	16.6872	16.1525	16.3787	16.5884	16.7266	16.4489	16.3945	16.5955	16.8272	17.2427
O14776	TCERG1	Transcription elongation regulator 1	35	35	17.5135	17.5844	17.7042	17.7761	17.8324	17.5503	17.5375	17.4456	17.7997	17.7286	17.6679	18.038	17.7131	17.7594	17.9366	16.8402	17.9041	17.9567	17.5011	17.4459	17.8924	17.6787	17.9986	17.8613	17.6797	17.7192	17.1871	17.4336	17.6491	17.7932	17.6111	17.544	17.4198	17.6611	17.5184	17.5041	17.2486	17.7182	17.3882	17.5423	17.2317	17.2142	17.7193	17.7916	17.6685
P41226	UBA7	Ubiquitin-like modifier-activating enzyme 7	35	35	14.7084	14.9603	14.8689	15.1125	15.025	14.7476	15.0729	15.0044	15.0507	15.12	14.637	15.3545	14.9081	14.6002	14.6196	14.7723	15.6665	15.6265	14.7979	15.0013	15.3485	15.1232	15.2835	14.9887	14.9419	14.9017	14.6788	15.0478	14.8893	15.042	14.8934	14.9441	14.8564	15.0649	15.2035	14.7233	14.956	14.9245	15.0528	14.7272	14.586	15.0388	15.1815	14.6817	15.132
Q9HAV4	XPO5	Exportin-5	35	35	12.9419	12.8682	12.914	13.2975	13.319	13.0163	13.1741	13.2409	13.3338	13.3301	12.8648	13.2495	13.3859	12.987	12.9285	13.1136	13.1873	13.3088	12.7993	12.8707	13.3019	13.0315	13.263	12.8356	13.2225	12.8774	12.9787	13.2737	13.2914	13.3751	13.1939	13.0106	12.9643	13.3858	13.2944	12.9426	13.0596	13.1831	13.2943	12.8798	12.9472	13.2136	13.2844	12.959	13.1683
P04179	SOD2	Superoxide dismutase [Mn], mitochondrial	34	34	16.6823	17.0272	17.1939	18.4718	17.2808	16.8123	16.9278	18.0035	16.9394	16.7124	17.0841	16.9924	16.9479	17.3788	16.6522	16.4257	18.9626	18.7987	16.6954	16.7533	17.1108	17.0692	16.8022	17.1291	17.2994	17.1837	16.6388	16.5427	17.2747	18.5681	16.9404	16.5443	16.5659	16.64	16.7416	16.6996	16.481	16.8305	16.8068	16.7347	16.6162	16.4764	16.5927	16.6214	16.8473
P30520	ADSS	Adenylosuccinate synthetase isozyme 2	34	34	17.4083	17.4807	17.2356	17.1422	17.3538	17.1558	17.3569	17.4118	16.9916	16.9807	17.4435	17.5507	17.2019	17.3219	17.4681	16.7849	17.1345	17.0673	17.0424	16.8863	17.3492	17.4995	17.616	17.5787	17.2814	17.0851	17.3999	17.2543	16.8445	16.8878	17.0144	17.002	16.8315	16.6728	16.7788	16.8507	16.7267	16.7807	16.8794	17.005	16.8479	16.5533	17.26	17.1476	17.2608
O15145	ARPC3	Actin-related protein 2/3 complex subunit 3	34	34	17.2047	17.7327	17.3564	18.3064	16.9121	16.7578	17.0334	17.9138	17.1062	16.9114	17.087	17.9514	16.7809	17.0276	16.8632	16.4425	18.731	18.7887	16.8438	16.8464	17.2997	17.0832	17.2414	17.2577	17.0208	17.1818	16.5559	16.8839	17.091	17.6829	16.8402	17.0026	16.6995	16.6169	17.1651	16.8682	16.651	16.7253	17.1753	17.1543	16.5318	16.7142	16.7019	16.6732	16.8868
Q6ZT62	BARGIN	Bargin	34	34	16.2949	16.6962	16.5749	16.8328	15.9484	15.9085	16.1625	16.2248	16.2385	16.0927	16.0169	16.3021	16.1804	16.3257	16.0185	15.5785	16.371	16.1934	16.0612	16.1501	16.2846	16.3317	16.568	16.4878	16.0585	16.1963	16.16	16.0008	15.9832	15.9274	15.9688	15.7341	15.8648	16.0654	16.3266	16.0727	15.9061	15.9754	16.3491	16.221	15.9061	15.5858	15.6595	15.8176	15.9047
P16152	CBR1	Carbonyl reductase [NADPH] 1	34	34	16.636	17.181	17.7712	18.0128	16.6769	16.5463	16.1262	16.7067	16.097	15.9411	16.8118	16.91	16.4839	17.4152	16.0338	15.5687	18.015	18.0251	16.442	16.4097	17.1487	17.0414	17.1519	17.166	17.6311	17.4405	15.5559	15.4807	16.4133	16.7958	16.3212	16.5528	16.0116	15.714	16.6309	16.311	15.4979	15.4337	17.0122	17.0763	15.2775	15.2545	15.6962	16.0028	16.2217
P39656	DDOST	Dolichyl-diphosphooligosaccharide--protein glycosyltransferase 48 kDa subunit	34	34	17.3425	17.837	17.3697	17.9782	18.2078	17.9396	17.8107	18.2364	17.9408	17.5848	18.0465	18.209	17.6128	17.9925	18.2198	17.7741	17.9098	17.918	17.4165	17.4449	17.6846	17.6252	18.0323	18.2136	17.3491	17.5324	17.1904	17.4371	17.7639	18.4681	17.1624	17.4547	17.8014	17.3481	17.9127	17.44	17.3459	17.0171	17.1097	17.1141	17.1404	17.4767	17.4563	17.2363	17.2727
P29692	EEF1D	Elongation factor 1-delta	34	34	19.0343	18.8633	18.7896	18.844	18.7353	18.6234	19.0521	18.7653	18.3946	18.4896	18.4204	18.8523	18.7267	18.5803	18.3562	17.9719	19.1901	19.2732	19.1287	19.011	18.9478	18.7891	18.7453	18.6849	19.3286	19.0991	18.4452	18.4795	18.7737	18.5711	18.8956	18.7682	18.2437	18.3244	18.801	18.8937	18.198	18.433	18.9061	18.9569	17.9122	18.0936	18.3853	18.4375	18.6793
P11678	EPX	Eosinophil peroxidase	34	34	17.2808	16.9677	16.9147	17.1802	18.0161	17.7201	19.1109	18.9871	17.1128	17.1117	18.7614	18.7271	17.0866	16.9719	17.5274	17.4094	16.8085	16.996	17.4884	17.443	18.0913	17.9498	19.12	19.1165	17.139	16.9856	17.391	18.0235	17.2306	17.2425	17.9106	17.7616	17.2141	17.3932	18.6082	18.8938	17.445	17.3802	17.7774	17.8982	16.8358	17.1886	18.296	17.8118	17.4007
O94905	ERLIN2	Erlin-2	34	34	16.7764	16.7723	17.5015	17.95	17.3123	17.1948	17.119	17.3708	17.0754	16.9265	17.2201	17.3552	17.0138	17.3777	17.4489	16.6365	17.2477	17.3719	16.9285	16.8144	17.0898	17.1811	17.4705	17.4693	16.9723	16.7751	16.834	16.8034	17.1043	17.4019	16.8352	16.6783	16.7724	17.1477	17.156	16.8378	16.7205	16.8987	16.9722	16.9128	16.7131	16.595	16.573	16.7958	16.8962
Q13151	HNRNPA0	Heterogeneous nuclear ribonucleoprotein A0	34	34	15.76	16.248	15.1906	15.4267	15.8595	15.422	14.8806	15.5698	15.787	15.1963	15.753	15.8314	14.9341	15.3523	15.3819	14.7719	15.7592	15.7426	15.3655	15.747	15.7799	15.7689	15.7639	15.6566	15.8363	15.944	14.7945	14.8917	15.422	16.0087	15.196	14.9266	14.9314	14.7073	14.9725	14.9264	14.8435	14.6734	14.9435	15.0344	14.5803	14.7803	15.1712	14.8402	15.2514
P17931	LGALS3	Galectin-3	34	34	16.6776	16.8084	18.4279	18.5511	16.7084	16.6526	17.0114	17.4027	16.4855	16.3803	17.1735	17.1475	17.0768	17.4169	16.9026	16.549	16.6279	16.5243	16.5939	16.2928	16.8151	16.7441	17.4807	17.3797	16.3662	16.5079	16.6411	16.4677	16.4651	16.3695	16.6933	16.4456	16.7823	16.3894	18.7968	18.8239	16.3614	16.4375	19.459	19.6783	16.5426	16.2833	16.5229	16.6503	16.6092
P18858	LIG1	DNA ligase 1	34	34	14.9954	14.7336	14.9212	15.0643	15.065	14.8747	14.9685	14.8989	14.9885	15.0104	14.8501	14.7537	14.98	14.8134	14.7415	14.8085	14.817	14.9652	14.8185	14.868	15.2547	14.9509	15.1798	14.8335	15.2234	14.9831	15.02	14.8428	14.9284	14.8804	14.9758	14.7112	14.9496	15.0325	15.0887	15.0078	14.8239	14.9205	14.9446	14.9655	14.8639	14.9233	14.9042	14.9557	14.8376
P49257	LMAN1	Protein ERGIC-53	34	34	15.9002	16.1853	16.1703	16.6316	16.431	16.3603	16.0277	16.4001	16.281	16.0584	16.3192	16.6473	16.0776	16.3969	16.7009	15.9889	16.9524	16.6478	16.0107	16.0503	16.1677	16.1543	16.4871	16.4908	15.9089	16.1105	16.0336	15.7486	16.1885	16.5632	16.126	15.9599	15.8346	15.6997	16.0728	16.1209	15.9252	15.809	15.8223	15.8742	15.7701	15.898	15.9882	15.797	15.8434
Q8TDZ2	MICAL1	[F-actin]-monooxygenase MICAL1	34	34	14.4764	14.6537	15.0138	15.4336	14.5728	14.4867	14.7715	15.1466	14.3907	14.3184	14.5248	15.291	14.5551	14.903	14.4254	14.6808	14.3211	14.3533	14.465	14.396	14.8584	14.6697	15.3956	15.0631	15.0128	14.8218	14.3158	14.9892	14.3214	14.9654	14.4714	14.7751	14.6986	14.7901	15.2407	14.5333	14.7351	14.3489	15.0182	14.6662	14.2698	14.7848	14.9059	14.3331	14.4969
Q13724	MOGS	Mannosyl-oligosaccharide glucosidase	34	34	16.1013	16.0919	16.1109	16.3095	16.3723	16.2888	16.1737	16.1132	16.342	16.1665	15.9253	16.4834	16.015	16.3562	16.3043	15.5867	16.142	16.2065	16.0627	16.2912	16.2272	16.1789	16.4127	16.2867	16.2895	16.1242	16.0733	15.8512	16.3956	16.439	15.8735	15.7638	15.7723	15.9296	16.2988	15.8736	15.6958	15.9466	15.7703	15.7825	15.7415	15.7905	15.7209	15.8084	16.0238
Q00013	MPP1	55 kDa erythrocyte membrane protein	34	34	16.1319	16.4592	16.1366	16.309	16.4259	15.9735	16.3923	16.2101	16.5161	16.5332	15.9399	16.3856	16.4861	16.0778	16.0242	15.9363	18.4149	18.3299	16.1552	16.0385	16.3031	15.9289	16.7178	16.5619	16.4462	16.1267	15.9068	16.4815	16.3691	16.4802	16.3979	16.1064	15.8881	16.4635	16.4131	15.9988	16.2109	16.4758	16.5241	16.1779	15.9402	16.3558	16.3836	16.0028	16.4803
Q9Y266	NUDC	Nuclear migration protein nudC	34	34	16.1586	16.3354	16.5014	16.8224	16.8063	16.2823	16.4364	16.7733	16.3874	16.2369	16.59	17.1795	16.5912	16.8218	17.1023	15.805	18.0764	18.0912	16.1374	16.1313	17.0524	16.801	17.6159	17.5031	16.5752	16.4045	16.2878	16.4456	16.6987	16.775	16.4622	15.9355	16.0082	16.4413	16.4103	16.1381	15.7751	16.2713	16.3615	16.1462	15.9972	16.2508	16.1059	16.2375	16.4419
P43034	PAFAH1B1	Platelet-activating factor acetylhydrolase IB subunit alpha	34	34	17.6361	18.0993	17.8311	18.4411	17.8136	17.4097	17.6926	18.0806	17.8764	17.6266	18.1223	18.6466	17.6258	18.1626	18.2349	17.1832	19.1954	19.1771	17.5476	17.4134	17.8966	17.8788	18.4218	18.5246	17.7479	17.6334	17.6356	17.5918	17.6379	17.8813	17.6228	17.5149	17.4886	17.5694	17.556	17.5062	17.3029	17.5977	17.5727	17.6682	17.3393	17.3581	17.4445	17.4911	17.5924
O43314	PPIP5K2	Inositol hexakisphosphate and diphosphoinositol-pentakisphosphate kinase 2	34	34	15.7284	15.8597	15.6867	15.9512	15.7706	15.5939	15.3849	15.8125	15.5585	15.492	15.9445	16.0124	15.4691	15.6254	15.5922	15.2545	15.8638	15.9207	15.677	15.7906	15.6162	15.6506	15.8921	15.9573	15.4779	15.6865	15.4548	15.3371	15.5619	15.7824	15.3955	15.2668	15.3387	15.4372	15.3722	15.412	15.5285	15.4161	15.407	15.5133	15.5743	15.3824	15.3924	15.4099	15.4024
Q9Y520	PRRC2C	Protein PRRC2C	34	34	14.7439	15.285	14.8439	15.1867	14.7968	14.8913	14.8187	15.159	14.8597	14.8334	15.0007	15.2459	14.7494	15.1962	15.1668	14.9783	15.3109	14.995	15.1408	14.8678	14.8427	15.1079	15.1118	15.2311	14.7399	15.0646	14.8103	14.8075	14.6582	15.1142	14.8185	14.9973	14.8048	14.8527	14.9127	14.6526	14.9269	14.7108	14.8746	14.6498	14.7947	14.9074	14.9721	14.6739	14.8941
P25788	PSMA3	Proteasome subunit alpha type-3	34	34	17.191	17.605	17.3911	17.5792	17.2196	16.8569	17.149	17.6382	17.2556	16.9732	16.9305	17.5518	16.8136	17.2526	17.0139	16.4993	17.423	17.4334	16.9858	16.9709	17.1612	17.0587	17.2795	17.41	17.0748	17.3042	16.8186	17.004	17.1647	17.4827	16.7632	16.9945	16.7243	16.612	17.0394	16.7268	16.524	16.8974	16.9197	17.0073	16.4867	16.6755	16.6649	16.7054	17.0164
P51149	RAB7A	Ras-related protein Rab-7a	34	34	17.5482	18.0372	18.152	18.9159	18.0177	17.9	17.8858	18.4612	17.8359	17.414	18.3275	18.8214	17.496	18.2957	17.7109	17.0692	18.9149	19.0664	17.5426	17.7065	18.1047	18.1194	18.6419	18.3108	17.6415	17.7369	17.2065	17.448	17.9278	18.3709	17.4118	17.6459	17.4343	17.2313	17.9934	17.6178	17.0812	16.9575	17.4064	17.5248	17.0767	17.2206	17.3239	16.8801	17.4694
P61224	RAP1B	Ras-related protein Rap-1b	34	34	18.1437	18.182	18.1285	18.5906	18.0076	18.1168	18.1532	18.5201	18.0873	17.9214	18.2646	18.7281	17.8231	18.1587	18.1228	17.8867	19.8897	19.7173	18.0094	18.0784	18.1458	18.1714	18.2391	18.2226	17.9477	18.0674	17.7583	17.779	18.1821	18.5045	17.9329	18.2425	17.9296	17.6963	18.3428	17.9754	18.1626	17.8333	18.0017	18.136	17.6299	17.978	18.1131	17.7632	18.0708
Q07020	RPL18	60S ribosomal protein L18	34	34	19.5251	19.2987	18.9515	18.8439	19.3566	19.3663	19.5677	19.258	18.8545	19.208	19.0522	18.9153	18.7164	18.7691	18.7561	18.0335	18.6276	18.9702	19.0107	18.9841	19.1471	19.337	18.6872	18.8196	19.3376	19.3225	18.6813	18.7906	19.2323	19.2211	19.503	19.6657	18.8538	18.7516	19.2251	19.5263	18.1436	18.3507	19.1336	19.2492	17.3313	17.3837	18.9065	18.9219	19.1702
P62263	RPS14	40S ribosomal protein S14	34	34	19.1451	18.819	18.8214	18.6386	18.9799	19.0539	19.0204	18.8689	18.6241	18.7127	18.6372	18.79	18.8946	18.6604	18.6678	18.7571	18.9856	18.9419	18.9245	18.8429	18.9952	19.0727	18.7697	18.7625	19.1777	19.0515	18.827	18.9737	19.0673	18.7638	19.1098	18.9351	18.5985	18.8258	18.8624	18.8581	18.682	18.7061	18.8182	18.7108	18.5574	18.5127	18.7823	18.7791	18.9424
Q01105	SET	Protein SET	34	34	19.3064	19.2642	18.7571	18.6789	19.6666	18.8879	18.774	19.0853	19.4123	18.9462	18.6768	18.4686	18.6765	18.7626	18.4468	17.9193	18.7554	18.5345	18.9038	18.9875	19.8725	19.9527	18.6027	18.7017	18.9286	19.4684	18.4159	18.5796	19.4086	19.0176	18.9209	18.8468	18.3997	18.2775	18.5171	18.4235	18.3607	18.4143	18.3838	18.5496	18.3396	18.2559	18.6977	18.5826	19.1542
P08240	SRPRA	Signal recognition particle receptor subunit alpha	34	34	14.891	15.0663	14.837	15.0051	14.9406	14.7732	14.836	15.1333	14.8752	14.7362	14.8287	15.1728	14.8941	15.0182	15.0316	14.3946	15.0792	15.0716	14.7787	14.7915	14.7448	14.8221	15.2741	15.3833	14.7462	14.8787	14.6469	14.5098	14.7865	14.8263	14.7443	14.4354	14.64	14.53	14.61	14.9602	14.3263	14.5348	14.5151	14.8373	14.7943	14.4264	14.4414	14.7562	14.4322
Q9NY15	STAB1	Stabilin-1	34	34	13.323	13.3159	13.634	13.6059	13.3911	13.4666	13.3482	13.5215	13.4617	13.4643	13.5728	13.49	13.662	13.7074	13.8041	13.2861	13.4177	13.254	13.4463	13.2977	13.2544	13.4693	13.4526	13.5937	13.3009	13.4553	13.3332	13.2572	13.2576	13.2831	13.3993	13.4319	13.5143	13.3835	13.227	13.4829	13.2156	13.2105	13.4608	13.6344	13.3485	13.3924	13.3183	13.3329	13.2998
Q5JTV8	TOR1AIP1	Torsin-1A-interacting protein 1	34	34	17.217	17.0898	17.6566	17.7617	17.3546	16.9862	17.1036	16.9318	17.2651	17.3182	17.0848	17.4243	16.9829	17.0586	16.9477	16.8035	17.3504	17.2471	17.6612	17.5713	17.0657	17.1843	17.2885	17.4106	17.1076	17.0282	16.8446	16.9005	17.151	17.1749	17.0727	17.0299	16.7943	17.0657	17.6197	17.6748	16.8178	16.9146	17.5654	17.5136	16.8041	16.8117	16.7754	16.8197	17.1329
P08631	HCK	Tyrosine-protein kinase HCK	33	33	14.7068	15.0423	15.1	15.8768	14.6541	14.7219	14.4387	15.099	14.5501	14.5849	15.1098	15.5003	14.718	15.3325	14.8436	14.3229	14.9097	14.692	14.7105	14.6001	14.311	14.709	15.7331	15.4934	14.6232	14.6194	14.8556	14.5306	14.561	14.6682	14.5646	14.4162	14.6212	14.4515	14.8116	14.8766	14.4822	14.5405	14.6084	14.7874	14.7411	14.3485	14.4584	14.6307	14.5679
P40763	STAT3	Signal transducer and activator of transcription 3	33	33	13.9573	14.0796	13.9905	14.3062	14.0804	13.8228	13.9105	13.9472	14.1299	14.0246	14.0321	14.6094	14.0867	14.2931	14.0185	13.6457	15.4277	15.6299	13.7944	13.685	14.1582	13.885	14.6767	14.6742	14.0641	14.0752	13.8059	13.9131	14.1722	14.321	14.0208	13.5982	13.7769	13.819	13.8851	13.717	13.6507	13.9729	13.6913	13.8173	13.8121	13.6925	13.9898	13.8082	13.9232
Q9Y4W6	AFG3L2	AFG3-like protein 2	33	33	15.6318	15.742	15.9164	16.0703	16.469	16.6793	15.8086	15.9074	15.5515	15.5489	15.983	16.2317	15.4499	16.0537	16.1644	15.5365	15.5652	15.6249	16.2444	16.2323	16.0775	15.9825	15.8803	15.8123	15.6129	15.7672	15.5346	15.4017	16.5129	16.8328	16.0425	16.3735	15.7022	15.462	16.0811	15.8105	15.5934	15.4705	15.5055	15.6511	15.1488	15.2366	15.7307	15.4997	16.0141
P20073	ANXA7	Annexin A7	33	33	18.2791	18.7866	18.0601	18.5478	18.2802	17.8428	17.8395	18.3941	18.1058	18.0508	18.3849	18.7384	17.283	18.2957	17.502	16.496	18.7007	18.8256	18.4401	18.4498	18.0907	18.1992	18.2337	18.247	18.0362	18.3028	17.1633	17.0978	18.7712	19.2604	18.0359	18.3636	17.1865	16.7688	17.9189	17.3405	16.9991	16.7693	17.4998	17.8909	16.5695	16.6519	17.4847	16.9905	18.1236
P08243	ASNS	Asparagine synthetase [glutamine-hydrolyzing]	33	33	12.8265	12.9288	12.9763	13.2718	13.0498	13.0685	13.1615	13.1644	13.2079	13.208	13.2674	13.3209	13.0874	13.1695	13.05	13.3445	12.8574	12.9478	13.0728	13.0448	13.255	13.0113	13.1867	13.076	13.219	13.1059	13.0474	13.1647	13.0722	13.2819	12.892	13.2161	13.079	13.148	13.3	12.8695	13.2515	13.0302	13.1521	12.8572	12.8977	13.1508	13.3042	12.9018	13.1718
P29466	CASP1	Caspase-1	33	33	17.0896	17.5251	18.5848	18.8594	17.2066	17.2751	17.3082	18.3664	17.1649	17.0366	17.9029	18.7956	17.214	17.7721	16.7876	17.1894	16.9682	16.8631	17.1731	17.3182	17.3686	17.326	18.6704	18.7097	17.0554	17.0886	17.0155	17.148	16.858	17.3982	16.9518	17.1444	17.1856	17.1725	17.7101	17.2671	17.1837	16.9328	17.636	18.0586	16.796	16.9	17.2505	16.9501	16.9975
Q8IX12	CCAR1	Cell division cycle and apoptosis regulator protein 1	33	33	16.2552	16.5173	16.2721	16.6685	16.5491	16.3334	16.0919	16.4722	16.6151	16.1639	16.5691	17.2921	16.1383	17.1204	16.7743	15.7484	17.4264	17.5195	16.4081	16.3746	16.6536	16.6106	16.738	16.7804	16.4888	16.5476	15.9649	15.8301	16.2865	16.9751	16.3872	16.2152	15.7911	15.8209	16.2037	16.3449	15.6842	15.8395	15.9762	16.1867	15.915	15.718	15.8368	16.0106	16.4615
Q00534	CDK6	Cyclin-dependent kinase 6	33	33	16.6777	16.9273	16.0122	16.131	16.2593	16.1258	15.8991	16.0258	16.2875	16.0714	16.1735	16.3456	16.3934	16.7143	16.6244	15.9618	16.356	16.4353	16.3384	16.375	16.5512	16.4174	16.4281	16.1507	16.2556	16.2491	15.956	15.9402	16.0646	16.3391	16.1147	16.2382	15.9009	16.0494	15.8596	15.9623	15.977	16.0459	15.8614	16.0762	16.1776	15.8796	16.4124	16.3292	16.3454
Q13011	ECH1	Delta(3,5)-Delta(2,4)-dienoyl-CoA isomerase, mitochondrial	33	33	18.0541	18.4452	18.5958	18.4854	18.658	18.3455	18.6572	18.4027	18.3919	18.6064	18.2934	18.0937	18.8157	18.3944	18.6933	17.9007	18.3164	18.3198	18.2567	18.4562	18.0047	17.8523	18.4992	18.4311	18.2163	18.0955	18.3585	18.2385	19.0111	18.8717	18.2416	18.2787	18.6268	18.7246	18.4746	18.4577	17.912	18.1927	18.2243	18.2709	17.9551	18.0793	17.9271	18.0688	18.1246
Q6P2E9	EDC4	Enhancer of mRNA-decapping protein 4	33	33	16.218	16.1779	16.0422	16.1649	16.1314	16.0158	15.9785	16.2067	16.1252	15.8648	16.2589	16.4694	15.8559	16.494	16.061	15.8812	16.1781	16.2191	16.2475	16.3311	16.2038	16.0422	16.3295	16.4769	16.2351	16.5156	15.9754	15.8555	16.1389	16.389	15.9494	16.2504	16.148	15.9009	15.985	15.8939	15.9415	15.8485	15.8813	16.1185	15.9134	15.8677	16.1155	15.9141	16.2953
Q9BY44	EIF2A	Eukaryotic translation initiation factor 2A	33	33	16.8698	17.3015	16.9309	17.4292	17.0451	16.9611	16.7759	17.4411	16.7763	16.6434	17.1404	18.025	16.8572	17.1035	17.2361	16.6442	17.6153	17.7862	16.8453	16.8209	16.729	17.1621	17.5193	17.3267	16.925	16.9898	16.9144	16.6673	16.7647	17.0626	16.8545	16.707	16.8433	16.7473	16.615	16.8908	16.7402	16.5371	16.7607	16.9544	16.7229	16.6137	16.5063	16.5914	16.6282
P42566	EPS15	Epidermal growth factor receptor substrate 15	33	33	14.2377	14.5322	14.4732	14.1904	14.1977	14.392	14.0903	14.2532	14.2696	14.2537	14.4781	14.8136	14.3296	14.5336	14.522	13.9298	15.3862	15.6393	14.3345	14.3152	14.0439	14.5289	14.4136	14.6361	14.2366	14.3392	14.4107	14.0058	14.3333	14.0638	14.3598	14.0794	14.0253	14.018	13.8387	14.3273	13.9449	14.152	14.0037	14.3021	14.3472	13.8961	13.9377	14.1937	14.1396
Q9NSD9	FARSB	Phenylalanine--tRNA ligase beta subunit	33	33	17.4769	17.8165	17.2312	17.8972	17.5394	17.3292	17.3869	17.9833	17.5823	17.376	17.7951	17.9824	17.2597	17.6997	18.1136	17.2504	18.2925	18.4068	17.248	17.4906	17.7264	17.5725	18.1481	17.9758	17.4586	17.7166	17.1087	17.4433	17.5208	17.9032	17.3253	17.5356	17.1279	17.237	17.5547	17.216	17.572	17.2929	17.23	17.2334	16.9332	17.1363	17.5334	17.0915	17.4273
P02671	FGA	Fibrinogen alpha chain	33	33	13.0787	13.0434	13.0414	12.8966	13.1165	12.932	13.1306	13.2576	13.4075	13.2165	14.1038	13.8873	13.1149	12.8167	13.1065	12.9775	16.7738	16.8667	13.2313	13.1937	12.869	12.9519	13.2924	13.2673	12.9715	12.9881	12.9928	13.0296	13.3373	14.4284	12.8638	12.9786	12.9433	12.9037	12.995	13.0981	13.1621	12.8748	13.1533	13.0182	13.0926	12.9921	12.9568	13.04	12.9006
Q9UBQ7	GRHPR	Glyoxylate reductase/hydroxypyruvate reductase	33	33	16.689	16.8976	16.3213	16.5928	16.7611	16.9964	16.6117	16.8187	16.5165	16.4916	16.8985	17.0857	16.4772	16.8321	17.0104	16.1027	17.0976	17.3866	16.4829	16.4755	17.3498	17.3195	16.5287	16.5382	16.2785	16.2113	16.3105	16.3518	16.526	16.7324	16.704	16.7133	16.2825	16.1786	16.3329	16.3419	15.9619	16.3228	16.2762	16.3634	16.1504	16.1224	16.6566	16.4568	16.8033
P48637	GSS	Glutathione synthetase	33	33	17.3989	17.5671	17.9326	17.709	17.5593	17.6844	17.5454	17.7643	17.2861	17.4245	17.2846	17.7669	17.5084	17.477	17.4321	17.0947	18.0985	18.194	17.3927	17.4932	18.0075	17.9621	17.7127	17.4613	17.7883	17.7376	17.3715	17.3959	17.5528	17.419	17.5855	17.7119	17.4897	17.2156	17.5823	16.7877	17.4274	17.1842	17.7564	17.8185	17.2039	17.1451	17.7339	17.5382	17.6774
P09488	GSTM1	Glutathione S-transferase Mu 1	33	33	14.5116	14.4837	14.9236	15.4019	14.6515	14.4524	14.7816	15.1644	14.8144	14.7087	14.1704	14.2726	14.653	14.9813	14.444	14.3034	14.6273	14.649	14.4271	14.3102	15.0791	15.2187	14.7613	14.6463	14.4767	14.5292	14.3591	14.6887	14.7284	14.9956	14.4853	14.2842	14.8687	14.7098	14.3484	14.3604	14.2256	14.5789	14.7627	14.5834	14.3676	14.6231	14.2051	14.4762	14.7444
O15347	HMGB3	High mobility group protein B3	33	33	16.6794	16.8471	16.6262	17.0832	17.0149	16.8945	16.6509	17.0754	17.1489	16.8541	17.2243	17.4574	17.0604	17.2472	17.373	16.5365	17.7598	17.4619	16.5383	16.6365	17.2561	17.0584	17.2196	17.0681	16.6399	16.4438	16.4427	16.4672	16.573	16.7095	16.7979	16.9849	16.722	16.4694	16.7445	16.7395	16.6851	16.4441	16.5494	16.8491	16.797	16.7826	16.8731	16.7538	17.0953
P04792	HSPB1	Heat shock protein beta-1	33	33	15.5533	15.5974	15.7793	15.6883	16.4386	16.3827	15.9593	16.0507	15.7384	15.6737	15.7573	16.0214	16.2599	16.2245	15.6659	15.8524	19.2735	19.2804	15.8879	15.9711	16.3901	16.6255	16.2702	16.11	16.1432	16.0824	15.7701	15.9641	15.713	15.6007	17.2811	16.6821	15.6602	15.7808	16.0783	16.343	15.6761	15.6708	15.9949	15.885	15.9945	15.8002	16.065	16.3503	15.8024
Q9Y6M1	IGF2BP2	Insulin-like growth factor 2 mRNA-binding protein 2	33	33	16.4592	16.4701	17.0189	17.6557	17.1538	17.0791	16.7629	16.9312	16.9735	16.857	16.6692	17.4876	16.8857	17.0036	16.7688	16.4865	17.19	17.2871	17.1417	17.0807	17.08	16.9687	17.5179	17.3752	17.1265	17.0352	16.6213	16.6849	16.8104	17.1814	16.8961	16.9599	16.5287	16.7082	17.3762	17.0824	16.4531	16.5248	16.8785	16.8598	16.4723	16.4866	16.7425	16.6921	17.0365
Q96AG4	LRRC59	Leucine-rich repeat-containing protein 59	33	33	16.6298	16.6326	16.7351	17.1288	16.8181	16.5362	16.878	17.2597	16.564	16.5116	16.9711	17.1726	16.4037	16.9901	16.8794	15.9806	17.5816	17.3834	16.7754	16.7628	17.1433	17.1494	17.2464	17.0542	16.6827	16.7218	16.3835	16.4626	16.6331	16.9245	16.8816	16.6676	16.3167	16.3372	17.1222	16.9188	16.0555	16.177	16.8003	16.7194	16.2457	16.3449	16.4997	16.335	16.5954
P55160	NCKAP1L	Nck-associated protein 1-like	33	33	15.4788	15.6319	15.5716	15.9411	15.9413	15.5038	15.882	15.7674	15.7803	15.7383	15.6855	15.955	15.7869	15.6208	15.5879	15.5853	15.7045	16.0881	15.496	15.4244	15.9521	15.5159	15.9947	15.8139	15.9423	15.438	15.6954	15.835	15.9841	15.7942	15.8595	15.5825	15.3712	15.8497	15.8781	15.637	15.828	15.8353	15.8705	15.4967	15.5794	15.8447	15.7388	15.4254	15.938
P19838	NFKB1	Nuclear factor NF-kappa-B p105 subunit	33	33	16.5025	16.6909	16.545	16.8021	16.328	16.2618	16.3379	16.8442	16.227	16.0185	16.4105	16.7898	16.1133	16.5013	16.4561	15.6278	16.4916	16.7089	16.3876	16.2968	16.2171	16.4772	16.4445	16.6379	16.3318	16.4723	16.1128	16.0204	16.3805	16.4051	16.3003	15.9448	15.7946	15.9667	16.092	16.2569	15.823	16.0759	16.156	16.2568	16.0694	15.8631	15.7307	16.0293	16.2669
Q99575	POP1	Ribonucleases P/MRP protein subunit POP1	33	33	15.0303	15.183	14.922	14.7473	14.8652	15.0139	14.7057	14.9115	14.9127	14.9796	14.9307	15.0192	14.8576	15.1553	15.0569	14.6963	15.1936	15.0996	15.0312	14.9989	14.8651	14.9732	14.7706	15.0226	14.7322	15.1232	14.8699	14.7246	14.8037	15.1189	14.8843	14.8822	14.8328	14.7712	14.7017	15.1324	14.7042	14.7233	14.688	15.0087	14.8004	14.7983	14.642	14.8639	14.8341
Q9H0U4	RAB1B	Ras-related protein Rab-1B	33	33	16.6659	17.222	17.3675	18.2945	17.2487	16.7406	17.0194	17.5393	17.3912	16.789	17.7318	18.0885	16.8084	17.5657	17.5812	16.3296	18.5413	18.5825	16.8464	16.7321	17.2155	17.2938	17.9086	17.9748	16.7907	16.9164	16.7509	16.4423	16.7803	17.5499	16.6558	16.4135	16.8447	16.474	17.2606	16.9528	16.4629	16.6766	16.6802	17.0959	16.7965	16.396	16.3685	16.6878	16.5087
P49756	RBM25	RNA-binding protein 25	33	33	16.6826	16.7107	16.4421	16.3268	16.6043	16.7022	16.4166	16.4893	16.541	16.2271	16.6211	17.0185	16.3018	16.6737	16.7301	16.2459	16.8782	16.917	16.7382	16.7937	16.4742	16.6312	16.4905	16.5406	16.643	16.6399	16.4328	16.1582	16.644	16.575	16.6215	16.6323	16.4748	16.1597	16.469	16.6267	16.2823	16.2074	16.1672	16.6117	16.2013	16.0483	16.2922	16.6266	16.4644
P46783	RPS10	40S ribosomal protein S10	33	33	18.9941	19.2088	19.1117	19.1838	19.4052	19.1573	19.1231	19.3055	18.8909	18.6591	19.2512	19.3878	18.9803	19.1813	18.9551	18.4363	19.6754	19.6445	18.9518	18.8846	19.51	19.7701	18.9807	19.1569	19.2461	19.5331	18.7253	18.8038	19.5639	19.4009	18.93	18.9518	18.7763	18.512	19.5973	19.0425	18.8035	18.4517	19.0789	19.0126	18.1996	18.459	18.9371	18.6416	18.9944
P46782	RPS5	40S ribosomal protein S5	33	33	17.9254	17.8455	17.9016	17.8245	17.7945	17.796	17.9234	17.6899	17.4624	17.3867	17.7674	17.7899	17.8625	17.6126	17.3433	17.3545	18.2251	18.0168	18.0246	17.9439	18.0261	18.1408	17.6289	17.8091	18.0417	18.0095	17.8352	17.5905	17.9511	17.5979	17.733	17.7422	17.5134	17.6398	17.5369	17.8918	17.5462	17.6104	17.6313	17.9499	17.547	17.4299	17.475	17.655	17.6507
P26447	S100A4	Protein S100-A4	33	33	20.6757	21.0706	22.2827	21.9932	21.0874	20.8608	22.0489	22.1076	21.4004	20.8628	22.1063	20.412	21.2153	20.9387	20.2081	20.0024	20.0642	20.3317	21.6086	21.6479	21.0971	21.3154	20.8715	20.7825	20.9356	21.0057	21.4742	21.5029	20.7313	20.5421	20.3395	20.4426	21.3183	21.0737	22.0218	21.4773	20.9751	20.9087	21.8676	21.7588	20.7038	20.6234	21.1577	20.9242	20.7923
Q8NBX0	SCCPDH	Saccharopine dehydrogenase-like oxidoreductase	33	33	17.8894	18.3374	17.4059	17.5687	18.6123	18.4683	17.0314	17.4775	17.818	17.5757	17.987	17.9822	17.5456	18.0063	18.1268	17.5003	18.4025	18.4589	17.9319	18.022	18.006	18.1908	17.5462	17.7448	17.8001	17.9325	17.6092	17.4989	17.9393	18.2408	17.6904	18.0453	17.6586	17.2827	17.4443	17.3399	17.2709	17.2639	17.0554	17.3378	17.2426	17.3938	17.6029	17.9348	17.7763
P50453	SERPINB9	Serpin B9	33	33	16.1998	16.4901	16.466	17.2924	17.211	16.7211	16.5837	17.4518	16.5739	16.0621	18.1859	18.8061	16.4537	17.1451	16.4327	15.8868	18.2417	18.6838	16.4422	16.2057	17.1807	17.0142	16.3218	16.6227	18.2004	18.5411	16.2447	16.0691	16.4753	16.8781	16.6871	16.4456	16.217	15.838	15.9661	16.3428	15.9521	15.9231	15.946	16.3742	16.0359	15.8046	16.1017	16.4079	17.6492
Q00325	SLC25A3	Phosphate carrier protein, mitochondrial	33	33	17.1616	17.1361	17.0968	17.3079	17.1037	17.1018	17.2954	17.2081	16.9129	16.8481	17.5157	17.7574	17.1055	17.5394	17.631	17.3262	17.5837	17.4253	17.1357	17.5899	17.1238	17.3108	16.8835	17.1561	16.8746	17.2399	17.1499	16.9001	17.1961	17.2171	16.8354	17.2718	17.4972	16.9198	17.261	16.9595	17.1882	16.7929	16.7319	16.9004	17.2551	17.2631	17.2993	17.0087	17.0024
P09661	SNRPA1	U2 small nuclear ribonucleoprotein A'	33	33	16.674	17.0332	16.6909	17.173	17.0444	16.6595	16.6876	17.2452	16.9451	16.6523	17.0619	17.4961	16.4116	17.0869	16.7572	16.0159	17.7156	17.8323	16.6082	16.7079	17.2896	17.0152	17.3052	17.0759	16.8535	16.7081	16.3988	16.325	16.9744	17.1662	16.8792	16.8268	16.3644	16.4047	16.7834	16.6888	16.3464	16.2624	16.581	16.6177	16.3516	16.2363	16.3289	16.2604	16.7123
O94804	STK10	Serine/threonine-protein kinase 10	33	33	17.1653	17.6303	17.1746	17.4787	16.5152	16.6372	16.4941	17.0147	16.8149	16.6761	16.8643	17.0299	16.7555	17.2453	17.1521	16.6607	17.5536	17.8456	16.8993	17.0255	16.6859	16.7593	17.1715	17.1559	16.6633	17.0099	16.5402	16.5171	16.7069	17.2806	16.4695	16.6958	16.7885	16.5176	16.9135	16.7369	16.925	16.4383	16.7192	16.9225	16.5105	16.5084	16.6716	16.4576	16.4578
Q13428	TCOF1	Treacle protein	33	33	16.3042	16.2448	15.9178	16.1003	16.1306	16.0843	15.9746	16.2203	16.3182	16.0076	16.0595	16.2344	15.6953	15.8517	16.075	15.7049	16.5817	16.5885	16.0485	16.3576	16.2443	16.1595	16.0437	15.9749	16.3727	16.2234	15.7528	15.6319	16.3223	16.6588	16.1512	16.2237	15.6514	15.7127	15.9879	15.8925	15.8141	15.7107	16.0347	15.9336	15.6597	15.6676	15.778	15.5471	16.0657
O75531	BANF1	Barrier-to-autointegration factor	32	32	17.2821	17.7705	17.316	18.0312	17.6888	17.3341	17.2415	18.0849	17.7981	17.3037	18.1544	18.3069	17.4568	18.3263	19.0956	17.4255	18.3705	18.0061	17.2617	17.7197	17.8128	17.8619	17.8239	17.7809	17.4331	17.4567	17.027	16.9507	17.4717	18.0999	17.1945	17.243	17.3607	17.3323	17.5567	17.2007	17.4411	17.0416	16.9827	17.104	16.9734	17.365	17.3669	17.1381	17.18
O14920	IKBKB	Inhibitor of nuclear factor kappa-B kinase subunit beta	32	32	15.5032	15.8464	15.8753	15.9911	15.8005	15.5912	15.6756	16.1433	15.7679	15.5948	15.9816	16.2352	15.7409	16.0423	16.2239	15.5697	16.5647	16.7577	15.7871	15.7584	15.9125	15.8717	16.2005	16.0847	15.6659	15.7623	15.7598	15.6412	15.909	15.8439	15.4037	15.6649	15.6445	15.4863	15.7435	15.6414	15.7566	15.6197	15.5776	15.646	15.5684	15.5611	15.5162	15.4696	15.5124
Q9H845	ACAD9	Acyl-CoA dehydrogenase family member 9, mitochondrial	32	32	15.3245	15.5621	15.2406	15.5362	15.8925	15.6891	15.5774	15.8184	15.5953	15.451	15.9506	16.4317	15.3443	15.6926	16.2306	15.162	15.8309	16.1962	15.418	15.4826	15.5452	15.3687	15.8189	15.8589	15.5339	15.4628	15.2458	15.3199	15.5706	15.7322	15.3004	15.3046	15.2988	15.2732	15.6649	15.2641	15.3621	15.4341	15.3933	15.2616	15.3087	15.3719	15.3146	15.1985	15.5666
P21399	ACO1	Cytoplasmic aconitate hydratase	32	32	15.5239	15.8377	15.6789	15.9942	15.7413	15.7563	15.4363	16.1504	15.573	15.3447	15.9284	16.2087	15.5668	16.1869	16.2322	15.6979	16.9691	17.1363	15.6009	15.7036	16.1318	16.1928	15.93	16.2509	15.7258	16.112	15.5538	15.6417	15.8649	16.2217	15.487	15.9509	15.5546	15.4639	15.3663	15.5897	15.7637	15.6014	15.4617	15.4675	15.4647	15.504	15.6019	15.526	15.5591
P33121	ACSL1	Long-chain-fatty-acid--CoA ligase 1	32	32	15.9433	16.0374	17.4433	17.9596	15.9191	15.9556	16.1486	16.767	16.2062	15.9035	16.0799	16.7456	16.3637	16.363	16.3544	15.9024	16.0084	15.7502	16.1701	16.2228	16.0358	16.2386	17.0491	17.0427	16.0205	16.1064	15.853	15.8853	15.834	15.9078	15.7966	15.8561	16.1875	16.1628	16.5674	16.5151	15.8141	16.0033	16.5232	16.5262	15.8789	15.768	15.8595	16.0033	15.8996
P52565	ARHGDIA	Rho GDP-dissociation inhibitor 1	32	32	16.8011	17.0335	17.4351	18.0271	17.1665	16.6982	17.007	17.2737	16.8772	16.5447	17.619	17.6585	17.3068	17.6008	17.0315	16.1402	17.8112	17.6772	16.7727	16.5815	17.3109	17.5566	17.8832	17.679	16.7496	17.0169	16.9446	16.8752	16.7476	16.9661	16.6471	16.7557	16.5881	16.4666	16.7354	16.8934	16.2717	16.464	17.1765	17.381	16.3498	16.2955	16.7678	16.5934	16.962
P36542	ATP5C1	ATP synthase subunit gamma, mitochondrial	32	32	18.4168	18.8787	18.1654	18.7871	18.8267	18.5909	18.2218	18.8188	18.3555	17.6459	18.7205	18.8011	17.4825	18.4748	18.3586	17.3785	18.8251	18.9341	18.3987	18.2683	18.2403	18.3163	18.2446	18.3153	17.9544	18.3325	17.733	17.818	18.5693	19.8684	18.3165	18.5228	17.9031	17.7213	18.2437	18.0226	17.5055	17.5298	17.5893	17.6439	16.7625	16.6985	17.753	17.5932	17.8749
Q14677	CLINT1	Clathrin interactor 1	32	32	14.8947	15.1162	15.0739	15.4223	14.7695	15.0286	14.7658	15.3506	14.7658	14.6162	15.1963	15.3589	14.6812	15.2912	15.1727	14.8083	15.8448	15.9067	15.0237	15.1433	14.8647	15.0769	15.3118	15.6612	14.6486	15.0547	14.7162	14.5603	14.6582	15.149	14.8204	15.1635	14.9381	14.51	14.7479	15.0258	14.7825	14.5711	14.5768	14.9132	14.859	14.4419	14.7552	14.7942	14.5692
Q9BT78	COPS4	COP9 signalosome complex subunit 4	32	32	15.2902	15.581	15.2475	16.0408	15.3579	15.1951	15.1517	15.8322	15.3087	15.0477	15.4487	16.295	15.0122	15.7026	15.5701	14.7095	16.7428	16.7452	15.053	15.1366	15.3388	15.5283	15.9048	15.8067	15.157	15.1021	14.9162	14.794	15.1486	15.5602	15.0892	14.8276	14.8184	14.8613	14.8993	14.8756	14.7588	14.9203	14.9264	15.0343	14.891	14.7567	14.8468	14.8377	15.0766
P08311	CTSG	Cathepsin G	32	32	17.6455	17.5967	18.4523	18.2918	17.5211	17.3941	17.4107	17.4373	20.0628	20.0051	17.2337	17.2945	18.6279	19.2185	18.69	18.2888	17.628	17.3019	19.068	19.0479	17.4667	17.7444	19.5918	19.386	17.2522	17.6114	17.5478	17.504	17.3199	17.4128	17.1553	17.3287	18.1151	18.1386	18.2742	18.6681	18.0147	18.3255	18.527	19.6586	17.8132	17.9016	17.399	17.3613	17.4762
Q9Y285	FARSA	Phenylalanine--tRNA ligase alpha subunit	32	32	18.5814	18.5736	18.3447	18.5729	18.4341	18.3338	18.3644	18.4122	18.559	18.4068	18.427	18.8144	18.4177	18.4601	18.6642	17.9282	19.0223	18.9044	18.2262	18.1617	18.4154	18.4098	18.569	18.5952	18.3801	18.4519	18.2418	18.3725	18.2984	18.7374	18.2696	18.257	18.4282	18.3511	18.1519	18.044	18.2409	18.2665	18.2254	18.1753	18.0604	18.0192	18.2279	18.3054	18.3122
P22570	FDXR	NADPH:adrenodoxin oxidoreductase, mitochondrial	32	32	17.7762	17.7328	18.2292	18.3029	17.9192	17.9452	17.5386	17.6941	17.5395	17.5519	17.8003	17.9498	17.7685	18.0509	18.1299	17.3544	17.9527	18.0584	18.2726	18.4769	17.981	17.9733	18.0637	18.1068	17.7809	17.7542	17.3851	17.3537	17.7091	17.928	17.8185	18.0294	18.0043	17.815	18.5026	18.2682	17.5911	17.3653	17.94	18.1733	17.472	17.5503	17.28	17.4504	17.5983
Q9HC38	GLOD4	Glyoxalase domain-containing protein 4	32	32	17.4741	17.8338	17.3414	17.5749	17.3256	17.071	17.0489	17.5688	17.24	16.9626	17.8375	17.4076	17.0427	17.8447	17.5431	16.6249	17.873	17.7394	17.493	17.5174	17.3188	17.2379	17.5611	17.5714	17.3521	17.391	16.7637	16.6447	17.0982	17.235	17.0697	17.1365	16.6919	16.5453	16.6692	16.9219	16.5777	16.5594	16.9206	17.3087	16.624	16.6203	16.7696	16.737	17.1838
P12081	HARS	Histidine--tRNA ligase, cytoplasmic	32	32	16.955	17.0371	17.1203	17.1359	16.6305	16.9757	16.8302	16.8378	16.874	16.8087	17.1138	17.3337	16.4583	16.933	17.1372	16.2118	17.1196	17.495	16.9037	17.0307	16.7339	16.936	17.1779	17.2896	16.6789	16.9863	16.7606	16.6099	16.7112	16.6638	16.834	16.6494	16.8085	16.4333	16.4934	16.7368	16.4757	16.5187	16.5995	16.8917	16.3394	16.0928	16.6158	16.8059	16.7357
P02042	HBD	Hemoglobin subunit delta	32	32	15.4867	15.7431	15.4508	15.799	15.8975	15.5282	15.4202	15.7209	15.7168	15.4702	16.9008	16.6558	15.4722	15.4833	16.0052	15.4372	16.9898	16.9239	15.0808	15.0941	15.4662	15.5001	16.2243	16.2176	16.0423	16.1464	15.1668	15.4975	15.8615	16.2615	15.3153	15.3658	15.2282	15.3896	15.54	15.0124	19.9413	19.7524	15.4369	15.2254	15.0354	15.4187	15.5954	15.16	15.3795
Q01581	HMGCS1	Hydroxymethylglutaryl-CoA synthase, cytoplasmic	32	32	13.374	13.4969	13.4008	13.446	13.4171	13.2984	13.4279	13.1585	13.3437	13.3471	13.1112	13.232	13.4356	13.1546	13.3037	13.1627	13.4966	13.3423	13.3366	13.0421	13.4352	13.3738	13.5419	13.3349	13.328	13.3753	13.331	13.425	13.2252	13.1935	13.4271	13.2393	13.1917	13.3944	13.264	13.4195	13.2387	13.2004	13.4246	13.3336	13.3075	13.2083	13.1472	13.3013	13.3847
P00492	HPRT1	Hypoxanthine-guanine phosphoribosyltransferase	32	32	15.5399	15.6452	15.7555	16.2231	15.6056	15.4849	15.3932	15.786	15.1261	14.9536	15.6831	15.8925	15.3521	15.8614	15.6357	15.1206	17.3703	17.4736	15.3813	15.6554	15.646	15.8218	16.0373	15.9301	15.8428	15.7564	15.3341	15.1977	15.2655	15.7717	15.3731	15.2564	15.2397	15.1007	15.1629	15.4248	15.3169	15.0865	15.3365	15.6694	15.0759	14.9122	15.0701	15.2707	15.1895
O43837	IDH3B	Isocitrate dehydrogenase [NAD] subunit beta, mitochondrial	32	32	16.2072	16.2055	16.1785	16.2685	16.5629	16.4688	16.4335	16.5723	16.176	16.0584	16.1008	16.3195	15.9042	16.0839	16.3285	16.0301	16.0022	15.96	16.1131	16.1311	16.3335	16.4076	16.1936	16.1527	16.4276	16.6493	16.2045	16.3491	16.4166	16.8956	16.5722	16.7835	16.0173	15.9882	16.4748	16.2509	15.8974	15.7826	16.1766	16.0661	15.9794	15.757	16.0373	16.128	16.3205
Q7Z5L9	IRF2BP2	Interferon regulatory factor 2-binding protein 2	32	32	15.4648	15.4051	15.0905	14.9329	15.0969	15.1583	15.245	15.1487	15.1034	15.0041	15.1522	15.2485	14.9832	15.1999	15.3042	14.9414	15.3609	15.088	15.5538	15.2751	15.0943	15.0685	15.351	15.6147	15.3003	15.5336	15.0982	14.8576	15.0612	15.0131	15.3564	15.3941	15.0426	15.0431	14.9651	15.4671	15.0842	14.9743	15.1662	15.5114	15.1163	14.9461	14.8604	14.9759	15.105
Q13303	KCNAB2	Voltage-gated potassium channel subunit beta-2	32	32	15.5997	16.055	15.4983	16.0269	15.4589	15.4566	15.1846	15.636	15.6252	15.1985	15.7572	16.5965	15.5197	15.8374	15.4484	14.9635	15.6667	15.7026	15.0841	15.1441	15.6025	15.8411	15.8995	15.8741	15.4136	15.6028	15.1916	15.1888	15.3179	15.68	15.1228	15.0784	14.9925	14.94	14.9233	15.034	14.8062	14.9002	15.0845	15.2056	15.0227	14.8862	14.9732	15.1378	15.2034
O60341	KDM1A	Lysine-specific histone demethylase 1A	32	32	15.5039	15.7006	15.1804	15.2646	15.4894	15.3334	15.4436	15.3198	15.289	15.2897	15.1664	15.3407	15.2977	15.2236	15.4521	15.1036	15.7257	15.6365	15.4576	15.6311	15.3209	15.4818	15.3378	15.25	15.5504	15.7326	15.2543	15.2239	15.6088	15.5984	15.5042	15.359	15.1106	15.3826	15.1596	15.2007	15.5068	15.2483	15.2435	15.1238	15.1039	15.2164	15.282	15.182	15.4357
Q9NQR4	NIT2	Omega-amidase NIT2	32	32	17.0429	17.2283	16.7066	17.1985	16.848	16.7975	16.6359	17.03	16.7196	16.4713	16.8304	17.3116	16.427	17.0336	16.8094	15.9476	17.5253	17.4679	17.228	17.2324	16.98	17.0494	16.9624	17.2515	16.8257	17.0072	16.4846	16.1787	16.5252	17.0863	16.8614	16.7538	16.0794	16.3299	16.4403	16.411	15.885	16.1322	16.4897	16.8352	15.9151	15.8842	16.4193	16.3591	16.7564
P16435	POR	NADPH--cytochrome P450 reductase	32	32	14.347	14.2382	14.498	14.9777	14.5255	14.4526	14.1629	14.7631	14.3769	14.2306	14.7699	15.1267	14.2173	14.6725	14.725	14.5079	14.7088	14.7353	14.2774	14.2791	14.4863	14.4512	14.6189	14.7345	14.1324	14.3801	14.3279	14.2357	14.2576	14.3457	14.4066	14.6526	14.6049	14.1872	14.5144	14.2774	14.1276	14.088	14.2879	14.3374	14.23	14.2657	14.3792	14.2822	14.1462
P10644	PRKAR1A	cAMP-dependent protein kinase type I-alpha regulatory subunit	32	32	18.0822	18.2721	18.1631	18.6804	17.7814	17.6231	18.0192	18.4739	17.7766	17.3455	17.9969	18.7426	17.7684	18.136	17.965	17.4564	19.1577	19.2324	18.0758	17.9051	17.8726	17.8662	17.6249	17.912	18.1226	18.0424	17.3486	17.4552	17.8233	18.0055	17.6864	17.6659	17.6323	17.3031	17.7935	17.5905	17.56	17.511	17.7887	17.931	17.1861	17.1855	17.8023	17.3103	17.3801
P62847	RPS24	40S ribosomal protein S24	32	32	18.7521	18.4795	18.1334	17.5952	18.2192	18.0487	18.639	18.2318	17.5858	17.7955	17.483	17.3273	17.7701	17.3826	16.7797	16.8623	17.6769	17.6344	18.4944	18.5302	18.3242	18.4097	17.4593	17.2519	18.4711	18.5788	17.9044	17.9353	18.7037	17.9705	19.224	18.5931	17.9856	17.8835	18.5359	18.6079	17.2977	17.3727	18.101	18.5935	16.4742	16.629	18.0981	17.9818	18.2644
Q8TAQ2	SMARCC2	SWI/SNF complex subunit SMARCC2	32	32	16.0763	16.303	15.9887	16.2663	16.3581	16.0222	15.7567	15.8215	16.2395	15.9742	15.763	16.5503	15.9598	15.9265	16.025	15.1915	16.3771	16.4799	16.1651	16.246	16.5133	16.3371	16.2183	16.1346	16.3626	16.2004	15.4172	15.5096	16.516	16.3578	16.1634	16.0385	15.5803	15.3441	16.0105	15.8262	15.5042	15.4169	15.7288	16.0288	15.4627	15.4449	15.29	15.5826	15.9469
Q96DI7	SNRNP40	U5 small nuclear ribonucleoprotein 40 kDa protein	32	32	15.5615	16.0576	15.5182	16.1108	15.8467	15.7635	15.7909	15.914	15.8794	15.6229	16.0055	16.1621	15.5463	16.0521	15.9358	15.6401	16.0114	16.0792	15.5653	15.9589	15.9414	15.8252	15.8654	15.8264	15.8728	15.7962	15.3877	15.3878	15.9194	16.2795	15.7511	15.7722	15.642	15.3332	15.8712	15.5554	15.6214	15.2609	15.6275	15.4911	15.2959	15.3388	15.8095	15.1992	15.7142
Q13586	STIM1	Stromal interaction molecule 1	32	32	15.1007	15.4357	15.4273	15.7965	15.5315	15.444	15.4256	15.6585	15.462	15.251	15.7756	16.3487	15.3061	15.6605	15.7544	15.4538	17.1011	17.095	15.2567	15.3922	15.761	15.5453	15.8399	15.9095	15.2672	15.258	15.121	15.3148	15.3111	15.8649	15.3312	15.4146	15.3503	15.2547	15.5913	15.2431	15.5951	15.2679	15.3687	15.223	15.1195	15.2766	15.5495	15.1547	15.286
Q9UJZ1	STOML2	Stomatin-like protein 2, mitochondrial	32	32	15.8081	16.2302	15.4902	16.0985	16.3078	16.1922	15.8471	16.2559	15.7984	15.6083	15.6855	15.9863	15.7854	15.6981	16.1544	15.2524	17.1253	17.032	15.9301	15.933	16.2188	15.9596	15.7958	15.782	15.9184	15.9474	15.2985	15.3748	16.3261	17.0316	15.8474	15.9742	15.2606	15.3639	15.9844	15.8262	15.3488	15.2695	15.4382	15.579	15.3216	15.3386	15.319	15.5957	15.4949
Q9P2R7	SUCLA2	Succinate--CoA ligase [ADP-forming] subunit beta, mitochondrial	32	32	16.8397	16.9976	16.8083	16.9274	17.05	16.9314	16.6113	16.6397	16.766	16.4642	17.0199	17.1175	16.6213	17.156	18.3524	16.3685	17.3253	17.2586	16.6383	16.6775	16.9351	16.9575	16.9528	16.9697	16.7058	16.7775	16.6901	16.4654	16.9413	17.2826	16.5467	16.6955	16.5819	16.4245	16.4212	16.4591	16.4273	16.5137	16.3092	16.501	16.5014	16.208	16.2934	16.4826	16.6767
Q96I99	SUCLG2	Succinate--CoA ligase [GDP-forming] subunit beta, mitochondrial	32	32	16.2014	16.016	17.0186	18.1508	17.3687	17.1265	16.8089	18.1978	17.5689	16.7378	17.4023	18.0308	16.4096	17.2216	17.539	16.1799	17.7361	17.5911	16.7593	17.0105	17.2471	17.0814	17.8175	17.7844	16.7022	16.6473	16.3988	16.44	16.2585	16.472	16.5933	16.5496	16.603	16.2728	17.14	16.7009	16.3543	16.3333	16.4292	16.7394	16.0673	15.9724	16.3889	16.4546	16.627
Q12788	TBL3	Transducin beta-like protein 3	32	32	14.7685	15.0168	14.7796	15.1972	15.066	14.6855	15.18	15.2549	15.1447	15.0308	14.8314	15.4022	14.9531	14.8965	14.7536	14.7972	14.8978	14.9772	14.8636	14.6496	15.1517	14.7322	15.1697	14.985	15.0823	14.9782	14.7518	15.0255	15.0267	15.4023	14.8552	14.9407	14.7182	15.1438	15.2037	14.8215	15.1003	14.8817	15.0925	14.6933	14.7162	15.1124	15.0117	14.7246	15.0345
Q9Y4E8	USP15	Ubiquitin carboxyl-terminal hydrolase 15	32	32	14.2746	14.5612	14.3095	14.647	14.1919	14.4224	14.152	14.5554	14.1182	14.1134	14.6589	15.1277	14.1865	14.864	14.6777	14.236	14.5912	14.4993	14.4407	14.5156	13.9382	14.4811	14.7276	14.9516	14.1066	14.3568	14.308	14.0054	14.0867	14.2994	14.1997	14.2349	14.465	14.0622	14.1205	14.426	14.2342	14.15	14.0371	14.3253	14.3723	13.9642	14.0961	14.3135	14.1372
P62993	GRB2	Growth factor receptor-bound protein 2	31	31	15.6113	16.351	16.2388	17.2039	15.8136	15.5702	15.4526	16.5842	15.098	15.0654	16.4382	17.1824	15.3476	16.7333	15.9619	14.896	16.7451	16.9401	15.2473	15.4128	15.5242	15.7918	16.6054	16.5965	15.5421	15.6456	15.0868	15.1032	15.376	15.8831	15.3751	15.3778	15.0029	15.1472	15.7684	15.4265	15.1572	15.134	15.702	15.9069	15.0911	14.9796	15.0719	15.2112	15.295
P61586	RHOA	Transforming protein RhoA	31	31	17.3702	17.5929	17.571	17.685	16.996	17.2306	17.1268	17.5071	16.9691	16.8411	17.5899	17.5878	17.3624	17.5929	17.5566	16.4773	18.0108	17.7979	17.1388	17.2532	17.2374	17.571	17.4243	17.6698	17.0727	17.5394	17.3797	17.155	16.8527	16.9465	16.8836	16.7593	16.9819	16.859	16.9406	17.2369	16.8134	16.7283	17.0264	17.497	16.5914	16.5985	17.0275	17.2324	16.9
O95573	ACSL3	Long-chain-fatty-acid--CoA ligase 3	31	31	15.0117	15.316	15.2849	15.6162	15.2951	15.2775	15.1298	15.4588	15.0348	14.9998	15.4474	15.7393	14.9962	15.5832	15.6748	15.1261	15.7891	16.2335	15.2002	15.171	15.1694	15.2033	15.5019	15.773	15.1137	15.2407	14.9671	14.8751	15.0618	15.3166	14.977	15.3167	15.3295	14.8512	15.422	15.0384	15.0735	14.8612	14.9634	15.3474	15.0386	14.9066	15.0619	14.9301	14.9566
O95433	AHSA1	Activator of 90 kDa heat shock protein ATPase homolog 1	31	31	15.1326	15.3074	15.2258	15.5335	15.3126	15.0001	15.2053	15.2648	15.3453	15.3589	15.0699	15.8118	15.3357	15.4732	15.5375	15.1242	16.2334	16.4636	15.0988	15.0105	15.3876	15.2445	15.7378	15.4741	15.1226	15.1203	15.0178	15.3032	15.2432	15.3876	15.177	15.2215	15.0769	15.2185	15.2787	14.832	15.2168	15.2003	15.2893	14.9036	14.8516	15.4162	15.3282	14.9931	15.1399
Q9UBB4	ATXN10	Ataxin-10	31	31	13.271	13.409	13.1494	13.0398	13.4068	13.1808	13.0081	13.025	13.4484	13.4304	13.4223	13.3539	13.4432	13.1968	13.1893	13.1414	13.5482	13.5497	13.2138	13.2555	13.3781	13.4212	13.2791	13.2432	13.3209	13.2727	13.2733	13.1794	13.2134	13.4207	13.2974	13.0289	13.0993	13.1517	12.9517	13.4049	12.9355	13.227	13.1487	13.3091	13.3159	13.0484	12.9967	13.2862	13.0997
Q16543	CDC37	Hsp90 co-chaperone Cdc37	31	31	17.2072	17.4327	17.5777	18.027	17.6607	17.3901	17.2779	17.4906	17.0366	16.8612	18.1067	18.0835	17.9046	18.7492	17.4799	16.7083	18.2434	18.3169	17.0277	17.0071	17.8961	17.6544	17.9245	17.939	17.3502	17.1628	17.5246	17.3382	17.4041	17.4883	17.4594	17.148	17.3866	17.3416	17.2009	17.1855	17.0711	17.2552	17.4566	17.5254	16.9248	16.816	17.5817	17.6726	17.2506
Q7L2H7	EIF3M	Eukaryotic translation initiation factor 3 subunit M	31	31	15.8734	16.4207	16.1425	16.6817	15.7921	15.9438	15.8492	16.6006	15.8793	15.7921	16.5609	17.2742	15.7694	16.5802	17.199	15.9183	16.8431	16.7707	15.8921	15.9005	16.1192	16.0496	17.0442	17.0727	15.623	15.8857	15.7284	15.8061	15.673	16.3456	15.6257	15.9973	15.9921	15.7781	15.9952	15.771	16.0649	15.8567	15.7862	15.7528	15.4732	15.6665	16.0808	16.1207	15.7666
Q96HE7	ERO1A	ERO1-like protein alpha	31	31	16.7373	16.8908	17.1877	17.6324	16.8447	16.8221	16.8457	17.0806	16.9699	16.7744	17.257	17.5488	16.8693	17.2877	17.3301	16.4452	16.9829	17.0026	16.8986	16.7126	16.6776	16.8791	17.5138	17.6019	16.646	16.8266	17.0276	16.961	16.7825	16.707	16.7948	16.5954	17.0093	16.9195	16.9127	17.0524	16.6841	16.6185	16.881	16.9122	16.7204	16.539	16.5414	16.9304	16.8104
Q52LJ0	FAM98B	Protein FAM98B	31	31	17.1865	16.9097	16.2715	16.3846	16.6301	16.4156	16.2406	16.2009	16.8351	16.4313	16.4133	16.4277	16.3942	16.6132	16.0927	15.7803	16.9571	16.6529	17.0439	17.1153	16.8187	16.6137	16.4944	16.367	17.208	16.9244	15.906	16.0548	16.9855	16.9565	16.8917	16.7147	16.0077	16.0824	16.26	16.4723	16.0741	16.0549	16.5131	16.7232	15.9921	16.0547	16.3116	16.55	16.8534
Q04446	GBE1	1,4-alpha-glucan-branching enzyme	31	31	15.9274	16.0782	15.6865	15.9584	15.7478	15.7146	15.7266	16.0421	15.5544	15.522	15.8801	16.2497	15.5909	15.8079	16.0049	15.629	15.9595	15.9353	15.9402	15.787	15.9694	15.976	15.9593	15.799	15.5547	15.6349	15.5302	15.8366	15.6405	16.0543	15.7279	15.893	15.4097	15.5159	15.6681	15.8156	15.5379	15.5118	15.5489	15.8151	15.4812	15.4268	15.6317	15.672	15.9085
Q13547	HDAC1	Histone deacetylase 1	31	31	16.5254	16.9025	16.4461	16.6504	16.5967	16.4506	16.3189	16.4216	16.7465	16.3166	16.7467	17.282	16.0085	16.9101	16.7792	15.9052	16.7647	16.9124	16.4113	16.5299	16.5432	16.6623	16.6782	16.599	16.624	16.8835	16.2396	16.0288	16.3686	16.9536	16.2251	16.8067	16.3385	16.1583	16.4515	16.1941	16.0479	16.0524	16.144	16.0837	15.8998	15.8631	16.2044	16.2971	16.3963
P08514	ITGA2B	Integrin alpha-IIb	31	31	13.1343	13.3357	13.1608	13.2689	13.1316	13.0748	13.2411	12.9326	13.6376	13.5548	13.6418	14.4164	13.2196	13.3095	13.1404	12.7739	17.3698	17.5079	13.0521	13.1391	12.9434	13.1291	14.1232	14.384	13.2444	13.1497	13.1584	13.0563	15.106	15.464	13.0932	12.9196	13.0336	13.0689	13.1107	13.0877	13.8906	13.8897	13.0539	13.1926	12.9722	12.9185	13.1173	13.0618	13.1382
Q14571	ITPR2	Inositol 1,4,5-trisphosphate receptor type 2	31	31	14.5293	14.6498	14.7585	14.866	14.9089	14.6663	14.8925	14.9263	14.8568	14.8078	14.9216	15.0573	14.7114	14.8773	15.7579	14.8784	14.5583	14.8585	14.6476	14.6737	14.8747	14.718	14.7517	14.6047	14.8212	14.6724	14.744	14.6506	14.8025	15.1509	14.5134	14.8492	14.8598	14.7952	14.9587	14.6603	15.0451	14.8068	14.7386	14.645	14.6281	14.9445	14.8304	14.5777	14.7367
P49916	LIG3	DNA ligase 3	31	31	17.0691	17.162	16.8368	16.9658	17.1786	16.9911	16.921	17.2337	17.4478	16.9564	17.0284	17.301	16.8899	17.3976	17.5192	16.4823	17.2923	17.1167	17.4746	17.2971	17.3539	17.0821	17.4443	17.4922	16.9815	16.9694	16.6619	16.8946	17.0583	17.5118	16.9555	17.0901	16.6264	16.9334	17.0732	17.0329	16.6124	16.8097	16.8622	16.9077	16.4634	16.9874	16.771	16.851	17.1418
Q12907	LMAN2	Vesicular integral-membrane protein VIP36	31	31	16.3264	16.4968	16.5709	17.0152	16.5632	16.4999	16.4188	16.8496	16.6894	16.4685	16.9533	17.2188	16.4629	17.0978	17.1073	16.27	17.2252	17.2236	16.3484	16.5509	16.4345	16.5535	17.0934	17.1648	16.2675	16.5083	16.3258	16.1768	16.5093	16.7539	16.3542	16.4405	16.6254	16.2013	16.4628	16.504	16.2323	16.4046	16.2091	16.5476	16.3568	16.1699	16.506	16.4205	16.224
Q9NR45	NANS	Sialic acid synthase	31	31	17.4453	17.3725	17.358	17.5796	17.3046	17.1778	17.4425	17.6446	17.3095	17.2332	17.6549	17.5831	17.39	17.7967	17.2879	16.4065	17.9275	17.7798	17.3005	17.2354	17.8649	17.9386	17.5779	17.703	17.6733	17.5623	17.1302	17.1103	17.2633	17.1847	17.5805	17.3917	16.6555	16.7387	17.3689	17.123	16.5225	16.4953	17.4628	17.3559	16.3658	16.3958	17.285	17.3229	17.8815
P49821	NDUFV1	NADH dehydrogenase [ubiquinone] flavoprotein 1, mitochondrial	31	31	16.5043	17.0718	16.7082	17.9543	17.7179	17.1771	16.9568	17.7443	17.5514	16.8679	17.747	18.2126	16.6601	17.3779	17.489	16.4858	18.3021	18.2692	16.942	16.8706	17.4804	17.3902	17.7588	17.6538	16.8737	17.1174	16.2817	16.6462	17.2616	18.2085	16.7848	17.1524	16.9077	16.6167	17.1107	16.7628	16.6141	16.5618	16.5666	16.6586	15.9214	16.4413	16.4484	16.5008	16.618
Q9UFN0	NIPSNAP3A	Protein NipSnap homolog 3A	31	31	16.7043	17.268	16.2295	16.739	16.8832	16.5243	16.5612	16.8977	16.6204	16.5418	16.6991	17.1259	16.4169	16.569	17.0495	16.3826	17.2623	17.2807	16.1776	16.4421	16.8768	16.5422	16.8024	16.4885	16.3906	16.4202	16.3542	16.6046	17.0583	17.7556	16.4843	16.588	16.2326	16.4309	16.4454	16.0103	16.4795	16.4435	16.3651	16.1586	16.2095	16.6151	16.5166	16.2873	16.6215
Q5JRX3	PITRM1	Presequence protease, mitochondrial	31	31	15.8589	16.0683	15.6656	15.6149	16.1425	16.1349	15.6384	15.7409	15.8904	15.4357	15.9727	15.9209	15.8497	16.3114	16.7463	15.6133	16.4334	16.2149	16.4047	16.4779	15.8124	16.1622	15.7571	16.1393	15.9952	16.3354	15.6203	15.5829	16.1145	16.6609	15.8109	15.7788	16.0798	15.725	15.6974	16.121	15.7264	15.6606	15.5866	16.088	15.8864	15.57	15.4979	15.9287	15.5019
P25787	PSMA2	Proteasome subunit alpha type-2	31	31	17.3447	17.7607	17.5378	17.6643	17.2932	17.0598	17.2408	17.9513	17.3214	16.9761	17.3519	17.6108	16.9411	17.2231	17.1941	15.9194	17.6282	17.5306	17.0106	17.1059	17.3979	17.3929	17.4079	17.637	17.5833	17.5212	16.9373	16.6477	17.322	17.5824	17.0782	17.16	16.5319	16.0902	16.9106	16.9024	16.3094	16.5585	17.025	17.2887	16.1653	16.1849	16.8098	16.7568	16.9425
P20618	PSMB1	Proteasome subunit beta type-1	31	31	16.3449	16.8333	16.3402	16.9996	16.3826	16.2142	16.2647	16.9651	16.4633	15.9589	16.5381	17.0576	15.8273	16.787	16.557	15.3068	16.9032	17.0929	16.2119	16.2573	16.503	16.6689	17.1194	17.0263	16.5456	16.5258	15.9781	16.0082	16.2694	16.9515	15.9746	16.0341	15.756	15.7653	16.1941	15.756	15.6873	15.8844	16.1207	15.9818	15.3796	15.622	15.9322	15.539	16.1223
P51665	PSMD7	26S proteasome non-ATPase regulatory subunit 7	31	31	15.5481	15.9413	15.4258	16.2375	15.7389	15.2754	15.364	16.0021	15.4825	15.1252	15.7471	16.2284	15.4575	15.719	15.5416	14.9483	16.8759	16.9377	15.2934	15.5539	15.7256	15.6504	15.8754	15.6381	15.3192	15.5348	15.0752	15.164	15.5518	15.9457	15.3838	15.4079	15.2473	15.1278	15.7384	15.5057	14.9587	15.1065	15.2783	15.3573	15.0591	14.9572	15.3142	15.1234	15.2819
Q16576	RBBP7	Histone-binding protein RBBP7	31	31	15.5409	15.6722	15.4265	15.8936	15.6767	15.28	15.739	15.9056	15.6962	15.5533	15.4032	16.1542	15.4363	15.5394	15.2894	15.3494	16.1864	16.185	15.4698	15.5798	15.7558	15.5328	15.771	15.3595	15.9285	15.9903	15.3679	15.4843	15.5964	15.968	15.7733	15.5868	15.3431	15.5935	15.81	15.3947	15.3537	15.4336	15.6468	15.3848	15.2087	15.5694	15.6765	15.3425	15.6721
P31949	S100A11	Protein S100-A11	31	31	18.5276	18.2201	19.4399	18.9478	18.2161	17.9757	18.5938	18.9647	18.4381	18.0263	17.8612	18.1258	18.1103	18.0689	17.6881	17.5126	17.5564	17.8504	18.0998	17.8302	17.962	18.1787	18.2578	18.4346	17.7522	17.5354	18.1156	18.106	18.0056	17.5552	18.0512	17.6654	17.8246	18.0291	18.7	18.7266	17.4973	17.8763	19.414	19.486	17.7895	17.6239	17.5606	17.8941	18.164
P21912	SDHB	Succinate dehydrogenase [ubiquinone] iron-sulfur subunit, mitochondrial	31	31	17.8423	17.9762	18.1172	18.3709	18.6871	18.3844	18.0809	18.4622	18.1952	17.9333	18.5561	18.7084	17.9211	18.477	18.7098	17.8461	18.2928	18.5032	18.4165	18.4029	18.3325	18.133	18.4439	18.511	18.504	18.5511	17.9559	18.006	19.0359	19.1238	18.3823	18.3916	18.1276	18.2931	18.6091	18.2848	18.1109	18.0571	18.4239	18.1769	17.7366	17.7892	18.0746	17.8879	18.3683
P62318	SNRPD3	Small nuclear ribonucleoprotein Sm D3	31	31	21.6323	21.1596	20.5912	20.5949	20.9513	20.8385	20.704	20.7785	20.9038	20.9443	20.3266	20.7706	20.3998	20.2571	20.2594	20.1055	21.0089	21.0096	21.6729	21.4264	21.2049	21.0387	20.5357	20.4017	21.2755	21.175	20.0082	20.3414	21.2347	21.361	21.5114	20.9718	20.0659	20.0697	20.9295	21.1135	19.9186	20.1052	20.7395	20.6616	20.033	20.084	20.2279	19.9698	20.914
P00441	SOD1	Superoxide dismutase [Cu-Zn]	31	31	17.8627	18.1623	17.8492	17.8009	17.7974	17.4829	17.7394	17.6932	18.1845	17.5429	17.794	17.5916	17.7481	18.116	17.7123	17.0553	18.3751	18.1719	17.795	17.7239	18.047	18.0886	17.555	17.6754	18.4355	18.3545	17.4219	17.5332	17.8566	18.2467	17.6313	17.6911	17.3303	17.3104	17.0209	17.1757	17.3134	17.2702	17.54	17.7349	17.1909	16.9543	17.3908	17.6629	18.1724
Q9Y2Z0	SUGT1	Protein SGT1 homolog	31	31	16.5831	16.8345	16.8932	16.8262	16.3172	16.5259	16.5748	16.6197	16.2656	16.1617	16.9276	17.0018	16.2573	16.9871	17.1172	16.4168	17.4053	17.2298	16.7068	16.8566	16.7302	16.9736	17.1014	17.0397	16.59	16.6225	16.5275	16.484	16.6214	16.6453	16.3018	16.6653	16.3689	16.4395	16.4852	16.2906	16.5622	16.399	16.5039	16.4288	16.296	16.3006	16.3337	16.4244	16.5551
Q00059	TFAM	Transcription factor A, mitochondrial	31	31	17.1402	17.5193	17.0652	17.3063	18.2318	17.6055	17.1875	17.3977	17.2287	17.1931	17.2045	17.4748	17.0353	17.0569	16.8339	16.6639	17.3539	17.5141	17.1114	17.1987	17.9787	17.712	17.1355	17.0161	17.3797	17.2003	16.7448	17.113	18.2484	18.5407	17.4473	17.5099	16.8436	17.0906	17.3233	17.0549	16.7682	16.8966	17.0684	16.8913	16.4348	16.7653	17.157	16.9182	17.4112
Q9H4B7	TUBB1	Tubulin beta-1 chain	31	31	12.8383	12.8332	12.9817	13.3289	13.2168	13.0133	13.2698	13.1285	13.4298	13.2922	13.3547	13.5572	13.2025	13.2868	12.9634	13.0367	16.4724	16.4037	12.7719	12.8319	13.2654	12.8998	13.4951	13.0055	13.2944	12.8476	12.957	13.2501	13.7296	14.6431	13.1836	13.0053	12.9346	13.1643	13.2131	12.9367	13.2879	13.4189	13.1936	12.8458	12.9997	13.2145	13.2047	12.8044	13.276
Q16881	TXNRD1	Thioredoxin reductase 1, cytoplasmic	31	31	17.0136	17.7343	17.0262	17.1103	16.9981	16.9085	16.8294	17.3644	17.1853	16.6679	17.0174	17.5804	16.9314	17.2147	17.0811	16.8187	17.2564	17.0533	16.6549	16.6306	16.8656	17.2147	17.012	17.1288	16.7836	16.8041	16.7413	16.5028	16.7335	17.1344	16.5244	16.654	16.6267	16.4301	16.5462	16.4287	16.5657	16.5519	16.7001	16.5598	16.3888	16.5157	16.9114	16.7222	16.8428
Q9H3U1	UNC45A	Protein unc-45 homolog A	31	31	15.4055	15.5423	15.7783	16.0897	15.7209	15.4762	15.7938	15.8088	15.9535	15.8452	15.7329	16.0932	15.69	15.9672	15.9967	15.316	16.5718	16.6591	15.5014	15.5575	15.7174	15.7952	16.1627	16.1535	15.9254	15.6684	15.5213	15.8192	15.669	15.9899	15.7743	15.6355	15.5125	15.736	15.7723	15.4151	15.4368	15.7708	15.7069	15.4328	15.3898	15.7424	15.7108	15.5565	15.7782
Q04917	YWHAH	14-3-3 protein eta	31	31	17.6813	18.0582	17.5946	17.891	17.7266	17.2983	17.7999	18.1436	17.3906	17.0936	18.0976	18.6369	17.4777	17.923	17.8739	16.7091	18.4306	18.6167	17.3713	17.3279	18.1759	18.1361	18.1765	18.2046	17.7787	17.9462	17.5639	17.7821	17.6626	17.7043	17.5489	17.3972	17.1251	17.3621	17.4374	17.4297	17.2491	17.4406	17.8097	17.6585	16.9618	17.2268	17.4465	17.3485	17.7488
Q9UG63	ABCF2	ATP-binding cassette sub-family F member 2	30	30	13.7779	14.0111	13.8921	14.1338	13.7467	13.8603	13.7147	14.1525	13.6108	13.61	13.9728	14.1157	13.5706	14.1246	13.6082	13.8772	14.2427	14.1231	13.7751	14.0257	14.0681	14.0429	13.9504	14.0403	13.7511	13.8627	13.7036	13.7799	13.6664	13.8439	13.7367	13.9027	13.7967	13.7133	14.0428	13.847	13.707	13.6692	13.9254	13.7502	13.7834	13.8611	13.5889	13.6525	13.6662
Q9NUJ1	ABHD10	Mycophenolic acid acyl-glucuronide esterase, mitochondrial	30	30	16.4598	16.9435	16.2136	16.0572	16.8521	16.6139	16.1759	16.4965	16.6547	16.4219	16.3846	16.6693	16.4673	16.5349	16.975	16.053	16.7793	16.6418	16.2252	15.9186	16.3049	16.3182	16.3431	16.465	16.2554	16.2137	16.3994	16.2947	16.5142	17.1449	16.4112	15.9263	16.1703	16.2669	15.8957	16.1106	15.9241	16.2762	16.1081	16.1087	16.3582	16.1103	16.0015	16.2995	16.2268
Q92688	ANP32B	Acidic leucine-rich nuclear phosphoprotein 32 family member B	30	30	17.8504	18.6165	17.8632	17.9932	18.3283	17.9076	17.8595	17.7798	17.7674	17.3645	17.9967	18.1803	17.9301	18.2829	17.7136	17.115	19.1738	18.8659	17.7318	17.691	18.6578	18.6742	18.2491	18.1538	17.8256	18.0431	17.6861	17.4476	17.5751	18.0569	17.6511	17.673	17.5264	17.2649	17.4435	17.5593	17.3567	17.0844	17.3584	17.5424	17.4595	17.1299	17.6587	17.4143	17.8245
P07741	APRT	Adenine phosphoribosyltransferase	30	30	20.1044	19.7608	19.455	19.3989	19.0696	19.2547	19.3848	19.2818	19.3009	19.6501	19.2997	19.387	19.1155	19.4078	18.8866	18.8212	19.0255	18.9471	19.6414	19.9275	19.1581	19.3183	19.0868	19.2055	19.6837	19.8731	19.0323	19.013	19.2089	19.2768	19.5558	19.6938	19.0485	18.8919	19.2747	19.4505	19.1626	19.0327	19.4242	19.5545	18.5602	18.7686	19.1099	19.2891	19.2212
P60953	CDC42	Cell division control protein 42 homolog	30	30	18.2236	18.535	18.9308	18.0091	18.2137	17.9196	18.3857	18.421	17.9802	17.5068	18.0132	17.8764	17.6609	17.9332	17.5854	16.9317	17.6404	17.7414	17.9204	17.7231	18.2945	18.5271	17.7142	17.7631	18.0064	18.3322	17.9069	17.5682	17.7722	17.7127	17.4819	17.6365	17.367	17.2172	18.0268	17.7524	17.1482	17.0727	17.8846	18.2456	17.2715	17.1163	17.2791	17.6611	17.6188
Q99829	CPNE1	Copine-1	30	30	16.911	17.2878	16.9484	17.1024	17.1936	17.1173	16.7579	16.8415	17.121	16.7275	16.9628	17.2346	16.7347	16.974	17.2284	16.9803	17.3006	17.6142	17.3664	17.2948	17.1713	17.2865	17.1671	17.4294	17.2314	17.3934	16.807	16.9255	17.3264	17.6477	16.8556	16.9677	17.0432	17.0378	16.9435	16.825	17.0718	16.8167	16.905	16.6609	16.7013	16.844	16.951	16.6751	16.9432
Q10570	CPSF1	Cleavage and polyadenylation specificity factor subunit 1	30	30	15.3097	15.6115	15.1171	15.1928	15.1271	15.2687	15.2181	15.2509	15.2045	15.2369	15.4287	15.5619	14.9252	15.5182	15.4893	15.0582	15.6075	15.4937	15.4988	15.5882	15.0855	15.3687	15.1739	15.4619	15.1878	15.5936	15.1529	14.9339	15.2977	15.5269	14.986	15.3499	15.1577	14.9627	15.2262	15.4333	15.0478	15.0784	15.0218	15.0769	15.2304	14.9971	14.9739	14.9714	15.1927
P00387	CYB5R3	NADH-cytochrome b5 reductase 3	30	30	15.3952	15.8195	15.5875	15.9779	15.7803	15.6139	15.4896	15.7443	15.4711	15.3623	15.5763	16.0508	15.373	15.5021	15.8767	15.0462	17.5022	17.6069	15.578	15.5241	15.9426	15.8613	15.8186	15.6282	15.857	15.9143	15.2847	15.436	15.7733	16.4638	15.7981	15.5515	15.1442	15.4185	15.551	15.2335	15.2829	15.3199	15.4982	15.2888	15.2118	15.2671	15.1406	15.2028	15.5107
Q9GZR7	DDX24	ATP-dependent RNA helicase DDX24	30	30	15.9315	15.9206	15.8834	16.2463	15.9729	15.6413	15.6731	16.1884	15.8993	15.8248	15.7454	16.5118	15.7052	16.1079	15.7327	16.0465	16.9157	16.7932	15.6213	15.8297	16.2401	15.9608	16.2399	15.9546	15.5784	15.8008	15.6287	15.9984	15.6475	16.3453	15.7277	16.047	15.7485	16.0364	16.0753	15.6419	16.0499	15.6665	15.9444	15.6143	15.4799	16.0781	15.905	15.6436	15.8953
P33316	DUT	Deoxyuridine 5'-triphosphate nucleotidohydrolase, mitochondrial	30	30	16.8348	16.7773	16.6764	16.9243	17.3932	17.5974	16.6212	16.7257	17.0115	16.7271	16.7193	16.8766	16.9248	16.9509	16.7052	16.2578	17.3628	17.132	17.2137	17.1983	17.181	17.0252	16.9196	16.9142	17.284	17.3741	16.4605	16.6342	17.3406	17.2228	17.0448	17.0442	16.6361	16.6358	16.8989	16.6122	16.3111	16.4859	16.5423	16.6588	16.149	16.3744	16.828	16.7481	16.8653
P09104	ENO2	Gamma-enolase	30	30	18.3237	18.1011	18.1414	18.1657	18.0231	17.9699	17.8889	17.7445	17.8165	17.8513	17.9703	17.9593	18.0916	18.0314	17.6975	18.0392	18.9232	19.1991	18.3085	18.3065	18.0383	17.8899	17.8434	17.9706	19.4287	19.4456	17.9292	17.7149	18.0914	18.1887	18.1259	18.0619	17.9498	17.8275	17.6751	17.8679	17.7506	17.9483	18.0606	18.2615	17.8241	17.82	17.9244	18.0145	18.2226
P62495	ETF1	Eukaryotic peptide chain release factor subunit 1	30	30	17.0538	16.8719	17.0124	17.4289	17.1658	16.7467	17.201	17.1189	16.8775	16.8113	17.0206	17.5408	16.8692	16.9268	17.0302	16.4689	18.3514	18.2592	16.9465	16.8647	17.1191	16.7572	17.3797	17.1873	17.2382	16.9854	17.0621	17.0711	17.1871	17.0112	17.081	16.7789	16.5785	17.0997	16.8222	16.8347	16.9015	17.2187	17.1609	16.9946	16.7839	16.9316	16.8297	16.8081	17.1498
P37268	FDFT1	Squalene synthase	30	30	13.4253	13.4678	13.3669	13.1584	13.3924	13.2827	13.3238	12.967	13.1958	13.1897	13.1013	13.0819	13.2577	13.1077	13.5897	13.3537	13.566	13.6198	13.2251	13.1563	13.2864	13.445	13.321	13.3277	13.1859	13.3411	13.3634	13.323	13.2622	13.1709	13.1782	13.2952	13.0732	13.3152	13.1388	13.4511	13.0965	13.2297	13.3132	13.359	13.4013	13.1957	12.9726	13.3607	13.2474
P39748	FEN1	Flap endonuclease 1	30	30	17.8717	17.8956	17.3307	17.4642	17.677	17.6172	17.3226	17.7022	17.5941	17.3424	17.2815	17.5971	17.2504	17.5497	17.3378	16.6431	17.9779	18.0639	18.0497	17.843	17.8713	17.9562	17.8474	17.7307	18.5689	18.4402	16.8203	17.2452	17.7704	18.0291	17.7628	17.5368	16.7086	17.1304	17.5796	17.5977	16.519	16.8643	17.4696	17.6753	16.4272	16.4926	17.1078	17.0642	17.299
P35637	FUS	RNA-binding protein FUS	30	30	15.677	16.6355	15.827	16.5596	16.4377	15.9278	15.903	16.5682	16.2446	15.9235	16.7266	17.3839	15.9375	16.8074	17.3188	15.9023	17.6458	17.9238	15.6653	15.9526	16.5139	16.5474	17.3072	17.1982	16.1233	16.1275	15.5725	15.7233	16.0015	16.5103	16.0643	15.8744	15.9036	15.7426	16.0067	15.5813	15.6895	15.7325	15.7446	15.5684	15.6814	15.9432	15.9864	15.5474	15.9379
P62879	GNB2	Guanine nucleotide-binding protein G(I)/G(S)/G(T) subunit beta-2	30	30	16.5469	16.6932	17.1832	17.4069	16.7052	16.3656	16.6334	16.7785	16.628	16.5668	16.9628	17.3075	16.8141	16.9531	16.6192	16.0389	16.7455	17.082	16.2885	16.1783	16.6576	16.6233	17.4695	17.4183	16.8323	16.6828	16.7355	16.8085	16.6139	16.2759	16.4515	16.2868	16.1817	16.325	16.5702	16.625	16.1012	16.4342	16.9685	16.7992	16.0951	16.2121	16.3906	16.4702	16.522
Q6NVY1	HIBCH	3-hydroxyisobutyryl-CoA hydrolase, mitochondrial	30	30	16.2673	16.9043	16.4479	16.5369	16.7786	16.7014	16.1944	16.5341	16.8978	16.7926	16.6343	17.0687	16.2484	16.6886	18.8302	16.1721	16.9204	17.2967	16.541	16.4644	16.1933	16.4583	16.6626	16.7937	16.1299	16.277	16.4052	16.3823	16.7122	17.8188	16.5884	16.6631	16.3403	16.2641	16.1723	16.2244	16.0883	16.2579	16.1329	16.0837	16.1414	15.8535	16.494	16.307	16.2456
P05106	ITGB3	Integrin beta-3	30	30	13.2165	13.0937	13.3013	13.2803	13.3786	12.9213	13.4055	12.9489	13.3951	13.275	13.2176	14.1246	13.3097	13.098	12.8785	12.8325	17.1119	17.2518	13.1797	13.1242	13.2471	12.9862	13.5374	13.3943	13.4537	13.0008	13.1845	13.2764	13.5343	14.6934	13.3488	12.8313	13.0136	13.3395	13.2479	13.0991	13.149	13.4589	13.3572	13.1342	13.2044	13.2551	13.0406	13.1982	13.3147
P49790	NUP153	Nuclear pore complex protein Nup153	30	30	16.0552	16.0743	15.778	15.8015	16.0844	16.0878	15.6638	16.1505	15.9605	15.9405	15.869	16.3136	15.775	15.8418	16.4903	15.5792	16.3377	16.4347	15.9891	15.9235	16.0184	16.1089	16.1175	16.1673	16.1125	15.9726	15.5845	15.7136	16.0391	16.1782	16.0482	15.7155	15.7602	15.5703	15.8441	15.8853	15.6588	15.6238	15.5632	15.8074	15.5824	15.4356	15.577	15.802	15.6033
Q92882	OSTF1	Osteoclast-stimulating factor 1	30	30	17.5895	17.7599	18.0825	18.8193	17.6006	17.5877	17.4309	18.1802	17.4532	17.2702	17.7425	18.3173	17.4617	17.7259	17.5243	17.1878	18.1834	18.3036	17.4981	17.0556	17.8825	18.0001	18.1801	18.1434	17.3208	17.2386	17.2719	17.5013	17.404	17.7741	17.3828	17.4994	17.1661	17.5156	17.7939	17.6771	17.4136	17.2267	17.7797	17.8983	17.1517	17.1353	17.3298	17.2922	17.5913
Q86U86	PBRM1	Protein polybromo-1	30	30	15.0465	15.4675	14.8062	15.1656	15.145	14.9978	14.9569	15.2744	15.0353	14.9609	15.2563	15.4977	14.9231	15.253	15.4976	14.791	15.3018	15.4721	15.2079	15.2821	15.3374	15.3127	15.2365	15.3834	15.0854	15.375	14.8628	14.9093	15.1392	15.5493	14.9448	15.3724	14.8983	14.9315	15.1614	14.8147	14.9735	14.858	14.9518	14.9226	14.7755	14.9918	15.1424	14.7772	14.9979
Q96AQ6	PBXIP1	Pre-B-cell leukemia transcription factor-interacting protein 1	30	30	16.2093	16.4621	16.4216	16.4762	16.3021	16.0765	15.6978	15.8629	17.3101	16.8048	15.671	16.0143	16.7194	17.5549	16.5891	15.9236	17.1622	17.1958	16.5922	16.8047	15.9937	15.909	16.1956	16.0755	16.1319	15.951	15.6526	15.7953	17.3696	16.9822	16.0459	16.2338	16.0011	16.2173	15.8589	16.0126	16.4355	16.5215	15.9741	15.8776	15.6039	15.7438	15.7929	15.6384	15.8871
Q53EL6	PDCD4	Programmed cell death protein 4	30	30	17.2094	17.5248	17.2478	17.6445	17.4058	17.3224	17.2762	17.6141	17.6654	17.1888	18.0789	18.189	17.1183	17.8686	17.799	16.941	18.5821	18.237	17.274	17.2083	17.5101	17.3874	17.9104	17.6586	17.3325	17.5711	17.2571	17.1051	17.4492	17.8201	17.1179	17.4133	17.0534	16.9242	17.3027	16.989	17.1143	16.897	16.9429	16.9649	16.8509	17.085	17.1435	17.0036	17.4002
O60568	PLOD3	Procollagen-lysine,2-oxoglutarate 5-dioxygenase 3	30	30	14.9051	14.9983	15.2239	15.52	15.2604	14.9737	14.9985	15.2467	15.0526	15.0797	15.1272	15.5749	15.0048	15.1981	15.5231	14.7068	15.0418	15.0216	14.9946	14.7645	14.9591	14.8789	15.2571	15.3305	14.9971	14.919	14.8797	15.0488	15.0341	15.0048	14.873	14.8727	14.7426	15.0231	15.175	14.9321	14.9574	14.9309	15.0134	14.8776	14.7899	14.9796	14.9527	14.8424	14.8648
O15031	PLXNB2	Plexin-B2	30	30	14.2726	14.3273	14.1674	14.1925	14.3141	14.389	13.9215	14.0843	14.0507	14.0311	14.3648	14.4072	13.9706	14.4016	14.2874	14.1874	14.1083	14.0775	14.2236	14.2728	14.0619	14.3467	14.4329	14.3706	13.978	14.1951	14.0878	14.0221	14.1138	14.0241	14.2245	14.1324	14.256	13.8887	14.1025	14.1934	13.8706	13.9132	13.9956	14.2057	14.136	13.8328	13.9333	14.1283	13.8302
Q15435	PPP1R7	Protein phosphatase 1 regulatory subunit 7	30	30	15.873	15.7876	16.1574	16.2078	15.4205	15.6686	15.7253	15.7267	15.6077	15.5099	15.9242	15.9354	15.6563	16.1012	15.8069	15.7351	15.9108	16.0779	15.9389	16.2112	15.6173	15.8076	15.7537	15.9862	16.0155	15.9213	15.6294	15.4014	15.6282	15.7088	15.6329	15.7537	15.7895	15.5014	15.8862	15.9345	15.7271	15.4224	15.9949	16.0555	15.3732	15.3486	15.6822	15.3916	15.5858
P46779	RPL28	60S ribosomal protein L28	30	30	20.077	19.3128	19.1958	18.5609	18.9773	19.2862	19.5062	19.0885	18.7661	18.9793	18.5016	18.425	18.7405	18.225	18.1262	17.929	18.6706	18.5019	19.6301	19.3947	19.1277	19.2277	18.5241	18.4708	19.7954	19.5402	18.6756	19.0467	19.4858	18.9452	19.9445	20.0156	18.4046	18.5384	19.5363	20.1992	18.0664	18.1705	19.6175	19.284	17.8793	18.2075	18.6873	18.7267	18.9526
P82979	SARNP	SAP domain-containing ribonucleoprotein	30	30	18.7652	18.8085	18.3086	18.0928	18.0863	18.325	18.2048	18.1056	18.5133	18.4725	17.8508	17.7707	18.0717	17.9654	17.3199	16.5969	18.1415	18.4197	18.9567	19.0416	18.557	18.4545	17.5837	17.6468	18.9862	18.5521	17.6769	17.7287	18.2601	18.0821	18.6571	18.5242	17.4397	17.1045	17.8468	17.6872	17.2845	16.7657	18.0503	18.3812	16.8471	16.768	17.8302	17.9183	18.429
P22307	SCP2	Non-specific lipid-transfer protein	30	30	18.0231	18.6244	18.352	18.6434	18.7504	18.3789	17.8135	18.6853	18.1747	17.7845	18.9453	18.6889	18.1834	19.399	18.9227	17.3574	18.6614	18.6226	18.2295	18.2141	18.0841	18.1369	19.6704	19.8082	17.4927	17.6873	17.695	17.7186	18.2625	18.4434	17.6732	17.6261	17.8309	17.7642	18.592	18.4969	17.5452	17.4191	17.6012	18.1108	17.4221	17.4221	17.3619	17.6568	17.6641
Q12765	SCRN1	Secernin-1	30	30	12.9807	12.8444	12.9084	13.2402	12.8683	12.94	12.9865	13.2153	12.8666	12.8704	12.8285	13.2111	13.2733	13.5219	12.8568	13.2403	13.4236	13.4506	12.9771	13.0721	13.2264	12.8446	13.1798	12.9639	13.4075	13.3412	12.88	13.1513	13.3409	13.6752	12.9843	13.1202	13.165	13.1061	13.075	12.8188	12.9546	12.8156	13.1143	12.8535	12.857	13.1716	13.142	12.9387	13.113
O75746	SLC25A12	Calcium-binding mitochondrial carrier protein Aralar1	30	30	15.0161	15.4824	15.0886	15.3424	15.2616	15.3387	15.1504	15.078	15.3643	15.1913	15.3659	15.6393	15.1371	15.4093	15.9015	15.3644	15.5865	15.4131	15.3225	15.2833	14.9687	15.2205	15.3333	15.4542	14.9982	15.2918	15.2818	15.1472	15.0088	15.3194	15.0759	15.0152	15.1467	14.9871	14.9296	15.0526	15.0266	14.8187	15.0202	14.9137	15.0855	15.1558	15.0455	14.9329	14.9511
Q2TAY7	SMU1	WD40 repeat-containing protein SMU1	30	30	16.4302	16.6649	16.3461	16.6855	16.7404	16.2835	16.5209	16.3735	16.8769	16.4581	16.1614	16.9791	16.1152	16.2802	16.0418	15.8449	16.9435	17.2087	16.4954	16.4065	16.4631	16.4091	16.647	16.5221	16.6514	16.4896	16.0448	16.2994	16.6215	16.937	16.4973	16.1117	15.8399	16.2657	16.339	16.2839	15.8657	16.389	16.3916	16.3201	15.9934	15.9138	16.023	16.2289	16.5317
Q13148	TARDBP	TAR DNA-binding protein 43	30	30	17.3234	17.5444	17.0777	16.9491	17.1707	17.282	17.0488	16.9416	17.1653	17.1642	17.2054	17.0409	16.9509	17.2635	17.1381	16.6101	17.3793	17.2944	17.393	17.3817	17.2905	17.3371	17.016	17.2854	17.4083	17.5055	17.0209	16.7322	17.3738	17.1716	17.4637	17.2095	16.7181	16.6755	16.896	17.0068	16.6879	16.8199	16.9345	17.1606	16.8209	16.5709	16.679	16.8757	17.1289
P06132	UROD	Uroporphyrinogen decarboxylase	30	30	15.3053	15.558	15.0201	15.0851	15.0459	15.2823	15.0229	14.8064	14.991	14.9819	15.2983	15.1599	15.1412	15.1638	15.4612	15.018	16.5552	16.4394	15.4912	15.4763	14.8349	15.264	15.0316	15.4845	15.2283	15.586	15.1739	14.9483	15.2242	15.1134	15.0105	14.9558	15.0507	14.9585	14.7265	15.2394	15.0338	14.9299	14.9331	14.9276	15.1833	14.7357	14.9245	15.062	14.9336
Q9P0L0	VAPA	Vesicle-associated membrane protein-associated protein A	30	30	16.0604	16.5104	16.2694	16.9772	16.3339	15.9056	15.9964	16.1675	16.3544	16.0882	16.1921	16.6997	16.1806	16.3381	16.38	15.6371	16.8334	16.8167	15.845	16.0381	16.3271	16.3311	16.7817	16.5492	16.0648	15.9791	15.9342	15.8863	16.1413	16.1767	16.0836	15.6086	15.6446	15.8621	16.2618	15.9171	15.6511	15.9239	15.9678	16.2716	15.7316	15.7525	15.5713	15.8371	16.0379
O43592	XPOT	Exportin-T	30	30	14.963	14.7844	14.9519	15.0424	15.1238	14.6623	15.0443	14.872	15.1232	15.0409	14.824	14.9905	15.1237	14.671	14.834	14.5317	15.1112	15.3176	14.9075	14.6889	15.0804	14.6441	15.1546	14.9974	15.0606	14.8009	14.9507	15.108	15.1826	14.6673	14.9892	14.6301	14.6394	14.974	14.8614	14.8332	14.6254	15.0936	14.9642	14.9048	14.8227	15.0315	14.8914	14.9448	15.0462
Q7Z2W4	ZC3HAV1	Zinc finger CCCH-type antiviral protein 1	30	30	16.3833	16.5234	16.334	16.5663	16.1222	16.2401	16.0519	16.5528	15.9459	15.9129	16.3962	16.8129	15.8787	16.4439	16.6392	16.031	16.9851	17.1215	16.2468	16.238	16.8577	16.7509	16.404	16.425	16.028	16.2246	15.8864	15.9496	15.9563	16.4217	15.9944	16.4507	16.0288	15.8507	16.218	15.9333	16.2067	15.7493	15.9428	16.062	15.8393	16.0761	16.2257	16.2235	16.0361
Q9H307	PNN	Pinin	29	29	16.9992	16.8116	16.5406	16.6794	16.6606	16.7564	16.3508	16.7157	16.5751	16.459	16.7955	16.9092	16.5097	16.8613	17.1399	16.5294	17.3458	17.361	17.086	17.1285	16.7735	17.0858	16.7123	16.8104	16.8747	17.0699	16.4216	16.4488	16.9402	17.2324	16.7186	16.8532	16.5697	16.1724	16.6813	16.7333	16.8793	16.171	16.2061	16.3728	15.9611	16.1871	16.4906	16.4789	16.4729
Q9NVA2	2011-09-01	Septin-11	29	29	15.3947	15.5914	15.3433	15.2602	15.755	15.728	15.4509	15.6282	15.7829	15.5692	16.0097	16.4127	15.436	15.7665	16.3412	15.0549	16.8804	16.8055	15.5783	15.6549	15.5424	15.8278	15.5162	15.6871	15.6412	15.6889	15.5804	15.3743	15.7693	16.2612	15.7967	15.4526	15.3017	15.0564	14.9585	15.3444	15.181	15.3395	15.1579	15.4	15.4196	14.9437	15.2781	15.5264	15.6694
[truncated: 4,952 more rows]
[truncated: 47 more columns]
