# Supplementary material for: Phosphoproteomics of primary AML patient samples reveals rationale for AKT combination therapy and p53 context to overcome selinexor resistance
Source: Cell Rep. 2022 Aug 9;40(6):111177. doi: 10.1016/j.celrep.2022.111177 (PMC9380259; doi:10.1016/j.celrep.2022.111177)
Supplement: Table S4. Summary of phosphoproteomics data upon selinexor treatment of AML cell lines — Normalized intensities for each TMT channel are reported for all peptides with phosphorylation site localization probabilities higher than 0.75 (class 1). [file mmc5.xlsx]

## Sheet: TableS4_CellLines_phospho
Leading proteins	Protein names	Gene names	Amino acid	Position	Localization prob	Gene_pSite_multiplicity	Sequence window	Log2_GDM1_1_T	Log2_GDM1_1_U	Log2_GDM1_2_T	Log2_GDM1_2_U	Log2_GDM1_3_T	Log2_GDM1_3_U	Log2_GDM1_4_T	Log2_GDM1_4_U	Log2_MV411_1_T	Log2_MV411_1_U	Log2_MV411_2_T	Log2_MV411_2_U	Log2_MV411_3_T	Log2_MV411_3_U	Log2_MV411_4_T	Log2_MV411_4_U	Log2_NOMO1_1_T	Log2_NOMO1_1_U	Log2_NOMO1_2_T	Log2_NOMO1_2_U	Log2_NOMO1_3_T	Log2_NOMO1_3_U	Log2_NOMO1_4_T	Log2_NOMO1_4_U	Log2_PL21_1_T	Log2_PL21_1_U	Log2_PL21_2_T	Log2_PL21_2_U	Log2_PL21_3_T	Log2_PL21_3_U	Log2_PL21_4_T	Log2_PL21_4_U	Motifs	Known site	Regulatory site	Regulatory site function	Regulatory site process	Regulatory site protInteract	Regulatory site otherInteract	Regulatory site notes
Q2M2I8	AP2-associated protein kinase 1	AAK1	S	678	0.999996	AAK1_S678___2	ASLNKSKSATTTPSGSPRTSQQNVYNPSEGS	15.5756	15.5655	15.6185	15.4901	15.5221	15.5671	15.4368	15.5429	15.6298	15.3881	15.6631	15.4221	15.6056	15.5031	15.6403	15.4666	15.5963	15.4931	15.7035	15.2688	15.7688	15.4765	15.5954	15.4163	15.3657	15.8312	15.5684	15.3991	15.2403	15.6934	15.3802	15.8404	Casein kinase II substrate motif;ERK1,2 kinase substrate motif;G protein-coupled receptor kinase 1 substrate motif;Growth associated histone HI kinase substrate motif;GSK3 kinase substrate motif;GSK-3, ERK1, ERK2, CDK5 substrate motif;PKA kinase substrate motif;PKC kinase substrate motif;Proline-directed kinase substrate motif;WW domain binding motif	+
Q2M2I8	AP2-associated protein kinase 1	AAK1	S	678	0.999996	AAK1_S678___1	ASLNKSKSATTTPSGSPRTSQQNVYNPSEGS	15.4557	15.2635	15.4761	15.2827	15.5273	15.2336	15.4837	15.3179	15.5476	15.0642	15.5317	15.1634	15.5817	15.28	15.7085	15.1635	15.4514	15.5496	15.2156	15.3185	15.2849	15.4591	15.4259	15.3355	15.4081	15.5167	15.4033	15.4409	15.1424	15.4105	15.2129	15.5057	Casein kinase II substrate motif;ERK1,2 kinase substrate motif;G protein-coupled receptor kinase 1 substrate motif;Growth associated histone HI kinase substrate motif;GSK3 kinase substrate motif;GSK-3, ERK1, ERK2, CDK5 substrate motif;PKA kinase substrate motif;PKC kinase substrate motif;Proline-directed kinase substrate motif;WW domain binding motif	+
Q2M2I8	AP2-associated protein kinase 1	AAK1	S	637	0.999434	AAK1_S637___1	PSSPKTQRAGHRRILSDVTHSAVFGVPASKS	NA	NA	NA	NA	NA	NA	NA	NA	15.5049	15.558	15.6908	15.5315	15.6621	15.4683	15.6733	15.446	15.7755	15.53	15.5269	15.561	15.5986	15.4766	15.5782	15.4881	15.367	15.5118	15.6321	15.6413	15.4623	15.4955	15.6704	15.7546	14-3-3 domain binding motif;Calmodulin-dependent protein kinase II substrate motif;Casein kinase II substrate motif;PKA kinase substrate motif;PKC kinase substrate motif;ZIP kinase substrate motif	+
Q2M2I8	AP2-associated protein kinase 1	AAK1	S	21	0.97459	AAK1_S21___1	DSRREQGGSGLGSGSSGGGGSTSGLGSGYIG	NA	NA	NA	NA	NA	NA	NA	NA	15.5842	15.5192	15.5769	15.6461	15.5382	15.4937	15.6549	15.5882	15.7576	15.5789	15.5902	15.5405	15.5134	15.5521	15.588	15.481	15.5947	15.5809	15.5667	15.729	15.3703	15.5258	15.5328	15.7013	MDC1 BRCT domain binding motif;Plk1 PBD domain binding motif	+
Q2M2I8	AP2-associated protein kinase 1	AAK1	T	606	0.986899	AAK1_T606___1	PAIQAPVRQQPKVQTTPPPAVQGQKVGSLTP	16.002	16.0094	16.194	16.0932	16.0885	16.0339	16.1658	16.1291	16.0734	16.0276	16.0931	16.1372	16.0478	16.0929	16.1071	16.1368	16.4101	16.1252	16.042	15.9897	16.1131	16.0835	16.0638	15.8887	16.0358	16.0906	16.1186	16.1164	15.936	16.0661	16.1587	16.1936	G protein-coupled receptor kinase 1 substrate motif;GSK-3, ERK1, ERK2, CDK5 substrate motif;PKA kinase substrate motif;Proline-directed kinase substrate motif;WW domain binding motif	+
Q2M2I8	AP2-associated protein kinase 1	AAK1	S	624	0.978211	AAK1_S624___2	PAVQGQKVGSLTPPSSPKTQRAGHRRILSDV	17.9414	18.0531	17.9901	17.9842	17.9876	17.9773	17.9646	17.9988	17.949	17.96	18.0296	18.0429	17.9662	17.9002	17.9944	18.0546	18.6282	18.0136	17.9109	17.8722	18.0088	17.8545	17.9533	17.6555	17.8833	18.0718	17.9488	18.0408	17.9267	17.9604	17.9807	18.0845	Casein kinase II substrate motif;ERK1,2 kinase substrate motif;Growth associated histone HI kinase substrate motif;GSK-3, ERK1, ERK2, CDK5 substrate motif;MDC1 BRCT domain binding motif;PKA kinase substrate motif;PKC kinase substrate motif;Plk1 PBD domain binding motif;Proline-directed kinase substrate motif;WW domain binding motif	+
Q2M2I8	AP2-associated protein kinase 1	AAK1	T	620	0.994565	AAK1_T620___2	TTPPPAVQGQKVGSLTPPSSPKTQRAGHRRI	18.1732	18.2545	18.229	18.2137	18.2298	18.2008	18.2206	18.2181	18.1852	18.1959	18.2537	18.2705	18.2055	18.1345	18.2145	18.2799	18.6647	18.2205	18.1571	18.1474	18.2405	18.1175	18.1844	18.0076	18.1178	18.2939	18.1773	18.27	18.1627	18.1873	18.2159	18.3148	Casein kinase II substrate motif;G protein-coupled receptor kinase 1 substrate motif;GSK-3, ERK1, ERK2, CDK5 substrate motif;Proline-directed kinase substrate motif;RAF1 kinase substrate motif;WW domain binding motif	+
Q2M2I8	AP2-associated protein kinase 1	AAK1	T	620	0.994565	AAK1_T620___1	TTPPPAVQGQKVGSLTPPSSPKTQRAGHRRI	NA	NA	NA	NA	NA	NA	NA	NA	NA	NA	NA	NA	NA	NA	NA	NA	NA	NA	NA	NA	NA	NA	NA	NA	NA	NA	NA	NA	NA	NA	NA	NA	Casein kinase II substrate motif;G protein-coupled receptor kinase 1 substrate motif;GSK-3, ERK1, ERK2, CDK5 substrate motif;Proline-directed kinase substrate motif;RAF1 kinase substrate motif;WW domain binding motif	+
Q2M2I8	AP2-associated protein kinase 1	AAK1	T	674	0.977964	AAK1_T674___2	AAAEASLNKSKSATTTPSGSPRTSQQNVYNP	12.9817	12.8766	13.0297	12.8411	12.8165	12.8439	12.8684	12.9313	12.9714	12.697	12.923	12.9908	12.8189	12.8658	12.976	12.9464	NA	NA	NA	NA	NA	NA	NA	NA	12.3246	13.4339	12.9361	12.9229	12.0726	13.1464	12.6983	13.6545	G protein-coupled receptor kinase 1 substrate motif;GSK-3, ERK1, ERK2, CDK5 substrate motif;MAPKAPK2 kinase substrate motif;Proline-directed kinase substrate motif;WW domain binding motif	+
Q2M2I8	AP2-associated protein kinase 1	AAK1	S	670	0.981089	AAK1_S670___2	LLQAAAAEASLNKSKSATTTPSGSPRTSQQN	NA	NA	NA	NA	NA	NA	NA	NA	15.9938	15.7642	16.0564	15.691	16.0148	15.8591	16.0065	15.7752	16.1928	16.009	15.9134	15.6968	15.9877	15.7966	15.9113	15.6534	15.962	16.0389	15.9514	15.6714	15.8868	16.0184	15.7943	15.8378	Calmodulin-dependent protein kinase II substrate motif;Casein kinase II substrate motif;Chk1 kinase substrate motif;G protein-coupled receptor kinase 1 substrate motif;PKA kinase substrate motif;PKC kinase substrate motif	+
Q2M2I8	AP2-associated protein kinase 1	AAK1	S	623	0.899307	AAK1_S623___2	PPAVQGQKVGSLTPPSSPKTQRAGHRRILSD	17.7556	17.7496	17.8306	17.7894	17.8403	17.7598	17.8676	17.7654	17.8202	17.8279	17.77	17.8232	17.8696	17.752	17.6876	17.808	17.5422	17.7395	17.8108	17.8743	17.8638	17.8006	17.7856	17.942	17.7323	17.7966	17.7391	17.8373	17.7903	17.7334	17.837	17.8925	DNA dependent Protein kinase substrate motif;G protein-coupled receptor kinase 1 substrate motif	+
Q2M2I8	AP2-associated protein kinase 1	AAK1	S	670	0.981089	AAK1_S670___3	LLQAAAAEASLNKSKSATTTPSGSPRTSQQN	NA	NA	NA	NA	NA	NA	NA	NA	12.8382	12.9549	12.9133	12.7467	12.9133	12.8709	12.8056	12.839	12.6121	12.8523	13.0518	12.7691	12.7984	12.8561	12.8931	13.049	13.0668	13.0995	12.7116	12.5827	13.0432	13.1597	12.506	12.7123	Calmodulin-dependent protein kinase II substrate motif;Casein kinase II substrate motif;Chk1 kinase substrate motif;G protein-coupled receptor kinase 1 substrate motif;PKA kinase substrate motif;PKC kinase substrate motif	+
Q2M2I8	AP2-associated protein kinase 1	AAK1	T	674	0.977964	AAK1_T674___1	AAAEASLNKSKSATTTPSGSPRTSQQNVYNP	NA	NA	NA	NA	NA	NA	NA	NA	NA	NA	NA	NA	NA	NA	NA	NA	NA	NA	NA	NA	NA	NA	NA	NA	13.7177	13.4705	13.5163	13.3315	14.1922	13.4435	13.4348	13.2648	G protein-coupled receptor kinase 1 substrate motif;GSK-3, ERK1, ERK2, CDK5 substrate motif;MAPKAPK2 kinase substrate motif;Proline-directed kinase substrate motif;WW domain binding motif	+
Q2M2I8	AP2-associated protein kinase 1	AAK1	T	674	0.977964	AAK1_T674___3	AAAEASLNKSKSATTTPSGSPRTSQQNVYNP	NA	NA	NA	NA	NA	NA	NA	NA	16.7534	16.8289	16.857	16.725	16.8188	16.7609	16.8478	16.7816	16.4175	16.8007	16.9032	16.7972	16.7868	16.8948	16.743	17.0304	16.8326	16.8939	16.8147	16.6822	16.779	16.951	16.6669	16.7532	G protein-coupled receptor kinase 1 substrate motif;GSK-3, ERK1, ERK2, CDK5 substrate motif;MAPKAPK2 kinase substrate motif;Proline-directed kinase substrate motif;WW domain binding motif	+
Q2M2I8	AP2-associated protein kinase 1	AAK1	S	678	0.999996	AAK1_S678___3	ASLNKSKSATTTPSGSPRTSQQNVYNPSEGS	17.3169	17.623	17.255	17.3223	17.1024	17.4997	17.1261	17.2841	17.327	17.3934	17.3481	17.2185	17.3443	17.3196	17.2943	17.2844	17.0134	17.3108	17.4159	17.3027	17.3333	17.3863	17.2744	17.4927	17.3517	17.4063	17.3426	17.2151	17.2815	17.458	17.2021	17.2723	Casein kinase II substrate motif;ERK1,2 kinase substrate motif;G protein-coupled receptor kinase 1 substrate motif;Growth associated histone HI kinase substrate motif;GSK3 kinase substrate motif;GSK-3, ERK1, ERK2, CDK5 substrate motif;PKA kinase substrate motif;PKC kinase substrate motif;Proline-directed kinase substrate motif;WW domain binding motif	+
Q2M2I8	AP2-associated protein kinase 1	AAK1	T	672	0.939328	AAK1_T672___2	QAAAAEASLNKSKSATTTPSGSPRTSQQNVY	NA	NA	NA	NA	NA	NA	NA	NA	NA	NA	NA	NA	NA	NA	NA	NA	12.6866	12.5916	13.0524	12.5022	13.0699	12.7029	13.0135	12.7642	NA	NA	NA	NA	NA	NA	NA	NA	G protein-coupled receptor kinase 1 substrate motif;MAPKAPK2 kinase substrate motif;PKA kinase substrate motif;PKC kinase substrate motif	+
Q2M2I8	AP2-associated protein kinase 1	AAK1	T	389	0.999995	AAK1_T389___1	QTQPNPGILPIQPALTPRKRATVQPPPQAAG	NA	NA	NA	NA	NA	NA	NA	NA	13.013	12.4355	12.5718	12.8005	12.8968	12.8422	12.9946	12.8438	12.7682	12.8054	12.7594	12.9078	12.8916	12.8075	12.8277	12.6305	NA	NA	NA	NA	NA	NA	NA	NA	Cdc2 kinase substrate motif;CDK1,2,4,6 kinase substrate motif;CDK5 kinase substrate motif;Growth associated histone HI kinase substrate motif;GSK-3, ERK1, ERK2, CDK5 substrate motif;PKA kinase substrate motif;PKC kinase substrate motif;Proline-directed kinase substrate motif;RAF1 kinase substrate motif;WW domain binding motif	+
Q2M2I8	AP2-associated protein kinase 1	AAK1	S	618	0.989286	AAK1_S618___2	VQTTPPPAVQGQKVGSLTPPSSPKTQRAGHR	NA	NA	NA	NA	NA	NA	NA	NA	NA	NA	NA	NA	NA	NA	NA	NA	14.4832	13.6517	13.7413	13.6731	13.6691	13.4673	13.9288	13.0385	NA	NA	NA	NA	NA	NA	NA	NA	Casein kinase II substrate motif;G protein-coupled receptor kinase 1 substrate motif;Phosphorylase kinase substrate motif;PKA kinase substrate motif;PKC kinase substrate motif	+
Q2M2I8	AP2-associated protein kinase 1	AAK1	T	673	0.862906	AAK1_T673___2	AAAAEASLNKSKSATTTPSGSPRTSQQNVYN	14.0227	14.1442	14.108	14.113	13.8715	14.1323	13.8698	14.0802	NA	NA	NA	NA	NA	NA	NA	NA	NA	NA	NA	NA	NA	NA	NA	NA	NA	NA	NA	NA	NA	NA	NA	NA	Casein kinase II substrate motif;PKA kinase substrate motif	+
Q2M2I8	AP2-associated protein kinase 1	AAK1	S	618	0.989286	AAK1_S618___1	VQTTPPPAVQGQKVGSLTPPSSPKTQRAGHR	NA	NA	NA	NA	NA	NA	NA	NA	NA	NA	NA	NA	NA	NA	NA	NA	NA	NA	NA	NA	NA	NA	NA	NA	NA	NA	NA	NA	NA	NA	NA	NA	Casein kinase II substrate motif;G protein-coupled receptor kinase 1 substrate motif;Phosphorylase kinase substrate motif;PKA kinase substrate motif;PKC kinase substrate motif	+
Q2M2I8	AP2-associated protein kinase 1	AAK1	S	624	0.978211	AAK1_S624___1	PAVQGQKVGSLTPPSSPKTQRAGHRRILSDV	NA	NA	NA	NA	NA	NA	NA	NA	NA	NA	NA	NA	NA	NA	NA	NA	NA	NA	NA	NA	NA	NA	NA	NA	NA	NA	NA	NA	NA	NA	NA	NA	Casein kinase II substrate motif;ERK1,2 kinase substrate motif;Growth associated histone HI kinase substrate motif;GSK-3, ERK1, ERK2, CDK5 substrate motif;MDC1 BRCT domain binding motif;PKA kinase substrate motif;PKC kinase substrate motif;Plk1 PBD domain binding motif;Proline-directed kinase substrate motif;WW domain binding motif	+
Q2M2I8	AP2-associated protein kinase 1	AAK1	T	362	0.793604	AAK1_T362___1	TQPKARLTDPIPTTETSIAPRQRPKAGQTQP	NA	NA	NA	NA	NA	NA	NA	NA	NA	NA	NA	NA	NA	NA	NA	NA	NA	NA	NA	NA	NA	NA	NA	NA	12.7904	12.5519	12.8786	12.8259	12.7916	12.4965	13.0087	12.6002	b-Adrenergic Receptor kinase substrate motif;G protein-coupled receptor kinase 1 substrate motif	+
Q2M2I8	AP2-associated protein kinase 1	AAK1	S	18	0.970991	AAK1_S18___1	KFFDSRREQGGSGLGSGSSGGGGSTSGLGSG	NA	NA	NA	NA	NA	NA	NA	NA	NA	NA	NA	NA	NA	NA	NA	NA	14.1679	13.851	13.959	13.8107	13.8914	13.6515	13.8769	13.5403	13.7116	13.9012	13.9406	13.9273	13.593	13.8296	13.9299	13.9153	Casein kinase II substrate motif;MAPKAPK2 kinase substrate motif	+
Q2M2I8	AP2-associated protein kinase 1	AAK1	S	676	0.86304	AAK1_S676___2	AEASLNKSKSATTTPSGSPRTSQQNVYNPSE	15.1086	15.0256	15.1066	14.8734	15.2058	15.0628	14.9667	14.9969	NA	NA	NA	NA	NA	NA	NA	NA	15.4723	15.2997	14.9278	14.9169	15.0113	14.9382	15.0337	14.7465	14.8697	15.0559	15.303	15.0512	14.848	14.9771	15.077	15.1646	Casein kinase II substrate motif;DNA dependent Protein kinase substrate motif	+
Q2M2I8	AP2-associated protein kinase 1	AAK1	S	676	0.86304	AAK1_S676___3	AEASLNKSKSATTTPSGSPRTSQQNVYNPSE	15.351	15.6571	15.289	15.3563	15.1364	15.5337	15.1601	15.3181	15.3435	15.4476	15.4036	15.2664	15.4009	15.3248	15.3081	15.3067	15.2329	15.3243	15.4191	15.3165	15.4561	15.3597	15.3315	15.3615	15.4285	15.5536	15.2711	15.1369	15.4329	15.6231	15.0865	15.2692	Casein kinase II substrate motif;DNA dependent Protein kinase substrate motif	+
Q2M2I8	AP2-associated protein kinase 1	AAK1	T	672	0.939328	AAK1_T672___3	QAAAAEASLNKSKSATTTPSGSPRTSQQNVY	15.9415	16.2476	15.8796	15.9468	15.7269	16.1243	15.7506	15.9086	15.9922	15.9965	15.9237	15.8568	15.9782	15.9632	15.9362	15.8792	15.6256	16.0086	16.0616	15.9487	15.9916	15.9904	15.9448	15.9547	15.9429	15.9939	16.0037	15.9374	15.8038	16.0862	15.7218	16.0363	G protein-coupled receptor kinase 1 substrate motif;MAPKAPK2 kinase substrate motif;PKA kinase substrate motif;PKC kinase substrate motif	+
Q2M2I8	AP2-associated protein kinase 1	AAK1	T	673	0.862906	AAK1_T673___3	AAAAEASLNKSKSATTTPSGSPRTSQQNVYN	NA	NA	NA	NA	NA	NA	NA	NA	17.2768	17.2759	17.2419	17.1651	17.3222	17.2726	17.214	17.2222	16.9435	17.2437	17.3441	17.239	17.2697	17.3225	17.2034	17.4249	17.2118	17.2772	17.3417	17.2015	17.153	17.3374	17.2099	17.2583	Casein kinase II substrate motif;PKA kinase substrate motif	+
Q2M2I8	AP2-associated protein kinase 1	AAK1	S	18	0.970991	AAK1_S18___2	KFFDSRREQGGSGLGSGSSGGGGSTSGLGSG	NA	NA	NA	NA	NA	NA	NA	NA	13.03	13.0198	12.9794	12.8632	13.0845	12.9821	13.1567	12.9227	NA	NA	NA	NA	NA	NA	NA	NA	NA	NA	NA	NA	NA	NA	NA	NA	Casein kinase II substrate motif;MAPKAPK2 kinase substrate motif	+
Q2M2I8	AP2-associated protein kinase 1	AAK1	S	21	0.97459	AAK1_S21___2	DSRREQGGSGLGSGSSGGGGSTSGLGSGYIG	NA	NA	NA	NA	NA	NA	NA	NA	13.03	13.0198	12.9794	12.8632	13.0845	12.9821	13.1567	12.9227	NA	NA	NA	NA	NA	NA	NA	NA	NA	NA	NA	NA	NA	NA	NA	NA	MDC1 BRCT domain binding motif;Plk1 PBD domain binding motif	+
P49588	Alanine--tRNA ligase, cytoplasmic	AARS	S	399	0.855541	AARS_S399___1	KTLSRGRRILDRKIQSLGDSKTIPGDTAWLL	NA	NA	NA	NA	NA	NA	NA	NA	NA	NA	NA	NA	NA	NA	NA	NA	NA	NA	NA	NA	NA	NA	NA	NA	NA	NA	NA	NA	NA	NA	NA	NA	Casein kinase II substrate motif;G protein-coupled receptor kinase 1 substrate motif;GSK3 kinase substrate motif;Phosphorylase kinase substrate motif;PKA kinase substrate motif;PKC kinase substrate motif;Pyruvate dehydrogenase kinase substrate motif	+
Q9NY61	Protein AATF	AATF	S	155	0.891682	AATF_S155___1	RSHSAKTPGFSVQSISDFEKFTKGMDDLGSS	NA	NA	NA	NA	NA	NA	NA	NA	NA	NA	NA	NA	NA	NA	NA	NA	13.1709	13.0988	13.0942	13.1089	13.1153	13.1714	13.1073	13.0066	13.1186	13.0482	13.3348	13.3617	13.0383	13.0267	13.2023	12.7428	Casein kinase II substrate motif	+
Q9NY61	Protein AATF	AATF	S	316	0.997123	AATF_S316___3	PDTRYLVDGTKPNAGSEEISSEDDELVEEKK	14.7523	14.5857	15.0594	15.0694	14.6949	14.5493	15.0164	14.9897	NA	NA	NA	NA	NA	NA	NA	NA	14.9711	14.59	14.8625	14.833	14.9919	14.842	14.8064	14.8201	14.9792	14.7887	14.7395	14.7893	14.8187	14.9517	14.792	14.8577	Casein kinase II substrate motif;G protein-coupled receptor kinase 1 substrate motif;GSK3 kinase substrate motif	+
Q9NY61	Protein AATF	AATF	S	320	1	AATF_S320___3	YLVDGTKPNAGSEEISSEDDELVEEKKQQRR	14.7523	14.5857	15.0594	15.0694	14.6949	14.5493	15.0164	14.9897	NA	NA	NA	NA	NA	NA	NA	NA	14.9711	14.59	14.8625	14.833	14.9919	14.842	14.8064	14.8201	14.9792	14.7887	14.7395	14.7893	14.8187	14.9517	14.792	14.8577	Casein kinase I substrate motif;Casein kinase II substrate motif;MAPKAPK2 kinase substrate motif;Pyruvate dehydrogenase kinase substrate motif	+
Q9NY61	Protein AATF	AATF	S	321	1	AATF_S321___3	LVDGTKPNAGSEEISSEDDELVEEKKQQRRR	14.7523	14.5857	15.0594	15.0694	14.6949	14.5493	15.0164	14.9897	NA	NA	NA	NA	NA	NA	NA	NA	14.9711	14.59	14.8625	14.833	14.9919	14.842	14.8064	14.8201	14.9792	14.7887	14.7395	14.7893	14.8187	14.9517	14.792	14.8577	Casein kinase I substrate motif;Casein kinase II substrate motif;G protein-coupled receptor kinase 1 substrate motif;MDC1 BRCT domain binding motif;Plk1 PBD domain binding motif;Pyruvate dehydrogenase kinase substrate motif	+
Q9NY61	Protein AATF	AATF	S	203	1	AATF_S203___1	DSQGESEEDRAGDRNSEDDGVVMTFSSVKVS	15.5527	15.3372	15.5741	15.4059	15.5042	15.4378	15.5368	15.4664	15.5409	15.4693	15.5053	15.4236	15.5577	15.4846	15.4319	15.4019	15.3097	15.52	15.4817	15.3953	15.4101	15.4036	15.9011	15.3936	15.4555	15.4809	15.6028	15.4195	15.3152	15.5969	15.4695	15.4748	Casein kinase I substrate motif;Casein kinase II substrate motif;G protein-coupled receptor kinase 1 substrate motif;PKA kinase substrate motif;PKC kinase substrate motif;Pyruvate dehydrogenase kinase substrate motif	+
Q9NY61	Protein AATF	AATF	S	320	1	AATF_S320___2	YLVDGTKPNAGSEEISSEDDELVEEKKQQRR	14.9789	14.9502	15.0008	15.1346	14.9403	14.9124	15.1388	15.001	14.7572	14.9576	15.1153	15.2589	15.0115	14.89	15.1509	14.9156	14.7685	14.983	15.2089	15.0186	15.1982	15.0102	14.8384	15.0311	NA	NA	NA	NA	NA	NA	NA	NA	Casein kinase I substrate motif;Casein kinase II substrate motif;MAPKAPK2 kinase substrate motif;Pyruvate dehydrogenase kinase substrate motif	+
Q9NY61	Protein AATF	AATF	S	321	1	AATF_S321___2	LVDGTKPNAGSEEISSEDDELVEEKKQQRRR	14.9789	14.9502	15.0008	15.1346	14.9403	14.9124	15.1388	15.001	14.7572	14.9576	15.1153	15.2589	15.0115	14.89	15.1509	14.9156	14.7685	14.983	15.2089	15.0186	15.1982	15.0102	14.8384	15.0311	NA	NA	NA	NA	NA	NA	NA	NA	Casein kinase I substrate motif;Casein kinase II substrate motif;G protein-coupled receptor kinase 1 substrate motif;MDC1 BRCT domain binding motif;Plk1 PBD domain binding motif;Pyruvate dehydrogenase kinase substrate motif	+
Q9NY61	Protein AATF	AATF	T	211	0.828763	AATF_T211___1	DRAGDRNSEDDGVVMTFSSVKVSEEVEKGRA	14.0944	14.0361	14.013	14.1209	14.1005	14.0014	14.0981	14.1089	NA	NA	NA	NA	NA	NA	NA	NA	NA	NA	NA	NA	NA	NA	NA	NA	NA	NA	NA	NA	NA	NA	NA	NA	Casein kinase II substrate motif
Q9BZC7	ATP-binding cassette sub-family A member 2	ABCA2	T	2412	1	ABCA2_T2412___1	TELRALVADEPEDLDTEDEGLISFEEERAQL	14.2614	14.1971	14.2449	14.1106	14.1772	14.2067	14.2372	14.1333	NA	NA	NA	NA	NA	NA	NA	NA	NA	NA	NA	NA	NA	NA	NA	NA	14.1424	14.1364	14.237	14.3124	14.2266	14.3154	14.0143	14.1839	b-Adrenergic Receptor kinase substrate motif;Casein kinase I substrate motif;Casein kinase II substrate motif;G protein-coupled receptor kinase 1 substrate motif	+
Q9BZC7	ATP-binding cassette sub-family A member 2	ABCA2	S	1327	0.999887	ABCA2_S1327___2	TTLEEVFLKVSEEDQSLENSEADVKESRKDV	15.796	15.6469	15.7952	15.7055	15.8299	15.6939	15.8024	15.6431	15.8418	15.8349	15.7363	15.6188	15.9536	15.6497	15.6756	15.6021	15.6417	15.689	15.7506	15.8318	15.8467	15.7104	15.7488	15.6939	15.8194	15.6582	15.7135	15.739	15.9225	15.5926	15.7976	15.6698	Casein kinase I substrate motif;Casein kinase II substrate motif;G protein-coupled receptor kinase 1 substrate motif;GSK3 kinase substrate motif	+
Q9BZC7	ATP-binding cassette sub-family A member 2	ABCA2	S	1331	1	ABCA2_S1331___2	EVFLKVSEEDQSLENSEADVKESRKDVLPGA	15.796	15.6469	15.7952	15.7055	15.8299	15.6939	15.8024	15.6431	15.8418	15.8349	15.7363	15.6188	15.9536	15.6497	15.6756	15.6021	15.6417	15.689	15.7506	15.8318	15.8467	15.7104	15.7488	15.6939	15.8194	15.6582	15.7135	15.739	15.9225	15.5926	15.7976	15.6698	Casein kinase II substrate motif;G protein-coupled receptor kinase 1 substrate motif;MAPKAPK2 kinase substrate motif;Pyruvate dehydrogenase kinase substrate motif	+
Q9BZC7	ATP-binding cassette sub-family A member 2	ABCA2	S	2419	1	ABCA2_S2419___2	ADEPEDLDTEDEGLISFEEERAQLSFNTDTL	NA	NA	NA	NA	NA	NA	NA	NA	12.0238	11.8154	12.1509	11.7056	11.8905	12.2425	11.9074	11.9273	NA	NA	NA	NA	NA	NA	NA	NA	NA	NA	NA	NA	NA	NA	NA	NA	Casein kinase II substrate motif	+
Q9BZC7	ATP-binding cassette sub-family A member 2	ABCA2	T	2412	1	ABCA2_T2412___2	TELRALVADEPEDLDTEDEGLISFEEERAQL	NA	NA	NA	NA	NA	NA	NA	NA	12.0238	11.8154	12.1509	11.7056	11.8905	12.2425	11.9074	11.9273	NA	NA	NA	NA	NA	NA	NA	NA	NA	NA	NA	NA	NA	NA	NA	NA	b-Adrenergic Receptor kinase substrate motif;Casein kinase I substrate motif;Casein kinase II substrate motif;G protein-coupled receptor kinase 1 substrate motif	+
Q9BZC7	ATP-binding cassette sub-family A member 2	ABCA2	S	2428	0.952226	ABCA2_S2428___1	EDEGLISFEEERAQLSFNTDTLC________	14.0184	13.9802	14.0675	14.0317	14.0442	13.9368	14.1439	14.0392	NA	NA	NA	NA	NA	NA	NA	NA	NA	NA	NA	NA	NA	NA	NA	NA	NA	NA	NA	NA	NA	NA	NA	NA	Casein kinase II substrate motif	+
O75027	ATP-binding cassette sub-family B member 7, mitochondrial	ABCB7	S	727	1	ABCB7_S727___1	SKEEERKKLQEEIVNSVKGCGNCSC______	NA	NA	NA	NA	NA	NA	NA	NA	NA	NA	NA	NA	NA	NA	NA	NA	14.1494	14.1872	14.2228	14.2988	14.2879	14.1871	14.2599	14.4444	NA	NA	NA	NA	NA	NA	NA	NA	PKA kinase substrate motif;PKC kinase substrate motif
P33527	Multidrug resistance-associated protein 1	ABCC1	S	918	0.922575	ABCC1_S918___2	TDSAGKQLQRQLSSSSSYSGDISRHHNSTAE	13.2772	13.1884	13.2703	13.2086	13.2472	13.2972	13.2302	13.2489	13.2246	13.3921	13.1274	13.2932	13.1164	13.3575	13.2255	13.2313	NA	NA	NA	NA	NA	NA	NA	NA	13.2571	13.0903	13.1847	12.9223	13.4586	13.3831	13.2623	13.4096	Casein kinase II substrate motif;MDC1 BRCT domain binding motif;Plk1 PBD domain binding motif	+
P33527	Multidrug resistance-associated protein 1	ABCC1	S	919	0.980017	ABCC1_S919___1	DSAGKQLQRQLSSSSSYSGDISRHHNSTAEL	13.072	13.1214	13.1596	12.9697	13.0494	13.0817	13.016	13.0536	NA	NA	NA	NA	NA	NA	NA	NA	13.0237	12.9964	13.3454	13.0286	13.0972	12.9988	13.0687	12.9647	12.999	13.1836	13.0059	13.1895	12.8089	13.2876	12.8016	13.2475	Casein kinase II substrate motif;MAPKAPK2 kinase substrate motif;MDC1 BRCT domain binding motif;Plk1 PBD domain binding motif	+
P33527	Multidrug resistance-associated protein 1	ABCC1	S	930	0.967736	ABCC1_S930___1	SSSSSYSGDISRHHNSTAELQKAEAKKEETW	14.0194	13.8465	13.8729	13.8614	13.9418	13.8247	13.8651	13.8177	NA	NA	NA	NA	NA	NA	NA	NA	13.6555	14.0115	14.0488	13.77	13.7697	13.7525	14.0878	13.9537	13.9706	13.8553	13.8104	13.6505	14.2456	14.0721	13.6897	13.7553	Casein kinase II substrate motif	+
P33527	Multidrug resistance-associated protein 1	ABCC1	S	918	0.922575	ABCC1_S918___1	TDSAGKQLQRQLSSSSSYSGDISRHHNSTAE	13.3677	13.17	13.2992	13.1332	13.3019	13.1945	13.226	13.227	NA	NA	NA	NA	NA	NA	NA	NA	13.5196	13.1116	13.1264	13.2624	13.2367	13.1952	13.2426	13.2251	NA	NA	NA	NA	NA	NA	NA	NA	Casein kinase II substrate motif;MDC1 BRCT domain binding motif;Plk1 PBD domain binding motif	+
P33527	Multidrug resistance-associated protein 1	ABCC1	S	919	0.980017	ABCC1_S919___2	DSAGKQLQRQLSSSSSYSGDISRHHNSTAEL	13.1143	13.004	13.0971	13.0504	13.0673	13.1201	13.0382	13.0772	12.9589	13.1672	13.1262	13.15	12.8926	13.1674	13.0039	13.1024	NA	NA	NA	NA	NA	NA	NA	NA	NA	NA	NA	NA	NA	NA	NA	NA	Casein kinase II substrate motif;MAPKAPK2 kinase substrate motif;MDC1 BRCT domain binding motif;Plk1 PBD domain binding motif	+
P33527	Multidrug resistance-associated protein 1	ABCC1	S	915	0.899104	ABCC1_S915___2	MLVTDSAGKQLQRQLSSSSSYSGDISRHHNS	14.2623	14.0688	14.187	14.1652	14.1709	14.136	14.1758	14.1278	14.0978	14.284	14.1268	14.2234	14.0089	14.2655	14.119	14.1684	NA	NA	NA	NA	NA	NA	NA	NA	NA	NA	NA	NA	NA	NA	NA	NA	14-3-3 domain binding motif;Calmodulin-dependent protein kinase II substrate motif;Calmodulin-dependent protein kinase IV substrate motif;Casein kinase II substrate motif;Chk1 kinase substrate motif;G protein-coupled receptor kinase 1 substrate motif;GSK3 kinase substrate motif;PKA kinase substrate motif;PKC kinase substrate motif	+
P33527	Multidrug resistance-associated protein 1	ABCC1	S	915	0.899104	ABCC1_S915___1	MLVTDSAGKQLQRQLSSSSSYSGDISRHHNS	14.0558	14.0971	14.0585	14.1372	14.0814	14.0295	14.1435	14.205	NA	NA	NA	NA	NA	NA	NA	NA	NA	NA	NA	NA	NA	NA	NA	NA	NA	NA	NA	NA	NA	NA	NA	NA	14-3-3 domain binding motif;Calmodulin-dependent protein kinase II substrate motif;Calmodulin-dependent protein kinase IV substrate motif;Casein kinase II substrate motif;Chk1 kinase substrate motif;G protein-coupled receptor kinase 1 substrate motif;GSK3 kinase substrate motif;PKA kinase substrate motif;PKC kinase substrate motif	+
P33527	Multidrug resistance-associated protein 1	ABCC1	S	921	0.994077	ABCC1_S921___3	AGKQLQRQLSSSSSYSGDISRHHNSTAELQK	16.0512	16.0196	16.0911	16.1187	16.0458	16.0154	16.1101	16.0274	NA	NA	NA	NA	NA	NA	NA	NA	NA	NA	NA	NA	NA	NA	NA	NA	NA	NA	NA	NA	NA	NA	NA	NA	G protein-coupled receptor kinase 1 substrate motif;GSK3 kinase substrate motif;MAPKAPK2 kinase substrate motif	+
P33527	Multidrug resistance-associated protein 1	ABCC1	S	921	0.994077	ABCC1_S921___1	AGKQLQRQLSSSSSYSGDISRHHNSTAELQK	16.4173	16.3122	16.3606	16.1747	16.4039	16.3505	16.2713	16.1762	NA	NA	NA	NA	NA	NA	NA	NA	NA	NA	NA	NA	NA	NA	NA	NA	NA	NA	NA	NA	NA	NA	NA	NA	G protein-coupled receptor kinase 1 substrate motif;GSK3 kinase substrate motif;MAPKAPK2 kinase substrate motif	+
P33527	Multidrug resistance-associated protein 1	ABCC1	S	919	0.980017	ABCC1_S919___3	DSAGKQLQRQLSSSSSYSGDISRHHNSTAEL	16.4857	16.6284	16.6201	16.5061	16.5572	16.5644	16.5465	16.4595	NA	NA	NA	NA	NA	NA	NA	NA	NA	NA	NA	NA	NA	NA	NA	NA	NA	NA	NA	NA	NA	NA	NA	NA	Casein kinase II substrate motif;MAPKAPK2 kinase substrate motif;MDC1 BRCT domain binding motif;Plk1 PBD domain binding motif	+
P33527	Multidrug resistance-associated protein 1	ABCC1	S	918	0.922575	ABCC1_S918___3	TDSAGKQLQRQLSSSSSYSGDISRHHNSTAE	17.2847	17.3559	17.3796	17.3253	17.324	17.3159	17.3448	17.2596	NA	NA	NA	NA	NA	NA	NA	NA	NA	NA	NA	NA	NA	NA	NA	NA	NA	NA	NA	NA	NA	NA	NA	NA	Casein kinase II substrate motif;MDC1 BRCT domain binding motif;Plk1 PBD domain binding motif	+
O15439	Multidrug resistance-associated protein 4	ABCC4	T	646	0.976502	ABCC4_T646___1	LKKDNEESEQPPVPGTPTLRNRTFSESSVWS	NA	NA	NA	NA	NA	NA	NA	NA	15.5358	15.6219	15.3885	15.4986	15.5427	15.588	15.4036	15.4864	16.2383	15.4822	15.3897	15.3548	15.4481	15.3877	15.4725	15.2922	NA	NA	NA	NA	NA	NA	NA	NA	ERK1,2 kinase substrate motif;GSK3, Erk1, Erk2 and CDK5 kinase motif;GSK-3, ERK1, ERK2, CDK5 substrate motif;Proline-directed kinase substrate motif;WW domain binding motif	+
P33897	ATP-binding cassette sub-family D member 1	ABCD1	S	733	0.874809	ABCD1_S733___1	QILGEAVAPAHVPAPSPQGPGGLQGAST___	NA	NA	NA	NA	NA	NA	NA	NA	NA	NA	NA	NA	NA	NA	NA	NA	NA	NA	NA	NA	NA	NA	NA	NA	NA	NA	NA	NA	NA	NA	NA	NA	DNA dependent Protein kinase substrate motif;ERK1,2 kinase substrate motif;G protein-coupled receptor kinase 1 substrate motif;GSK-3, ERK1, ERK2, CDK5 substrate motif;Proline-directed kinase substrate motif;WW domain binding motif	+
P33897	ATP-binding cassette sub-family D member 1	ABCD1	T	449	0.830701	ABCD1_T449___1	FKRPRELEDAQAGSGTIGRSGVRVEGPLKIR	NA	NA	NA	NA	NA	NA	NA	NA	14.3029	14.2138	14.1905	14.3094	14.2793	14.3375	14.3001	14.3171	NA	NA	NA	NA	NA	NA	NA	NA	NA	NA	NA	NA	NA	NA	NA	NA	G protein-coupled receptor kinase 1 substrate motif
Q8NE71	ATP-binding cassette sub-family F member 1	ABCF1	S	109	1	ABCF1_S109___1	EKELMERLKKLSVPTSDEEDEVPAPKPRGGK	18.3401	18.1916	18.4336	18.1579	18.4075	18.188	18.4086	18.2209	18.2532	18.1381	18.4519	18.3973	18.2002	18.1278	18.4583	18.3214	18.6086	18.2599	18.3478	18.1855	18.3106	18.1631	18.3415	18.1313	18.2963	18.2136	18.4629	18.2555	18.1691	18.1767	18.4295	18.3446	BARD1 BRCT domain binding motif;Casein kinase II substrate motif;MAPKAPK2 kinase substrate motif	+	+	molecular association, regulation				S109 aqnd S140 phosphorylation may affect ABCF1-eIF2 binding to 60S 80S subunits and small polysomes.
Q8NE71	ATP-binding cassette sub-family F member 1	ABCF1	S	228	1	ABCF1_S228___1	PPKQGKEKAKKAEQGSEEEGEGEEEEEEGGE	18.6243	18.6068	18.6562	18.6069	18.7274	18.6344	18.7052	18.5683	18.574	18.8822	18.5308	18.568	18.798	18.6254	18.5441	18.6069	17.9625	18.5891	18.732	18.7222	18.6156	18.6868	18.6785	19.1427	18.6961	18.4492	18.4789	18.5241	19.3814	18.5751	18.5355	18.4892	BARD1 BRCT domain binding motif;Casein kinase I substrate motif;Casein kinase II substrate motif;G protein-coupled receptor kinase 1 substrate motif	+
Q8NE71	ATP-binding cassette sub-family F member 1	ABCF1	T	108	1	ABCF1_T108___1	EEKELMERLKKLSVPTSDEEDEVPAPKPRGG	15.626	15.6306	15.7517	15.5894	15.6466	15.5487	15.6872	15.6611	15.7156	15.6395	15.5723	15.5922	15.7903	15.6809	15.5435	15.6069	15.8789	15.5797	15.6528	15.5381	15.6886	15.6083	15.6033	15.5914	15.6163	15.5349	15.6671	15.6099	15.8009	15.5376	15.7365	15.638	Casein kinase II substrate motif;DNA dependent Protein kinase substrate motif	+
Q8NE71	ATP-binding cassette sub-family F member 1	ABCF1	S	595	1	ABCF1_S595___1	TRKQQKCRRKNQDEESQEAPELLKRPKEYTV	NA	NA	NA	NA	NA	NA	NA	NA	NA	NA	NA	NA	NA	NA	NA	NA	11.6898	11.2992	11.5511	11.5189	11.5363	11.4758	11.4677	11.2695	11.3609	11.4901	11.5687	11.5341	11.2565	11.4266	11.5719	11.5995	ATM kinase substrate motif;b-Adrenergic Receptor kinase substrate motif;Casein kinase I substrate motif;Casein kinase II substrate motif;DNA dependent Protein kinase substrate motif;G protein-coupled receptor kinase 1 substrate motif	+
Q8NE71	ATP-binding cassette sub-family F member 1	ABCF1	S	22	0.811404	ABCF1_S22___1	QQPPEPEWIGDGESTSPSDKVVKKGKKDKKI	13.7933	13.7643	13.8226	13.6399	13.7813	13.7424	13.8607	13.7331	13.7026	13.8179	13.7772	13.7823	13.701	13.8526	13.7092	13.7947	NA	NA	NA	NA	NA	NA	NA	NA	13.6449	13.844	13.9033	13.7815	13.2387	13.8571	13.7961	14.0721	Casein kinase I substrate motif;Casein kinase II substrate motif;ERK1,2 kinase substrate motif;GSK-3, ERK1, ERK2, CDK5 substrate motif;Proline-directed kinase substrate motif;Pyruvate dehydrogenase kinase substrate motif;WW domain binding motif	+
Q8NE71	ATP-binding cassette sub-family F member 1	ABCF1	S	166	1	ABCF1_S166___1	PKPAKPEKNRINKAVSEEQQPALKGKKGKEE	16.3089	16.3521	16.2453	16.4455	16.3218	16.2535	16.448	16.1203	16.3343	16.2852	16.3057	16.2801	16.4159	16.3959	16.2787	16.1997	16.5745	16.3699	16.5806	16.0757	16.5294	16.0194	16.4097	15.9363	16.4046	16.3308	16.3195	16.2005	16.2296	16.3331	16.5514	16.1261	Calmodulin-dependent protein kinase II substrate motif;Casein kinase II substrate motif;Chk1 kinase substrate motif;G protein-coupled receptor kinase 1 substrate motif;PKA kinase substrate motif;PKC kinase substrate motif	+
Q8NE71	ATP-binding cassette sub-family F member 1	ABCF1	T	108	1	ABCF1_T108___2	EEKELMERLKKLSVPTSDEEDEVPAPKPRGG	18.0149	17.9503	17.988	17.9139	17.9881	17.9663	17.9247	17.935	17.9574	17.9923	17.9296	17.9471	17.9309	18.0097	17.9327	17.9814	18.3525	17.8711	17.9245	17.8872	17.968	17.9275	17.9056	17.8449	17.955	18.0417	17.966	17.9927	17.7055	18.0535	17.9179	18.0489	Casein kinase II substrate motif;DNA dependent Protein kinase substrate motif	+
Q8NE71	ATP-binding cassette sub-family F member 1	ABCF1	S	109	1	ABCF1_S109___2	EKELMERLKKLSVPTSDEEDEVPAPKPRGGK	18.0093	17.9523	17.9912	17.9196	17.9889	17.9659	17.9251	17.9288	17.9574	17.9923	17.9296	17.9471	17.9309	18.0097	17.9327	17.9814	18.3525	17.8711	17.9245	17.8872	17.968	17.9275	17.9056	17.8449	17.955	18.0417	17.966	17.9927	17.7055	18.0535	17.9179	18.0489	BARD1 BRCT domain binding motif;Casein kinase II substrate motif;MAPKAPK2 kinase substrate motif	+	+	molecular association, regulation				S109 aqnd S140 phosphorylation may affect ABCF1-eIF2 binding to 60S 80S subunits and small polysomes.
Q8NE71	ATP-binding cassette sub-family F member 1	ABCF1	S	105	1	ABCF1_S105___3	DDGEEKELMERLKKLSVPTSDEEDEVPAPKP	17.8182	17.9412	17.8528	18.1281	17.8258	17.9944	17.9004	18.0302	17.845	17.9923	17.8801	17.9937	17.927	17.9974	17.9037	17.9518	17.7772	17.9846	17.8969	18.088	17.8408	18.0231	17.7462	18.1344	17.9671	18.0003	17.8466	18.1155	17.8938	18.0195	17.7741	17.874	Casein kinase II substrate motif;G protein-coupled receptor kinase 1 substrate motif;GSK3 kinase substrate motif;Phosphorylase kinase substrate motif;PKA kinase substrate motif;PKC kinase substrate motif	+
Q8NE71	ATP-binding cassette sub-family F member 1	ABCF1	S	109	1	ABCF1_S109___3	EKELMERLKKLSVPTSDEEDEVPAPKPRGGK	17.8182	17.9412	17.8528	18.1281	17.8258	17.9944	17.9004	18.0302	17.845	17.9923	17.8801	17.9937	17.927	17.9974	17.9037	17.9518	17.7772	17.9846	17.8969	18.088	17.8408	18.0231	17.7462	18.1344	17.9671	18.0003	17.8466	18.1155	17.8938	18.0195	17.7741	17.874	BARD1 BRCT domain binding motif;Casein kinase II substrate motif;MAPKAPK2 kinase substrate motif	+	+	molecular association, regulation				S109 aqnd S140 phosphorylation may affect ABCF1-eIF2 binding to 60S 80S subunits and small polysomes.
Q8NE71	ATP-binding cassette sub-family F member 1	ABCF1	T	108	1	ABCF1_T108___3	EEKELMERLKKLSVPTSDEEDEVPAPKPRGG	17.8182	17.9412	17.8528	18.1281	17.8258	17.9944	17.9004	18.0302	17.845	17.9923	17.8801	17.9937	17.927	17.9974	17.9037	17.9518	17.7772	17.9846	17.8969	18.088	17.8408	18.0231	17.7462	18.1344	17.9671	18.0003	17.8466	18.1155	17.8938	18.0195	17.7741	17.874	Casein kinase II substrate motif;DNA dependent Protein kinase substrate motif	+
Q8NE71	ATP-binding cassette sub-family F member 1	ABCF1	S	140	1	ABCF1_S140___1	KTKGGNVFAALIQDQSEEEEEEEKHPPKPAK	14.7534	14.4576	14.4263	14.5187	15.7295	14.4101	14.4983	14.3762	NA	NA	NA	NA	NA	NA	NA	NA	14.8786	14.2592	14.3701	14.3454	15.8868	14.4767	14.5242	14.429	NA	NA	NA	NA	NA	NA	NA	NA	BARD1 BRCT domain binding motif;Casein kinase II substrate motif;G protein-coupled receptor kinase 1 substrate motif	+	+	molecular association, regulation				S109 aqnd S140 phosphorylation may affect ABCF1-eIF2 binding to 60S 80S subunits and small polysomes.
Q8NE71	ATP-binding cassette sub-family F member 1	ABCF1	S	105	1	ABCF1_S105___2	DDGEEKELMERLKKLSVPTSDEEDEVPAPKP	15.0118	15.048	15.1019	15.06	15.071	15.0336	15.0027	14.9245	NA	NA	NA	NA	NA	NA	NA	NA	NA	NA	NA	NA	NA	NA	NA	NA	NA	NA	NA	NA	NA	NA	NA	NA	Casein kinase II substrate motif;G protein-coupled receptor kinase 1 substrate motif;GSK3 kinase substrate motif;Phosphorylase kinase substrate motif;PKA kinase substrate motif;PKC kinase substrate motif	+
Q9UG63	ATP-binding cassette sub-family F member 2	ABCF2	S	349	1	ABCF2_S349___1	QIAHMKNYIARFGHGSAKLARQAQSKEKTLQ	NA	NA	NA	NA	NA	NA	NA	NA	NA	NA	NA	NA	NA	NA	NA	NA	13.8101	13.7199	13.6692	13.8006	13.7113	13.5928	13.91	13.6622	13.4517	13.8351	13.8364	13.5009	13.695	13.6537	14.1012	13.8022	G protein-coupled receptor kinase 1 substrate motif;PKA kinase substrate motif;PKC kinase substrate motif	+
Q9UG63	ATP-binding cassette sub-family F member 2	ABCF2	S	512	0.999998	ABCF2_S512___1	RKIIGRYGLTGKQQVSPIRNLSDGQKCRVCL	NA	NA	NA	NA	NA	NA	NA	NA	14.0229	13.8009	14.007	13.7427	14.0563	13.8056	14.0745	13.7823	13.996	14.0389	13.8577	13.8091	14.0185	13.8945	13.7673	13.9101	13.9481	13.8752	13.9939	13.878	13.9242	13.866	13.9476	13.8593	Cdc2 kinase substrate motif;CDK kinase substrate motif;CDK1,2,4,6 kinase substrate motif;ERK1,2 kinase substrate motif;GSK-3, ERK1, ERK2, CDK5 substrate motif;PKA kinase substrate motif;Proline-directed kinase substrate motif;WW domain binding motif	+
Q9NUQ8	ATP-binding cassette sub-family F member 3	ABCF3	S	83	0.999806	ABCF3_S83___1	MYNTLRLAEPQSQGNSQVLLDAPIQLSKITE	NA	NA	NA	NA	NA	NA	NA	NA	NA	NA	NA	NA	NA	NA	NA	NA	NA	NA	NA	NA	NA	NA	NA	NA	14.1206	13.9722	14.3333	13.9505	14.1112	13.8973	14.4296	14.0894	ATM kinase substrate motif;DNA dependent Protein kinase substrate motif;MAPKAPK2 kinase substrate motif	+
Q9NUQ8	ATP-binding cassette sub-family F member 3	ABCF3	S	115	0.823782	ABCF3_S115___1	YDCGTKLPGLLKREQSSTVNAKKLEKAEARL	NA	NA	NA	NA	NA	NA	NA	NA	11.9861	11.7902	12.0927	11.8188	12.0605	11.9186	11.9471	11.8687	NA	NA	NA	NA	NA	NA	NA	NA	NA	NA	NA	NA	NA	NA	NA	NA	14-3-3 domain binding motif;Calmodulin-dependent protein kinase II substrate motif;Calmodulin-dependent protein kinase IV substrate motif;Casein kinase II substrate motif;Chk1 kinase substrate motif;PKA kinase substrate motif;PKC epsilon kinase substrate motif;PKC kinase substrate motif	+
Q6UXT9	Abhydrolase domain-containing protein 15	ABHD15	S	426	0.881472	ABHD15_S426___1	GGRRRGGALQRREVSSSSNLEEIFNWKRSYT	NA	NA	NA	NA	NA	NA	NA	NA	12.695	12.6703	12.6014	12.6658	12.6166	12.7419	12.6186	12.7071	NA	NA	NA	NA	NA	NA	NA	NA	NA	NA	NA	NA	NA	NA	NA	NA	Casein kinase I substrate motif;Casein kinase II substrate motif;MDC1 BRCT domain binding motif;Plk1 PBD domain binding motif	+
Q5VST6	Alpha/beta hydrolase domain-containing protein 17B	ABHD17B	S	282	1	ABHD17B_S282___1	VELYGQYLERLKQFVSQELVNL_________	12.4602	12.1583	12.1663	12.2605	12.4322	12.4003	12.6181	12.4093	12.2759	12.3444	12.2725	12.4533	12.5023	12.2232	12.4991	12.3345	NA	NA	NA	NA	NA	NA	NA	NA	12.3057	12.4332	12.3726	12.5015	12.4359	12.1982	12.4743	12.1838	AMP-activated protein kinase substrate motif;ATM kinase substrate motif;Casein kinase II substrate motif;DNA dependent Protein kinase substrate motif;PKA kinase substrate motif	+
P08910	Abhydrolase domain-containing protein 2	ABHD2	S	415	0.752491	ABHD2_S415___1	YANAICQWERNKLQCSDTEQVEADLE_____	NA	NA	NA	NA	NA	NA	NA	NA	NA	NA	NA	NA	NA	NA	NA	NA	NA	NA	NA	NA	NA	NA	NA	NA	NA	NA	NA	NA	NA	NA	NA	NA	Casein kinase II substrate motif;PKA kinase substrate motif	+
Q8IZP0	Abl interactor 1	ABI1	S	225	1	ABI1_S225___1	PNDYMTSPARLGSQHSPGRTASLNQRPRTHS	15.2484	15.2067	15.2143	15.0412	15.1769	15.221	15.0927	15.1893	15.2201	15.1192	15.2217	15.0987	15.1148	15.1529	15.2608	15.2025	15.2623	15.2289	15.1357	15.0486	15.1131	15.1836	15.3294	15.089	15.2225	15.1948	15.2712	15.0284	15.0974	15.2432	15.1418	15.1913	Cdc2 kinase substrate motif;CDK kinase substrate motif;CDK1,2,4,6 kinase substrate motif;ERK1,2 kinase substrate motif;G protein-coupled receptor kinase 1 substrate motif;GSK-3, ERK1, ERK2, CDK5 substrate motif;Proline-directed kinase substrate motif;WW domain binding motif	+	+	molecular association, regulation	cell motility, altered; cytoskeletal reorganization			regulates WRC (WAVE2 regulatory complex) interaction with Arp2/3 and lamellipodial protrusion
Q8IZP0	Abl interactor 1	ABI1	S	231	1	ABI1_S231___1	SPARLGSQHSPGRTASLNQRPRTHSGSSGGS	15.516	15.5628	15.3689	15.5042	15.3557	15.6389	15.2725	15.6	15.4193	15.7686	15.5648	15.6768	15.2766	15.5354	15.1974	15.38	15.6918	15.4727	15.4488	15.436	15.4018	15.3953	15.5161	15.4565	15.5092	15.4455	15.4231	15.3567	15.492	15.4656	15.5569	15.57	14-3-3 domain binding motif;Calmodulin-dependent protein kinase II substrate motif;Phosphorylase kinase substrate motif;PKA kinase substrate motif;PKC kinase substrate motif	+
Q8IZP0	Abl interactor 1	ABI1	S	319	1	ABI1_S319___2	GSAPGSQYGTMTRQISRHNSTTSSTSSGGYR	NA	NA	NA	NA	NA	NA	NA	NA	NA	NA	NA	NA	NA	NA	NA	NA	NA	NA	NA	NA	NA	NA	NA	NA	NA	NA	NA	NA	NA	NA	NA	NA	14-3-3 domain binding motif;Calmodulin-dependent protein kinase II substrate motif;Calmodulin-dependent protein kinase IV substrate motif;Chk1 kinase substrate motif;G protein-coupled receptor kinase 1 substrate motif;GSK3 kinase substrate motif;PKA kinase substrate motif;PKC kinase substrate motif	+
Q8IZP0	Abl interactor 1	ABI1	S	225	1	ABI1_S225___2	PNDYMTSPARLGSQHSPGRTASLNQRPRTHS	NA	NA	NA	NA	NA	NA	NA	NA	10.7859	10.735	11.0552	11.1764	10.9711	10.5031	10.8667	11.0439	NA	NA	NA	NA	NA	NA	NA	NA	NA	NA	NA	NA	NA	NA	NA	NA	Cdc2 kinase substrate motif;CDK kinase substrate motif;CDK1,2,4,6 kinase substrate motif;ERK1,2 kinase substrate motif;G protein-coupled receptor kinase 1 substrate motif;GSK-3, ERK1, ERK2, CDK5 substrate motif;Proline-directed kinase substrate motif;WW domain binding motif	+	+	molecular association, regulation	cell motility, altered; cytoskeletal reorganization			regulates WRC (WAVE2 regulatory complex) interaction with Arp2/3 and lamellipodial protrusion
Q8IZP0	Abl interactor 1	ABI1	S	231	1	ABI1_S231___2	SPARLGSQHSPGRTASLNQRPRTHSGSSGGS	NA	NA	NA	NA	NA	NA	NA	NA	NA	NA	NA	NA	NA	NA	NA	NA	NA	NA	NA	NA	NA	NA	NA	NA	NA	NA	NA	NA	NA	NA	NA	NA	14-3-3 domain binding motif;Calmodulin-dependent protein kinase II substrate motif;Phosphorylase kinase substrate motif;PKA kinase substrate motif;PKC kinase substrate motif	+
Q8IZP0	Abl interactor 1	ABI1	S	222	1	ABI1_S222___1	PTVPNDYMTSPARLGSQHSPGRTASLNQRPR	13.8521	14.0678	13.9931	14.3648	13.9223	14.1685	13.9421	14.0165	13.7904	14.5607	13.9332	14.5192	13.95	14.0341	13.717	13.8226	14.8125	13.9966	13.9049	13.9202	14.1617	13.7996	14.0451	13.6867	13.9353	14.0924	13.9689	14.0892	14.0191	13.9142	14.1795	14.1286	14-3-3 domain binding motif;ATM kinase substrate motif;Calmodulin-dependent protein kinase II substrate motif;Casein kinase II substrate motif;DNA dependent Protein kinase substrate motif;G protein-coupled receptor kinase 1 substrate motif;PKA kinase substrate motif;PKC kinase substrate motif	+
Q8IZP0	Abl interactor 1	ABI1	S	183	0.975146	ABI1_S183___1	TGTLSRTNPPTQKPPSPPMSGRGTLGRNTPY	12.6366	12.7027	12.7125	12.6857	12.7005	12.6336	12.7256	12.6527	12.6248	12.7109	12.6973	12.5981	12.6781	12.7437	12.7105	12.6865	12.8154	12.6458	12.4682	12.7276	12.7788	12.6589	12.6938	12.6615	NA	NA	NA	NA	NA	NA	NA	NA	DNA dependent Protein kinase substrate motif;ERK1,2 kinase substrate motif;G protein-coupled receptor kinase 1 substrate motif;GSK3 kinase substrate motif;GSK-3, ERK1, ERK2, CDK5 substrate motif;PKA kinase substrate motif;PKC kinase substrate motif;Proline-directed kinase substrate motif;WW domain binding motif	+	+	molecular association, regulation	cell motility, altered; cytoskeletal reorganization			regulates WRC (WAVE2 regulatory complex) interaction with Arp2/3 and lamellipodial protrusion
Q8IZP0	Abl interactor 1	ABI1	T	170	0.974907	ABI1_T170___1	WLKAKHGNNQPARTGTLSRTNPPTQKPPSPP	NA	NA	NA	NA	NA	NA	NA	NA	NA	NA	NA	NA	NA	NA	NA	NA	NA	NA	NA	NA	NA	NA	NA	NA	NA	NA	NA	NA	NA	NA	NA	NA	Calmodulin-dependent protein kinase II substrate motif;CLK1 kinase substrate motif;G protein-coupled receptor kinase 1 substrate motif;PKC kinase substrate motif	+
Q8IZP0	Abl interactor 1	ABI1	S	323	0.911033	ABI1_S323___2	GSQYGTMTRQISRHNSTTSSTSSGGYRRTPS	NA	NA	NA	NA	NA	NA	NA	NA	NA	NA	NA	NA	NA	NA	NA	NA	NA	NA	NA	NA	NA	NA	NA	NA	NA	NA	NA	NA	NA	NA	NA	NA	14-3-3 domain binding motif;Calmodulin-dependent protein kinase II substrate motif;Calmodulin-dependent protein kinase IV substrate motif;Casein kinase II substrate motif;Chk1 kinase substrate motif;G protein-coupled receptor kinase 1 substrate motif;GSK3 kinase substrate motif;MAPKAPK2 kinase substrate motif;PKA kinase substrate motif;PKC kinase substrate motif	+
Q8IZP0	Abl interactor 1	ABI1	S	187	0.963295	ABI1_S187___1	SRTNPPTQKPPSPPMSGRGTLGRNTPYKTLE	13.6685	13.7055	13.8436	13.8398	13.7465	13.7028	13.7921	13.849	NA	NA	NA	NA	NA	NA	NA	NA	13.7044	13.7791	13.7928	13.8971	13.5686	13.7095	13.9579	13.7385	NA	NA	NA	NA	NA	NA	NA	NA	G protein-coupled receptor kinase 1 substrate motif;MAPKAPK2 kinase substrate motif;PKA kinase substrate motif;PKC kinase substrate motif	+
Q8IZP0	Abl interactor 1	ABI1	S	323	0.911033	ABI1_S323___1	GSQYGTMTRQISRHNSTTSSTSSGGYRRTPS	14.8387	14.7362	14.735	14.5915	14.7779	14.7191	14.7905	14.8378	NA	NA	NA	NA	NA	NA	NA	NA	NA	NA	NA	NA	NA	NA	NA	NA	NA	NA	NA	NA	NA	NA	NA	NA	14-3-3 domain binding motif;Calmodulin-dependent protein kinase II substrate motif;Calmodulin-dependent protein kinase IV substrate motif;Casein kinase II substrate motif;Chk1 kinase substrate motif;G protein-coupled receptor kinase 1 substrate motif;GSK3 kinase substrate motif;MAPKAPK2 kinase substrate motif;PKA kinase substrate motif;PKC kinase substrate motif	+
Q8IZP0	Abl interactor 1	ABI1	Y	333	0.963626	ABI1_Y333___2	ISRHNSTTSSTSSGGYRRTPSVTAQFSAQPH	NA	NA	NA	NA	NA	NA	NA	NA	NA	NA	NA	NA	NA	NA	NA	NA	NA	NA	NA	NA	NA	NA	NA	NA	NA	NA	NA	NA	NA	NA	NA	NA		+
Q8IZP0	Abl interactor 1	ABI1	S	187	0.963295	ABI1_S187___2	SRTNPPTQKPPSPPMSGRGTLGRNTPYKTLE	15.2208	15.3137	15.1656	15.3539	15.2154	15.2355	15.1941	15.2582	NA	NA	NA	NA	NA	NA	NA	NA	15.2921	15.2894	15.1615	15.3103	15.3231	15.1204	15.3747	15.0856	NA	NA	NA	NA	NA	NA	NA	NA	G protein-coupled receptor kinase 1 substrate motif;MAPKAPK2 kinase substrate motif;PKA kinase substrate motif;PKC kinase substrate motif	+
Q8IZP0	Abl interactor 1	ABI1	S	183	0.975146	ABI1_S183___2	TGTLSRTNPPTQKPPSPPMSGRGTLGRNTPY	15.6859	15.7515	15.6383	15.8712	15.6576	15.7006	15.6875	15.7854	NA	NA	NA	NA	NA	NA	NA	NA	15.7544	15.7397	15.7196	15.7654	15.74	15.6461	15.8115	15.6014	NA	NA	NA	NA	NA	NA	NA	NA	DNA dependent Protein kinase substrate motif;ERK1,2 kinase substrate motif;G protein-coupled receptor kinase 1 substrate motif;GSK3 kinase substrate motif;GSK-3, ERK1, ERK2, CDK5 substrate motif;PKA kinase substrate motif;PKC kinase substrate motif;Proline-directed kinase substrate motif;WW domain binding motif	+	+	molecular association, regulation	cell motility, altered; cytoskeletal reorganization			regulates WRC (WAVE2 regulatory complex) interaction with Arp2/3 and lamellipodial protrusion
Q8IZP0	Abl interactor 1	ABI1	T	191	0.944042	ABI1_T191___2	PPTQKPPSPPMSGRGTLGRNTPYKTLEPVKP	16.1323	16.2289	16.1348	16.2628	16.1336	16.1684	16.1333	16.213	NA	NA	NA	NA	NA	NA	NA	NA	16.2495	16.2068	16.1638	16.2127	16.1898	16.0462	16.3045	16.034	NA	NA	NA	NA	NA	NA	NA	NA	MAPKAPK2 kinase substrate motif;PKA kinase substrate motif;PKC kinase substrate motif	+
Q8IZP0	Abl interactor 1	ABI1	S	222	1	ABI1_S222___2	PTVPNDYMTSPARLGSQHSPGRTASLNQRPR	NA	NA	NA	NA	NA	NA	NA	NA	10.7859	10.735	11.0552	11.1764	10.9711	10.5031	10.8667	11.0439	NA	NA	NA	NA	NA	NA	NA	NA	NA	NA	NA	NA	NA	NA	NA	NA	14-3-3 domain binding motif;ATM kinase substrate motif;Calmodulin-dependent protein kinase II substrate motif;Casein kinase II substrate motif;DNA dependent Protein kinase substrate motif;G protein-coupled receptor kinase 1 substrate motif;PKA kinase substrate motif;PKC kinase substrate motif	+
Q8IZP0	Abl interactor 1	ABI1	S	183	0.975146	ABI1_S183___3	TGTLSRTNPPTQKPPSPPMSGRGTLGRNTPY	NA	NA	NA	NA	NA	NA	NA	NA	12.5401	12.3815	12.6257	12.5157	12.5622	12.7317	12.7749	12.7464	NA	NA	NA	NA	NA	NA	NA	NA	NA	NA	NA	NA	NA	NA	NA	NA	DNA dependent Protein kinase substrate motif;ERK1,2 kinase substrate motif;G protein-coupled receptor kinase 1 substrate motif;GSK3 kinase substrate motif;GSK-3, ERK1, ERK2, CDK5 substrate motif;PKA kinase substrate motif;PKC kinase substrate motif;Proline-directed kinase substrate motif;WW domain binding motif	+	+	molecular association, regulation	cell motility, altered; cytoskeletal reorganization			regulates WRC (WAVE2 regulatory complex) interaction with Arp2/3 and lamellipodial protrusion
Q8IZP0	Abl interactor 1	ABI1	S	187	0.963295	ABI1_S187___3	SRTNPPTQKPPSPPMSGRGTLGRNTPYKTLE	NA	NA	NA	NA	NA	NA	NA	NA	12.5401	12.3815	12.6257	12.5157	12.5622	12.7317	12.7749	12.7464	NA	NA	NA	NA	NA	NA	NA	NA	NA	NA	NA	NA	NA	NA	NA	NA	G protein-coupled receptor kinase 1 substrate motif;MAPKAPK2 kinase substrate motif;PKA kinase substrate motif;PKC kinase substrate motif	+
Q8IZP0	Abl interactor 1	ABI1	T	170	0.974907	ABI1_T170___3	WLKAKHGNNQPARTGTLSRTNPPTQKPPSPP	NA	NA	NA	NA	NA	NA	NA	NA	12.5401	12.3815	12.6257	12.5157	12.5622	12.7317	12.7749	12.7464	NA	NA	NA	NA	NA	NA	NA	NA	NA	NA	NA	NA	NA	NA	NA	NA	Calmodulin-dependent protein kinase II substrate motif;CLK1 kinase substrate motif;G protein-coupled receptor kinase 1 substrate motif;PKC kinase substrate motif	+
Q9NYB9	Abl interactor 2	ABI2	S	227	0.999847	ABI2_S227___1	DYVPSPTRNMAPSQQSPVRTASVNQRNRTYS	14.4293	14.202	14.3953	14.1743	14.3502	14.1744	14.2994	14.1993	NA	NA	NA	NA	NA	NA	NA	NA	14.2852	14.269	14.4697	14.1536	14.1165	14.2191	14.5968	14.1145	NA	NA	NA	NA	NA	NA	NA	NA	Cdc2 kinase substrate motif;CDK kinase substrate motif;CDK1,2,4,6 kinase substrate motif;ERK1,2 kinase substrate motif;G protein-coupled receptor kinase 1 substrate motif;GSK-3, ERK1, ERK2, CDK5 substrate motif;Proline-directed kinase substrate motif;WW domain binding motif	+
Q9NYB9	Abl interactor 2	ABI2	S	233	0.9915	ABI2_S233___1	TRNMAPSQQSPVRTASVNQRNRTYSSSGSSG	NA	NA	NA	NA	NA	NA	NA	NA	NA	NA	NA	NA	NA	NA	NA	NA	NA	NA	NA	NA	NA	NA	NA	NA	NA	NA	NA	NA	NA	NA	NA	NA	14-3-3 domain binding motif;Calmodulin-dependent protein kinase II substrate motif;Phosphorylase kinase substrate motif;PKA kinase substrate motif;PKC kinase substrate motif	+
Q9NYB9	Abl interactor 2	ABI2	T	364	0.893745	ABI2_T364___1	QFYSMNRPASRHTPPTIGGSLPYRRPPSITS	13.6465	13.6129	13.6625	13.5771	13.7581	13.7853	13.7113	13.7434	NA	NA	NA	NA	NA	NA	NA	NA	13.7888	13.6308	13.557	13.6684	13.7643	13.5652	13.8324	13.6901	NA	NA	NA	NA	NA	NA	NA	NA	DNA dependent Protein kinase substrate motif;G protein-coupled receptor kinase 1 substrate motif	+
P00519	Tyrosine-protein kinase ABL1	ABL1	S	917	0.910855	ABL1_S917___1	PPAASAGKAGGKPSQSPSQEAAGEAVLGAKT	14.0847	14.0978	14.1597	13.9694	14.1343	14.0689	14.1107	13.9751	13.9955	13.8786	14.1869	14.1458	13.8903	14.1225	14.3082	14.073	14.5937	14.1396	14.0456	13.9623	14.1759	13.9118	14.2566	13.5152	NA	NA	NA	NA	NA	NA	NA	NA	Casein kinase II substrate motif;ERK1,2 kinase substrate motif;GSK-3, ERK1, ERK2, CDK5 substrate motif;PKA kinase substrate motif;Proline-directed kinase substrate motif;WW domain binding motif	+
P00519	Tyrosine-protein kinase ABL1	ABL1	S	569	1	ABL1_S569___1	KGQGESDPLDHEPAVSPLLPRKERGPPEGGL	11.214	11.1361	11.4205	11.1184	11.2507	11.2268	11.3331	11.2712	11.2304	11.2475	11.0892	11.2381	11.3801	11.1369	11.3322	11.3165	NA	NA	NA	NA	NA	NA	NA	NA	NA	NA	NA	NA	NA	NA	NA	NA	ERK1,2 kinase substrate motif;G protein-coupled receptor kinase 1 substrate motif;GSK-3, ERK1, ERK2, CDK5 substrate motif;Proline-directed kinase substrate motif;WW domain binding motif	+
P00519	Tyrosine-protein kinase ABL1	ABL1	T	735	0.998852	ABL1_T735___1	SCVPHGAKDTEWRSVTLPRDLQSTGRQFDSS	NA	NA	NA	NA	NA	NA	NA	NA	NA	NA	NA	NA	NA	NA	NA	NA	NA	NA	NA	NA	NA	NA	NA	NA	NA	NA	NA	NA	NA	NA	NA	NA	14-3-3 domain binding motif;Calmodulin-dependent protein kinase II substrate motif;CLK1 kinase substrate motif;PKC kinase substrate motif	+	+	molecular association, regulation; intracellular localization; enzymatic activity, induced	apoptosis, induced; apoptosis, inhibited	14-3-3 beta(INDUCES)
P42684	Abelson tyrosine-protein kinase 2	ABL2	S	620	0.998379	ABL2_S620___1	SLAPGFIRGAQASSGSPALPRKQRDKSPSSL	15.0019	15.0854	14.9761	15.0582	14.9869	15.041	15.0399	15.046	15.0776	15.1218	15.0047	15.0175	15.0045	15.1154	14.861	15.0329	15.0046	15.0422	15.0245	15.0932	15.0276	15.0677	15.0164	14.9593	15.0019	15.0715	15.0209	15.0679	14.9486	15.0729	14.9957	15.0561	ERK1,2 kinase substrate motif;G protein-coupled receptor kinase 1 substrate motif;GSK-3, ERK1, ERK2, CDK5 substrate motif;Proline-directed kinase substrate motif;WW domain binding motif	+
P42684	Abelson tyrosine-protein kinase 2	ABL2	S	631	0.986653	ABL2_S631___1	ASSGSPALPRKQRDKSPSSLLEDAKETCFTR	13.915	14.0858	14.0481	14.1824	14.0282	14.0377	14.0636	14.0396	13.8862	14.1671	14.0355	14.0812	14.1664	13.9699	13.945	14.149	NA	NA	NA	NA	NA	NA	NA	NA	13.9861	13.7233	14.1458	14.2519	14.1549	13.7229	14.2005	14.2149	14-3-3 domain binding motif;Calmodulin-dependent protein kinase II substrate motif;Casein kinase II substrate motif;ERK1,2 kinase substrate motif;Growth associated histone HI kinase substrate motif;GSK-3, ERK1, ERK2, CDK5 substrate motif;MAPKAPK1 kinase substrate motif;PKA kinase substrate motif;PKC kinase substrate motif;Proline-directed kinase substrate motif;WW domain binding motif	+
P42684	Abelson tyrosine-protein kinase 2	ABL2	S	602	0.786389	ABL2_S602___1	ENKENIEGAQDATENSASSLAPGFIRGAQAS	NA	NA	NA	NA	NA	NA	NA	NA	NA	NA	NA	NA	NA	NA	NA	NA	NA	NA	NA	NA	NA	NA	NA	NA	13.3727	13.4332	13.3036	13.4614	13.4823	13.3366	13.4765	13.4856	Casein kinase II substrate motif	+
P42684	Abelson tyrosine-protein kinase 2	ABL2	S	820	0.95435	ABL2_S820___2	CQRSKLQLERTVSTSSQPEENVDRANDMLPK	NA	NA	NA	NA	NA	NA	NA	NA	14.0454	14.0485	14.0315	14.1448	13.883	14.1011	14.1513	14.1194	NA	NA	NA	NA	NA	NA	NA	NA	NA	NA	NA	NA	NA	NA	NA	NA	ATM kinase substrate motif;Casein kinase II substrate motif;DNA dependent Protein kinase substrate motif;MDC1 BRCT domain binding motif;Plk1 PBD domain binding motif	+
P42684	Abelson tyrosine-protein kinase 2	ABL2	T	815	0.793934	ABL2_T815___2	TLPRNCQRSKLQLERTVSTSSQPEENVDRAN	NA	NA	NA	NA	NA	NA	NA	NA	14.0454	14.0485	14.0315	14.1448	13.883	14.1011	14.1513	14.1194	NA	NA	NA	NA	NA	NA	NA	NA	NA	NA	NA	NA	NA	NA	NA	NA	G protein-coupled receptor kinase 1 substrate motif	+
O14639	Actin-binding LIM protein 1	ABLIM1	S	655	0.986877	ABLIM1_S655___1	SPINSASHIPSSKTASLPGYGRNGLHRPVST	13.9244	13.9517	13.8587	13.8848	13.8012	13.9077	13.9266	13.9219	NA	NA	NA	NA	NA	NA	NA	NA	NA	NA	NA	NA	NA	NA	NA	NA	NA	NA	NA	NA	NA	NA	NA	NA	MAPKAPK2 kinase substrate motif;Phosphorylase kinase substrate motif;PKA kinase substrate motif;PKC kinase substrate motif	+
O14639	Actin-binding LIM protein 1	ABLIM1	S	452	0.998836	ABLIM1_S452___1	EGYQDVRDRMIHRSTSQGSINSPVYSRHSYT	13.949	13.9705	13.8965	13.9072	13.9169	13.9776	13.9168	13.9451	NA	NA	NA	NA	NA	NA	NA	NA	14.2567	13.9544	13.9226	13.8569	14.0066	13.8962	13.8854	13.7007	NA	NA	NA	NA	NA	NA	NA	NA	14-3-3 domain binding motif;AMP-activated protein kinase substrate motif;ATM kinase substrate motif;Calmodulin-dependent protein kinase I substrate motif;Calmodulin-dependent protein kinase II substrate motif;Calmodulin-dependent protein kinase IV substrate motif;Casein kinase II substrate motif;Chk1 kinase substrate motif;DNA dependent Protein kinase substrate motif;PKA kinase substrate motif;PK…	+
O14639	Actin-binding LIM protein 1	ABLIM1	S	431	0.953988	ABLIM1_S431___1	DKQERQSLGESPRTLSPTPSAEGYQDVRDRM	16.319	16.5306	16.3714	16.4749	16.4163	16.5433	16.3503	16.4962	NA	NA	NA	NA	NA	NA	NA	NA	NA	NA	NA	NA	NA	NA	NA	NA	NA	NA	NA	NA	NA	NA	NA	NA	14-3-3 domain binding motif;Calmodulin-dependent protein kinase II substrate motif;Casein kinase II substrate motif;ERK1,2 kinase substrate motif;G protein-coupled receptor kinase 1 substrate motif;GSK3 kinase substrate motif;GSK-3, ERK1, ERK2, CDK5 substrate motif;PKA kinase substrate motif;PKC kinase substrate motif;Proline-directed kinase substrate motif;WW domain binding motif	+
O14639	Actin-binding LIM protein 1	ABLIM1	T	433	0.772234	ABLIM1_T433___1	QERQSLGESPRTLSPTPSAEGYQDVRDRMIH	14.4685	14.5317	14.5197	14.4504	14.5385	14.5536	14.4971	14.6593	NA	NA	NA	NA	NA	NA	NA	NA	NA	NA	NA	NA	NA	NA	NA	NA	NA	NA	NA	NA	NA	NA	NA	NA	DNA dependent Protein kinase substrate motif;GSK-3, ERK1, ERK2, CDK5 substrate motif;Proline-directed kinase substrate motif;WW domain binding motif	+
O14639	Actin-binding LIM protein 1	ABLIM1	S	706	1	ABLIM1_S706___1	LPDGHMPAMRMDRGVSMPNMLEPKIFPYEML	16.8941	16.9861	16.9492	16.9699	16.9522	16.978	16.9286	16.9722	NA	NA	NA	NA	NA	NA	NA	NA	NA	NA	NA	NA	NA	NA	NA	NA	NA	NA	NA	NA	NA	NA	NA	NA	14-3-3 domain binding motif;Calmodulin-dependent protein kinase I substrate motif;Calmodulin-dependent protein kinase II alpha substrate motif;Calmodulin-dependent protein kinase II substrate motif;Calmodulin-dependent protein kinase IV substrate motif;Chk1 kinase substrate motif;PKA kinase substrate motif;PKC kinase substrate motif	+
O14639	Actin-binding LIM protein 1	ABLIM1	S	458	0.999565	ABLIM1_S458___1	RDRMIHRSTSQGSINSPVYSRHSYTPTTSRS	NA	NA	NA	NA	NA	NA	NA	NA	NA	NA	NA	NA	NA	NA	NA	NA	NA	NA	NA	NA	NA	NA	NA	NA	NA	NA	NA	NA	NA	NA	NA	NA	Casein kinase II substrate motif;ERK1,2 kinase substrate motif;G protein-coupled receptor kinase 1 substrate motif;GSK3 kinase substrate motif;GSK-3, ERK1, ERK2, CDK5 substrate motif;Proline-directed kinase substrate motif;WW domain binding motif	+
O14639	Actin-binding LIM protein 1	ABLIM1	S	431	0.953988	ABLIM1_S431___2	DKQERQSLGESPRTLSPTPSAEGYQDVRDRM	12.4639	12.4845	12.7659	12.7206	12.3207	12.6114	12.4803	12.5287	NA	NA	NA	NA	NA	NA	NA	NA	NA	NA	NA	NA	NA	NA	NA	NA	NA	NA	NA	NA	NA	NA	NA	NA	14-3-3 domain binding motif;Calmodulin-dependent protein kinase II substrate motif;Casein kinase II substrate motif;ERK1,2 kinase substrate motif;G protein-coupled receptor kinase 1 substrate motif;GSK3 kinase substrate motif;GSK-3, ERK1, ERK2, CDK5 substrate motif;PKA kinase substrate motif;PKC kinase substrate motif;Proline-directed kinase substrate motif;WW domain binding motif	+
O14639	Actin-binding LIM protein 1	ABLIM1	S	540	0.833637	ABLIM1_S540___1	PPIYKQHAALAAQSKSSEDIIKFSKFPAAQA	14.2203	14.2507	14.3103	14.2269	14.2536	14.252	14.3259	14.223	NA	NA	NA	NA	NA	NA	NA	NA	NA	NA	NA	NA	NA	NA	NA	NA	NA	NA	NA	NA	NA	NA	NA	NA	Casein kinase II substrate motif;Pyruvate dehydrogenase kinase substrate motif	+
O14639	Actin-binding LIM protein 1	ABLIM1	S	640	0.974692	ABLIM1_S640___1	KESRERSSLLASRYDSPINSASHIPSSKTAS	14.632	14.6751	14.5919	14.5111	14.6139	14.6528	14.5344	14.5554	NA	NA	NA	NA	NA	NA	NA	NA	NA	NA	NA	NA	NA	NA	NA	NA	NA	NA	NA	NA	NA	NA	NA	NA	14-3-3 domain binding motif;b-Adrenergic Receptor kinase substrate motif;Calmodulin-dependent protein kinase II substrate motif;ERK1,2 kinase substrate motif;G protein-coupled receptor kinase 1 substrate motif;GSK3 kinase substrate motif;GSK-3, ERK1, ERK2, CDK5 substrate motif;MAPKAPK2 kinase substrate motif;PKA kinase substrate motif;PKC kinase substrate motif;Proline-directed kinase substrate m…	+
O14639	Actin-binding LIM protein 1	ABLIM1	T	433	0.772234	ABLIM1_T433___2	QERQSLGESPRTLSPTPSAEGYQDVRDRMIH	14.6147	14.682	14.6878	14.7464	14.6248	14.5786	14.5146	14.5948	NA	NA	NA	NA	NA	NA	NA	NA	NA	NA	NA	NA	NA	NA	NA	NA	NA	NA	NA	NA	NA	NA	NA	NA	DNA dependent Protein kinase substrate motif;GSK-3, ERK1, ERK2, CDK5 substrate motif;Proline-directed kinase substrate motif;WW domain binding motif	+
O14639	Actin-binding LIM protein 1	ABLIM1	S	435	0.993843	ABLIM1_S435___2	RQSLGESPRTLSPTPSAEGYQDVRDRMIHRS	16.2979	16.3833	16.3562	16.4116	16.3326	16.3363	16.2581	16.3656	NA	NA	NA	NA	NA	NA	NA	NA	NA	NA	NA	NA	NA	NA	NA	NA	NA	NA	NA	NA	NA	NA	NA	NA	Casein kinase II substrate motif;DNA dependent Protein kinase substrate motif;MAPKAPK2 kinase substrate motif	+
Q12979	Active breakpoint cluster region-related protein	ABR	S	72	0.952331	ABR_S72___1	SPQLSARSQGGGDGVSPTPPEGLAPGVEAGK	17.4664	17.5571	17.4306	17.5589	17.5114	17.5163	17.541	17.4985	17.5145	17.5116	17.5077	17.5957	17.537	17.4727	17.463	17.4781	17.3874	17.4529	17.5619	17.5497	17.5779	17.5314	17.4739	17.5453	17.3125	17.6857	17.5301	17.5084	17.2499	17.5557	17.4992	17.7388	Casein kinase I substrate motif;Casein kinase II substrate motif;ERK1,2 kinase substrate motif;G protein-coupled receptor kinase 1 substrate motif;GSK-3, ERK1, ERK2, CDK5 substrate motif;Proline-directed kinase substrate motif;WW domain binding motif	+
Q12979	Active breakpoint cluster region-related protein	ABR	S	53	0.807303	ABR_S53___2	KGPPEGSETMPYIDESPTMSPQLSARSQGGG	NA	NA	NA	NA	NA	NA	NA	NA	NA	NA	NA	NA	NA	NA	NA	NA	14.2175	14.2468	14.4527	14.385	14.4242	14.4057	14.2449	14.7063	14.4401	14.4812	14.3728	14.354	14.4089	14.2601	14.3502	14.4158	b-Adrenergic Receptor kinase substrate motif;Casein kinase II substrate motif;ERK1,2 kinase substrate motif;G protein-coupled receptor kinase 1 substrate motif;GSK3 kinase substrate motif;GSK-3, ERK1, ERK2, CDK5 substrate motif;Proline-directed kinase substrate motif;WW domain binding motif	+
Q12979	Active breakpoint cluster region-related protein	ABR	S	53	0.807303	ABR_S53___1	KGPPEGSETMPYIDESPTMSPQLSARSQGGG	NA	NA	NA	NA	NA	NA	NA	NA	12.8858	12.5301	12.8239	12.9591	12.8671	12.9719	13.0075	12.8096	NA	NA	NA	NA	NA	NA	NA	NA	NA	NA	NA	NA	NA	NA	NA	NA	b-Adrenergic Receptor kinase substrate motif;Casein kinase II substrate motif;ERK1,2 kinase substrate motif;G protein-coupled receptor kinase 1 substrate motif;GSK3 kinase substrate motif;GSK-3, ERK1, ERK2, CDK5 substrate motif;Proline-directed kinase substrate motif;WW domain binding motif	+
Q13085	Acetyl-CoA carboxylase 1;Biotin carboxylase	ACACA	S	80	0.990713	ACACA_S80___1	SSLQDGLALHIRSSMSGLHLVKQGRDRKKID	15.291	15.3568	15.266	15.1986	15.2787	15.2944	15.2733	15.2758	15.3162	15.2281	15.226	15.3996	15.2333	15.3428	15.2534	15.2354	15.3791	15.183	15.4048	15.261	15.2657	15.1868	15.3828	15.1714	15.1672	15.3714	15.3162	15.3691	15.0518	15.26	15.3606	15.3384	AMP-activated protein kinase substrate motif	+	+	intracellular localization				AMPKA1 activators increased phosphorylation level and cytoplasmic localization (reduced nuclear/cytoplasmic ratio). AMPKA1 activators reduced RNA synthesis in the nucleoli.
Q13085	Acetyl-CoA carboxylase 1;Biotin carboxylase	ACACA	S	835	0.839274	ACACA_S835___1	LDNPSKVQQAELHTGSLPRIQSTALRGEKLH	NA	NA	NA	NA	NA	NA	NA	NA	NA	NA	NA	NA	NA	NA	NA	NA	NA	NA	NA	NA	NA	NA	NA	NA	14.0584	14.07	14.0703	14.0859	13.9546	13.9948	14.0929	14.012	AMP-activated protein kinase substrate motif;HMGCoA Reductase kinase substrate motif	+
Q13085	Acetyl-CoA carboxylase 1;Biotin carboxylase	ACACA	S	25	0.983004	ACACA_S25___2	PLELNQHSRFIIGSVSEDNSEDEISNLVKLD	15.4928	15.1653	15.3346	15.34	15.4371	15.4255	15.4688	15.3367	NA	NA	NA	NA	NA	NA	NA	NA	15.5322	15.2358	15.3559	15.2707	15.5418	15.4481	15.3437	15.2726	15.3336	15.4343	15.3012	15.3887	15.4868	15.3067	15.4418	15.3076	G protein-coupled receptor kinase 1 substrate motif;GSK3 kinase substrate motif	+
Q13085	Acetyl-CoA carboxylase 1;Biotin carboxylase	ACACA	S	29	0.999956	ACACA_S29___2	NQHSRFIIGSVSEDNSEDEISNLVKLDLLEE	15.6068	15.2794	15.4487	15.454	15.5512	15.5396	15.5828	15.4508	NA	NA	NA	NA	NA	NA	NA	NA	15.663	15.3387	15.4686	15.3705	15.6517	15.5495	15.4803	15.3909	15.4476	15.5484	15.4153	15.5027	15.6009	15.4208	15.5559	15.4217	BARD1 BRCT domain binding motif;Casein kinase I substrate motif;Casein kinase II substrate motif;G protein-coupled receptor kinase 1 substrate motif;MAPKAPK2 kinase substrate motif	+
Q13085	Acetyl-CoA carboxylase 1;Biotin carboxylase	ACACA	S	29	0.999956	ACACA_S29___1	NQHSRFIIGSVSEDNSEDEISNLVKLDLLEE	16.6295	16.4604	16.4927	16.4611	16.5799	16.5383	16.5005	16.4987	16.541	16.6543	16.4069	16.4392	16.594	16.6362	16.4161	16.4736	16.5666	16.4502	16.4703	16.4827	16.6192	16.5328	16.4751	16.5644	16.5567	16.4851	16.4884	16.4529	16.6641	16.5884	16.397	16.5285	BARD1 BRCT domain binding motif;Casein kinase I substrate motif;Casein kinase II substrate motif;G protein-coupled receptor kinase 1 substrate motif;MAPKAPK2 kinase substrate motif	+
Q13085	Acetyl-CoA carboxylase 1;Biotin carboxylase	ACACA	S	23	0.966689	ACACA_S23___2	AQPLELNQHSRFIIGSVSEDNSEDEISNLVK	NA	NA	NA	NA	NA	NA	NA	NA	NA	NA	NA	NA	NA	NA	NA	NA	12.1346	11.478	11.7348	11.4679	11.8836	11.6682	12.0113	11.7229	NA	NA	NA	NA	NA	NA	NA	NA	Casein kinase II substrate motif	+
Q13085	Acetyl-CoA carboxylase 1;Biotin carboxylase	ACACA	S	25	0.983004	ACACA_S25___1	PLELNQHSRFIIGSVSEDNSEDEISNLVKLD	NA	NA	NA	NA	NA	NA	NA	NA	12.2822	12.1464	12.3929	12.0453	12.2723	12.0368	12.6399	12.2217	NA	NA	NA	NA	NA	NA	NA	NA	NA	NA	NA	NA	NA	NA	NA	NA	G protein-coupled receptor kinase 1 substrate motif;GSK3 kinase substrate motif	+
Q13085	Acetyl-CoA carboxylase 1;Biotin carboxylase	ACACA	S	23	0.966689	ACACA_S23___1	AQPLELNQHSRFIIGSVSEDNSEDEISNLVK	14.2137	13.8236	14.1669	13.8967	14.1244	13.7938	14.1221	13.8717	14.185	13.7966	14.0889	13.7362	14.1047	13.8771	14.3184	13.906	NA	NA	NA	NA	NA	NA	NA	NA	NA	NA	NA	NA	NA	NA	NA	NA	Casein kinase II substrate motif	+
Q9H845	Acyl-CoA dehydrogenase family member 9, mitochondrial	ACAD9	S	474	1	ACAD9_S474___1	KVSTVMDTVGRRLRDSLGRTVDLGLTGNHGV	NA	NA	NA	NA	NA	NA	NA	NA	NA	NA	NA	NA	NA	NA	NA	NA	14.8351	15.2866	15.526	15.4622	15.4457	15.2525	15.5209	15.2955	NA	NA	NA	NA	NA	NA	NA	NA	b-Adrenergic Receptor kinase substrate motif;G protein-coupled receptor kinase 1 substrate motif;PKA kinase substrate motif;PKC kinase substrate motif	+
Q15027	Arf-GAP with coiled-coil, ANK repeat and PH domain-containing protein 1	ACAP1	T	739	1	ACAP1_T739___1	SDDPEKLSRRSHDLHTL______________	15.1565	15.3334	15.1713	15.086	15.1528	15.1351	15.1499	15.1473	NA	NA	NA	NA	NA	NA	NA	NA	15.3737	15.1616	15.1066	15.2144	15.1484	15.076	15.2268	15.0247	NA	NA	NA	NA	NA	NA	NA	NA	Casein kinase I substrate motif	+
Q15027	Arf-GAP with coiled-coil, ANK repeat and PH domain-containing protein 1	ACAP1	S	386	0.756736	ACAP1_S386___1	SPRGPGQGSGHLAIGSAATLGSGGMARGREP	NA	NA	NA	NA	NA	NA	NA	NA	NA	NA	NA	NA	NA	NA	NA	NA	NA	NA	NA	NA	NA	NA	NA	NA	NA	NA	NA	NA	NA	NA	NA	NA	Casein kinase II substrate motif	+
Q15027;Q15057;Q96P50	Arf-GAP with coiled-coil, ANK repeat and PH domain-containing protein 1;Arf-GAP with coiled-coil, ANK repeat and PH domain-containing protein 2;Arf-GAP with coiled-coil, ANK repeat and PH domain-containing protein 3	ACAP1;ACAP2;ACAP3	S	278	1	ACAP1_S278___1	AANGIVMEGYLFKRASNAFKTWNRRWFSIQN;APSGVVMEGYLFKRASNAFKTWNRRWFSIQN;GPGGLVMEGHLFKRASNAFKTWSRRWFTIQS	NA	NA	NA	NA	NA	NA	NA	NA	NA	NA	NA	NA	NA	NA	NA	NA	NA	NA	NA	NA	NA	NA	NA	NA	NA	NA	NA	NA	NA	NA	NA	NA	Calmodulin-dependent protein kinase II substrate motif;Chk1 kinase substrate motif;PAK2 kinase substrate motif;PKA kinase substrate motif;PKC kinase substrate motif	+
Q15057	Arf-GAP with coiled-coil, ANK repeat and PH domain-containing protein 2	ACAP2	S	540	0.999787	ACAP2_S540___1	QQKKFVSKSSEEKRLSISKFGPGDQVRASAQ	NA	NA	NA	NA	NA	NA	NA	NA	NA	NA	NA	NA	NA	NA	NA	NA	NA	NA	NA	NA	NA	NA	NA	NA	14.9385	16.539	15.7909	16.0116	14.9176	16.0351	16.0334	17.2104	Aurora-A kinase substrate motif;Casein kinase II substrate motif;PAK2 kinase substrate motif;Phosphorylase kinase substrate motif;PKA kinase substrate motif;PKC kinase substrate motif	+
Q15057	Arf-GAP with coiled-coil, ANK repeat and PH domain-containing protein 2	ACAP2	S	384	0.999109	ACAP2_S384___1	DESEKLDKKSSPSTGSLDSGNESKEKLLKGE	16.4447	16.5976	16.5334	16.5764	16.4942	16.4747	16.5225	16.5409	16.535	16.5292	16.4553	16.5307	16.7243	16.5134	16.449	16.4475	17.327	16.4869	16.3024	16.3794	16.5408	16.368	16.4827	16.2971	16.6668	16.4771	16.3182	16.5554	17.053	16.3768	16.3524	16.3847	Casein kinase II substrate motif	+
Q15057	Arf-GAP with coiled-coil, ANK repeat and PH domain-containing protein 2	ACAP2	T	382	0.999209	ACAP2_T382___1	KGDESEKLDKKSSPSTGSLDSGNESKEKLLK	15.7398	15.8107	15.7359	15.7982	15.7408	15.7187	15.7444	15.7956	NA	NA	NA	NA	NA	NA	NA	NA	15.4194	15.8858	15.8506	15.8256	15.7132	15.8288	15.7586	15.8021	15.8412	15.6838	15.8024	15.761	15.6274	15.8641	15.834	15.6702	MAPKAPK2 kinase substrate motif;MDC1 BRCT domain binding motif;Plk1 PBD domain binding motif	+
Q15057	Arf-GAP with coiled-coil, ANK repeat and PH domain-containing protein 2	ACAP2	S	521	0.999417	ACAP2_S521___1	KYVERKFVDKYSISLSPPEQQKKFVSKSSEE	18.17	18.0461	18.1487	18.0853	18.0767	18.016	18.2072	17.9731	18.1363	18.1396	18.0834	17.9925	18.3394	18.0381	18.0256	17.9682	17.7377	17.9836	18.2306	18.1605	18.2187	18.1777	17.9642	18.2499	18.1635	17.9702	18.0988	18.0724	18.3466	17.9912	18.1504	17.93	Casein kinase II substrate motif;ERK1,2 kinase substrate motif;GSK-3, ERK1, ERK2, CDK5 substrate motif;MAPKAPK2 kinase substrate motif;Proline-directed kinase substrate motif;WW domain binding motif	+
Q15057	Arf-GAP with coiled-coil, ANK repeat and PH domain-containing protein 2	ACAP2	S	379	0.956339	ACAP2_S379___1	YREKGDESEKLDKKSSPSTGSLDSGNESKEK	15.0068	14.582	14.7952	14.6345	14.8934	14.56	14.8663	14.4127	14.6966	14.9402	14.7443	14.5527	15.1671	14.5954	14.4369	14.6178	13.972	14.6763	14.7391	14.9483	15.0802	14.857	14.5292	14.9489	15.1508	14.2031	14.85	14.752	15.4883	14.3208	14.8974	14.0885	Calmodulin-dependent protein kinase II substrate motif;Casein kinase II substrate motif;Chk1 kinase substrate motif;ERK1,2 kinase substrate motif;GSK-3, ERK1, ERK2, CDK5 substrate motif;MDC1 BRCT domain binding motif;PKA kinase substrate motif;PKC kinase substrate motif;Plk1 PBD domain binding motif;Proline-directed kinase substrate motif;WW domain binding motif	+
Q15057	Arf-GAP with coiled-coil, ANK repeat and PH domain-containing protein 2	ACAP2	S	775	1	ACAP2_S775___1	MASNNPEKLNRFQQDSQKF____________	NA	NA	NA	NA	NA	NA	NA	NA	NA	NA	NA	NA	NA	NA	NA	NA	NA	NA	NA	NA	NA	NA	NA	NA	NA	NA	NA	NA	NA	NA	NA	NA	ATM kinase substrate motif;b-Adrenergic Receptor kinase substrate motif;DNA dependent Protein kinase substrate motif;PKA kinase substrate motif;PKC kinase substrate motif	+
Q15057	Arf-GAP with coiled-coil, ANK repeat and PH domain-containing protein 2	ACAP2	S	387	0.999475	ACAP2_S387___1	EKLDKKSSPSTGSLDSGNESKEKLLKGESAL	15.7951	15.9363	15.8916	15.9847	15.8218	15.998	16.0403	15.8965	NA	NA	NA	NA	NA	NA	NA	NA	15.5203	15.8567	16.0728	16.0224	15.9657	15.9809	15.8286	16.1169	15.9633	15.8206	16.0782	15.9157	15.7912	15.9231	15.9569	15.9153	b-Adrenergic Receptor kinase substrate motif;Casein kinase II substrate motif;G protein-coupled receptor kinase 1 substrate motif;GSK3 kinase substrate motif	+
Q15057	Arf-GAP with coiled-coil, ANK repeat and PH domain-containing protein 2	ACAP2	S	381	0.983902	ACAP2_S381___1	EKGDESEKLDKKSSPSTGSLDSGNESKEKLL	11.5546	11.613	11.6752	11.6367	11.6928	11.7369	11.6456	11.6978	11.5963	11.9318	11.6813	11.6395	11.5196	11.7139	11.5954	11.5747	NA	NA	NA	NA	NA	NA	NA	NA	NA	NA	NA	NA	NA	NA	NA	NA	Casein kinase II substrate motif;DNA dependent Protein kinase substrate motif;PKA kinase substrate motif	+
Q15057	Arf-GAP with coiled-coil, ANK repeat and PH domain-containing protein 2	ACAP2	S	378	0.81869	ACAP2_S378___1	AYREKGDESEKLDKKSSPSTGSLDSGNESKE	NA	NA	NA	NA	NA	NA	NA	NA	NA	NA	NA	NA	NA	NA	NA	NA	NA	NA	NA	NA	NA	NA	NA	NA	NA	NA	NA	NA	NA	NA	NA	NA	Casein kinase I substrate motif;Casein kinase II substrate motif;G protein-coupled receptor kinase 1 substrate motif;PKA kinase substrate motif;PKC kinase substrate motif	+
Q15057	Arf-GAP with coiled-coil, ANK repeat and PH domain-containing protein 2	ACAP2	T	382	0.999209	ACAP2_T382___2	KGDESEKLDKKSSPSTGSLDSGNESKEKLLK	13.0549	13.112	13.1719	13.1648	13.2116	13.1336	13.2799	13.1581	13.1565	13.1788	13.1663	13.214	13.1347	13.1359	13.1104	13.1903	14.678	13.3635	12.8413	12.7911	12.9016	12.7521	13.6726	12.2867	13.2662	13.1375	13.1487	13.1563	13.3864	13.135	13.1267	12.9302	MAPKAPK2 kinase substrate motif;MDC1 BRCT domain binding motif;Plk1 PBD domain binding motif	+
Q15057	Arf-GAP with coiled-coil, ANK repeat and PH domain-containing protein 2	ACAP2	S	381	0.983902	ACAP2_S381___2	EKGDESEKLDKKSSPSTGSLDSGNESKEKLL	14.4754	14.7316	14.5354	14.5471	14.711	14.7168	14.4159	14.5959	14.5628	14.6412	14.6234	14.5654	14.6061	14.6029	14.5631	14.5643	14.1229	14.6612	14.6782	14.5885	14.5722	14.6626	14.7767	14.667	14.7014	14.4527	14.5375	14.613	14.8406	14.6276	14.5443	14.4121	Casein kinase II substrate motif;DNA dependent Protein kinase substrate motif;PKA kinase substrate motif	+
Q15057	Arf-GAP with coiled-coil, ANK repeat and PH domain-containing protein 2	ACAP2	S	379	0.956339	ACAP2_S379___2	YREKGDESEKLDKKSSPSTGSLDSGNESKEK	15.1317	15.247	15.228	15.2127	15.1601	15.1539	15.2572	15.1761	15.1294	15.4398	15.1789	15.0605	15.6071	15.1474	14.9597	15.0437	14.8101	15.1096	15.3214	15.3936	15.2285	15.2584	14.9931	15.4521	15.4585	15.001	15.0987	15.1825	15.8963	15.0272	15.1686	14.7339	Calmodulin-dependent protein kinase II substrate motif;Casein kinase II substrate motif;Chk1 kinase substrate motif;ERK1,2 kinase substrate motif;GSK-3, ERK1, ERK2, CDK5 substrate motif;MDC1 BRCT domain binding motif;PKA kinase substrate motif;PKC kinase substrate motif;Plk1 PBD domain binding motif;Proline-directed kinase substrate motif;WW domain binding motif	+
Q15057	Arf-GAP with coiled-coil, ANK repeat and PH domain-containing protein 2	ACAP2	S	384	0.999109	ACAP2_S384___2	DESEKLDKKSSPSTGSLDSGNESKEKLLKGE	15.5724	15.7293	15.6927	15.746	15.6724	15.6947	15.6838	15.7204	15.6601	15.6992	15.7013	15.7186	15.6663	15.6739	15.6682	15.724	15.8103	15.7293	15.6367	15.6264	15.6385	15.6196	15.8306	15.6202	15.7323	15.6549	15.6353	15.6989	15.9177	15.6919	15.6399	15.5409	Casein kinase II substrate motif	+
Q15057	Arf-GAP with coiled-coil, ANK repeat and PH domain-containing protein 2	ACAP2	S	387	0.999475	ACAP2_S387___2	EKLDKKSSPSTGSLDSGNESKEKLLKGESAL	15.6402	15.8077	15.7887	15.7909	15.6759	15.7319	15.7846	15.7653	15.7511	15.6448	15.7575	15.8851	15.6208	15.6868	15.8153	15.8238	15.3627	15.6999	15.8322	15.9178	15.8086	15.7913	15.6027	15.9699	15.3808	16.087	15.6473	15.7595	15.3159	15.9576	15.6327	16.2043	b-Adrenergic Receptor kinase substrate motif;Casein kinase II substrate motif;G protein-coupled receptor kinase 1 substrate motif;GSK3 kinase substrate motif	+
Q15057	Arf-GAP with coiled-coil, ANK repeat and PH domain-containing protein 2	ACAP2	S	519	0.901532	ACAP2_S519___1	RAKYVERKFVDKYSISLSPPEQQKKFVSKSS	NA	NA	NA	NA	NA	NA	NA	NA	NA	NA	NA	NA	NA	NA	NA	NA	15.3027	15.2982	15.5496	15.4277	15.4377	15.3355	15.4724	15.3932	NA	NA	NA	NA	NA	NA	NA	NA	Casein kinase II substrate motif;G protein-coupled receptor kinase 1 substrate motif;PKA kinase substrate motif	+
Q15057	Arf-GAP with coiled-coil, ANK repeat and PH domain-containing protein 2	ACAP2	S	581	0.871518	ACAP2_S581___2	QQSSDDGRESLPSTVSANSLYEPEGERQDSS	NA	NA	NA	NA	NA	NA	NA	NA	11.0281	10.7595	11.184	11.1309	11.038	11.2129	10.9843	10.9022	NA	NA	NA	NA	NA	NA	NA	NA	NA	NA	NA	NA	NA	NA	NA	NA	Casein kinase II substrate motif	+
Q15057	Arf-GAP with coiled-coil, ANK repeat and PH domain-containing protein 2	ACAP2	S	584	0.758222	ACAP2_S584___2	SDDGRESLPSTVSANSLYEPEGERQDSSMFL	NA	NA	NA	NA	NA	NA	NA	NA	11.0281	10.7595	11.184	11.1309	11.038	11.2129	10.9843	10.9022	NA	NA	NA	NA	NA	NA	NA	NA	NA	NA	NA	NA	NA	NA	NA	NA	Casein kinase II substrate motif;G protein-coupled receptor kinase 1 substrate motif	+
Q15057	Arf-GAP with coiled-coil, ANK repeat and PH domain-containing protein 2	ACAP2	S	381	0.983902	ACAP2_S381___3	EKGDESEKLDKKSSPSTGSLDSGNESKEKLL	NA	NA	NA	NA	NA	NA	NA	NA	12.5679	12.6918	12.8879	13.0705	12.4219	12.8687	12.9271	12.9899	NA	NA	NA	NA	NA	NA	NA	NA	NA	NA	NA	NA	NA	NA	NA	NA	Casein kinase II substrate motif;DNA dependent Protein kinase substrate motif;PKA kinase substrate motif	+
Q15057	Arf-GAP with coiled-coil, ANK repeat and PH domain-containing protein 2	ACAP2	S	384	0.999109	ACAP2_S384___3	DESEKLDKKSSPSTGSLDSGNESKEKLLKGE	NA	NA	NA	NA	NA	NA	NA	NA	12.5679	12.6918	12.8879	13.0705	12.4219	12.8687	12.9271	12.9899	NA	NA	NA	NA	NA	NA	NA	NA	NA	NA	NA	NA	NA	NA	NA	NA	Casein kinase II substrate motif	+
Q15057	Arf-GAP with coiled-coil, ANK repeat and PH domain-containing protein 2	ACAP2	S	387	0.999475	ACAP2_S387___3	EKLDKKSSPSTGSLDSGNESKEKLLKGESAL	NA	NA	NA	NA	NA	NA	NA	NA	12.5679	12.6918	12.8879	13.0705	12.4219	12.8687	12.9271	12.9899	NA	NA	NA	NA	NA	NA	NA	NA	NA	NA	NA	NA	NA	NA	NA	NA	b-Adrenergic Receptor kinase substrate motif;Casein kinase II substrate motif;G protein-coupled receptor kinase 1 substrate motif;GSK3 kinase substrate motif	+
Q15057	Arf-GAP with coiled-coil, ANK repeat and PH domain-containing protein 2	ACAP2	S	378	0.81869	ACAP2_S378___2	AYREKGDESEKLDKKSSPSTGSLDSGNESKE	16.0599	16.1611	16.1024	16.2331	16.1499	16.119	16.0966	16.1657	NA	NA	NA	NA	NA	NA	NA	NA	NA	NA	NA	NA	NA	NA	NA	NA	NA	NA	NA	NA	NA	NA	NA	NA	Casein kinase I substrate motif;Casein kinase II substrate motif;G protein-coupled receptor kinase 1 substrate motif;PKA kinase substrate motif;PKC kinase substrate motif	+
Q96P50	Arf-GAP with coiled-coil, ANK repeat and PH domain-containing protein 3	ACAP3	S	391	0.848409	ACAP3_S391___2	ERLDRTASPSTSSIDSATDTRERGVKGESVL	NA	NA	NA	NA	NA	NA	NA	NA	13.8211	13.8911	13.7718	13.8403	13.8954	13.8649	13.7983	13.9481	NA	NA	NA	NA	NA	NA	NA	NA	NA	NA	NA	NA	NA	NA	NA	NA	b-Adrenergic Receptor kinase substrate motif;Casein kinase II substrate motif;G protein-coupled receptor kinase 1 substrate motif;MAPKAPK2 kinase substrate motif;Pyruvate dehydrogenase kinase substrate motif	+
Q5T8D3	Acyl-CoA-binding domain-containing protein 5	ACBD5	S	418	0.998989	ACBD5_S418___1	FSNVRRGRGHRMQHLSEGTKGRQVGSGGDGE	NA	NA	NA	NA	NA	NA	NA	NA	NA	NA	NA	NA	NA	NA	NA	NA	NA	NA	NA	NA	NA	NA	NA	NA	NA	NA	NA	NA	NA	NA	NA	NA	Casein kinase II substrate motif;G protein-coupled receptor kinase 1 substrate motif	+
Q5T8D3	Acyl-CoA-binding domain-containing protein 5	ACBD5	S	215	1	ACBD5_S215___1	SEEEEAQEEVKGAEQSDNDKKMMKKSADHKN	NA	NA	NA	NA	NA	NA	NA	NA	14.5468	14.4151	14.6442	14.5582	14.6242	14.44	14.4635	14.5973	14.0029	14.4367	14.5292	14.6673	14.61	14.6626	14.4349	14.9454	NA	NA	NA	NA	NA	NA	NA	NA	Casein kinase II substrate motif;Pyruvate dehydrogenase kinase substrate motif	+
Q5T8D3	Acyl-CoA-binding domain-containing protein 5	ACBD5	S	196	0.984573	ACBD5_S196___2	TPNAKTVNGKAESSDSGAESEEEEAQEEVKG	NA	NA	NA	NA	NA	NA	NA	NA	17.3403	17.5924	17.5172	17.2621	17.7635	17.3986	17.359	17.2006	17.3093	17.4529	17.4358	17.5436	17.512	17.4215	17.337	17.4216	NA	NA	NA	NA	NA	NA	NA	NA	b-Adrenergic Receptor kinase substrate motif;Casein kinase II substrate motif;G protein-coupled receptor kinase 1 substrate motif;GSK3 kinase substrate motif	+
Q5T8D3	Acyl-CoA-binding domain-containing protein 5	ACBD5	S	200	1	ACBD5_S200___2	KTVNGKAESSDSGAESEEEEAQEEVKGAEQS	NA	NA	NA	NA	NA	NA	NA	NA	17.3403	17.5924	17.5172	17.2621	17.7635	17.3986	17.359	17.2006	17.3093	17.4529	17.4358	17.5436	17.512	17.4215	17.337	17.4216	NA	NA	NA	NA	NA	NA	NA	NA	b-Adrenergic Receptor kinase substrate motif;BARD1 BRCT domain binding motif;Beta-TrCP1 domain binding motif;Casein kinase II substrate motif;G protein-coupled receptor kinase 1 substrate motif;MAPKAPK2 kinase substrate motif	+
Q9BR61	Acyl-CoA-binding domain-containing protein 6	ACBD6	S	106	0.822292	ACBD6_S106___1	EGKQKWEAWKALGDSSPSQAMQEYIAVVKKL	14.9374	14.9122	15.041	14.8303	14.9189	14.8818	14.9364	14.8806	14.957	15.0056	14.8313	14.8489	14.9119	14.9898	14.8918	14.9025	15.1984	14.861	14.9631	14.8867	14.9454	14.9326	14.7663	14.7851	14.9525	14.8958	14.9515	14.9058	14.9115	14.9189	14.9839	14.8188	Casein kinase II substrate motif;ERK1,2 kinase substrate motif;G protein-coupled receptor kinase 1 substrate motif;GSK-3, ERK1, ERK2, CDK5 substrate motif;MDC1 BRCT domain binding motif;Plk1 PBD domain binding motif;Proline-directed kinase substrate motif;WW domain binding motif	+
Q96AP0	Adrenocortical dysplasia protein homolog	ACD	S	425	0.93185	ACD_S425___1	ATLTPRSPHASRTPSSPLQSCTPSLSPRSHV	NA	NA	NA	NA	NA	NA	NA	NA	NA	NA	NA	NA	NA	NA	NA	NA	12.9708	12.9189	12.8977	12.8878	12.9816	12.8571	12.9242	12.8213	NA	NA	NA	NA	NA	NA	NA	NA	ERK1,2 kinase substrate motif;G protein-coupled receptor kinase 1 substrate motif;GSK3 kinase substrate motif;GSK-3, ERK1, ERK2, CDK5 substrate motif;MDC1 BRCT domain binding motif;Plk1 PBD domain binding motif;Proline-directed kinase substrate motif;WW domain binding motif	+
Q96AP0	Adrenocortical dysplasia protein homolog	ACD	S	111	0.992746	ACD_S111___1	RPWIRELILGSETPSSPRAGQLLEVLQDAEA	14.9252	14.8189	14.9152	14.7629	14.906	14.8757	14.8976	14.9068	14.898	14.8096	14.8853	14.8411	14.8422	14.8821	14.979	14.8709	14.976	14.8157	14.8249	14.8973	14.8384	14.8383	14.8436	14.974	14.794	15.0027	14.8511	14.951	14.6715	14.9525	14.8427	14.9429	ERK1,2 kinase substrate motif;Growth associated histone HI kinase substrate motif;GSK-3, ERK1, ERK2, CDK5 substrate motif;MDC1 BRCT domain binding motif;PKA kinase substrate motif;PKC kinase substrate motif;Plk1 PBD domain binding motif;Proline-directed kinase substrate motif;WW domain binding motif	+
Q96AP0	Adrenocortical dysplasia protein homolog	ACD	S	435	0.960043	ACD_S435___1	SRTPSSPLQSCTPSLSPRSHVPSPHQALVTR	12.7429	12.9064	12.6757	12.8146	12.8491	12.7539	12.9536	12.6441	12.711	12.655	12.8464	13.0003	12.8149	12.6633	12.7639	12.8854	NA	NA	NA	NA	NA	NA	NA	NA	NA	NA	NA	NA	NA	NA	NA	NA	Casein kinase II substrate motif;ERK1,2 kinase substrate motif;Growth associated histone HI kinase substrate motif;GSK-3, ERK1, ERK2, CDK5 substrate motif;PKA kinase substrate motif;PKC kinase substrate motif;Proline-directed kinase substrate motif;WW domain binding motif	+
Q96AP0	Adrenocortical dysplasia protein homolog	ACD	S	425	0.93185	ACD_S425___2	ATLTPRSPHASRTPSSPLQSCTPSLSPRSHV	13.4687	13.5346	13.5175	13.5738	13.5855	13.573	13.5302	13.6118	13.5268	13.4724	13.5645	13.5128	13.5532	13.521	13.6597	13.5848	13.8045	13.451	13.617	13.5237	13.5633	13.5118	13.4792	13.4446	13.4157	13.6235	13.4821	13.5213	13.4781	13.4986	13.6579	13.7179	ERK1,2 kinase substrate motif;G protein-coupled receptor kinase 1 substrate motif;GSK3 kinase substrate motif;GSK-3, ERK1, ERK2, CDK5 substrate motif;MDC1 BRCT domain binding motif;Plk1 PBD domain binding motif;Proline-directed kinase substrate motif;WW domain binding motif	+
Q96AP0	Adrenocortical dysplasia protein homolog	ACD	S	435	0.960043	ACD_S435___2	SRTPSSPLQSCTPSLSPRSHVPSPHQALVTR	13.4687	13.5346	13.5175	13.5738	13.5855	13.573	13.5302	13.6118	13.4836	13.5425	13.5332	13.611	13.4684	13.6104	13.5962	13.5499	13.8045	13.451	13.617	13.5237	13.5633	13.5118	13.4792	13.4446	13.3976	13.6008	13.4851	13.5564	13.485	13.5006	13.6912	13.6784	Casein kinase II substrate motif;ERK1,2 kinase substrate motif;Growth associated histone HI kinase substrate motif;GSK-3, ERK1, ERK2, CDK5 substrate motif;PKA kinase substrate motif;PKC kinase substrate motif;Proline-directed kinase substrate motif;WW domain binding motif	+
Q9UKV3	Apoptotic chromatin condensation inducer in the nucleus	ACIN1	S	561	0.999579	ACIN1_S561___1	CLKQPSLEQKEGRRASHTLLPSHRLKQSADS	13.1474	13.0588	13.1213	13.3434	13.3668	13.0987	13.3075	13.1781	NA	NA	NA	NA	NA	NA	NA	NA	13.2717	13.2223	13.2299	13.1481	13.1651	13.1084	13.2649	13.2116	13.2606	13.2529	13.4072	13.0853	12.8656	13.3702	13.1143	13.2658	14-3-3 domain binding motif;Calmodulin-dependent protein kinase II substrate motif;Casein kinase II substrate motif;PAK2 kinase substrate motif;PKA kinase substrate motif;PKC epsilon kinase substrate motif;PKC kinase substrate motif	+
Q9UKV3	Apoptotic chromatin condensation inducer in the nucleus	ACIN1	S	343	1	ACIN1_S343___1	SQEQEVLERGGRFTRSQEEARKSHLARQQQE	NA	NA	NA	NA	NA	NA	NA	NA	NA	NA	NA	NA	NA	NA	NA	NA	13.6195	13.5304	13.5162	13.4283	13.5004	13.4196	14.06	13.4267	13.5556	13.5231	13.7096	13.3929	13.506	13.5347	13.6274	13.6519	ATM kinase substrate motif;Casein kinase II substrate motif;DNA dependent Protein kinase substrate motif;G protein-coupled receptor kinase 1 substrate motif	+
Q9UKV3	Apoptotic chromatin condensation inducer in the nucleus	ACIN1	S	328	1	ACIN1_S328___1	RVKPEEMMDERPKTRSQEQEVLERGGRFTRS	NA	NA	NA	NA	NA	NA	NA	NA	14.2091	13.8323	14.2356	13.9392	14.3065	13.8308	14.1748	13.9602	13.7378	14.006	14.1759	14.0671	14.1622	13.9853	14.2271	14.1271	14.2159	13.8448	14.0798	13.9747	14.5699	13.8257	14.1183	13.8596	Akt kinase substrate motif;ATM kinase substrate motif;Casein kinase II substrate motif;DNA dependent Protein kinase substrate motif;PKA kinase substrate motif;PKC kinase substrate motif	+
Q9UKV3	Apoptotic chromatin condensation inducer in the nucleus	ACIN1	T	414	0.999997	ACIN1_T414___1	ASLVALPEQTASEEETPPPLLTKEASSPPPH	14.437	14.4295	14.3286	14.4571	14.4636	14.2559	14.526	14.4051	14.4096	14.3511	14.4372	14.438	14.4632	14.3463	14.5107	14.3468	14.4119	14.3196	14.4696	14.4469	14.3286	14.356	14.4683	14.5019	14.4763	14.3112	14.5389	14.3484	14.393	14.4006	14.4735	14.3609	b-Adrenergic Receptor kinase substrate motif;Casein kinase I substrate motif;GSK-3, ERK1, ERK2, CDK5 substrate motif;MAPKAPK2 kinase substrate motif;Proline-directed kinase substrate motif;WW domain binding motif	+
Q9UKV3	Apoptotic chromatin condensation inducer in the nucleus	ACIN1	S	981	0.999395	ACIN1_S981___1	HEVKKVTLGDTLTRRSISQQKSGVSITIDDP	14.6164	14.6049	14.5287	14.5489	14.7127	14.4708	14.6663	14.5757	NA	NA	NA	NA	NA	NA	NA	NA	14.9036	14.5252	14.5574	14.5602	14.6454	14.5528	14.4307	14.5494	14.37	14.7164	14.5396	14.7194	14.3412	14.5096	14.8666	14.6617	Casein kinase II substrate motif;PKA kinase substrate motif;PKC kinase substrate motif	+
Q9UKV3	Apoptotic chromatin condensation inducer in the nucleus	ACIN1	S	388	0.999016	ACIN1_S388___1	EIKSSQGLKEKSKSPSPPRLTEDRKKASLVA	14.7942	14.9025	14.9018	14.8768	14.8662	14.8613	14.7976	14.9605	14.7675	14.7887	14.8782	14.9916	14.829	14.8855	15.0127	14.8077	14.5548	14.8843	14.9996	14.9837	14.8811	14.9406	14.7766	14.9401	14.7851	14.919	14.9326	14.8714	14.6919	14.9883	14.8157	14.9568	Akt kinase substrate motif;Cdc2 kinase substrate motif;CDK kinase substrate motif;CDK1,2,4,6 kinase substrate motif;DNA dependent Protein kinase substrate motif;ERK1,2 kinase substrate motif;GSK-3, ERK1, ERK2, CDK5 substrate motif;MAPKAPK2 kinase substrate motif;PKA kinase substrate motif;PKC kinase substrate motif;Proline-directed kinase substrate motif;WW domain binding motif	+
Q9UKV3	Apoptotic chromatin condensation inducer in the nucleus	ACIN1	S	828	0.85536	ACIN1_S828___1	ESSLPKSFKRKISVVSATKGVPAGNSDTEGG	15.112	14.6893	15.0866	14.6938	15.2593	14.6252	15.2676	14.6665	NA	NA	NA	NA	NA	NA	NA	NA	NA	NA	NA	NA	NA	NA	NA	NA	14.6397	14.6374	15.3353	14.9435	14.6545	14.7338	15.2925	15.1636	Casein kinase II substrate motif	+
Q9UKV3	Apoptotic chromatin condensation inducer in the nucleus	ACIN1	S	657	0.999934	ACIN1_S657___1	RSRSRSASSNSRKSLSPGVSRDSSTSYTETK	15.6776	15.7159	15.6974	15.6729	15.7146	15.8037	15.6349	15.7425	15.8506	15.6482	15.7625	15.7092	15.5305	15.7405	15.7367	15.6813	16.4421	15.9112	15.5156	15.5856	15.5614	15.6828	15.9361	15.0247	15.5797	16.0188	15.7518	15.7433	15.0476	15.9778	15.5164	16.0242	ERK1,2 kinase substrate motif;G protein-coupled receptor kinase 1 substrate motif;GSK3 kinase substrate motif;GSK-3, ERK1, ERK2, CDK5 substrate motif;PKA kinase substrate motif;PKC kinase substrate motif;Proline-directed kinase substrate motif;WW domain binding motif	+
Q9UKV3	Apoptotic chromatin condensation inducer in the nucleus	ACIN1	S	240	1	ACIN1_S240___1	ERRSSRVRQARAAKLSEGSQPAEEEEDQETP	15.659	15.867	15.6927	15.9045	15.725	15.8669	15.718	15.8667	15.4709	16.0854	15.5116	15.9702	15.5928	16.0046	15.6185	16.0459	15.851	16.2728	15.3728	16.1088	15.224	15.9599	15.3427	16.1679	15.5644	16.1308	15.6716	16.019	15.2932	15.9093	15.6674	16.0442	Casein kinase II substrate motif;G protein-coupled receptor kinase 1 substrate motif;PKA kinase substrate motif;PKC kinase substrate motif	+
Q9UKV3	Apoptotic chromatin condensation inducer in the nucleus	ACIN1	S	388	0.999016	ACIN1_S388___2	EIKSSQGLKEKSKSPSPPRLTEDRKKASLVA	16.4534	16.3504	16.5214	16.3951	16.4863	16.356	16.4135	16.3794	16.4565	16.3769	16.4567	16.4116	16.3745	16.3865	16.4484	16.4444	16.4649	16.4865	16.4569	16.398	16.3813	16.4078	16.4499	16.3101	16.4792	16.4159	16.4281	16.3829	16.3321	16.5832	16.2613	16.4727	Akt kinase substrate motif;Cdc2 kinase substrate motif;CDK kinase substrate motif;CDK1,2,4,6 kinase substrate motif;DNA dependent Protein kinase substrate motif;ERK1,2 kinase substrate motif;GSK-3, ERK1, ERK2, CDK5 substrate motif;MAPKAPK2 kinase substrate motif;PKA kinase substrate motif;PKC kinase substrate motif;Proline-directed kinase substrate motif;WW domain binding motif	+
Q9UKV3	Apoptotic chromatin condensation inducer in the nucleus	ACIN1	S	386	0.997935	ACIN1_S386___2	EREIKSSQGLKEKSKSPSPPRLTEDRKKASL	16.5096	16.4118	16.556	16.4311	16.5408	16.4202	16.4541	16.423	16.5012	16.427	16.5113	16.4387	16.426	16.4496	16.496	16.4966	16.5167	16.5448	16.5085	16.4432	16.427	16.4608	16.4959	16.3495	16.5376	16.4559	16.4752	16.4212	16.3957	16.6328	16.3081	16.5198	Akt kinase substrate motif;Casein kinase II substrate motif;ERK1,2 kinase substrate motif;G protein-coupled receptor kinase 1 substrate motif;Growth associated histone HI kinase substrate motif;GSK-3, ERK1, ERK2, CDK5 substrate motif;PKA kinase substrate motif;PKC kinase substrate motif;Proline-directed kinase substrate motif;WW domain binding motif	+
Q9UKV3	Apoptotic chromatin condensation inducer in the nucleus	ACIN1	S	838	0.999929	ACIN1_S838___1	KISVVSATKGVPAGNSDTEGGQPGRKRRWGA	17.3159	17.305	17.3171	17.2457	17.2868	17.3227	17.3244	17.2988	17.2658	17.2951	17.2523	17.3428	17.2544	17.3464	17.3161	17.3433	17.3296	17.4238	17.2474	17.288	17.1779	17.3618	17.346	17.2416	17.2651	17.3743	17.3283	17.3126	17.1137	17.3537	17.3422	17.3264	Casein kinase II substrate motif	+
Q9UKV3	Apoptotic chromatin condensation inducer in the nucleus	ACIN1	S	729	1	ACIN1_S729___1	SAEKHVTQRLQPERGSPKKCEAEEAEPPAAT	17.2907	17.3152	17.3976	17.4886	17.4048	17.3023	17.4846	17.4068	17.3928	17.5147	17.2829	17.3055	17.4851	17.4175	17.3333	17.3586	17.0012	17.3615	17.4033	17.5191	17.402	17.4021	17.4669	17.5344	17.307	17.2915	17.3468	17.4578	17.6609	17.2217	17.4791	17.3258	Casein kinase I substrate motif;Cdc2 kinase substrate motif;CDK kinase substrate motif;CDK1,2,4,6 kinase substrate motif;ERK1,2 kinase substrate motif;Growth associated histone HI kinase substrate motif;GSK-3, ERK1, ERK2, CDK5 substrate motif;PKA kinase substrate motif;PKC kinase substrate motif;Proline-directed kinase substrate motif;WW domain binding motif	+
Q9UKV3	Apoptotic chromatin condensation inducer in the nucleus	ACIN1	S	710	1	ACIN1_S710___1	ERTSTSSSSVQARRLSQPESAEKHVTQRLQP	17.5482	17.4827	17.6063	17.4414	17.5606	17.5221	17.516	17.5534	17.503	17.5119	17.4819	17.5133	17.5497	17.6785	17.4746	17.5176	17.7276	17.4902	17.6061	17.4053	17.5814	17.4422	17.5877	17.3902	17.4978	17.631	17.5327	17.4755	17.3563	17.5879	17.5639	17.5855	14-3-3 domain binding motif;ATM kinase substrate motif;Calmodulin-dependent protein kinase II substrate motif;Casein kinase II substrate motif;DNA dependent Protein kinase substrate motif;G protein-coupled receptor kinase 1 substrate motif;GSK3 kinase substrate motif;PAK2 kinase substrate motif;PKA kinase substrate motif;PKC epsilon kinase substrate motif;PKC kinase substrate motif	+
Q9UKV3	Apoptotic chromatin condensation inducer in the nucleus	ACIN1	S	243	1	ACIN1_S243___1	SSRVRQARAAKLSEGSQPAEEEEDQETPSRN	17.328	17.5041	17.349	17.5007	17.3822	17.5022	17.374	17.4849	17.4247	17.5438	17.2992	17.4014	17.3966	17.547	17.2731	17.5392	17.353	17.4398	17.4698	17.5128	17.4154	17.4079	17.2728	17.5536	17.3248	17.5666	17.2864	17.4869	17.2306	17.5967	17.3123	17.6208	ATM kinase substrate motif;DNA dependent Protein kinase substrate motif	+
Q9UKV3	Apoptotic chromatin condensation inducer in the nucleus	ACIN1	S	216	1	ACIN1_S216___1	HSPRKSSSISEEKGDSDDEKPRKGERRSSRV	17.7663	17.7863	17.7705	17.9482	17.8234	17.7308	17.8475	17.819	17.778	17.9244	17.7984	17.8333	17.8621	17.7428	17.6812	17.8717	17.4883	17.7958	17.7901	17.9347	17.9388	17.8252	17.7031	18.0159	17.8488	17.7896	17.6608	17.7896	18.2047	17.7455	17.6814	17.7716	b-Adrenergic Receptor kinase substrate motif;BARD1 BRCT domain binding motif;Casein kinase II substrate motif;PKA kinase substrate motif;PKC kinase substrate motif	+
Q9UKV3	Apoptotic chromatin condensation inducer in the nucleus	ACIN1	S	1004	1	ACIN1_S1004___1	VSITIDDPVRTAQVPSPPRGKISNIVHISNL	17.9564	17.9255	17.9434	17.9435	17.9511	17.8942	17.8952	18.0036	17.9076	17.8971	17.9717	17.9863	17.9265	17.8815	17.9813	17.9609	18.0417	17.9252	17.9389	17.9104	17.9438	17.8855	18.0078	17.8595	17.8448	17.9952	17.9802	17.9425	17.8557	17.9214	17.9407	18.0323	Cdc2 kinase substrate motif;CDK kinase substrate motif;CDK1,2,4,6 kinase substrate motif;DNA dependent Protein kinase substrate motif;ERK1,2 kinase substrate motif;GSK-3, ERK1, ERK2, CDK5 substrate motif;Proline-directed kinase substrate motif;WW domain binding motif	+
Q9UKV3	Apoptotic chromatin condensation inducer in the nucleus	ACIN1	S	605	0.99968	ACIN1_S605___1	RSRSRSPDSSGSRSHSPLRSKQRDVAQARTH	14.1551	14.401	14.2985	14.3114	14.1349	14.3674	14.1355	14.4221	14.2307	14.2608	14.3154	14.3216	14.2339	14.3344	14.2432	14.286	NA	NA	NA	NA	NA	NA	NA	NA	NA	NA	NA	NA	NA	NA	NA	NA	14-3-3 domain binding motif;Calmodulin-dependent protein kinase II substrate motif;Cdc2 kinase substrate motif;CDK kinase substrate motif;CDK1,2,4,6 kinase substrate motif;CLK1 kinase substrate motif;ERK1,2 kinase substrate motif;G protein-coupled receptor kinase 1 substrate motif;GSK3 kinase substrate motif;GSK-3, ERK1, ERK2, CDK5 substrate motif;MAPKAPK2 kinase substrate motif;PKA kinase substr…
Q9UKV3	Apoptotic chromatin condensation inducer in the nucleus	ACIN1	S	595	0.999857	ACIN1_S595___1	RSSSSSSSSSRSRSRSPDSSGSRSHSPLRSK	NA	NA	NA	NA	NA	NA	NA	NA	NA	NA	NA	NA	NA	NA	NA	NA	NA	NA	NA	NA	NA	NA	NA	NA	NA	NA	NA	NA	NA	NA	NA	NA	14-3-3 domain binding motif;Akt kinase substrate motif;Calmodulin-dependent protein kinase II substrate motif;Casein kinase II substrate motif;ERK1,2 kinase substrate motif;G protein-coupled receptor kinase 1 substrate motif;Growth associated histone HI kinase substrate motif;GSK3 kinase substrate motif;GSK-3, ERK1, ERK2, CDK5 substrate motif;MAPKAPK1 kinase substrate motif;MAPKAPK2 kinase substr…	+
Q9UKV3	Apoptotic chromatin condensation inducer in the nucleus	ACIN1	S	377	0.97717	ACIN1_S377___1	KTTSPLEEEEREIKSSQGLKEKSKSPSPPRL	NA	NA	NA	NA	NA	NA	NA	NA	14.6317	14.4302	14.7474	14.2968	14.7538	14.4502	14.7047	14.2653	14.1036	14.6191	14.6694	14.4692	14.4949	14.483	15.118	14.3229	14.9511	14.2864	14.5821	14.4869	14.7848	14.5694	14.4863	14.1332	ATM kinase substrate motif;DNA dependent Protein kinase substrate motif;MDC1 BRCT domain binding motif;PKA kinase substrate motif;PKC kinase substrate motif;Plk1 PBD domain binding motif	+
Q9UKV3	Apoptotic chromatin condensation inducer in the nucleus	ACIN1	T	840	0.885136	ACIN1_T840___1	SVVSATKGVPAGNSDTEGGQPGRKRRWGAST	15.612	15.4588	15.683	15.2914	15.5684	15.5049	15.5764	15.6029	NA	NA	NA	NA	NA	NA	NA	NA	15.6766	15.6226	15.5248	15.4236	15.411	15.6734	15.4772	15.4885	15.5303	15.5949	15.6046	15.5509	15.1617	15.703	15.5425	15.6098	b-Adrenergic Receptor kinase substrate motif;G protein-coupled receptor kinase 1 substrate motif	+
Q9UKV3	Apoptotic chromatin condensation inducer in the nucleus	ACIN1	S	410	0.995256	ACIN1_S410___1	DRKKASLVALPEQTASEEETPPPLLTKEASS	15.697	15.5584	15.6449	15.5269	15.6472	15.5183	15.5825	15.6169	15.6083	15.5602	15.6584	15.5531	15.6053	15.649	15.634	15.5239	15.6919	15.5679	15.6321	15.5668	15.6998	15.5785	15.4908	15.5644	15.6637	15.526	15.6646	15.5732	15.5767	15.556	15.6748	15.557	BARD1 BRCT domain binding motif;Casein kinase II substrate motif;G protein-coupled receptor kinase 1 substrate motif	+
Q9UKV3	Apoptotic chromatin condensation inducer in the nucleus	ACIN1	S	240	1	ACIN1_S240___2	ERRSSRVRQARAAKLSEGSQPAEEEEDQETP	16.8321	17.3648	16.846	17.366	16.8146	17.3154	16.8349	17.3583	16.9782	17.3171	16.8488	17.2424	16.9788	17.274	16.8631	17.2297	16.719	17.4233	16.8353	17.4123	16.6782	17.3899	16.7629	17.5112	16.8819	17.3637	16.8492	17.3714	16.9082	17.2175	16.8	17.3401	Casein kinase II substrate motif;G protein-coupled receptor kinase 1 substrate motif;PKA kinase substrate motif;PKC kinase substrate motif	+
Q9UKV3	Apoptotic chromatin condensation inducer in the nucleus	ACIN1	S	243	1	ACIN1_S243___2	SSRVRQARAAKLSEGSQPAEEEEDQETPSRN	16.8321	17.3648	16.846	17.366	16.8146	17.3154	16.8349	17.3583	16.9782	17.3171	16.8488	17.2424	16.9788	17.274	16.8631	17.2297	16.719	17.4233	16.8353	17.4123	16.6782	17.3899	16.7629	17.5112	16.9257	17.3752	16.9204	17.4083	16.8528	17.1529	16.832	17.2649	ATM kinase substrate motif;DNA dependent Protein kinase substrate motif	+
Q9UKV3	Apoptotic chromatin condensation inducer in the nucleus	ACIN1	T	976	0.999994	ACIN1_T976___1	PPPAEHEVKKVTLGDTLTRRSISQQKSGVSI	NA	NA	NA	NA	NA	NA	NA	NA	NA	NA	NA	NA	NA	NA	NA	NA	13.2115	13.1482	13.0253	13.0842	13.1576	13.0869	13.3322	13.0082	NA	NA	NA	NA	NA	NA	NA	NA	b-Adrenergic Receptor kinase substrate motif	+
Q9UKV3	Apoptotic chromatin condensation inducer in the nucleus	ACIN1	S	661	0.966748	ACIN1_S661___2	RSASSNSRKSLSPGVSRDSSTSYTETKDPSS	15.089	14.9209	15.3303	15.2843	15.0969	14.9729	15.2456	15.1633	NA	NA	NA	NA	NA	NA	NA	NA	15.5548	15.1805	15.1759	15.1215	15.1868	15.039	15.0538	14.7908	NA	NA	NA	NA	NA	NA	NA	NA	Casein kinase II substrate motif;G protein-coupled receptor kinase 1 substrate motif;GSK3 kinase substrate motif;MAPKAPK2 kinase substrate motif	+
Q9UKV3	Apoptotic chromatin condensation inducer in the nucleus	ACIN1	S	698	0.976194	ACIN1_S698___1	PPVPQLQVCEPKERTSTSSSSVQARRLSQPE	NA	NA	NA	NA	NA	NA	NA	NA	NA	NA	NA	NA	NA	NA	NA	NA	NA	NA	NA	NA	NA	NA	NA	NA	NA	NA	NA	NA	NA	NA	NA	NA	Casein kinase I substrate motif;Casein kinase II substrate motif;G protein-coupled receptor kinase 1 substrate motif;GSK3 kinase substrate motif;PKA kinase substrate motif;PKC kinase substrate motif	+
Q9UKV3	Apoptotic chromatin condensation inducer in the nucleus	ACIN1	S	132	0.999375	ACIN1_S132___1	PHAAFQPNSQIGEEMSQNSFIKQYLEKQQEL	NA	NA	NA	NA	NA	NA	NA	NA	NA	NA	NA	NA	NA	NA	NA	NA	NA	NA	NA	NA	NA	NA	NA	NA	NA	NA	NA	NA	NA	NA	NA	NA	ATM kinase substrate motif;Casein kinase I substrate motif;Casein kinase II substrate motif;DNA dependent Protein kinase substrate motif	+
Q9UKV3	Apoptotic chromatin condensation inducer in the nucleus	ACIN1	S	208	0.999403	ACIN1_S208___1	RPELELSRHSPRKSSSISEEKGDSDDEKPRK	NA	NA	NA	NA	NA	NA	NA	NA	NA	NA	NA	NA	NA	NA	NA	NA	NA	NA	NA	NA	NA	NA	NA	NA	NA	NA	NA	NA	NA	NA	NA	NA	Casein kinase II substrate motif;MDC1 BRCT domain binding motif;Phosphorylase kinase substrate motif;PKA kinase substrate motif;PKC kinase substrate motif;Plk1 PBD domain binding motif	+
Q9UKV3	Apoptotic chromatin condensation inducer in the nucleus	ACIN1	S	605	0.99968	ACIN1_S605___2	RSRSRSPDSSGSRSHSPLRSKQRDVAQARTH	NA	NA	NA	NA	NA	NA	NA	NA	NA	NA	NA	NA	NA	NA	NA	NA	NA	NA	NA	NA	NA	NA	NA	NA	NA	NA	NA	NA	NA	NA	NA	NA	14-3-3 domain binding motif;Calmodulin-dependent protein kinase II substrate motif;Cdc2 kinase substrate motif;CDK kinase substrate motif;CDK1,2,4,6 kinase substrate motif;CLK1 kinase substrate motif;ERK1,2 kinase substrate motif;G protein-coupled receptor kinase 1 substrate motif;GSK3 kinase substrate motif;GSK-3, ERK1, ERK2, CDK5 substrate motif;MAPKAPK2 kinase substrate motif;PKA kinase substr…
Q9UKV3	Apoptotic chromatin condensation inducer in the nucleus	ACIN1	T	254	0.999606	ACIN1_T254___1	LSEGSQPAEEEEDQETPSRNLRVRADRNLKT	13.0121	12.8714	13.0594	12.9546	13.1606	13.1774	13.0858	12.8566	13.1798	12.8315	13.0847	12.8427	13.0406	13.2433	13.1109	12.8442	12.5615	13.1108	13.2139	12.8903	12.8182	13.2056	13.0656	13.3119	13.2201	12.9052	13.0945	12.9657	12.969	13.1088	12.9206	12.9939	b-Adrenergic Receptor kinase substrate motif;Casein kinase I substrate motif;Cdc2 kinase substrate motif;CDK1,2,4,6 kinase substrate motif;GSK-3, ERK1, ERK2, CDK5 substrate motif;Proline-directed kinase substrate motif;WW domain binding motif	+
Q9UKV3	Apoptotic chromatin condensation inducer in the nucleus	ACIN1	S	983	0.999975	ACIN1_S983___1	VKKVTLGDTLTRRSISQQKSGVSITIDDPVR	13.2779	13.3827	13.2759	13.264	13.1804	13.351	13.2652	13.2749	13.3706	13.2459	13.2757	13.1764	13.2697	13.3116	13.3587	13.2635	NA	NA	NA	NA	NA	NA	NA	NA	13.2246	13.3539	13.3116	13.2741	13.1393	13.2847	13.3541	13.3297	14-3-3 domain binding motif;ATM kinase substrate motif;Calmodulin-dependent protein kinase II substrate motif;DNA dependent Protein kinase substrate motif;G protein-coupled receptor kinase 1 substrate motif;GSK3 kinase substrate motif;PKA kinase substrate motif;PKC kinase substrate motif;ZIP kinase substrate motif	+
Q9UKV3	Apoptotic chromatin condensation inducer in the nucleus	ACIN1	S	490	1	ACIN1_S490___1	GGLSPLSSPSDTKAESPAEKVPEESVLPLVQ	15.1588	15.1693	15.1371	15.1482	15.1847	15.092	15.1151	15.1052	15.2137	15.3933	15.0352	15.0315	15.2291	15.253	14.9052	15.0495	14.7971	15.181	15.1656	15.1704	15.1038	15.0998	15.2771	15.3158	15.1565	14.8735	15.001	14.9634	16.3421	14.9416	14.9651	14.8673	b-Adrenergic Receptor kinase substrate motif;Casein kinase II substrate motif;ERK1,2 kinase substrate motif;GSK-3, ERK1, ERK2, CDK5 substrate motif;PKA kinase substrate motif;PKC kinase substrate motif;Proline-directed kinase substrate motif;WW domain binding motif	+
Q9UKV3	Apoptotic chromatin condensation inducer in the nucleus	ACIN1	T	254	0.999606	ACIN1_T254___2	LSEGSQPAEEEEDQETPSRNLRVRADRNLKT	NA	NA	NA	NA	NA	NA	NA	NA	NA	NA	NA	NA	NA	NA	NA	NA	NA	NA	NA	NA	NA	NA	NA	NA	14.6208	15.1523	14.5434	15.121	14.7916	15.1131	14.5574	15.2497	b-Adrenergic Receptor kinase substrate motif;Casein kinase I substrate motif;Cdc2 kinase substrate motif;CDK1,2,4,6 kinase substrate motif;GSK-3, ERK1, ERK2, CDK5 substrate motif;Proline-directed kinase substrate motif;WW domain binding motif	+
Q9UKV3	Apoptotic chromatin condensation inducer in the nucleus	ACIN1	S	365	0.985689	ACIN1_S365___1	SHLARQQQEKEMKTTSPLEEEEREIKSSQGL	NA	NA	NA	NA	NA	NA	NA	NA	16.2259	16.1707	16.2119	16.064	16.2082	16.1726	16.154	16.1077	15.8538	16.2419	16.1834	16.1489	16.076	16.1314	16.5139	16.1656	16.2455	16.0652	16.2612	16.1505	16.246	16.1957	16.0848	16.0659	Casein kinase II substrate motif;ERK1,2 kinase substrate motif;GSK-3, ERK1, ERK2, CDK5 substrate motif;PKA kinase substrate motif;PKC kinase substrate motif;Proline-directed kinase substrate motif;WW domain binding motif	+
Q9UKV3	Apoptotic chromatin condensation inducer in the nucleus	ACIN1	S	825	0.999991	ACIN1_S825___1	EKKESSLPKSFKRKISVVSATKGVPAGNSDT	NA	NA	NA	NA	NA	NA	NA	NA	13.7746	13.5017	13.7353	13.6163	13.6232	13.4579	14.0647	13.4816	13.9546	13.6665	13.6686	13.5529	13.7522	13.5309	13.8092	13.3204	NA	NA	NA	NA	NA	NA	NA	NA	14-3-3 domain binding motif;Calmodulin-dependent protein kinase II alpha substrate motif;Calmodulin-dependent protein kinase II substrate motif;Calmodulin-dependent protein kinase IV substrate motif;Casein kinase II substrate motif;G protein-coupled receptor kinase 1 substrate motif;Phosphorylase kinase substrate motif;Pim1 kinase substrate sequence;PKA kinase substrate motif;PKC epsilon kinase s…	+
Q9UKV3	Apoptotic chromatin condensation inducer in the nucleus	ACIN1	S	593	0.911996	ACIN1_S593___2	SSRSSSSSSSSSRSRSRSPDSSGSRSHSPLR	NA	NA	NA	NA	NA	NA	NA	NA	NA	NA	NA	NA	NA	NA	NA	NA	NA	NA	NA	NA	NA	NA	NA	NA	NA	NA	NA	NA	NA	NA	NA	NA	14-3-3 domain binding motif;Calmodulin-dependent protein kinase II substrate motif;Casein kinase II substrate motif;MAPKAPK2 kinase substrate motif;PKA kinase substrate motif;PKC kinase substrate motif
Q9UKV3	Apoptotic chromatin condensation inducer in the nucleus	ACIN1	S	595	0.999857	ACIN1_S595___2	RSSSSSSSSSRSRSRSPDSSGSRSHSPLRSK	NA	NA	NA	NA	NA	NA	NA	NA	NA	NA	NA	NA	NA	NA	NA	NA	NA	NA	NA	NA	NA	NA	NA	NA	NA	NA	NA	NA	NA	NA	NA	NA	14-3-3 domain binding motif;Akt kinase substrate motif;Calmodulin-dependent protein kinase II substrate motif;Casein kinase II substrate motif;ERK1,2 kinase substrate motif;G protein-coupled receptor kinase 1 substrate motif;Growth associated histone HI kinase substrate motif;GSK3 kinase substrate motif;GSK-3, ERK1, ERK2, CDK5 substrate motif;MAPKAPK1 kinase substrate motif;MAPKAPK2 kinase substr…	+
Q9UKV3	Apoptotic chromatin condensation inducer in the nucleus	ACIN1	S	1004	1	ACIN1_S1004___2	VSITIDDPVRTAQVPSPPRGKISNIVHISNL	NA	NA	NA	NA	NA	NA	NA	NA	NA	NA	NA	NA	NA	NA	NA	NA	NA	NA	NA	NA	NA	NA	NA	NA	13.0041	13.1157	13.1934	13.0936	13.2367	13.0204	13.333	13.1275	Cdc2 kinase substrate motif;CDK kinase substrate motif;CDK1,2,4,6 kinase substrate motif;DNA dependent Protein kinase substrate motif;ERK1,2 kinase substrate motif;GSK-3, ERK1, ERK2, CDK5 substrate motif;Proline-directed kinase substrate motif;WW domain binding motif	+
Q9UKV3	Apoptotic chromatin condensation inducer in the nucleus	ACIN1	S	384	0.783827	ACIN1_S384___2	EEEREIKSSQGLKEKSKSPSPPRLTEDRKKA	13.7557	13.709	13.6456	13.5072	13.7797	13.7236	13.5821	13.5831	13.6776	13.6322	13.7686	13.5415	13.6184	13.6544	13.6905	13.7028	NA	NA	NA	NA	NA	NA	NA	NA	13.9806	13.4045	13.6372	13.3128	13.9515	13.8591	13.4622	13.6782	Casein kinase II substrate motif;G protein-coupled receptor kinase 1 substrate motif;GSK3 kinase substrate motif;PKA kinase substrate motif;PKC kinase substrate motif	+
Q9UKV3	Apoptotic chromatin condensation inducer in the nucleus	ACIN1	S	657	0.999934	ACIN1_S657___2	RSRSRSASSNSRKSLSPGVSRDSSTSYTETK	14.1851	14.1884	14.2807	14.2214	14.2456	14.1824	14.2272	14.2186	14.2268	14.2114	14.2441	14.2037	14.2259	14.2573	14.1741	14.206	NA	NA	NA	NA	NA	NA	NA	NA	14.1412	14.433	14.2407	14.1426	13.7967	14.3155	14.2665	14.4132	ERK1,2 kinase substrate motif;G protein-coupled receptor kinase 1 substrate motif;GSK3 kinase substrate motif;GSK-3, ERK1, ERK2, CDK5 substrate motif;PKA kinase substrate motif;PKC kinase substrate motif;Proline-directed kinase substrate motif;WW domain binding motif	+
Q9UKV3	Apoptotic chromatin condensation inducer in the nucleus	ACIN1	S	551	0.999988	ACIN1_S551___1	LALAKGITEECLKQPSLEQKEGRRASHTLLP	NA	NA	NA	NA	NA	NA	NA	NA	NA	NA	NA	NA	NA	NA	NA	NA	14.9197	14.7281	14.8543	14.7173	14.9851	14.6181	14.8789	14.6049	14.8028	14.6499	14.8582	14.8226	14.8157	14.6518	14.9733	14.7321	Casein kinase II substrate motif;DNA dependent Protein kinase substrate motif;Phosphorylase kinase substrate motif;PKA kinase substrate motif;PKC kinase substrate motif	+
Q9UKV3	Apoptotic chromatin condensation inducer in the nucleus	ACIN1	S	710	1	ACIN1_S710___2	ERTSTSSSSVQARRLSQPESAEKHVTQRLQP	15.0108	15.0589	15.2413	15.1283	15.0573	14.9834	15.203	15.1824	14.9983	15.1856	15.0623	15.1901	15.0131	15.1658	15.0367	15.2134	14.9892	15.1081	15.0753	15.2336	15.1	15.1745	14.9581	15.2265	15.2441	15.0569	15.0449	15.1266	15.3664	15.0334	15.1558	14.8371	14-3-3 domain binding motif;ATM kinase substrate motif;Calmodulin-dependent protein kinase II substrate motif;Casein kinase II substrate motif;DNA dependent Protein kinase substrate motif;G protein-coupled receptor kinase 1 substrate motif;GSK3 kinase substrate motif;PAK2 kinase substrate motif;PKA kinase substrate motif;PKC epsilon kinase substrate motif;PKC kinase substrate motif	+
Q9UKV3	Apoptotic chromatin condensation inducer in the nucleus	ACIN1	T	364	0.811404	ACIN1_T364___1	KSHLARQQQEKEMKTTSPLEEEEREIKSSQG	13.7571	13.6411	13.7101	13.6148	13.8098	13.6022	13.7168	13.6681	13.7519	13.5425	13.7005	13.7879	13.5287	13.6793	13.7503	13.7788	NA	NA	NA	NA	NA	NA	NA	NA	NA	NA	NA	NA	NA	NA	NA	NA	PKA kinase substrate motif;PKC kinase substrate motif	+
Q9UKV3	Apoptotic chromatin condensation inducer in the nucleus	ACIN1	S	655	0.994563	ACIN1_S655___2	RSRSRSRSASSNSRKSLSPGVSRDSSTSYTE	13.7477	13.76	13.7459	13.6918	13.8189	13.7711	13.7089	13.7088	13.7658	13.7997	13.7402	13.7166	13.7641	13.7717	13.6555	13.7396	NA	NA	NA	NA	NA	NA	NA	NA	NA	NA	NA	NA	NA	NA	NA	NA	Casein kinase II substrate motif;PKA kinase substrate motif;PKC kinase substrate motif	+
Q9UKV3	Apoptotic chromatin condensation inducer in the nucleus	ACIN1	S	1176	1	ACIN1_S1176___1	SEREWDRDKVREGPRSRSRSRDRRRKERAKS	NA	NA	NA	NA	NA	NA	NA	NA	NA	NA	NA	NA	NA	NA	NA	NA	NA	NA	NA	NA	NA	NA	NA	NA	NA	NA	NA	NA	NA	NA	NA	NA	Casein kinase II substrate motif;G protein-coupled receptor kinase 1 substrate motif;GSK3 kinase substrate motif	+
Q9UKV3	Apoptotic chromatin condensation inducer in the nucleus	ACIN1	S	702	0.921554	ACIN1_S702___1	QLQVCEPKERTSTSSSSVQARRLSQPESAEK	NA	NA	NA	NA	NA	NA	NA	NA	NA	NA	NA	NA	NA	NA	NA	NA	NA	NA	NA	NA	NA	NA	NA	NA	NA	NA	NA	NA	NA	NA	NA	NA	G protein-coupled receptor kinase 1 substrate motif;MAPKAPK2 kinase substrate motif;MDC1 BRCT domain binding motif;Plk1 PBD domain binding motif	+
Q9UKV3	Apoptotic chromatin condensation inducer in the nucleus	ACIN1	S	863	0.866903	ACIN1_S863___1	KRRWGASTATTQKKPSISITTESLKSLIPDI	NA	NA	NA	NA	NA	NA	NA	NA	NA	NA	NA	NA	NA	NA	NA	NA	NA	NA	NA	NA	NA	NA	NA	NA	NA	NA	NA	NA	NA	NA	NA	NA	Casein kinase II substrate motif;DNA dependent Protein kinase substrate motif;G protein-coupled receptor kinase 1 substrate motif;Phosphorylase kinase substrate motif;PKA kinase substrate motif;PKC kinase substrate motif	+
Q9UKV3	Apoptotic chromatin condensation inducer in the nucleus	ACIN1	S	655	0.994563	ACIN1_S655___1	RSRSRSRSASSNSRKSLSPGVSRDSSTSYTE	NA	NA	NA	NA	NA	NA	NA	NA	NA	NA	NA	NA	NA	NA	NA	NA	NA	NA	NA	NA	NA	NA	NA	NA	NA	NA	NA	NA	NA	NA	NA	NA	Casein kinase II substrate motif;PKA kinase substrate motif;PKC kinase substrate motif	+
Q9UKV3	Apoptotic chromatin condensation inducer in the nucleus	ACIN1	S	898	0.834603	ACIN1_S898___1	GQEAVVDLHADDSRISEDETERNGDDGTHDK	NA	NA	NA	NA	NA	NA	NA	NA	NA	NA	NA	NA	NA	NA	NA	NA	NA	NA	NA	NA	NA	NA	NA	NA	NA	NA	NA	NA	NA	NA	NA	NA	BARD1 BRCT domain binding motif;Casein kinase II substrate motif;G protein-coupled receptor kinase 1 substrate motif;PKA kinase substrate motif;PKC kinase substrate motif	+
Q9UKV3	Apoptotic chromatin condensation inducer in the nucleus	ACIN1	S	593	0.911996	ACIN1_S593___1	SSRSSSSSSSSSRSRSRSPDSSGSRSHSPLR	NA	NA	NA	NA	NA	NA	NA	NA	NA	NA	NA	NA	NA	NA	NA	NA	NA	NA	NA	NA	NA	NA	NA	NA	NA	NA	NA	NA	NA	NA	NA	NA	14-3-3 domain binding motif;Calmodulin-dependent protein kinase II substrate motif;Casein kinase II substrate motif;MAPKAPK2 kinase substrate motif;PKA kinase substrate motif;PKC kinase substrate motif
Q9UKV3	Apoptotic chromatin condensation inducer in the nucleus	ACIN1	T	978	0.981696	ACIN1_T978___1	PAEHEVKKVTLGDTLTRRSISQQKSGVSITI	NA	NA	NA	NA	NA	NA	NA	NA	NA	NA	NA	NA	NA	NA	NA	NA	NA	NA	NA	NA	NA	NA	NA	NA	NA	NA	NA	NA	NA	NA	NA	NA	Casein kinase I substrate motif;Casein kinase II substrate motif;PKA kinase substrate motif;PKC kinase substrate motif	+
Q9UKV3	Apoptotic chromatin condensation inducer in the nucleus	ACIN1	S	838	0.999929	ACIN1_S838___2	KISVVSATKGVPAGNSDTEGGQPGRKRRWGA	NA	NA	NA	NA	NA	NA	NA	NA	NA	NA	NA	NA	NA	NA	NA	NA	NA	NA	NA	NA	NA	NA	NA	NA	NA	NA	NA	NA	NA	NA	NA	NA	Casein kinase II substrate motif	+
Q9UKV3	Apoptotic chromatin condensation inducer in the nucleus	ACIN1	S	825	0.999991	ACIN1_S825___2	EKKESSLPKSFKRKISVVSATKGVPAGNSDT	NA	NA	NA	NA	NA	NA	NA	NA	NA	NA	NA	NA	NA	NA	NA	NA	NA	NA	NA	NA	NA	NA	NA	NA	NA	NA	NA	NA	NA	NA	NA	NA	14-3-3 domain binding motif;Calmodulin-dependent protein kinase II alpha substrate motif;Calmodulin-dependent protein kinase II substrate motif;Calmodulin-dependent protein kinase IV substrate motif;Casein kinase II substrate motif;G protein-coupled receptor kinase 1 substrate motif;Phosphorylase kinase substrate motif;Pim1 kinase substrate sequence;PKA kinase substrate motif;PKC epsilon kinase s…	+
Q9UKV3	Apoptotic chromatin condensation inducer in the nucleus	ACIN1	S	828	0.85536	ACIN1_S828___2	ESSLPKSFKRKISVVSATKGVPAGNSDTEGG	NA	NA	NA	NA	NA	NA	NA	NA	NA	NA	NA	NA	NA	NA	NA	NA	NA	NA	NA	NA	NA	NA	NA	NA	NA	NA	NA	NA	NA	NA	NA	NA	Casein kinase II substrate motif	+
Q9UKV3	Apoptotic chromatin condensation inducer in the nucleus	ACIN1	S	990	0.874297	ACIN1_S990___2	DTLTRRSISQQKSGVSITIDDPVRTAQVPSP	NA	NA	NA	NA	NA	NA	NA	NA	NA	NA	NA	NA	NA	NA	NA	NA	NA	NA	NA	NA	NA	NA	NA	NA	NA	NA	NA	NA	NA	NA	NA	NA	Casein kinase II substrate motif;PKA kinase substrate motif	+
Q9UKV3	Apoptotic chromatin condensation inducer in the nucleus	ACIN1	T	720	0.786188	ACIN1_T720___2	QARRLSQPESAEKHVTQRLQPERGSPKKCEA	NA	NA	NA	NA	NA	NA	NA	NA	NA	NA	NA	NA	NA	NA	NA	NA	NA	NA	NA	NA	NA	NA	NA	NA	NA	NA	NA	NA	NA	NA	NA	NA	PKA kinase substrate motif;PKC kinase substrate motif	+
Q9UKV3	Apoptotic chromatin condensation inducer in the nucleus	ACIN1	S	703	0.99701	ACIN1_S703___1	LQVCEPKERTSTSSSSVQARRLSQPESAEKH	12.8674	12.8445	12.9326	12.6531	12.8245	12.8105	12.6669	13.0445	12.8824	12.4024	12.9188	12.8787	12.7572	12.892	13.0164	12.8962	13.5445	12.8525	12.7377	12.7577	12.7531	12.7845	12.7204	12.4937	12.6113	12.8594	13.1726	12.6153	12.1668	12.874	13.2083	13.1365	MDC1 BRCT domain binding motif;Plk1 PBD domain binding motif	+
Q9UKV3	Apoptotic chromatin condensation inducer in the nucleus	ACIN1	T	697	0.845251	ACIN1_T697___1	TPPVPQLQVCEPKERTSTSSSSVQARRLSQP	NA	NA	NA	NA	NA	NA	NA	NA	NA	NA	NA	NA	NA	NA	NA	NA	NA	NA	NA	NA	NA	NA	NA	NA	12.9713	12.9008	12.9052	12.8132	12.8382	12.8562	12.8036	12.8494	Casein kinase II substrate motif;G protein-coupled receptor kinase 1 substrate motif;PKA kinase substrate motif;PKC kinase substrate motif	+
Q9UKV3	Apoptotic chromatin condensation inducer in the nucleus	ACIN1	T	830	0.904587	ACIN1_T830___1	SLPKSFKRKISVVSATKGVPAGNSDTEGGQP	NA	NA	NA	NA	NA	NA	NA	NA	NA	NA	NA	NA	NA	NA	NA	NA	NA	NA	NA	NA	NA	NA	NA	NA	14.1561	14.2733	14.2919	14.1545	13.6755	14.3644	14.2544	14.383	G protein-coupled receptor kinase 1 substrate motif	+
Q9UKV3	Apoptotic chromatin condensation inducer in the nucleus	ACIN1	S	714	1	ACIN1_S714___2	TSSSSVQARRLSQPESAEKHVTQRLQPERGS	15.0108	15.0589	15.2413	15.1283	15.0573	14.9834	15.203	15.1824	14.9983	15.1856	15.0623	15.1901	15.0131	15.1658	15.0367	15.2134	14.9892	15.1081	15.0753	15.2336	15.1	15.1745	14.9581	15.2265	15.2441	15.0569	15.0449	15.1266	15.3664	15.0334	15.1558	14.8371	b-Adrenergic Receptor kinase substrate motif;Casein kinase II substrate motif;MAPKAPK2 kinase substrate motif	+
Q9UKV3	Apoptotic chromatin condensation inducer in the nucleus	ACIN1	S	210	0.923545	ACIN1_S210___2	ELELSRHSPRKSSSISEEKGDSDDEKPRKGE	15.1575	15.1017	15.0908	15.4047	15.1085	15.0156	15.2214	15.2225	14.9819	15.4909	15.0295	15.2984	15.1707	15.1532	14.8737	15.3244	14.7594	15.1063	15.1842	15.4532	15.2741	15.2151	14.9962	15.3341	15.2775	15.1746	14.9927	15.2893	15.3601	15.0126	15.0786	15.1373	Casein kinase II substrate motif;G protein-coupled receptor kinase 1 substrate motif;MAPKAPK2 kinase substrate motif	+
Q9UKV3	Apoptotic chromatin condensation inducer in the nucleus	ACIN1	S	410	0.995256	ACIN1_S410___2	DRKKASLVALPEQTASEEETPPPLLTKEASS	15.742	15.4862	15.6077	15.619	15.7086	15.7166	15.672	15.5932	NA	NA	NA	NA	NA	NA	NA	NA	15.7369	15.4681	15.6406	15.5726	15.7962	15.6332	15.7051	15.5926	15.572	15.6922	15.5944	15.64	15.7648	15.639	15.7147	15.528	BARD1 BRCT domain binding motif;Casein kinase II substrate motif;G protein-coupled receptor kinase 1 substrate motif	+
Q9UKV3	Apoptotic chromatin condensation inducer in the nucleus	ACIN1	T	414	0.999997	ACIN1_T414___2	ASLVALPEQTASEEETPPPLLTKEASSPPPH	15.742	15.4862	15.6077	15.619	15.7086	15.7166	15.672	15.5932	NA	NA	NA	NA	NA	NA	NA	NA	15.7369	15.4681	15.6406	15.5726	15.7962	15.6332	15.7051	15.5926	15.572	15.6922	15.5944	15.64	15.7648	15.639	15.7147	15.528	b-Adrenergic Receptor kinase substrate motif;Casein kinase I substrate motif;GSK-3, ERK1, ERK2, CDK5 substrate motif;MAPKAPK2 kinase substrate motif;Proline-directed kinase substrate motif;WW domain binding motif	+
Q9UKV3	Apoptotic chromatin condensation inducer in the nucleus	ACIN1	T	393	0.979821	ACIN1_T393___2	QGLKEKSKSPSPPRLTEDRKKASLVALPEQT	15.6304	15.7244	15.9738	15.8147	15.7548	15.6216	15.8333	15.6711	15.824	15.7268	15.8808	15.9067	15.6578	15.4526	15.8164	15.7589	15.723	15.7875	15.8031	15.7712	15.7055	15.7202	15.7907	15.7229	15.6962	15.6597	15.8656	15.7001	15.6243	15.7911	15.7787	15.9084	G protein-coupled receptor kinase 1 substrate motif;PKA kinase substrate motif;PKC kinase substrate motif	+
Q9UKV3	Apoptotic chromatin condensation inducer in the nucleus	ACIN1	S	208	0.999403	ACIN1_S208___2	RPELELSRHSPRKSSSISEEKGDSDDEKPRK	NA	NA	NA	NA	NA	NA	NA	NA	15.896	16.1658	15.9502	16.0313	15.9462	15.8805	15.6468	16.0885	15.4525	15.8613	16.0137	16.1756	16.0364	16.0429	15.7102	16.3128	15.9109	15.9312	15.7382	16.1813	16.2003	15.8459	15.865	15.9325	Casein kinase II substrate motif;MDC1 BRCT domain binding motif;Phosphorylase kinase substrate motif;PKA kinase substrate motif;PKC kinase substrate motif;Plk1 PBD domain binding motif	+
Q9UKV3	Apoptotic chromatin condensation inducer in the nucleus	ACIN1	S	216	1	ACIN1_S216___2	HSPRKSSSISEEKGDSDDEKPRKGERRSSRV	16.9233	16.8655	16.8512	17.1989	16.8556	16.8366	16.9794	16.9798	16.8657	17.1001	16.9431	17.0026	16.9105	16.8537	16.7409	17.0737	16.4518	16.8571	16.9727	17.1886	17.0413	17.007	16.7378	17.234	16.9972	16.8993	16.7594	17.0847	17.1716	16.8404	16.8507	16.8871	b-Adrenergic Receptor kinase substrate motif;BARD1 BRCT domain binding motif;Casein kinase II substrate motif;PKA kinase substrate motif;PKC kinase substrate motif	+
Q9UKV3	Apoptotic chromatin condensation inducer in the nucleus	ACIN1	S	166	0.999925	ACIN1_S166___2	RLEREAREAAELEEASAESEDEMIHPEGVAS	NA	NA	NA	NA	NA	NA	NA	NA	NA	NA	NA	NA	NA	NA	NA	NA	12.4124	11.8137	12.272	12.1602	12.4169	12.1204	12.2518	12.0181	NA	NA	NA	NA	NA	NA	NA	NA	Casein kinase I substrate motif;Casein kinase II substrate motif	+
Q9UKV3	Apoptotic chromatin condensation inducer in the nucleus	ACIN1	S	169	0.999874	ACIN1_S169___2	REAREAAELEEASAESEDEMIHPEGVASLLP	NA	NA	NA	NA	NA	NA	NA	NA	NA	NA	NA	NA	NA	NA	NA	NA	12.4124	11.8137	12.272	12.1602	12.4169	12.1204	12.2518	12.0181	NA	NA	NA	NA	NA	NA	NA	NA	b-Adrenergic Receptor kinase substrate motif;BARD1 BRCT domain binding motif;Casein kinase II substrate motif;G protein-coupled receptor kinase 1 substrate motif	+
Q9UKV3	Apoptotic chromatin condensation inducer in the nucleus	ACIN1	S	714	1	ACIN1_S714___1	TSSSSVQARRLSQPESAEKHVTQRLQPERGS	14.1179	14.0128	13.9245	13.6685	14.1341	13.7644	14.1237	13.764	13.9968	14.0709	13.9705	14.0043	13.9469	13.7218	13.8935	13.9053	13.7753	13.9268	13.9122	14.2086	13.778	13.9332	13.7844	14.1915	NA	NA	NA	NA	NA	NA	NA	NA	b-Adrenergic Receptor kinase substrate motif;Casein kinase II substrate motif;MAPKAPK2 kinase substrate motif	+
Q9UKV3	Apoptotic chromatin condensation inducer in the nucleus	ACIN1	S	478	0.999948	ACIN1_S478___1	ELLVSQHTVQLVGGLSPLSSPSDTKAESPAE	14.4663	14.1982	14.3768	14.2893	14.3531	14.2644	14.4153	14.2877	14.3858	14.403	14.3021	14.3752	14.2971	14.5139	14.1707	14.2034	14.2906	14.2801	14.3454	14.2013	14.2429	14.2568	14.4484	14.5857	NA	NA	NA	NA	NA	NA	NA	NA	Casein kinase II substrate motif;ERK1,2 kinase substrate motif;G protein-coupled receptor kinase 1 substrate motif;GSK3 kinase substrate motif;GSK-3, ERK1, ERK2, CDK5 substrate motif;Proline-directed kinase substrate motif;WW domain binding motif	+
Q9UKV3	Apoptotic chromatin condensation inducer in the nucleus	ACIN1	S	990	0.874297	ACIN1_S990___1	DTLTRRSISQQKSGVSITIDDPVRTAQVPSP	NA	NA	NA	NA	NA	NA	NA	NA	12.4129	12.4783	12.4795	12.4336	12.5551	12.3377	12.4118	12.4402	NA	NA	NA	NA	NA	NA	NA	NA	NA	NA	NA	NA	NA	NA	NA	NA	Casein kinase II substrate motif;PKA kinase substrate motif	+
Q9UKV3	Apoptotic chromatin condensation inducer in the nucleus	ACIN1	S	1176	1	ACIN1_S1176___2	SEREWDRDKVREGPRSRSRSRDRRRKERAKS	12.1343	11.9222	12.2112	12.1799	12.0986	11.9351	12.0259	11.8406	NA	NA	NA	NA	NA	NA	NA	NA	NA	NA	NA	NA	NA	NA	NA	NA	NA	NA	NA	NA	NA	NA	NA	NA	Casein kinase II substrate motif;G protein-coupled receptor kinase 1 substrate motif;GSK3 kinase substrate motif	+
Q9UKV3	Apoptotic chromatin condensation inducer in the nucleus	ACIN1	S	384	0.783827	ACIN1_S384___1	EEEREIKSSQGLKEKSKSPSPPRLTEDRKKA	14.6838	14.8469	14.8261	14.9507	14.8049	14.8454	14.8595	14.8784	NA	NA	NA	NA	NA	NA	NA	NA	NA	NA	NA	NA	NA	NA	NA	NA	NA	NA	NA	NA	NA	NA	NA	NA	Casein kinase II substrate motif;G protein-coupled receptor kinase 1 substrate motif;GSK3 kinase substrate motif;PKA kinase substrate motif;PKC kinase substrate motif	+
Q9UKV3	Apoptotic chromatin condensation inducer in the nucleus	ACIN1	S	210	0.923545	ACIN1_S210___1	ELELSRHSPRKSSSISEEKGDSDDEKPRKGE	15.3344	15.3653	15.3614	15.3578	15.3822	15.3133	15.4174	15.2767	NA	NA	NA	NA	NA	NA	NA	NA	NA	NA	NA	NA	NA	NA	NA	NA	NA	NA	NA	NA	NA	NA	NA	NA	Casein kinase II substrate motif;G protein-coupled receptor kinase 1 substrate motif;MAPKAPK2 kinase substrate motif	+
P53396	ATP-citrate synthase	ACLY	S	481	0.999974	ACLY_S481___1	PAKKAKPAMPQDSVPSPRSLQGKSTTLFSRH	16.9165	17.1284	16.9489	17.1005	16.9052	17.0991	16.9167	17.1081	16.9397	17.077	16.9049	17.1004	16.8867	17.2309	16.8886	17.0954	17.1349	17.1022	16.9363	17.0391	16.9364	17.073	16.9241	16.9773	16.9441	17.1335	16.9397	17.1007	16.8779	17.1248	16.9188	17.0838	Casein kinase II substrate motif;DNA dependent Protein kinase substrate motif;ERK1,2 kinase substrate motif;Growth associated histone HI kinase substrate motif;GSK-3, ERK1, ERK2, CDK5 substrate motif;PKA kinase substrate motif;PKC kinase substrate motif;Proline-directed kinase substrate motif;WW domain binding motif	+
P53396	ATP-citrate synthase	ACLY	S	455	0.991961	ACLY_S455___1	NASGSTSTPAPSRTASFSESRADEVAPAKKA	17.6525	17.4945	17.568	17.4433	17.5703	17.403	17.6009	17.3926	17.5385	17.5094	17.5144	17.4911	17.5539	17.4747	17.5639	17.4791	17.46	17.5486	17.6358	17.482	17.5799	17.4449	17.4362	17.5377	17.5264	17.4843	17.5317	17.3357	17.5967	17.5707	17.5596	17.5199	14-3-3 domain binding motif;Calmodulin-dependent protein kinase II substrate motif;Casein kinase II substrate motif;G protein-coupled receptor kinase 1 substrate motif;GSK3 kinase substrate motif;MAPKAPK2 kinase substrate motif;PKA kinase substrate motif;PKC kinase substrate motif	+
P53396	ATP-citrate synthase	ACLY	S	457	0.940476	ACLY_S457___1	SGSTSTPAPSRTASFSESRADEVAPAKKAKP	15.862	15.7931	15.8943	15.8248	15.8712	15.7985	15.8533	15.8129	15.8959	15.8134	15.8653	15.7668	15.8057	15.8684	15.8781	15.8165	15.5079	15.9405	15.9243	15.746	15.7326	15.784	16.2901	15.7847	15.9031	15.8366	15.9044	15.7115	15.8584	16.0554	15.6041	15.8364	Casein kinase II substrate motif;G protein-coupled receptor kinase 1 substrate motif	+
P21399	Cytoplasmic aconitate hydratase	ACO1	S	711	1	ACO1_S711___1	LTNRGLTPREFNSYGSRRGNDAVMARGTFAN	NA	NA	NA	NA	NA	NA	NA	NA	NA	NA	NA	NA	NA	NA	NA	NA	NA	NA	NA	NA	NA	NA	NA	NA	NA	NA	NA	NA	NA	NA	NA	NA	PKA kinase substrate motif;PKC kinase substrate motif	+	+	activity, inhibited
P49753	Acyl-coenzyme A thioesterase 2, mitochondrial	ACOT2	S	12	0.999198	ACOT2_S12___2	____MSNKLLSPHPHSVVLRSEFKMASSPAV	NA	NA	NA	NA	NA	NA	NA	NA	NA	NA	NA	NA	NA	NA	NA	NA	NA	NA	NA	NA	NA	NA	NA	NA	NA	NA	NA	NA	NA	NA	NA	NA
P33121	Long-chain-fatty-acid--CoA ligase 1	ACSL1	T	695	0.856382	ACSL1_T695___1	ELRNYFRSQIDDLYSTIKV____________	NA	NA	NA	NA	NA	NA	NA	NA	NA	NA	NA	NA	NA	NA	NA	NA	NA	NA	NA	NA	NA	NA	NA	NA	NA	NA	NA	NA	NA	NA	NA	NA	MDC1 BRCT domain binding motif;PKA kinase substrate motif;PKC kinase substrate motif;Plk1 PBD domain binding motif	+
Q9NR19	Acetyl-coenzyme A synthetase, cytoplasmic	ACSS2	S	12	0.995743	ACSS2_S12___1	____MGLPEERVRSGSGSRGQEEAGAGGRAR	NA	NA	NA	NA	NA	NA	NA	NA	NA	NA	NA	NA	NA	NA	NA	NA	NA	NA	NA	NA	NA	NA	NA	NA	13.8879	14.2042	14.0674	14.0789	14.6033	13.8793	14.047	14.0653	14-3-3 domain binding motif;Akt kinase substrate motif;Calmodulin-dependent protein kinase II substrate motif;Casein kinase II substrate motif;CLK1 kinase substrate motif;MAPKAPK1 kinase substrate motif;PKA kinase substrate motif;PKC kinase substrate motif	+
Q9NR19	Acetyl-coenzyme A synthetase, cytoplasmic	ACSS2	S	267	0.999699	ACSS2_S267___1	HLGRAELGMGDSTSQSPPIKRSCPDVQISWN	16.2077	16.2324	16.2504	16.1888	16.2536	16.1388	16.2442	16.1354	NA	NA	NA	NA	NA	NA	NA	NA	16.424	16.2575	16.2515	16.09	16.1484	16.1269	16.2862	16.0667	16.1625	16.2136	16.2667	16.273	16.0987	16.1655	16.244	16.2274	ERK1,2 kinase substrate motif;GSK-3, ERK1, ERK2, CDK5 substrate motif;MAPKAPK2 kinase substrate motif;Proline-directed kinase substrate motif;WW domain binding motif	+
Q9NR19	Acetyl-coenzyme A synthetase, cytoplasmic	ACSS2	S	30	0.996682	ACSS2_S30___1	RGQEEAGAGGRARSWSPPPEVSRSAHVPSLQ	NA	NA	NA	NA	NA	NA	NA	NA	NA	NA	NA	NA	NA	NA	NA	NA	16.5275	16.2915	16.1913	16.2228	16.1298	16.3044	16.3071	16.1012	16.0999	16.3705	16.2196	16.3678	15.9711	16.3443	16.2671	16.4353	14-3-3 domain binding motif;Akt kinase substrate motif;Calmodulin-dependent protein kinase II substrate motif;ERK1,2 kinase substrate motif;GSK-3, ERK1, ERK2, CDK5 substrate motif;MAPKAPK1 kinase substrate motif;PKA kinase substrate motif;PKC kinase substrate motif;Proline-directed kinase substrate motif;WW domain binding motif	+
Q9NR19	Acetyl-coenzyme A synthetase, cytoplasmic	ACSS2	S	14	0.923342	ACSS2_S14___1	__MGLPEERVRSGSGSRGQEEAGAGGRARSW	NA	NA	NA	NA	NA	NA	NA	NA	NA	NA	NA	NA	NA	NA	NA	NA	NA	NA	NA	NA	NA	NA	NA	NA	16.9581	17.3286	17.1373	17.3856	17.0909	17.0264	17.3071	17.3495	MAPKAPK2 kinase substrate motif
Q9NR19	Acetyl-coenzyme A synthetase, cytoplasmic	ACSS2	S	28	0.926946	ACSS2_S28___1	GSRGQEEAGAGGRARSWSPPPEVSRSAHVPS	10.1981	10.3021	10.2378	10.1335	10.2504	10.2277	10.255	10.1549	NA	NA	NA	NA	NA	NA	NA	NA	10.5659	10.3442	10.0053	10.0271	10.1316	10.3333	10.0602	10.2919	NA	NA	NA	NA	NA	NA	NA	NA	14-3-3 domain binding motif;Calmodulin-dependent protein kinase II substrate motif;Casein kinase II substrate motif;G protein-coupled receptor kinase 1 substrate motif;PKA kinase substrate motif;PKC kinase substrate motif	+
P60709	Actin, cytoplasmic 1;Actin, cytoplasmic 1, N-terminally processed	ACTB	S	14	1	ACTB_S14___1	__MDDDIAALVVDNGSGMCKAGFAGDDAPRA	NA	NA	NA	NA	NA	NA	NA	NA	11.5388	11.6107	11.5709	11.6196	11.612	11.5512	11.6842	11.3324	NA	NA	NA	NA	NA	NA	NA	NA	NA	NA	NA	NA	NA	NA	NA	NA	Casein kinase I substrate motif	+
P60709;P68133;P63261	Actin, cytoplasmic 1;Actin, cytoplasmic 1, N-terminally processed;Actin, alpha skeletal muscle;Actin, aortic smooth muscle;Actin, gamma-enteric smooth muscle;Actin, alpha cardiac muscle 1;Actin, cytoplasmic 2;Actin, cytoplasmic 2, N-terminally processed	ACTB;ACTA1;ACTA2;ACTG2;ACTC1;ACTG1	T	324	0.807093	ACTB_T324___1	IADRMQKEITALAPSTMKIKIIAPPERKYSV	15.2122	15.3133	15.2313	15.1318	15.1338	15.1553	15.2576	15.1739	NA	NA	NA	NA	NA	NA	NA	NA	15.227	15.1785	15.1699	15.2168	15.2256	15.1874	15.2238	15.1802	15.1786	15.1471	15.1617	15.3128	15.2776	15.1376	15.3278	15.066	MDC1 BRCT domain binding motif;PKA kinase substrate motif;PKC kinase substrate motif;Plk1 PBD domain binding motif	+
P60709;P68133;P63261	Actin, cytoplasmic 1;Actin, cytoplasmic 1, N-terminally processed;Actin, alpha skeletal muscle;Actin, aortic smooth muscle;Actin, gamma-enteric smooth muscle;Actin, alpha cardiac muscle 1;Actin, cytoplasmic 2;Actin, cytoplasmic 2, N-terminally processed	ACTB;ACTA1;ACTA2;ACTG2;ACTC1;ACTG1	S	52	0.997785	ACTB_S52___1	RPRHQGVMVGMGQKDSYVGDEAQSKRGILTL	15.9116	15.9766	16.0512	15.9188	15.9406	15.9684	15.9213	15.9369	NA	NA	NA	NA	NA	NA	NA	NA	16.2363	15.8419	16.0108	15.9679	15.9229	15.7615	16.0301	15.8539	15.8104	16.0261	16.0203	16.0158	15.6896	15.9474	16.0167	16.0991	b-Adrenergic Receptor kinase substrate motif;PKA kinase substrate motif;PKC kinase substrate motif	+
P60709;P68133;P63261	Actin, cytoplasmic 1;Actin, cytoplasmic 1, N-terminally processed;Actin, alpha skeletal muscle;Actin, aortic smooth muscle;Actin, gamma-enteric smooth muscle;Actin, alpha cardiac muscle 1;Actin, cytoplasmic 2;Actin, cytoplasmic 2, N-terminally processed	ACTB;ACTA1;ACTA2;ACTG2;ACTC1;ACTG1	S	60	1	ACTB_S60___1	VGMGQKDSYVGDEAQSKRGILTLKYPIEHGI	NA	NA	NA	NA	NA	NA	NA	NA	11.8174	12.0333	11.984	12.1809	12.0628	12.0376	12.078	12.0072	12.0043	11.9685	12.0844	12.1705	12.1093	12.0082	11.8631	11.9931	12.1454	11.947	12.0185	11.9973	12.193	12.0031	11.9994	11.8976	Casein kinase I substrate motif;PKA kinase substrate motif;PKC kinase substrate motif	+
P60709;P68133;P63261	Actin, cytoplasmic 1;Actin, cytoplasmic 1, N-terminally processed;Actin, alpha skeletal muscle;Actin, aortic smooth muscle;Actin, gamma-enteric smooth muscle;Actin, alpha cardiac muscle 1;Actin, cytoplasmic 2;Actin, cytoplasmic 2, N-terminally processed	ACTB;ACTA1;ACTA2;ACTG2;ACTC1;ACTG1	S	323	0.80693	ACTB_S323___1	GIADRMQKEITALAPSTMKIKIIAPPERKYS	15.2176	15.3112	15.0864	15.0032	15.0015	15.2028	15.1329	15.1371	NA	NA	NA	NA	NA	NA	NA	NA	15.2025	15.0765	15.1067	15.1891	15.1372	15.0848	15.1747	15.1213	15.2065	14.9932	15.1548	15.2555	15.2454	15.0739	15.306	14.8575	DNA dependent Protein kinase substrate motif	+
P60709;P68133;P63261	Actin, cytoplasmic 1;Actin, cytoplasmic 1, N-terminally processed;Actin, alpha skeletal muscle;Actin, aortic smooth muscle;Actin, gamma-enteric smooth muscle;Actin, alpha cardiac muscle 1;Actin, cytoplasmic 2;Actin, cytoplasmic 2, N-terminally processed	ACTB;ACTA1;ACTA2;ACTG2;ACTC1;ACTG1	Y	53	0.875787	ACTB_Y53___1	PRHQGVMVGMGQKDSYVGDEAQSKRGILTLK	NA	NA	NA	NA	NA	NA	NA	NA	13.6845	13.8006	13.7586	13.7253	13.8332	13.776	13.8539	13.7213	NA	NA	NA	NA	NA	NA	NA	NA	13.6187	13.8311	13.8398	13.7621	13.6408	13.7804	13.8201	13.8606	SHP1 phosphatase substrate motif	+
P60709;P63261	Actin, cytoplasmic 1;Actin, cytoplasmic 1, N-terminally processed;Actin, cytoplasmic 2;Actin, cytoplasmic 2, N-terminally processed	ACTB;ACTG1	Y	294	0.984153	ACTB_Y294___1	FNSIMKCDVDIRKDLYANTVLSGGTTMYPGI	NA	NA	NA	NA	NA	NA	NA	NA	12.1588	12.1913	12.1878	12.111	12.4259	12.1615	12.1559	11.9549	NA	NA	NA	NA	NA	NA	NA	NA	NA	NA	NA	NA	NA	NA	NA	NA	Grb2 SH2 domain binding motif;SHP1 phosphatase substrate motif;Src kinase substrate motif	+
P60709;P68133;P63261	Actin, cytoplasmic 1;Actin, cytoplasmic 1, N-terminally processed;POTE ankyrin domain family member E;Beta-actin-like protein 2;POTE ankyrin domain family member F;Putative beta-actin-like protein 3;Putative beta-actin-like protein 3, N-terminally processed;Actin, alpha skeletal muscle;Actin, aortic smooth muscle;Actin, gamma-enteric smooth muscle;Actin, alpha cardiac muscle 1;Actin, cytoplasmic …	ACTB;POTEE;ACTBL2;POTEF;POTEKP;ACTA1;ACTA2;ACTG2;ACTC1;ACTG1	S	239	0.995529	ACTB_S239___1	ENEMATAASSSSLEKSYELPDGQVITIGNER;EQEMATAASSSSLEKSYELPDGQVITIGNER	NA	NA	NA	NA	NA	NA	NA	NA	12.9457	12.8774	12.8293	13.0802	13.1023	12.8936	13.0626	12.8116	12.6665	13.1058	12.8726	13.0755	13.0396	12.8726	13.1858	12.7843	NA	NA	NA	NA	NA	NA	NA	NA	Casein kinase II substrate motif;G protein-coupled receptor kinase 1 substrate motif;MAPKAPK2 kinase substrate motif	+
P60709;P63261	Actin, cytoplasmic 1;Actin, cytoplasmic 1, N-terminally processed;POTE ankyrin domain family member E;Actin, cytoplasmic 2;Actin, cytoplasmic 2, N-terminally processed	ACTB;POTEE;ACTG1	S	232	0.829865	ACTB_S232___1	CYVALDFEQEMATAASSSSLEKSYELPDGQV	NA	NA	NA	NA	NA	NA	NA	NA	12.7538	12.7847	12.7451	12.7053	12.9376	12.682	12.8302	12.6545	NA	NA	NA	NA	NA	NA	NA	NA	NA	NA	NA	NA	NA	NA	NA	NA	Casein kinase II substrate motif
P63261	Actin, cytoplasmic 2;Actin, cytoplasmic 2, N-terminally processed	ACTG1	S	14	1	ACTG1_S14___1	__MEEEIAALVIDNGSGMCKAGFAGDDAPRA	NA	NA	NA	NA	NA	NA	NA	NA	11.3298	10.9797	11.1963	10.9513	11.0619	10.8207	11.2452	10.8479	NA	NA	NA	NA	NA	NA	NA	NA	NA	NA	NA	NA	NA	NA	NA	NA	Casein kinase I substrate motif	+
O96019	Actin-like protein 6A	ACTL6A	S	233	1	ACTL6A_S233___1	VPPYMIASKEAVREGSPANWKRKEKLPQVTR	15.7005	15.6958	15.7212	15.7266	15.6597	15.6738	15.7083	15.6254	15.6996	15.8636	15.5848	15.6669	15.8478	15.7236	15.5498	15.5753	15.5298	15.7805	15.7022	15.6586	15.6519	15.6797	15.8592	15.6495	15.7517	15.6262	15.6983	15.7254	15.816	15.701	15.7222	15.4706	14-3-3 domain binding motif;Calmodulin-dependent protein kinase II substrate motif;ERK1,2 kinase substrate motif;GSK-3, ERK1, ERK2, CDK5 substrate motif;PKA kinase substrate motif;PKC epsilon kinase substrate motif;PKC kinase substrate motif;Proline-directed kinase substrate motif;WW domain binding motif	+
O43707;P12814;P35609	Alpha-actinin-4;Alpha-actinin-3;Alpha-actinin-1;Alpha-actinin-2	ACTN4;ACTN3;ACTN1;ACTN2	T	340	0.99993	ACTN4_T340___1	PPKVQEKCQLEINFNTLQTKLRISNRPAFMP;PPKVQEKCQLEINFNTLQTKLRLSNRPAFMP	NA	NA	NA	NA	NA	NA	NA	NA	NA	NA	NA	NA	NA	NA	NA	NA	NA	NA	NA	NA	NA	NA	NA	NA	NA	NA	NA	NA	NA	NA	NA	NA		+
Q9NZ32	Actin-related protein 10	ACTR10	S	414	0.998258	ACTR10_S414___1	FDVGKTQPPLMKRAFSTEK____________	16.7488	16.6432	16.4738	16.7573	16.8307	16.5756	16.8885	16.4849	16.6259	16.7393	16.5691	16.7536	16.7589	16.7925	16.5809	16.5826	17.064	16.8447	16.7459	16.5009	16.926	16.4865	16.6531	16.1818	16.7914	16.8083	16.4766	16.4345	16.8869	16.6304	16.8348	16.5398	14-3-3 domain binding motif;Calmodulin-dependent protein kinase II substrate motif;Calmodulin-dependent protein kinase IV substrate motif;Casein kinase II substrate motif;Chk1 kinase substrate motif;PKA kinase substrate motif;PKC kinase substrate motif	+
Q9NZ32	Actin-related protein 10	ACTR10	T	415	0.834743	ACTR10_T415___1	DVGKTQPPLMKRAFSTEK_____________	13.9087	13.9681	13.4594	13.737	14.0711	13.9117	13.7666	13.5813	NA	NA	NA	NA	NA	NA	NA	NA	NA	NA	NA	NA	NA	NA	NA	NA	NA	NA	NA	NA	NA	NA	NA	NA	G protein-coupled receptor kinase 1 substrate motif;MDC1 BRCT domain binding motif;PKA kinase substrate motif;PKC kinase substrate motif;Plk1 PBD domain binding motif	+
Q9H981	Actin-related protein 8	ACTR8	S	132	1	ACTR8_S132___1	IWSKKMSNGTRRIPVSPEQARSYNKQMRPAI	13.9934	14.0778	13.9681	14.0438	13.9688	13.941	13.9396	14.1216	14.3436	13.8146	13.8674	14.1457	13.956	14.0044	13.8081	14.1143	14.1498	14.1209	13.9378	13.9862	13.9744	14.0323	13.987	13.8657	13.8972	14.0537	14.0049	14.0529	13.8259	14.1262	13.9832	14.1102	Casein kinase II substrate motif;ERK1,2 kinase substrate motif;G protein-coupled receptor kinase 1 substrate motif;GSK-3, ERK1, ERK2, CDK5 substrate motif;Proline-directed kinase substrate motif;WW domain binding motif	+
Q9H981	Actin-related protein 8	ACTR8	S	412	0.900937	ACTR8_S412___1	TFGIVGQKMTTLQHRSQGDPEDPHDEHYLLA	13.5784	13.5886	13.522	13.4794	13.4866	13.4543	13.5262	13.5085	NA	NA	NA	NA	NA	NA	NA	NA	NA	NA	NA	NA	NA	NA	NA	NA	NA	NA	NA	NA	NA	NA	NA	NA	ATM kinase substrate motif;Casein kinase II substrate motif;DNA dependent Protein kinase substrate motif;G protein-coupled receptor kinase 1 substrate motif;Pyruvate dehydrogenase kinase substrate motif	+
P00813	Adenosine deaminase	ADA	T	4	1	ADA_T4___1	____________MAQTPAFDKPKVELHVHLD	14.1408	14.0819	14.0996	14.1344	14.1337	14.1305	14.0948	14.0008	NA	NA	NA	NA	NA	NA	NA	NA	NA	NA	NA	NA	NA	NA	NA	NA	NA	NA	NA	NA	NA	NA	NA	NA	GSK-3, ERK1, ERK2, CDK5 substrate motif;Proline-directed kinase substrate motif;WW domain binding motif	+
P78536	Disintegrin and metalloproteinase domain-containing protein 17	ADAM17	S	802	0.999962	ADAM17_S802___1	EKAASFKLQRQNRVDSKETEC__________	NA	NA	NA	NA	NA	NA	NA	NA	12.1272	11.9904	12.1445	12.3267	12.1346	12.0452	12.3691	12.3987	NA	NA	NA	NA	NA	NA	NA	NA	NA	NA	NA	NA	NA	NA	NA	NA	14-3-3 domain binding motif;b-Adrenergic Receptor kinase substrate motif;Calmodulin-dependent protein kinase II substrate motif;Casein kinase II substrate motif;PKA kinase substrate motif;PKC kinase substrate motif	+	+	enzymatic activity, induced
Q9P0K1	Disintegrin and metalloproteinase domain-containing protein 22	ADAM22	S	848	0.993972	ADAM22_S848___1	TETLSPAKSPSSSTGSIASSRKYPYPMPPLP	14.5371	14.4855	14.5772	14.3605	14.6143	14.55	14.478	14.4728	NA	NA	NA	NA	NA	NA	NA	NA	NA	NA	NA	NA	NA	NA	NA	NA	NA	NA	NA	NA	NA	NA	NA	NA	Casein kinase II substrate motif;G protein-coupled receptor kinase 1 substrate motif;GSK3 kinase substrate motif;MAPKAPK2 kinase substrate motif	+
Q9P0K1	Disintegrin and metalloproteinase domain-containing protein 22	ADAM22	S	832	0.81193	ADAM22_S832___1	NKKKIRGKRFRPRSNSTETLSPAKSPSSSTG	15.9516	15.9716	16.0434	16.0538	16.0172	15.8982	16.0415	16.0271	NA	NA	NA	NA	NA	NA	NA	NA	NA	NA	NA	NA	NA	NA	NA	NA	NA	NA	NA	NA	NA	NA	NA	NA	14-3-3 domain binding motif;Akt kinase substrate motif;Calmodulin-dependent protein kinase II substrate motif;Casein kinase II substrate motif;MAPKAPK1 kinase substrate motif;PKA kinase substrate motif;PKC kinase substrate motif	+	+	protein stabilization; molecular association, regulation; intracellular localization		14-3-3 beta(INDUCES); 14-3-3 theta(INDUCES); 14-3-3 zeta(INDUCES); 14-3-3 epsilon(INDUCES); 14-3-3 gamma(INDUCES); 14-3-3 eta(INDUCES)
Q9P0K1	Disintegrin and metalloproteinase domain-containing protein 22	ADAM22	S	809	0.922149	ADAM22_S809___1	KHISDICENGRPRSNSWQGNLGGNKKKIRGK	16.0508	16.0329	16.0584	16.1218	16.0596	15.9595	15.9426	16.3252	NA	NA	NA	NA	NA	NA	NA	NA	NA	NA	NA	NA	NA	NA	NA	NA	NA	NA	NA	NA	NA	NA	NA	NA	14-3-3 domain binding motif;Akt kinase substrate motif;Calmodulin-dependent protein kinase II substrate motif;MAPKAPK1 kinase substrate motif;PKA kinase substrate motif;PKC kinase substrate motif	+	+	protein stabilization; molecular association, regulation; intracellular localization		14-3-3 beta(INDUCES); 14-3-3 theta(INDUCES); 14-3-3 zeta(INDUCES); 14-3-3 epsilon(INDUCES); 14-3-3 gamma(INDUCES); 14-3-3 eta(INDUCES)
Q13443	Disintegrin and metalloproteinase domain-containing protein 9	ADAM9	S	724	0.994593	ADAM9_S724___1	ESDGKNQANPSRQPGSVPRHVSPVTPPREVP	NA	NA	NA	NA	NA	NA	NA	NA	12.4866	12.5669	12.6188	12.7229	12.0339	12.5316	12.2993	12.4933	NA	NA	NA	NA	NA	NA	NA	NA	12.4209	12.5148	12.394	12.4249	12.6717	12.4019	12.4579	12.4673		+
Q13443	Disintegrin and metalloproteinase domain-containing protein 9	ADAM9	S	771	0.840641	ADAM9_S771___1	QQFPSRPPPPQPKVSSQGNLIPARPAPAPPL	13.6415	13.4628	13.6897	13.5427	13.5685	13.4464	13.704	13.6865	13.6132	13.5004	13.6459	13.5267	13.6188	13.4989	13.7178	13.6203	13.804	13.4554	13.7053	13.5625	13.6405	13.4604	13.5361	13.5778	13.6065	13.5931	13.5677	13.5255	13.4884	13.6609	13.6316	13.6683	ATM kinase substrate motif;DNA dependent Protein kinase substrate motif;MDC1 BRCT domain binding motif;PKA kinase substrate motif;PKC kinase substrate motif;Plk1 PBD domain binding motif	+
Q13443	Disintegrin and metalloproteinase domain-containing protein 9	ADAM9	S	730	1	ADAM9_S730___1	QANPSRQPGSVPRHVSPVTPPREVPIYANRF	15.1291	15.2543	15.1351	15.1408	15.1687	15.1213	15.2205	14.9773	NA	NA	NA	NA	NA	NA	NA	NA	15.288	15.0853	15.1227	15.1245	15.1612	15.1026	15.1488	15.1139	15.1079	15.2372	15.0944	15.2397	15.0167	15.0949	15.1416	15.2146	14-3-3 domain binding motif;Calmodulin-dependent protein kinase II substrate motif;Calmodulin-dependent protein kinase IV substrate motif;Casein kinase II substrate motif;Chk1 kinase substrate motif;ERK1,2 kinase substrate motif;G protein-coupled receptor kinase 1 substrate motif;GSK-3, ERK1, ERK2, CDK5 substrate motif;PKA kinase substrate motif;PKC kinase substrate motif;Proline-directed kinase …	+
Q13443	Disintegrin and metalloproteinase domain-containing protein 9	ADAM9	S	730	1	ADAM9_S730___2	QANPSRQPGSVPRHVSPVTPPREVPIYANRF	NA	NA	NA	NA	NA	NA	NA	NA	NA	NA	NA	NA	NA	NA	NA	NA	15.8373	15.6594	15.7003	15.6407	15.7054	15.5636	15.7083	15.543	NA	NA	NA	NA	NA	NA	NA	NA	14-3-3 domain binding motif;Calmodulin-dependent protein kinase II substrate motif;Calmodulin-dependent protein kinase IV substrate motif;Casein kinase II substrate motif;Chk1 kinase substrate motif;ERK1,2 kinase substrate motif;G protein-coupled receptor kinase 1 substrate motif;GSK-3, ERK1, ERK2, CDK5 substrate motif;PKA kinase substrate motif;PKC kinase substrate motif;Proline-directed kinase …	+
Q13443	Disintegrin and metalloproteinase domain-containing protein 9	ADAM9	T	733	1	ADAM9_T733___2	PSRQPGSVPRHVSPVTPPREVPIYANRFAVP	NA	NA	NA	NA	NA	NA	NA	NA	NA	NA	NA	NA	NA	NA	NA	NA	15.8373	15.6594	15.7003	15.6407	15.7054	15.5636	15.7083	15.543	NA	NA	NA	NA	NA	NA	NA	NA	Cdc2 kinase substrate motif;CDK1,2,4,6 kinase substrate motif;ERK1,2 kinase substrate motif;GSK3, Erk1, Erk2 and CDK5 kinase motif;GSK-3, ERK1, ERK2, CDK5 substrate motif;Proline-directed kinase substrate motif;WW domain binding motif	+
Q6UY14	ADAMTS-like protein 4	ADAMTSL4	S	240	0.989298	ADAMTSL4_S240___1	LRHHPRAQASGTEPPSPTHSLGEGGFFRASP	NA	NA	NA	NA	NA	NA	NA	NA	NA	NA	NA	NA	NA	NA	NA	NA	NA	NA	NA	NA	NA	NA	NA	NA	NA	NA	NA	NA	NA	NA	NA	NA	Casein kinase I substrate motif;Casein kinase II substrate motif;DNA dependent Protein kinase substrate motif;ERK1,2 kinase substrate motif;G protein-coupled receptor kinase 1 substrate motif;GSK3 kinase substrate motif;GSK-3, ERK1, ERK2, CDK5 substrate motif;Proline-directed kinase substrate motif;WW domain binding motif	+
P55265	Double-stranded RNA-specific adenosine deaminase	ADAR	S	825	1	ADAR_S825___1	VTGASLRRTMLLLSRSPEAQPKTLPLTGSTF	15.8452	16.1927	15.926	16.2471	15.8557	16.14	15.8727	16.2491	15.9735	16.0691	15.9877	16.1062	15.7433	16.1855	16.0278	16.2353	16.1061	16.1559	15.9561	16.121	16.0713	16.0712	15.8369	16.0099	15.9456	16.2162	15.9851	15.973	15.9284	16.1481	15.9633	16.1688	Casein kinase II substrate motif;ERK1,2 kinase substrate motif;Growth associated histone HI kinase substrate motif;GSK-3, ERK1, ERK2, CDK5 substrate motif;Proline-directed kinase substrate motif;WW domain binding motif	+
P55265	Double-stranded RNA-specific adenosine deaminase	ADAR	S	814	0.907877	ADAR_S814___1	AERMGFTEVTPVTGASLRRTMLLLSRSPEAQ	NA	NA	NA	NA	NA	NA	NA	NA	NA	NA	NA	NA	NA	NA	NA	NA	13.6105	13.1791	13.3505	13.3415	13.4943	13.1978	13.4359	13.1827	NA	NA	NA	NA	NA	NA	NA	NA	G protein-coupled receptor kinase 1 substrate motif;PKA kinase substrate motif;PKC kinase substrate motif	+
P55265	Double-stranded RNA-specific adenosine deaminase	ADAR	S	371	0.987175	ADAR_S371___1	TDKKRERMQIKRNTNSVPETAPAAIPETKRN	NA	NA	NA	NA	NA	NA	NA	NA	NA	NA	NA	NA	NA	NA	NA	NA	NA	NA	NA	NA	NA	NA	NA	NA	NA	NA	NA	NA	NA	NA	NA	NA	Casein kinase II substrate motif;G protein-coupled receptor kinase 1 substrate motif	+
P55265	Double-stranded RNA-specific adenosine deaminase	ADAR	T	811	0.871396	ADAR_T811___1	NEKAERMGFTEVTPVTGASLRRTMLLLSRSP	NA	NA	NA	NA	NA	NA	NA	NA	NA	NA	NA	NA	NA	NA	NA	NA	NA	NA	NA	NA	NA	NA	NA	NA	NA	NA	NA	NA	NA	NA	NA	NA	Casein kinase II substrate motif	+
P55265	Double-stranded RNA-specific adenosine deaminase	ADAR	S	599	0.889659	ADAR_S599___1	SSHYSTEKESEKTAESQTPTPSATSFFSGKS	NA	NA	NA	NA	NA	NA	NA	NA	NA	NA	NA	NA	NA	NA	NA	NA	13.2188	13.1051	13.2929	13.2663	13.4603	13.0538	13.3495	13.2094	13.3374	13.1521	13.1485	13.2082	13.5886	13.2032	13.2928	13.0253	ATM kinase substrate motif;b-Adrenergic Receptor kinase substrate motif;Casein kinase II substrate motif;DNA dependent Protein kinase substrate motif;G protein-coupled receptor kinase 1 substrate motif;PKA kinase substrate motif	+
P55265	Double-stranded RNA-specific adenosine deaminase	ADAR	T	601	0.977373	ADAR_T601___1	HYSTEKESEKTAESQTPTPSATSFFSGKSPV	14.6092	14.419	14.5555	14.4477	14.5506	14.3837	14.6114	14.39	14.4498	14.5969	14.4967	14.386	14.6628	14.479	14.3843	14.5115	14.2631	14.3604	14.6057	14.4018	14.7134	14.4151	14.6587	14.5488	14.4704	14.365	14.4855	14.3635	14.7328	14.4712	14.521	14.5578	Casein kinase I substrate motif;G protein-coupled receptor kinase 1 substrate motif;GSK-3, ERK1, ERK2, CDK5 substrate motif;Proline-directed kinase substrate motif;WW domain binding motif	+
P55265	Double-stranded RNA-specific adenosine deaminase	ADAR	T	603	0.7659	ADAR_T603___1	STEKESEKTAESQTPTPSATSFFSGKSPVTT	15.1397	14.9421	14.9299	14.9251	15.0719	15.0024	14.968	14.7991	14.8824	15.1867	14.85	14.9006	14.989	14.9188	14.9197	15.1311	15.0158	14.9011	15.007	14.9725	15.0651	14.8827	15.0586	14.8756	15.1161	14.921	14.9601	14.9378	15.1576	14.9221	15.026	14.7378	DNA dependent Protein kinase substrate motif;G protein-coupled receptor kinase 1 substrate motif;GSK-3, ERK1, ERK2, CDK5 substrate motif;MAPKAPK2 kinase substrate motif;Proline-directed kinase substrate motif;WW domain binding motif	+
P55265	Double-stranded RNA-specific adenosine deaminase	ADAR	S	599	0.889659	ADAR_S599___2	SSHYSTEKESEKTAESQTPTPSATSFFSGKS	NA	NA	NA	NA	NA	NA	NA	NA	NA	NA	NA	NA	NA	NA	NA	NA	13.2291	13.2951	13.468	13.3526	13.5211	13.3362	13.4059	13.3696	NA	NA	NA	NA	NA	NA	NA	NA	ATM kinase substrate motif;b-Adrenergic Receptor kinase substrate motif;Casein kinase II substrate motif;DNA dependent Protein kinase substrate motif;G protein-coupled receptor kinase 1 substrate motif;PKA kinase substrate motif	+
P55265	Double-stranded RNA-specific adenosine deaminase	ADAR	T	603	0.7659	ADAR_T603___2	STEKESEKTAESQTPTPSATSFFSGKSPVTT	NA	NA	NA	NA	NA	NA	NA	NA	NA	NA	NA	NA	NA	NA	NA	NA	13.2291	13.2951	13.468	13.3526	13.5211	13.3362	13.4059	13.3696	NA	NA	NA	NA	NA	NA	NA	NA	DNA dependent Protein kinase substrate motif;G protein-coupled receptor kinase 1 substrate motif;GSK-3, ERK1, ERK2, CDK5 substrate motif;MAPKAPK2 kinase substrate motif;Proline-directed kinase substrate motif;WW domain binding motif	+
P78563	Double-stranded RNA-specific editase 1	ADARB1	S	26	1	ADARB1_S26___1	SSSTDVKENRNLDNVSPKDGSTPGPGEGSQL	14.7046	14.6665	14.6599	14.6605	14.6603	14.6797	14.7301	14.6875	14.5819	14.8372	14.632	14.712	14.6847	14.6635	14.5404	14.7974	14.6411	14.6608	14.6193	14.7628	14.7804	14.5441	14.7805	14.6601	14.6199	14.6961	14.5263	14.5958	15.0408	14.6528	14.5975	14.7199	Casein kinase I substrate motif;Casein kinase II substrate motif;ERK1,2 kinase substrate motif;Growth associated histone HI kinase substrate motif;GSK-3, ERK1, ERK2, CDK5 substrate motif;PKA kinase substrate motif;PKC kinase substrate motif;Proline-directed kinase substrate motif;Pyruvate dehydrogenase kinase substrate motif;WW domain binding motif	+
Q08462	Adenylate cyclase type 2	ADCY2	S	1087	0.767198	ADCY2_S1087___1	KTYFVNTEMSRSLSQSNVAS___________	NA	NA	NA	NA	NA	NA	NA	NA	NA	NA	NA	NA	NA	NA	NA	NA	15.2872	15.1302	15.0538	15.1086	15.1041	15.1203	15.1226	15.0176	NA	NA	NA	NA	NA	NA	NA	NA	G protein-coupled receptor kinase 1 substrate motif;GSK3 kinase substrate motif;MAPKAPK2 kinase substrate motif
O43306	Adenylate cyclase type 6	ADCY6	S	54	0.901593	ADCY6_S54___1	CTPRYMSCLRDAEPPSPTPAGPPRCPWQDDA	14.7384	15.0911	14.8984	14.9128	14.7869	14.996	14.8124	15.0079	NA	NA	NA	NA	NA	NA	NA	NA	NA	NA	NA	NA	NA	NA	NA	NA	NA	NA	NA	NA	NA	NA	NA	NA	Casein kinase I substrate motif;Casein kinase II substrate motif;DNA dependent Protein kinase substrate motif;ERK1,2 kinase substrate motif;G protein-coupled receptor kinase 1 substrate motif;GSK-3, ERK1, ERK2, CDK5 substrate motif;Proline-directed kinase substrate motif;WW domain binding motif	+
O60503	Adenylate cyclase type 9	ADCY9	S	1307	1	ADCY9_S1307___1	SLGSDSSTQAKDAHLSPKRPWKEPVKAEERG	NA	NA	NA	NA	NA	NA	NA	NA	14.1122	14.2273	14.1374	14.1219	14.1792	14.2945	14.2175	14.0464	14.6901	14.3474	13.9808	14.0318	14.0791	14.2595	13.9745	13.9731	NA	NA	NA	NA	NA	NA	NA	NA	Cdc2 kinase substrate motif;CDK kinase substrate motif;CDK1,2,4,6 kinase substrate motif;ERK1,2 kinase substrate motif;G protein-coupled receptor kinase 1 substrate motif;Growth associated histone HI kinase substrate motif;GSK-3, ERK1, ERK2, CDK5 substrate motif;PKA kinase substrate motif;PKC kinase substrate motif;Proline-directed kinase substrate motif;WW domain binding motif	+
O60503	Adenylate cyclase type 9	ADCY9	S	688	0.752538	ADCY9_S688___1	QNGLLSPPQEEKLTNSQTSLCEILQEKGRWA	NA	NA	NA	NA	NA	NA	NA	NA	12.0176	11.6119	12.0948	11.7244	11.9136	11.5591	11.9491	11.3743	NA	NA	NA	NA	NA	NA	NA	NA	NA	NA	NA	NA	NA	NA	NA	NA	ATM kinase substrate motif;Casein kinase II substrate motif;DNA dependent Protein kinase substrate motif;PKA kinase substrate motif	+
O60503	Adenylate cyclase type 9	ADCY9	S	1257	0.99933	ADCY9_S1257___1	YPKCTDHRVIPQHQLSISPDIRVQVDGSIGR	NA	NA	NA	NA	NA	NA	NA	NA	12.2959	12.3112	12.1378	12.1248	12.0864	12.2467	11.9908	11.927	NA	NA	NA	NA	NA	NA	NA	NA	NA	NA	NA	NA	NA	NA	NA	NA	Casein kinase II substrate motif	+
O60503	Adenylate cyclase type 9	ADCY9	S	1307	1	ADCY9_S1307___2	SLGSDSSTQAKDAHLSPKRPWKEPVKAEERG	NA	NA	NA	NA	NA	NA	NA	NA	13.344	13.5302	13.2245	13.269	13.4728	13.5614	13.2024	13.4634	NA	NA	NA	NA	NA	NA	NA	NA	NA	NA	NA	NA	NA	NA	NA	NA	Cdc2 kinase substrate motif;CDK kinase substrate motif;CDK1,2,4,6 kinase substrate motif;ERK1,2 kinase substrate motif;G protein-coupled receptor kinase 1 substrate motif;Growth associated histone HI kinase substrate motif;GSK-3, ERK1, ERK2, CDK5 substrate motif;PKA kinase substrate motif;PKC kinase substrate motif;Proline-directed kinase substrate motif;WW domain binding motif	+
O60503	Adenylate cyclase type 9	ADCY9	S	354	1	ADCY9_S354___2	PRIIADDLMKQGDEESENSVKRHATSSPKNR	NA	NA	NA	NA	NA	NA	NA	NA	15.6699	15.7219	15.7013	15.6247	15.7719	15.6577	15.6134	15.6958	NA	NA	NA	NA	NA	NA	NA	NA	NA	NA	NA	NA	NA	NA	NA	NA	b-Adrenergic Receptor kinase substrate motif;Casein kinase I substrate motif;Casein kinase II substrate motif;G protein-coupled receptor kinase 1 substrate motif	+
O60503	Adenylate cyclase type 9	ADCY9	S	357	1	ADCY9_S357___2	IADDLMKQGDEESENSVKRHATSSPKNRKKK	NA	NA	NA	NA	NA	NA	NA	NA	15.6699	15.7219	15.7013	15.6247	15.7719	15.6577	15.6134	15.6958	NA	NA	NA	NA	NA	NA	NA	NA	NA	NA	NA	NA	NA	NA	NA	NA	PKA kinase substrate motif;PKC kinase substrate motif	+
P35611	Alpha-adducin	ADD1	S	12	0.980269	ADD1_S12___1	____MNGDSRAAVVTSPPPTTAPHKERYFDR	15.5287	15.6199	15.4484	15.5644	15.4013	15.5172	15.4957	15.5443	15.5305	15.5709	15.4816	15.3813	15.62	15.5056	15.5427	15.4873	15.6202	15.5068	15.5297	15.4636	15.5406	15.5019	15.5214	15.4356	15.4543	15.5468	15.3544	15.638	15.6116	15.4888	15.6597	15.3663	ERK1,2 kinase substrate motif;G protein-coupled receptor kinase 1 substrate motif;GSK-3, ERK1, ERK2, CDK5 substrate motif;Proline-directed kinase substrate motif;WW domain binding motif	+	+	molecular association, regulation	cytoskeletal reorganization	MYO10(INDUCES)		association with mitotic spindles
P35611	Alpha-adducin	ADD1	S	358	0.999957	ADD1_S358___1	LLNPEKYKAKSRSPGSPVGEGTGSPPKWQIG	15.932	15.8667	15.9409	15.8901	15.9544	15.8674	15.9065	15.9044	15.9056	15.955	16.0431	15.8189	16.1369	15.7448	15.7827	15.8756	15.7619	15.8843	15.8855	15.8739	15.9186	15.8722	16.19	15.876	15.7397	15.9553	15.8443	15.9163	16.2308	15.8354	15.8484	15.8923	ERK1,2 kinase substrate motif;GSK-3, ERK1, ERK2, CDK5 substrate motif;Proline-directed kinase substrate motif;WW domain binding motif	+
P35611	Alpha-adducin	ADD1	S	586	1	ADD1_S586___1	ELEEYRREVERKQKGSEENLDEAREQKEKSP	17.0696	16.8083	17.101	16.886	17.0656	16.8691	17.0801	16.845	16.9535	16.9855	17.0029	16.8827	17.1048	16.9407	16.9246	16.9299	NA	NA	NA	NA	NA	NA	NA	NA	17.0724	16.8275	16.8565	16.9065	17.4097	16.9262	16.9614	16.7643	Casein kinase II substrate motif;G protein-coupled receptor kinase 1 substrate motif;PKA kinase substrate motif;PKC kinase substrate motif	+
P35611	Alpha-adducin	ADD1	S	436	0.98624	ADD1_S436___1	FASDGDSGTCSPLRHSFQKQQREKTRWLNSG	14.8381	14.7317	14.7457	14.7002	14.7235	14.7684	14.7526	14.7512	14.7469	14.7405	14.6323	14.7114	14.7946	14.8778	14.8075	14.7005	14.9062	14.6379	14.8201	14.6812	14.7661	14.6768	14.8206	14.7025	14.564	14.8019	14.8021	14.8113	14.6759	14.5629	14.8422	14.9512	PKA kinase substrate motif;PKC kinase substrate motif	+
P35611	Alpha-adducin	ADD1	S	465	0.961021	ADD1_S465___1	SGRGDEASEEGQNGSSPKSKTKWTKEDGHRT	15.0676	15.1323	15.0822	15.1702	15.1051	15.0829	15.0659	15.0934	15.0902	15.1238	15.1901	15.0496	15.0944	15.0416	15.1375	15.0722	NA	NA	NA	NA	NA	NA	NA	NA	NA	NA	NA	NA	NA	NA	NA	NA	Casein kinase II substrate motif;ERK1,2 kinase substrate motif;Growth associated histone HI kinase substrate motif;GSK-3, ERK1, ERK2, CDK5 substrate motif;MDC1 BRCT domain binding motif;PKA kinase substrate motif;PKC kinase substrate motif;Plk1 PBD domain binding motif;Proline-directed kinase substrate motif;WW domain binding motif	+
P35611	Alpha-adducin	ADD1	S	464	0.822364	ADD1_S464___1	NSGRGDEASEEGQNGSSPKSKTKWTKEDGHR	15.3594	15.2916	15.3654	15.4432	15.3919	15.3031	15.3618	15.3712	15.3414	15.3558	15.4808	15.1976	15.4905	15.2732	15.365	15.3833	NA	NA	NA	NA	NA	NA	NA	NA	NA	NA	NA	NA	NA	NA	NA	NA	G protein-coupled receptor kinase 1 substrate motif;GSK3 kinase substrate motif	+
P35611	Alpha-adducin	ADD1	S	355	0.81904	ADD1_S355___1	NLVLLNPEKYKAKSRSPGSPVGEGTGSPPKW	NA	NA	NA	NA	NA	NA	NA	NA	NA	NA	NA	NA	NA	NA	NA	NA	NA	NA	NA	NA	NA	NA	NA	NA	NA	NA	NA	NA	NA	NA	NA	NA	Akt kinase substrate motif;Casein kinase II substrate motif;ERK1,2 kinase substrate motif;G protein-coupled receptor kinase 1 substrate motif;Growth associated histone HI kinase substrate motif;GSK-3, ERK1, ERK2, CDK5 substrate motif;PKA kinase substrate motif;PKC kinase substrate motif;Proline-directed kinase substrate motif;WW domain binding motif	+	+	molecular association, regulation	cytoskeletal reorganization	MYO10(INDUCES)		association with mitotic spindles
P35611	Alpha-adducin	ADD1	S	355	0.81904	ADD1_S355___2	NLVLLNPEKYKAKSRSPGSPVGEGTGSPPKW	NA	NA	NA	NA	NA	NA	NA	NA	15.2742	15.0933	15.014	14.8306	15.3018	15.1505	15.1753	14.94	14.4592	15.0237	15.2403	15.1096	15.0617	15.1406	15.2	15.5447	15.1672	14.8303	15.0635	14.948	15.8932	14.923	15.008	14.9467	Akt kinase substrate motif;Casein kinase II substrate motif;ERK1,2 kinase substrate motif;G protein-coupled receptor kinase 1 substrate motif;Growth associated histone HI kinase substrate motif;GSK-3, ERK1, ERK2, CDK5 substrate motif;PKA kinase substrate motif;PKC kinase substrate motif;Proline-directed kinase substrate motif;WW domain binding motif	+	+	molecular association, regulation	cytoskeletal reorganization	MYO10(INDUCES)		association with mitotic spindles
P35611	Alpha-adducin	ADD1	S	431	0.919851	ADD1_S431___1	VTGYSFASDGDSGTCSPLRHSFQKQQREKTR	NA	NA	NA	NA	NA	NA	NA	NA	14.3543	14.3873	14.3121	14.5975	14.2759	14.0015	14.3359	14.4054	14.4853	14.2547	14.3264	14.2798	14.3337	14.3319	14.4136	14.2445	NA	NA	NA	NA	NA	NA	NA	NA	Beta-TrCP1 domain binding motif;Cdc2 kinase substrate motif;CDK kinase substrate motif;CDK1,2,4,6 kinase substrate motif;ERK1,2 kinase substrate motif;GSK-3, ERK1, ERK2, CDK5 substrate motif;MAPKAPK2 kinase substrate motif;Proline-directed kinase substrate motif;WW domain binding motif	+
P35611	Alpha-adducin	ADD1	S	358	0.999957	ADD1_S358___2	LLNPEKYKAKSRSPGSPVGEGTGSPPKWQIG	NA	NA	NA	NA	NA	NA	NA	NA	15.2742	15.0933	15.014	14.8306	15.3018	15.1505	15.1753	14.94	14.4592	15.0237	15.2403	15.1096	15.0617	15.1406	15.2	15.5447	NA	NA	NA	NA	NA	NA	NA	NA	ERK1,2 kinase substrate motif;GSK-3, ERK1, ERK2, CDK5 substrate motif;Proline-directed kinase substrate motif;WW domain binding motif	+
P35611;P35612;Q9UEY8	Alpha-adducin;Beta-adducin;Gamma-adducin	ADD1;ADD2;ADD3	S	726	0.991884	ADD1_S726___1	PGKSPSKKKKKFRTPSFLKKSKKKSDS____;PSKSPSKKKKKFRTPSFLKKNKKKEKVEA__;PSKSPSKKKKKFRTPSFLKKSKKKEKVES__	NA	NA	NA	NA	NA	NA	NA	NA	11.3654	11.1511	11.2083	11.3814	11.3153	11.3322	11.443	11.2007	10.9301	10.8958	11.2066	11.3355	11.2566	11.3918	11.3757	12.0052	NA	NA	NA	NA	NA	NA	NA	NA	14-3-3 domain binding motif;Akt kinase substrate motif;AMP-activated protein kinase 2 substrate motif;Calmodulin-dependent protein kinase II substrate motif;DNA dependent Protein kinase substrate motif;MAPKAPK1 kinase substrate motif;PKA kinase substrate motif;PKC kinase substrate motif	+	+	intracellular localization;protein degradation; intracellular localization; phosphorylation	cell motility, induced; cytoskeletal reorganization;cytoskeletal reorganization
P35612	Beta-adducin	ADD2	S	600	0.999556	ADD2_S600___1	TAPEEPGSPAKSAPASPVQSPAKEAETKSPL	NA	NA	NA	NA	NA	NA	NA	NA	13.957	13.7777	13.9608	13.7764	14.1872	13.8215	13.959	13.8208	13.9268	13.9788	14.0486	13.9044	13.8865	13.7534	14.0084	13.7538	NA	NA	NA	NA	NA	NA	NA	NA	ERK1,2 kinase substrate motif;G protein-coupled receptor kinase 1 substrate motif;GSK3 kinase substrate motif;GSK-3, ERK1, ERK2, CDK5 substrate motif;MAPKAPK2 kinase substrate motif;Proline-directed kinase substrate motif;WW domain binding motif	+	+		cell growth, induced; cytoskeletal reorganization
P35612	Beta-adducin	ADD2	S	613	0.954985	ADD2_S613___1	PASPVQSPAKEAETKSPLVSPSKSLEEGTKK	NA	NA	NA	NA	NA	NA	NA	NA	15.0674	14.9811	14.8827	15.0075	15.2442	14.8145	14.9043	14.9344	14.9765	14.8839	15.1878	14.858	15.113	14.8634	15.1013	14.8522	NA	NA	NA	NA	NA	NA	NA	NA	Casein kinase I substrate motif;ERK1,2 kinase substrate motif;G protein-coupled receptor kinase 1 substrate motif;Growth associated histone HI kinase substrate motif;GSK3 kinase substrate motif;GSK-3, ERK1, ERK2, CDK5 substrate motif;Proline-directed kinase substrate motif;WW domain binding motif	+	+	phosphorylation	cell growth, induced; cytoskeletal reorganization
P35612	Beta-adducin	ADD2	S	592	1	ADD2_S592___1	LELDGEKETAPEEPGSPAKSAPASPVQSPAK	NA	NA	NA	NA	NA	NA	NA	NA	16.1108	16.2412	16.0145	16.0691	16.2802	16.1521	15.947	16.108	16.0921	16.1699	16.0921	16.1573	16.1565	16.2197	16.0728	15.9625	NA	NA	NA	NA	NA	NA	NA	NA	Casein kinase I substrate motif;Cdc2 kinase substrate motif;CDK kinase substrate motif;CDK1,2,4,6 kinase substrate motif;ERK1,2 kinase substrate motif;G protein-coupled receptor kinase 1 substrate motif;GSK3 kinase substrate motif;GSK-3, ERK1, ERK2, CDK5 substrate motif;Proline-directed kinase substrate motif;WW domain binding motif	+
P35612	Beta-adducin	ADD2	S	613	0.954985	ADD2_S613___2	PASPVQSPAKEAETKSPLVSPSKSLEEGTKK	NA	NA	NA	NA	NA	NA	NA	NA	17.1915	17.357	17.0658	17.0483	17.5246	16.9842	17.0545	16.9722	16.9175	16.9386	17.3424	17.1211	17.4162	17.1184	17.1388	17.2052	NA	NA	NA	NA	NA	NA	NA	NA	Casein kinase I substrate motif;ERK1,2 kinase substrate motif;G protein-coupled receptor kinase 1 substrate motif;Growth associated histone HI kinase substrate motif;GSK3 kinase substrate motif;GSK-3, ERK1, ERK2, CDK5 substrate motif;Proline-directed kinase substrate motif;WW domain binding motif	+	+	phosphorylation	cell growth, induced; cytoskeletal reorganization
P35612	Beta-adducin	ADD2	S	512	0.967604	ADD2_S512___1	EMRNKIREQNRQDVKSAGPQSQLLASVIAEK	NA	NA	NA	NA	NA	NA	NA	NA	12.5409	12.4528	12.4465	12.1242	12.8623	12.4824	12.8624	12.3343	12.3809	12.3638	12.6191	12.4575	12.4364	12.6889	12.2302	12.9288	NA	NA	NA	NA	NA	NA	NA	NA	Casein kinase I substrate motif
P35612	Beta-adducin	ADD2	S	596	1	ADD2_S596___2	GEKETAPEEPGSPAKSAPASPVQSPAKEAET	NA	NA	NA	NA	NA	NA	NA	NA	14.3168	14.4193	14.1395	14.1602	14.5035	14.2686	14.2549	14.1288	13.6961	13.9865	14.4444	14.3362	14.3307	14.3452	14.1952	14.8573	NA	NA	NA	NA	NA	NA	NA	NA	G protein-coupled receptor kinase 1 substrate motif;GSK3 kinase substrate motif;MAPKAPK2 kinase substrate motif	+
P35612	Beta-adducin	ADD2	S	600	0.999556	ADD2_S600___2	TAPEEPGSPAKSAPASPVQSPAKEAETKSPL	NA	NA	NA	NA	NA	NA	NA	NA	14.2985	14.3767	14.1973	14.1797	14.4685	14.2499	14.2626	14.1583	13.6961	13.9865	14.4444	14.3362	14.3307	14.3452	14.1952	14.8573	NA	NA	NA	NA	NA	NA	NA	NA	ERK1,2 kinase substrate motif;G protein-coupled receptor kinase 1 substrate motif;GSK3 kinase substrate motif;GSK-3, ERK1, ERK2, CDK5 substrate motif;MAPKAPK2 kinase substrate motif;Proline-directed kinase substrate motif;WW domain binding motif	+	+		cell growth, induced; cytoskeletal reorganization
P35612	Beta-adducin	ADD2	S	693	0.954845	ADD2_S693___1	DTSKDKTESVTSGPMSPEGSPSKSPSKKKKK	NA	NA	NA	NA	NA	NA	NA	NA	NA	NA	NA	NA	NA	NA	NA	NA	14.4785	14.4954	14.5687	14.6792	14.5096	14.5855	14.4174	14.7306	NA	NA	NA	NA	NA	NA	NA	NA	Casein kinase II substrate motif;ERK1,2 kinase substrate motif;G protein-coupled receptor kinase 1 substrate motif;GSK3 kinase substrate motif;GSK-3, ERK1, ERK2, CDK5 substrate motif;MAPKAPK2 kinase substrate motif;Proline-directed kinase substrate motif;WW domain binding motif	+	+	phosphorylation				CDK5 primes sites for phosphorylation by GSK3B
P35612	Beta-adducin	ADD2	S	617	0.978211	ADD2_S617___2	VQSPAKEAETKSPLVSPSKSLEEGTKKTETS	NA	NA	NA	NA	NA	NA	NA	NA	16.6006	16.7883	16.3981	16.3834	17.0004	16.449	16.3751	16.2196	16.2025	16.3345	16.7128	16.6003	16.6898	16.4792	16.521	16.6742	NA	NA	NA	NA	NA	NA	NA	NA	Casein kinase II substrate motif;Cdc2 kinase substrate motif;CDK kinase substrate motif;CDK1,2,4,6 kinase substrate motif;ERK1,2 kinase substrate motif;G protein-coupled receptor kinase 1 substrate motif;GSK3 kinase substrate motif;GSK-3, ERK1, ERK2, CDK5 substrate motif;MAPKAPK2 kinase substrate motif;Proline-directed kinase substrate motif;WW domain binding motif	+
P35612	Beta-adducin	ADD2	S	592	1	ADD2_S592___3	LELDGEKETAPEEPGSPAKSAPASPVQSPAK	NA	NA	NA	NA	NA	NA	NA	NA	16.8606	17.1289	16.8939	16.849	17.1481	16.8153	16.7453	16.7732	16.5878	16.7962	16.9966	17.0868	17.0682	16.8945	16.7308	17.0535	NA	NA	NA	NA	NA	NA	NA	NA	Casein kinase I substrate motif;Cdc2 kinase substrate motif;CDK kinase substrate motif;CDK1,2,4,6 kinase substrate motif;ERK1,2 kinase substrate motif;G protein-coupled receptor kinase 1 substrate motif;GSK3 kinase substrate motif;GSK-3, ERK1, ERK2, CDK5 substrate motif;Proline-directed kinase substrate motif;WW domain binding motif	+
P35612	Beta-adducin	ADD2	S	596	1	ADD2_S596___3	GEKETAPEEPGSPAKSAPASPVQSPAKEAET	NA	NA	NA	NA	NA	NA	NA	NA	16.8606	17.1289	16.8939	16.849	17.1481	16.8153	16.7453	16.7732	16.5878	16.7962	16.9966	17.0868	17.0682	16.8945	16.7308	17.0535	NA	NA	NA	NA	NA	NA	NA	NA	G protein-coupled receptor kinase 1 substrate motif;GSK3 kinase substrate motif;MAPKAPK2 kinase substrate motif	+
P35612	Beta-adducin	ADD2	S	600	0.999556	ADD2_S600___3	TAPEEPGSPAKSAPASPVQSPAKEAETKSPL	NA	NA	NA	NA	NA	NA	NA	NA	16.8606	17.1289	16.8939	16.849	17.1481	16.8153	16.7453	16.7732	16.5878	16.7962	16.9966	17.0868	17.0682	16.8945	16.7308	17.0535	NA	NA	NA	NA	NA	NA	NA	NA	ERK1,2 kinase substrate motif;G protein-coupled receptor kinase 1 substrate motif;GSK3 kinase substrate motif;GSK-3, ERK1, ERK2, CDK5 substrate motif;MAPKAPK2 kinase substrate motif;Proline-directed kinase substrate motif;WW domain binding motif	+	+		cell growth, induced; cytoskeletal reorganization
P35612	Beta-adducin	ADD2	S	693	0.954845	ADD2_S693___3	DTSKDKTESVTSGPMSPEGSPSKSPSKKKKK	NA	NA	NA	NA	NA	NA	NA	NA	13.8819	13.867	13.7307	13.638	14.214	13.7496	13.5825	13.5372	NA	NA	NA	NA	NA	NA	NA	NA	NA	NA	NA	NA	NA	NA	NA	NA	Casein kinase II substrate motif;ERK1,2 kinase substrate motif;G protein-coupled receptor kinase 1 substrate motif;GSK3 kinase substrate motif;GSK-3, ERK1, ERK2, CDK5 substrate motif;MAPKAPK2 kinase substrate motif;Proline-directed kinase substrate motif;WW domain binding motif	+	+	phosphorylation				CDK5 primes sites for phosphorylation by GSK3B
P35612	Beta-adducin	ADD2	S	697	0.985377	ADD2_S697___3	DKTESVTSGPMSPEGSPSKSPSKKKKKFRTP	NA	NA	NA	NA	NA	NA	NA	NA	13.8819	13.867	13.7307	13.638	14.214	13.7496	13.5825	13.5372	NA	NA	NA	NA	NA	NA	NA	NA	NA	NA	NA	NA	NA	NA	NA	NA	Casein kinase II substrate motif;Cdc2 kinase substrate motif;CDK kinase substrate motif;CDK1,2,4,6 kinase substrate motif;ERK1,2 kinase substrate motif;G protein-coupled receptor kinase 1 substrate motif;GSK3 kinase substrate motif;GSK-3, ERK1, ERK2, CDK5 substrate motif;MAPKAPK2 kinase substrate motif;Proline-directed kinase substrate motif;WW domain binding motif	+	+		cell growth, induced; cytoskeletal reorganization
P35612	Beta-adducin	ADD2	S	697	0.985377	ADD2_S697___1	DKTESVTSGPMSPEGSPSKSPSKKKKKFRTP	NA	NA	NA	NA	NA	NA	NA	NA	13.8262	14.2123	13.9623	13.7715	14.4478	13.8116	13.5935	13.7117	NA	NA	NA	NA	NA	NA	NA	NA	NA	NA	NA	NA	NA	NA	NA	NA	Casein kinase II substrate motif;Cdc2 kinase substrate motif;CDK kinase substrate motif;CDK1,2,4,6 kinase substrate motif;ERK1,2 kinase substrate motif;G protein-coupled receptor kinase 1 substrate motif;GSK3 kinase substrate motif;GSK-3, ERK1, ERK2, CDK5 substrate motif;MAPKAPK2 kinase substrate motif;Proline-directed kinase substrate motif;WW domain binding motif	+	+		cell growth, induced; cytoskeletal reorganization
P35612	Beta-adducin	ADD2	S	11	0.999342	ADD2_S11___1	_____MSEETVPEAASPPPPQGQPYFDRFSE	NA	NA	NA	NA	NA	NA	NA	NA	14.2793	14.2769	14.3274	14.4151	14.3516	14.3369	14.315	14.302	NA	NA	NA	NA	NA	NA	NA	NA	NA	NA	NA	NA	NA	NA	NA	NA	Casein kinase I substrate motif;ERK1,2 kinase substrate motif;G protein-coupled receptor kinase 1 substrate motif;GSK-3, ERK1, ERK2, CDK5 substrate motif;Proline-directed kinase substrate motif;WW domain binding motif	+
P35612	Beta-adducin	ADD2	S	604	0.999672	ADD2_S604___2	EPGSPAKSAPASPVQSPAKEAETKSPLVSPS	NA	NA	NA	NA	NA	NA	NA	NA	14.4137	14.4512	14.4293	14.3547	14.5558	14.3644	14.4195	14.3486	NA	NA	NA	NA	NA	NA	NA	NA	NA	NA	NA	NA	NA	NA	NA	NA	Cdc2 kinase substrate motif;CDK kinase substrate motif;CDK1,2,4,6 kinase substrate motif;ERK1,2 kinase substrate motif;GSK-3, ERK1, ERK2, CDK5 substrate motif;MAPKAPK2 kinase substrate motif;Proline-directed kinase substrate motif;WW domain binding motif	+
Q9UEY8	Gamma-adducin	ADD3	T	460	0.881774	ADD3_T460___1	TYMKVNVPEESRNGETSPRTKITWMKAEDSS	14.0528	14.036	14.1034	14.0345	14.0158	14.0443	14.025	13.9035	NA	NA	NA	NA	NA	NA	NA	NA	15.3869	13.5614	13.8042	14.0592	14.5665	13.9998	13.1246	13.7126	13.8393	14.1922	14.0236	14.1513	13.6378	13.9724	14.1089	14.2897	b-Adrenergic Receptor kinase substrate motif;G protein-coupled receptor kinase 1 substrate motif	+
Q9UEY8	Gamma-adducin	ADD3	S	461	0.986455	ADD3_S461___1	YMKVNVPEESRNGETSPRTKITWMKAEDSSK	NA	NA	NA	NA	NA	NA	NA	NA	NA	NA	NA	NA	NA	NA	NA	NA	NA	NA	NA	NA	NA	NA	NA	NA	14.9466	15.3184	15.1146	15.1249	15.0204	14.9778	15.1242	15.2519	Casein kinase II substrate motif;ERK1,2 kinase substrate motif;Growth associated histone HI kinase substrate motif;GSK-3, ERK1, ERK2, CDK5 substrate motif;PKA kinase substrate motif;PKC kinase substrate motif;Proline-directed kinase substrate motif;WW domain binding motif	+
Q9UEY8	Gamma-adducin	ADD3	S	681	0.977521	ADD3_S681___1	EKIEEVLSPEGSPSKSPSKKKKKFRTPSFLK	13.6611	13.5588	13.6463	13.8328	13.7036	13.6716	13.6743	13.6282	NA	NA	NA	NA	NA	NA	NA	NA	13.3156	13.6869	13.64	13.7627	13.691	13.7306	13.6382	13.9119	13.6919	13.4795	13.4271	13.5924	14.5296	13.5914	13.5784	13.4865	Casein kinase II substrate motif;Cdc2 kinase substrate motif;CDK kinase substrate motif;CDK1,2,4,6 kinase substrate motif;ERK1,2 kinase substrate motif;Growth associated histone HI kinase substrate motif;GSK-3, ERK1, ERK2, CDK5 substrate motif;MAPKAPK2 kinase substrate motif;Proline-directed kinase substrate motif;WW domain binding motif	+
Q9UEY8	Gamma-adducin	ADD3	S	677	0.993156	ADD3_S677___1	IKSPEKIEEVLSPEGSPSKSPSKKKKKFRTP	NA	NA	NA	NA	NA	NA	NA	NA	NA	NA	NA	NA	NA	NA	NA	NA	13.8525	14.0365	14.1408	14.2018	14.0859	14.157	14.0688	14.3245	NA	NA	NA	NA	NA	NA	NA	NA	Casein kinase II substrate motif;Cdc2 kinase substrate motif;CDK kinase substrate motif;CDK1,2,4,6 kinase substrate motif;ERK1,2 kinase substrate motif;G protein-coupled receptor kinase 1 substrate motif;GSK3 kinase substrate motif;GSK-3, ERK1, ERK2, CDK5 substrate motif;MAPKAPK2 kinase substrate motif;Proline-directed kinase substrate motif;WW domain binding motif	+
Q9UEY8	Gamma-adducin	ADD3	S	681	0.977521	ADD3_S681___2	EKIEEVLSPEGSPSKSPSKKKKKFRTPSFLK	12.3872	11.9947	12.6379	12.253	12.3273	12.1691	12.7016	12.0578	NA	NA	NA	NA	NA	NA	NA	NA	12.1069	12.0011	12.5782	12.3146	12.3735	11.9494	12.749	12.456	12.5933	12.0034	12.2343	12.1295	13.2678	12.0732	12.2681	11.9591	Casein kinase II substrate motif;Cdc2 kinase substrate motif;CDK kinase substrate motif;CDK1,2,4,6 kinase substrate motif;ERK1,2 kinase substrate motif;Growth associated histone HI kinase substrate motif;GSK-3, ERK1, ERK2, CDK5 substrate motif;MAPKAPK2 kinase substrate motif;Proline-directed kinase substrate motif;WW domain binding motif	+
Q9UEY8	Gamma-adducin	ADD3	S	677	0.993156	ADD3_S677___2	IKSPEKIEEVLSPEGSPSKSPSKKKKKFRTP	16.6825	16.4211	16.5082	16.5982	16.6867	16.3455	16.8675	16.2914	NA	NA	NA	NA	NA	NA	NA	NA	16.122	16.5595	16.5685	16.6202	16.6322	16.5858	16.6345	16.6784	16.7238	16.2647	16.4635	16.3504	17.4935	16.3578	16.5249	16.2225	Casein kinase II substrate motif;Cdc2 kinase substrate motif;CDK kinase substrate motif;CDK1,2,4,6 kinase substrate motif;ERK1,2 kinase substrate motif;G protein-coupled receptor kinase 1 substrate motif;GSK3 kinase substrate motif;GSK-3, ERK1, ERK2, CDK5 substrate motif;MAPKAPK2 kinase substrate motif;Proline-directed kinase substrate motif;WW domain binding motif	+
Q9UEY8	Gamma-adducin	ADD3	S	673	0.999998	ADD3_S673___2	IEITIKSPEKIEEVLSPEGSPSKSPSKKKKK	17.8358	17.488	17.8798	17.653	17.8188	17.5446	18.0515	17.4531	NA	NA	NA	NA	NA	NA	NA	NA	17.3042	17.6262	17.8018	17.7677	17.82	17.6851	17.8453	17.8744	17.8654	17.4119	17.5763	17.5393	18.7887	17.5142	17.7438	17.285	Casein kinase I substrate motif;Casein kinase II substrate motif;ERK1,2 kinase substrate motif;G protein-coupled receptor kinase 1 substrate motif;GSK3 kinase substrate motif;GSK-3, ERK1, ERK2, CDK5 substrate motif;Proline-directed kinase substrate motif;WW domain binding motif	+
Q9UEY8	Gamma-adducin	ADD3	S	673	0.999998	ADD3_S673___1	IEITIKSPEKIEEVLSPEGSPSKSPSKKKKK	NA	NA	NA	NA	NA	NA	NA	NA	NA	NA	NA	NA	NA	NA	NA	NA	15.2175	15.4824	15.4054	15.68	15.3746	15.5965	15.4642	15.7332	NA	NA	NA	NA	NA	NA	NA	NA	Casein kinase I substrate motif;Casein kinase II substrate motif;ERK1,2 kinase substrate motif;G protein-coupled receptor kinase 1 substrate motif;GSK3 kinase substrate motif;GSK-3, ERK1, ERK2, CDK5 substrate motif;Proline-directed kinase substrate motif;WW domain binding motif	+
Q9UEY8	Gamma-adducin	ADD3	S	673	0.999998	ADD3_S673___3	IEITIKSPEKIEEVLSPEGSPSKSPSKKKKK	10.8205	10.7687	10.7534	10.7224	10.875	10.5986	11.0791	10.6672	10.7334	10.6268	11.0669	10.8745	10.9863	10.6286	10.7405	10.6282	NA	NA	NA	NA	NA	NA	NA	NA	NA	NA	NA	NA	NA	NA	NA	NA	Casein kinase I substrate motif;Casein kinase II substrate motif;ERK1,2 kinase substrate motif;G protein-coupled receptor kinase 1 substrate motif;GSK3 kinase substrate motif;GSK-3, ERK1, ERK2, CDK5 substrate motif;Proline-directed kinase substrate motif;WW domain binding motif	+
Q9UEY8	Gamma-adducin	ADD3	S	677	0.993156	ADD3_S677___3	IKSPEKIEEVLSPEGSPSKSPSKKKKKFRTP	10.8205	10.7687	10.7534	10.7224	10.875	10.5986	11.0791	10.6672	10.7334	10.6268	11.0669	10.8745	10.9863	10.6286	10.7405	10.6282	NA	NA	NA	NA	NA	NA	NA	NA	NA	NA	NA	NA	NA	NA	NA	NA	Casein kinase II substrate motif;Cdc2 kinase substrate motif;CDK kinase substrate motif;CDK1,2,4,6 kinase substrate motif;ERK1,2 kinase substrate motif;G protein-coupled receptor kinase 1 substrate motif;GSK3 kinase substrate motif;GSK-3, ERK1, ERK2, CDK5 substrate motif;MAPKAPK2 kinase substrate motif;Proline-directed kinase substrate motif;WW domain binding motif	+
Q9UEY8	Gamma-adducin	ADD3	S	681	0.977521	ADD3_S681___3	EKIEEVLSPEGSPSKSPSKKKKKFRTPSFLK	10.8205	10.7687	10.7534	10.7224	10.875	10.5986	11.0791	10.6672	10.7334	10.6268	11.0669	10.8745	10.9863	10.6286	10.7405	10.6282	NA	NA	NA	NA	NA	NA	NA	NA	NA	NA	NA	NA	NA	NA	NA	NA	Casein kinase II substrate motif;Cdc2 kinase substrate motif;CDK kinase substrate motif;CDK1,2,4,6 kinase substrate motif;ERK1,2 kinase substrate motif;Growth associated histone HI kinase substrate motif;GSK-3, ERK1, ERK2, CDK5 substrate motif;MAPKAPK2 kinase substrate motif;Proline-directed kinase substrate motif;WW domain binding motif	+
Q9H2P0	Activity-dependent neuroprotector homeobox protein	ADNP	S	409	0.85597	ADNP_S409___1	LQSANASSLSSGQLKSPSLSQSQASRVLGQS	NA	NA	NA	NA	NA	NA	NA	NA	12.2378	12.1496	12.3232	12.2375	12.2949	12.2346	12.2697	12.3052	NA	NA	NA	NA	NA	NA	NA	NA	12.2073	12.3838	12.2954	12.2781	12.0206	12.2227	12.3471	12.2974	Casein kinase II substrate motif;ERK1,2 kinase substrate motif;G protein-coupled receptor kinase 1 substrate motif;Growth associated histone HI kinase substrate motif;GSK3 kinase substrate motif;GSK-3, ERK1, ERK2, CDK5 substrate motif;Proline-directed kinase substrate motif;WW domain binding motif	+
Q9H2P0	Activity-dependent neuroprotector homeobox protein	ADNP	S	805	0.994829	ADNP_S805___1	AASLWLWKSDIASHFSNKRKKCVRDCEKYKP	NA	NA	NA	NA	NA	NA	NA	NA	NA	NA	NA	NA	NA	NA	NA	NA	NA	NA	NA	NA	NA	NA	NA	NA	13.9806	13.863	13.7688	13.8274	14.0796	13.7858	13.8289	13.5888	PKA kinase substrate motif;PKC kinase substrate motif	+
Q9H2P0	Activity-dependent neuroprotector homeobox protein	ADNP	S	415	0.999875	ADNP_S415___1	SSLSSGQLKSPSLSQSQASRVLGQSSSKPAA	14.5645	14.758	14.5635	14.8474	14.6723	14.6866	14.9839	14.7872	14.6038	14.9352	14.6863	15.0471	14.5955	14.6455	14.6205	14.7294	14.8888	14.8844	14.6236	14.8332	14.7181	14.5873	14.7044	14.6235	14.744	14.8327	14.7694	14.7217	14.5459	14.7288	14.8032	14.7177	ATM kinase substrate motif;Casein kinase II substrate motif;DNA dependent Protein kinase substrate motif;MAPKAPK2 kinase substrate motif	+
Q9H2P0	Activity-dependent neuroprotector homeobox protein	ADNP	S	709	0.996362	ADNP_S709___1	QNGQDKTNAPSRLNQSPSLAPVKRTYEQMEF	14.8238	15.0643	14.8903	15.0007	14.9304	15.0743	14.8934	14.9844	14.7626	15.1997	14.9495	15.0022	14.8527	15.0787	14.7634	15.0528	14.6419	15.1286	14.9168	14.9873	14.8032	15.1189	15.0794	14.9856	14.9364	15.0478	14.7881	15.0215	14.6635	15.2632	14.8864	15.0546	Casein kinase II substrate motif;ERK1,2 kinase substrate motif;G protein-coupled receptor kinase 1 substrate motif;GSK-3, ERK1, ERK2, CDK5 substrate motif;Proline-directed kinase substrate motif;WW domain binding motif	+
Q9H2P0	Activity-dependent neuroprotector homeobox protein	ADNP	S	953	1	ADNP_S953___2	TIHLTEEPTKLMHNASDSEVDQDDVVEWKDG	NA	NA	NA	NA	NA	NA	NA	NA	16.0273	16.159	15.9495	16.1497	16.3099	16.0975	16.194	15.9793	16.0044	16.0451	16.1388	16.0776	16.1379	16.0874	16.1821	16.1931	16.4198	15.806	15.9997	15.9754	17.0211	15.9298	15.9834	15.7311	AMP-activated protein kinase substrate motif;Casein kinase II substrate motif;HMGCoA Reductase kinase substrate motif	+
Q9H2P0	Activity-dependent neuroprotector homeobox protein	ADNP	S	955	1	ADNP_S955___2	HLTEEPTKLMHNASDSEVDQDDVVEWKDGAS	NA	NA	NA	NA	NA	NA	NA	NA	16.0273	16.159	15.9495	16.1497	16.3099	16.0975	16.194	15.9793	16.0044	16.0451	16.1388	16.0776	16.1379	16.0874	16.1821	16.1931	16.4198	15.806	15.9997	15.9754	17.0211	15.9298	15.9834	15.7311	b-Adrenergic Receptor kinase substrate motif;Casein kinase II substrate motif;G protein-coupled receptor kinase 1 substrate motif;Pyruvate dehydrogenase kinase substrate motif	+
Q9H2P0	Activity-dependent neuroprotector homeobox protein	ADNP	S	921	0.999997	ADNP_S921___1	DNPEEHVLKVIPEDASESEEKLDQKEDGSKY	NA	NA	NA	NA	NA	NA	NA	NA	17.1947	17.3822	17.1699	17.0901	17.4635	17.1877	17.2285	17.2369	16.8824	17.1289	17.2552	17.3736	17.3387	17.3153	17.0455	17.6139	17.3009	17.0414	17.0922	17.2714	18.0512	17.135	17.1189	16.9427	Casein kinase I substrate motif;Casein kinase II substrate motif;G protein-coupled receptor kinase 1 substrate motif	+
Q9H2P0	Activity-dependent neuroprotector homeobox protein	ADNP	S	802	0.848458	ADNP_S802___1	EKLAASLWLWKSDIASHFSNKRKKCVRDCEK	NA	NA	NA	NA	NA	NA	NA	NA	NA	NA	NA	NA	NA	NA	NA	NA	13.4621	13.6693	13.8124	13.7733	13.8884	13.7895	13.6412	14.0151	NA	NA	NA	NA	NA	NA	NA	NA	Casein kinase I substrate motif;Casein kinase II substrate motif;MAPKAPK2 kinase substrate motif
Q9H2P0	Activity-dependent neuroprotector homeobox protein	ADNP	S	98	1	ADNP_S98___1	SKFFSAYKSHFRNVHSEDFENRILLNCPYCT	NA	NA	NA	NA	NA	NA	NA	NA	13.8541	13.9616	13.7517	13.8905	13.9242	13.9693	13.8087	13.9894	NA	NA	NA	NA	NA	NA	NA	NA	NA	NA	NA	NA	NA	NA	NA	NA	G protein-coupled receptor kinase 1 substrate motif	+
P25098	Beta-adrenergic receptor kinase 1	ADRBK1	S	670	0.999998	ADRBK1_S670___1	QQLVQRVPKMKNKPRSPVVELSKVPLVQRGS	14.7583	14.8082	14.716	14.8504	14.6906	14.7553	14.6999	14.8189	14.6575	14.871	14.6085	14.9103	14.7886	14.8103	14.6298	14.8217	14.4432	14.6529	14.7526	14.8814	14.7904	14.8092	14.7145	15.0536	14.8411	14.5689	14.5477	14.7148	15.6948	14.5381	14.6521	14.5402	ERK1,2 kinase substrate motif;Growth associated histone HI kinase substrate motif;GSK-3, ERK1, ERK2, CDK5 substrate motif;PKA kinase substrate motif;PKC kinase substrate motif;Proline-directed kinase substrate motif;WW domain binding motif	+	+	protein degradation; molecular association, regulation	cell cycle regulation; cell growth, altered	PIN1(INDUCES)
P25098	Beta-adrenergic receptor kinase 1	ADRBK1	S	685	1	ADRBK1_S685___1	SPVVELSKVPLVQRGSANGL___________	15.0299	15.1751	15.0799	15.2979	15.1281	15.0948	14.9705	15.2671	15.139	15.1937	15.074	15.078	15.1687	15.1219	15.0892	15.1789	NA	NA	NA	NA	NA	NA	NA	NA	15.0438	14.9067	15.1594	15.0192	15.4967	15.0271	15.289	15.1014	AMP-activated protein kinase substrate motif;PKA kinase substrate motif;PKC kinase substrate motif	+	+	molecular association, regulation		G-alpha(q)(INDUCES)
P30566	Adenylosuccinate lyase	ADSL	S	9	0.999992	ADSL_S9___1	_______MAAGGDHGSPDSYRSPLASRYASP	15.2691	15.0964	15.3253	15.0188	15.3273	15.0697	15.3004	15.2992	15.2371	15.2345	15.2549	15.1552	15.2964	15.1363	15.209	15.1827	14.9468	15.2428	15.3334	15.1337	15.3022	15.1036	15.4122	15.2313	15.2324	15.2194	15.4968	15.1762	14.5984	15.3755	15.2448	15.3625	Casein kinase I substrate motif;Casein kinase II substrate motif;ERK1,2 kinase substrate motif;GSK-3, ERK1, ERK2, CDK5 substrate motif;Proline-directed kinase substrate motif;WW domain binding motif	+
Q8IUX7	Adipocyte enhancer-binding protein 1	AEBP1	T	426	1	AEBP1_T426___3	EDDARTQWIEVDTRRTTRFTGVITQGRDSSI	NA	NA	NA	NA	NA	NA	NA	NA	10.9765	11.4573	11.6649	11.3006	11.3217	11.5829	11.7464	11.6898	NA	NA	NA	NA	NA	NA	NA	NA	10.7809	NA	10.9057	11.9407	11.5821	11.7476	10.6186	12.697	G protein-coupled receptor kinase 1 substrate motif;PKA kinase substrate motif;PKC kinase substrate motif
Q8IUX7	Adipocyte enhancer-binding protein 1	AEBP1	T	427	1	AEBP1_T427___3	DDARTQWIEVDTRRTTRFTGVITQGRDSSIH	NA	NA	NA	NA	NA	NA	NA	NA	10.9765	11.4573	11.6649	11.3006	11.3217	11.5829	11.7464	11.6898	NA	NA	NA	NA	NA	NA	NA	NA	10.7809	NA	10.9057	11.9407	11.5821	11.7476	10.6186	12.697	Calmodulin-dependent protein kinase II substrate motif;PAK2 kinase substrate motif;PKA kinase substrate motif;PKC kinase substrate motif
Q8IUX7	Adipocyte enhancer-binding protein 1	AEBP1	T	430	1	AEBP1_T430___3	RTQWIEVDTRRTTRFTGVITQGRDSSIHDDF	NA	NA	NA	NA	NA	NA	NA	NA	10.9765	11.4573	11.6649	11.3006	11.3217	11.5829	11.7464	11.6898	NA	NA	NA	NA	NA	NA	NA	NA	10.7809	NA	10.9057	11.9407	11.5821	11.7476	10.6186	12.697	G protein-coupled receptor kinase 1 substrate motif;PKA kinase substrate motif;PKC kinase substrate motif
Q8IUX7	Adipocyte enhancer-binding protein 1	AEBP1	T	434	1	AEBP1_T434___3	IEVDTRRTTRFTGVITQGRDSSIHDDFVTTF	NA	NA	NA	NA	NA	NA	NA	NA	10.9765	11.4573	11.6649	11.3006	11.3217	11.5829	11.7464	11.6898	NA	NA	NA	NA	NA	NA	NA	NA	10.7809	NA	10.9057	11.9407	11.5821	11.7476	10.6186	12.697
Q6ZN18	Zinc finger protein AEBP2	AEBP2	S	206	0.999903	AEBP2_S206___1	TGGGGSSATSGGRRGSLEMSSDGEPLSRMDS	NA	NA	NA	NA	NA	NA	NA	NA	12.6414	12.5144	12.642	12.6573	12.6199	12.7547	12.6805	12.804	NA	NA	NA	NA	NA	NA	NA	NA	12.7784	12.6811	12.6731	12.7066	12.5817	12.6347	12.6752	12.5835	14-3-3 domain binding motif;Aurora-A kinase substrate motif;Calmodulin-dependent protein kinase II substrate motif;Casein kinase II substrate motif;G protein-coupled receptor kinase 1 substrate motif;GSK3 kinase substrate motif;PAK2 kinase substrate motif;Phosphorylase kinase substrate motif;PKA kinase substrate motif;PKC epsilon kinase substrate motif;PKC kinase substrate motif	+
Q6ZN18	Zinc finger protein AEBP2	AEBP2	S	141	0.999113	AEBP2_S141___1	VGSSGGSSSDETRSLSPGAASSSSGDGDGKE	NA	NA	NA	NA	NA	NA	NA	NA	13.782	13.7784	13.9065	14.2439	13.4639	13.8599	14.0954	14.1899	14.1137	13.8894	13.845	13.9732	13.8144	13.7947	13.9168	13.9729	13.7444	14.3273	13.8456	13.927	13.0361	14.3218	13.829	14.2888	14-3-3 domain binding motif;Calmodulin-dependent protein kinase II substrate motif;ERK1,2 kinase substrate motif;G protein-coupled receptor kinase 1 substrate motif;GSK-3, ERK1, ERK2, CDK5 substrate motif;PKA kinase substrate motif;PKC kinase substrate motif;Proline-directed kinase substrate motif;WW domain binding motif	+
Q6ZN18	Zinc finger protein AEBP2	AEBP2	S	24	0.977152	AEBP2_S24___1	ADLEELSRLSPLPPGSPGSAARGRAEPPEEE	NA	NA	NA	NA	NA	NA	NA	NA	NA	NA	NA	NA	NA	NA	NA	NA	NA	NA	NA	NA	NA	NA	NA	NA	12.2765	12.8169	12.579	12.7214	11.7033	12.6197	12.5888	13.0118	Casein kinase II substrate motif;ERK1,2 kinase substrate motif;G protein-coupled receptor kinase 1 substrate motif;GSK-3, ERK1, ERK2, CDK5 substrate motif;Proline-directed kinase substrate motif;WW domain binding motif	+
Q6ZN18	Zinc finger protein AEBP2	AEBP2	S	24	0.977152	AEBP2_S24___2	ADLEELSRLSPLPPGSPGSAARGRAEPPEEE	14.383	14.1238	14.3307	14.2661	14.3669	14.2964	14.414	14.3274	14.3597	14.2213	14.2876	14.2214	14.3454	14.4051	14.3791	14.2887	14.5075	14.1574	14.2779	14.2373	14.4677	14.3774	14.2945	14.1885	14.2691	14.3068	14.263	14.2705	14.3461	14.4004	14.3347	14.3177	Casein kinase II substrate motif;ERK1,2 kinase substrate motif;G protein-coupled receptor kinase 1 substrate motif;GSK-3, ERK1, ERK2, CDK5 substrate motif;Proline-directed kinase substrate motif;WW domain binding motif	+
Q6ZN18	Zinc finger protein AEBP2	AEBP2	T	6	0.999722	AEBP2_T6___2	__________MAAAITDMADLEELSRLSPLP	14.369	14.1055	14.2714	14.2385	14.3833	14.3009	14.4309	14.4088	NA	NA	NA	NA	NA	NA	NA	NA	14.5075	14.1574	14.2779	14.2373	14.4677	14.3774	14.2945	14.1885	14.2691	14.3068	14.263	14.2705	14.3461	14.4004	14.3347	14.3177
Q6ZN18	Zinc finger protein AEBP2	AEBP2	S	371	0.924313	AEBP2_S371___1	QNSSKVSSQPKAKEESPSKAGMNKRRKLKNK	14.7833	15.5071	14.7319	15.3744	14.8244	15.2942	14.6686	15.1862	15.0163	15.6313	14.6821	14.9079	15.2124	15.4602	14.4997	14.9603	14.7895	15.2738	14.7313	15.2049	14.9394	15.3032	14.8776	15.2505	15.1316	15.1508	14.8466	14.9828	15.4877	15.0558	14.9724	14.7424	b-Adrenergic Receptor kinase substrate motif;Casein kinase II substrate motif;Cdc2 kinase substrate motif;CDK kinase substrate motif;CDK1,2,4,6 kinase substrate motif;ERK1,2 kinase substrate motif;G protein-coupled receptor kinase 1 substrate motif;GSK-3, ERK1, ERK2, CDK5 substrate motif;PKA kinase substrate motif;PKC kinase substrate motif;Proline-directed kinase substrate motif;WW domain bindin…	+
Q6ZN18	Zinc finger protein AEBP2	AEBP2	S	206	0.999903	AEBP2_S206___2	TGGGGSSATSGGRRGSLEMSSDGEPLSRMDS	NA	NA	NA	NA	NA	NA	NA	NA	12.3476	12.2794	12.3993	12.2777	12.2861	12.2603	12.249	12.2953	NA	NA	NA	NA	NA	NA	NA	NA	NA	NA	NA	NA	NA	NA	NA	NA	14-3-3 domain binding motif;Aurora-A kinase substrate motif;Calmodulin-dependent protein kinase II substrate motif;Casein kinase II substrate motif;G protein-coupled receptor kinase 1 substrate motif;GSK3 kinase substrate motif;PAK2 kinase substrate motif;Phosphorylase kinase substrate motif;PKA kinase substrate motif;PKC epsilon kinase substrate motif;PKC kinase substrate motif	+
Q6ZN18	Zinc finger protein AEBP2	AEBP2	S	18	0.797265	AEBP2_S18___2	AAITDMADLEELSRLSPLPPGSPGSAARGRA	NA	NA	NA	NA	NA	NA	NA	NA	14.4888	14.3503	14.4166	14.3504	14.4745	14.5342	14.5082	14.4178	NA	NA	NA	NA	NA	NA	NA	NA	NA	NA	NA	NA	NA	NA	NA	NA	ERK1,2 kinase substrate motif;G protein-coupled receptor kinase 1 substrate motif;GSK-3, ERK1, ERK2, CDK5 substrate motif;PKA kinase substrate motif;PKC kinase substrate motif;Proline-directed kinase substrate motif;WW domain binding motif	+
Q08117	Amino-terminal enhancer of split	AES	S	196	1	AES_S196___1	NGHDGDTHQEDDGEKSD______________	13.1467	12.881	13.1781	13.1585	13.0914	12.9341	13.0715	12.9866	13.1086	13.0188	13.1906	12.9307	12.9694	13.038	13.0193	13.1726	NA	NA	NA	NA	NA	NA	NA	NA	NA	NA	NA	NA	NA	NA	NA	NA		+
Q8N556	Actin filament-associated protein 1	AFAP1	S	668	1	AFAP1_S668___1	LGLAIEPKSGTSSPQSPVFRHRTLENSPISS	NA	NA	NA	NA	NA	NA	NA	NA	12.6964	12.595	12.5645	12.6639	12.8635	12.6429	12.6578	12.5879	NA	NA	NA	NA	NA	NA	NA	NA	NA	NA	NA	NA	NA	NA	NA	NA	ERK1,2 kinase substrate motif;GSK-3, ERK1, ERK2, CDK5 substrate motif;MAPKAPK2 kinase substrate motif;Proline-directed kinase substrate motif;WW domain binding motif	+
Q8N556	Actin filament-associated protein 1	AFAP1	S	342	0.881259	AFAP1_S342___2	IISLGKKKPSTDEQTSSAEEDVPTCGYLNVL	NA	NA	NA	NA	NA	NA	NA	NA	12.0169	12.1544	12.1703	12.0714	12.1539	12.0585	12.2978	12.027	NA	NA	NA	NA	NA	NA	NA	NA	NA	NA	NA	NA	NA	NA	NA	NA	Casein kinase I substrate motif;Casein kinase II substrate motif	+
Q8N556	Actin filament-associated protein 1	AFAP1	S	343	0.974945	AFAP1_S343___2	ISLGKKKPSTDEQTSSAEEDVPTCGYLNVLS	NA	NA	NA	NA	NA	NA	NA	NA	12.0169	12.1544	12.1703	12.0714	12.1539	12.0585	12.2978	12.027	NA	NA	NA	NA	NA	NA	NA	NA	NA	NA	NA	NA	NA	NA	NA	NA	Casein kinase II substrate motif;MDC1 BRCT domain binding motif;Plk1 PBD domain binding motif	+
Q8N556	Actin filament-associated protein 1	AFAP1	S	548	0.998958	AFAP1_S548___1	QPKKADPAAVVKRTGSNAAQYKYGKNRVEAD	NA	NA	NA	NA	NA	NA	NA	NA	13.466	13.533	13.4632	13.4954	13.5003	13.4691	13.3753	13.3739	NA	NA	NA	NA	NA	NA	NA	NA	NA	NA	NA	NA	NA	NA	NA	NA	14-3-3 domain binding motif;Calmodulin-dependent protein kinase II substrate motif;Calmodulin-dependent protein kinase IV substrate motif;Chk1 kinase substrate motif;PKA kinase substrate motif;PKC kinase substrate motif	+
Q8N4X5	Actin filament-associated protein 1-like 2	AFAP1L2	S	651	0.898256	AFAP1L2_S651___1	PPGASPPVKDRLRVTSAEIKLGKNRTEAEVK	NA	NA	NA	NA	NA	NA	NA	NA	NA	NA	NA	NA	NA	NA	NA	NA	NA	NA	NA	NA	NA	NA	NA	NA	NA	NA	NA	NA	NA	NA	NA	NA	14-3-3 domain binding motif;Akt kinase substrate motif;AMP-activated protein kinase 2 substrate motif;Calmodulin-dependent protein kinase II substrate motif;Casein kinase II substrate motif;MAPKAPK1 kinase substrate motif;PKA kinase substrate motif;PKC kinase substrate motif	+
Q8N4X5	Actin filament-associated protein 1-like 2	AFAP1L2	S	344	0.929393	AFAP1L2_S344___1	AGLKLSNLMNLGRKKSTSLEPVERSLETSSY	NA	NA	NA	NA	NA	NA	NA	NA	NA	NA	NA	NA	NA	NA	NA	NA	NA	NA	NA	NA	NA	NA	NA	NA	NA	NA	NA	NA	NA	NA	NA	NA	14-3-3 domain binding motif;Calmodulin-dependent protein kinase II substrate motif;Calmodulin-dependent protein kinase IV substrate motif;Casein kinase II substrate motif;Chk1 kinase substrate motif;PKA kinase substrate motif;PKC epsilon kinase substrate motif;PKC kinase substrate motif	+
P51825	AF4/FMR2 family member 1	AFF1	S	245	0.999542	AFF1_S245___1	VHGSSNNSKGYCPAKSPKDLAVKVHDKETPQ	14.8594	14.7727	14.9681	14.8211	14.9025	14.7198	15.0066	14.7052	NA	NA	NA	NA	NA	NA	NA	NA	14.8383	14.8182	14.7784	14.6866	15.1532	14.8766	14.9561	14.648	NA	NA	NA	NA	NA	NA	NA	NA	Casein kinase II substrate motif;ERK1,2 kinase substrate motif;Growth associated histone HI kinase substrate motif;GSK-3, ERK1, ERK2, CDK5 substrate motif;PKA kinase substrate motif;PKC kinase substrate motif;Proline-directed kinase substrate motif;Pyruvate dehydrogenase kinase substrate motif;WW domain binding motif	+
P51825	AF4/FMR2 family member 1	AFF1	S	206	0.99849	AFF1_S206___2	DSAPERELSPLISLPSPVPPLSPIHSNQQTL	NA	NA	NA	NA	NA	NA	NA	NA	NA	NA	NA	NA	NA	NA	NA	NA	NA	NA	NA	NA	NA	NA	NA	NA	NA	NA	NA	NA	NA	NA	NA	NA	DNA dependent Protein kinase substrate motif;ERK1,2 kinase substrate motif;G protein-coupled receptor kinase 1 substrate motif;GSK-3, ERK1, ERK2, CDK5 substrate motif;Proline-directed kinase substrate motif;WW domain binding motif	+
P51825	AF4/FMR2 family member 1	AFF1	S	212	0.999442	AFF1_S212___2	ELSPLISLPSPVPPLSPIHSNQQTLPRTQGS	NA	NA	NA	NA	NA	NA	NA	NA	NA	NA	NA	NA	NA	NA	NA	NA	NA	NA	NA	NA	NA	NA	NA	NA	NA	NA	NA	NA	NA	NA	NA	NA	CDK4 kinase substrate motif;ERK1,2 kinase substrate motif;G protein-coupled receptor kinase 1 substrate motif;GSK3 kinase substrate motif;GSK-3, ERK1, ERK2, CDK5 substrate motif;Proline-directed kinase substrate motif;WW domain binding motif	+
P51825	AF4/FMR2 family member 1	AFF1	S	588	0.98501	AFF1_S588___1	APPEAPHPGKRSCQKSPAQQEPPQRQTVGTK	15.0677	14.8964	15.1208	14.9709	15.1094	14.9673	15.0781	15.0396	15.0456	15.0861	15.0525	14.9504	15.0508	14.9513	15.0843	15.0293	15.2286	15.1177	15.0653	14.7862	14.9099	14.9834	15.339	14.8202	15.0652	15.0415	14.9888	15.0263	14.8943	15.1475	14.9938	15.0929	ERK1,2 kinase substrate motif;Growth associated histone HI kinase substrate motif;GSK-3, ERK1, ERK2, CDK5 substrate motif;MAPKAPK2 kinase substrate motif;Proline-directed kinase substrate motif;WW domain binding motif	+
P51825	AF4/FMR2 family member 1	AFF1	S	206	0.99849	AFF1_S206___3	DSAPERELSPLISLPSPVPPLSPIHSNQQTL	NA	NA	NA	NA	NA	NA	NA	NA	11.034	10.9081	10.8435	10.5422	10.7586	11.0222	10.6734	10.7334	NA	NA	NA	NA	NA	NA	NA	NA	NA	NA	NA	NA	NA	NA	NA	NA	DNA dependent Protein kinase substrate motif;ERK1,2 kinase substrate motif;G protein-coupled receptor kinase 1 substrate motif;GSK-3, ERK1, ERK2, CDK5 substrate motif;Proline-directed kinase substrate motif;WW domain binding motif	+
P51825	AF4/FMR2 family member 1	AFF1	S	212	0.999442	AFF1_S212___3	ELSPLISLPSPVPPLSPIHSNQQTLPRTQGS	NA	NA	NA	NA	NA	NA	NA	NA	11.034	10.9081	10.8435	10.5422	10.7586	11.0222	10.6734	10.7334	NA	NA	NA	NA	NA	NA	NA	NA	NA	NA	NA	NA	NA	NA	NA	NA	CDK4 kinase substrate motif;ERK1,2 kinase substrate motif;G protein-coupled receptor kinase 1 substrate motif;GSK3 kinase substrate motif;GSK-3, ERK1, ERK2, CDK5 substrate motif;Proline-directed kinase substrate motif;WW domain binding motif	+
P51825	AF4/FMR2 family member 1	AFF1	S	212	0.999442	AFF1_S212___1	ELSPLISLPSPVPPLSPIHSNQQTLPRTQGS	NA	NA	NA	NA	NA	NA	NA	NA	11.0975	11.0942	11.3094	10.9996	11.1772	11.274	10.993	11.2345	NA	NA	NA	NA	NA	NA	NA	NA	NA	NA	NA	NA	NA	NA	NA	NA	CDK4 kinase substrate motif;ERK1,2 kinase substrate motif;G protein-coupled receptor kinase 1 substrate motif;GSK3 kinase substrate motif;GSK-3, ERK1, ERK2, CDK5 substrate motif;Proline-directed kinase substrate motif;WW domain binding motif	+
P51816	AF4/FMR2 family member 2	AFF2	S	931	1	AFF2_S931___1	PLSPLPEDPPRRRNVSGNNGPFGQDKNIAMT	NA	NA	NA	NA	NA	NA	NA	NA	NA	NA	NA	NA	NA	NA	NA	NA	13.5491	13.6702	13.9163	14.071	13.84	13.7393	13.8107	14.1683	13.7576	13.9211	13.8153	14.0702	13.7138	13.765	13.9987	13.7232	14-3-3 domain binding motif;Akt kinase substrate motif;Calmodulin-dependent protein kinase II substrate motif;MAPKAPK1 kinase substrate motif;PKA kinase substrate motif;PKC kinase substrate motif;ZIP kinase substrate motif	+
P51826	AF4/FMR2 family member 3	AFF3	S	881	0.997528	AFF3_S881___1	AIPINKNEKMLRSPISPLSDASKHKYTSEDL	NA	NA	NA	NA	NA	NA	NA	NA	14.4174	14.4166	14.5061	14.423	14.6913	14.489	14.7442	14.3331	14.5335	14.5265	14.564	14.4151	14.4586	14.3619	14.8023	14.3586	NA	NA	NA	NA	NA	NA	NA	NA	Casein kinase II substrate motif;ERK1,2 kinase substrate motif;GSK-3, ERK1, ERK2, CDK5 substrate motif;Proline-directed kinase substrate motif;WW domain binding motif	+
P51826	AF4/FMR2 family member 3	AFF3	S	881	0.997528	AFF3_S881___2	AIPINKNEKMLRSPISPLSDASKHKYTSEDL	NA	NA	NA	NA	NA	NA	NA	NA	13.0939	12.8233	13.1968	12.9006	13.1608	12.9666	12.9728	12.9012	NA	NA	NA	NA	NA	NA	NA	NA	NA	NA	NA	NA	NA	NA	NA	NA	Casein kinase II substrate motif;ERK1,2 kinase substrate motif;GSK-3, ERK1, ERK2, CDK5 substrate motif;Proline-directed kinase substrate motif;WW domain binding motif	+
Q9UHB7	AF4/FMR2 family member 4	AFF4	S	836	0.995222	AFF4_S836___1	SKDPKTEHGSRKRTISQSSSLKSSSNSNKET	15.248	15.5293	15.2495	15.4853	15.311	15.475	15.1359	15.3805	15.3242	15.3984	15.2233	15.3444	15.3478	15.4007	15.3849	15.3909	15.1958	15.522	15.1368	15.4843	15.2765	15.528	15.2731	15.3981	15.2799	15.4804	15.1562	15.4251	15.4506	15.4775	15.2024	15.3425	14-3-3 domain binding motif;Akt kinase substrate motif;ATM kinase substrate motif;Calmodulin-dependent protein kinase II substrate motif;Casein kinase II substrate motif;DNA dependent Protein kinase substrate motif;G protein-coupled receptor kinase 1 substrate motif;GSK3 kinase substrate motif;MAPKAPK1 kinase substrate motif;PKA kinase substrate motif;PKC kinase substrate motif	+
Q9UHB7	AF4/FMR2 family member 4	AFF4	S	549	0.999943	AFF4_S549___1	KTIQKGSESGRGRQKSPAQSDSTTQRRTVGK	15.7957	15.8356	15.8318	15.6236	15.8221	15.8106	15.7154	15.71	15.9134	15.6282	15.8286	15.6494	15.7817	15.7232	15.9137	15.7065	15.8005	15.7855	15.7785	15.6906	15.6693	15.7065	16.0507	15.663	15.7432	15.8619	15.8689	15.6978	15.582	15.7542	15.7684	15.8683	14-3-3 domain binding motif;Akt kinase substrate motif;Calmodulin-dependent protein kinase II substrate motif;ERK1,2 kinase substrate motif;G protein-coupled receptor kinase 1 substrate motif;Growth associated histone HI kinase substrate motif;GSK3 kinase substrate motif;GSK-3, ERK1, ERK2, CDK5 substrate motif;MAPKAPK1 kinase substrate motif;PKA kinase substrate motif;PKC kinase substrate motif;P…	+
Q9UHB7	AF4/FMR2 family member 4	AFF4	S	620	0.909068	AFF4_S620___1	TKGSRKPNIKKESKSSPRPTAEKKKYKSTSK	NA	NA	NA	NA	NA	NA	NA	NA	NA	NA	NA	NA	NA	NA	NA	NA	NA	NA	NA	NA	NA	NA	NA	NA	14.1903	14.0143	14.1734	14.0583	14.9024	14.0805	14.1281	13.9577	ERK1,2 kinase substrate motif;G protein-coupled receptor kinase 1 substrate motif;Growth associated histone HI kinase substrate motif;GSK-3, ERK1, ERK2, CDK5 substrate motif;MDC1 BRCT domain binding motif;PKA kinase substrate motif;PKC kinase substrate motif;Plk1 PBD domain binding motif;Proline-directed kinase substrate motif;WW domain binding motif	+
Q9UHB7	AF4/FMR2 family member 4	AFF4	S	1043	1	AFF4_S1043___1	LTEHLKNSYNNSQAPSPGLGSKAVGMPSPVS	15.6271	15.6446	15.5415	15.7371	15.4865	15.6101	15.4516	15.7257	15.5713	15.5461	15.619	15.7044	15.5371	15.4976	15.614	15.7346	15.6698	15.7138	15.4905	15.5698	15.6805	15.484	15.8523	15.3635	15.4848	15.7268	15.5791	15.703	15.3868	15.5857	15.6513	15.7066	DNA dependent Protein kinase substrate motif;ERK1,2 kinase substrate motif;GSK-3, ERK1, ERK2, CDK5 substrate motif;MAPKAPK2 kinase substrate motif;Proline-directed kinase substrate motif;WW domain binding motif	+
Q9UHB7	AF4/FMR2 family member 4	AFF4	S	180	0.965184	AFF4_S180___1	KKGQHGSEHSKSRSSSPGKPQAVSSLNSSHS	13.4004	13.3774	13.3114	13.2847	13.385	13.341	13.146	13.4207	13.4304	13.1608	13.3784	13.2479	13.2807	13.3436	13.4552	13.3696	NA	NA	NA	NA	NA	NA	NA	NA	NA	NA	NA	NA	NA	NA	NA	NA	14-3-3 domain binding motif;Akt kinase substrate motif;Calmodulin-dependent protein kinase II substrate motif;Cdc2 kinase substrate motif;CDK kinase substrate motif;CDK1,2,4,6 kinase substrate motif;ERK1,2 kinase substrate motif;G protein-coupled receptor kinase 1 substrate motif;Growth associated histone HI kinase substrate motif;GSK-3, ERK1, ERK2, CDK5 substrate motif;MAPKAPK1 kinase substrate …	+
Q9UHB7	AF4/FMR2 family member 4	AFF4	S	706	0.999925	AFF4_S706___1	RMFSPMEEKELLSPLSEPDDRYPLIVKIDLN	NA	NA	NA	NA	NA	NA	NA	NA	NA	NA	NA	NA	NA	NA	NA	NA	NA	NA	NA	NA	NA	NA	NA	NA	NA	NA	NA	NA	NA	NA	NA	NA	Casein kinase II substrate motif;G protein-coupled receptor kinase 1 substrate motif;Pyruvate dehydrogenase kinase substrate motif	+
Q9UHB7	AF4/FMR2 family member 4	AFF4	S	553	0.897212	AFF4_S553___1	KGSESGRGRQKSPAQSDSTTQRRTVGKKQPK	12.5343	12.5449	12.5273	12.3895	12.5018	12.4873	12.3594	12.4765	NA	NA	NA	NA	NA	NA	NA	NA	12.9587	12.2987	12.6302	12.3272	12.49	12.3765	12.4717	12.268	12.4733	12.584	12.5287	12.4615	11.9386	12.5828	12.6345	12.6177	Casein kinase II substrate motif;G protein-coupled receptor kinase 1 substrate motif;MAPKAPK2 kinase substrate motif	+
Q9UHB7	AF4/FMR2 family member 4	AFF4	S	1055	1	AFF4_S1055___2	QAPSPGLGSKAVGMPSPVSPKLSPGNSGNYS	13.6453	13.5966	13.6993	13.7289	13.6745	13.629	13.6975	13.7948	NA	NA	NA	NA	NA	NA	NA	NA	13.6385	13.5293	13.5867	13.7393	13.6935	13.6347	13.834	13.81	13.6661	13.6984	13.5608	13.8011	13.5967	13.7368	13.6902	13.716	Casein kinase II substrate motif;DNA dependent Protein kinase substrate motif;ERK1,2 kinase substrate motif;G protein-coupled receptor kinase 1 substrate motif;GSK-3, ERK1, ERK2, CDK5 substrate motif;Proline-directed kinase substrate motif;WW domain binding motif	+
Q9UHB7	AF4/FMR2 family member 4	AFF4	S	1058	1	AFF4_S1058___2	SPGLGSKAVGMPSPVSPKLSPGNSGNYSSGA	13.6453	13.5966	13.6993	13.7289	13.6745	13.629	13.6975	13.7948	NA	NA	NA	NA	NA	NA	NA	NA	13.6385	13.5293	13.5867	13.7393	13.6935	13.6347	13.834	13.81	13.6661	13.6984	13.5608	13.8011	13.5967	13.7368	13.6902	13.716	ERK1,2 kinase substrate motif;G protein-coupled receptor kinase 1 substrate motif;Growth associated histone HI kinase substrate motif;GSK3 kinase substrate motif;GSK-3, ERK1, ERK2, CDK5 substrate motif;PKA kinase substrate motif;PKC kinase substrate motif;Proline-directed kinase substrate motif;WW domain binding motif	+
Q9UHB7	AF4/FMR2 family member 4	AFF4	T	528	0.99734	AFF4_T528___1	NSYTDTSGPKETSSATPGRDSKTIQKGSESG	NA	NA	NA	NA	NA	NA	NA	NA	NA	NA	NA	NA	NA	NA	NA	NA	NA	NA	NA	NA	NA	NA	NA	NA	15.5832	15.7543	15.524	15.6284	15.67	15.7561	15.4853	15.7622	Cdc2 kinase substrate motif;CDK1,2,4,6 kinase substrate motif;GSK-3, ERK1, ERK2, CDK5 substrate motif;Proline-directed kinase substrate motif;WW domain binding motif	+
Q9UHB7	AF4/FMR2 family member 4	AFF4	S	703	0.999907	AFF4_S703___2	FRQRMFSPMEEKELLSPLSEPDDRYPLIVKI	NA	NA	NA	NA	NA	NA	NA	NA	NA	NA	NA	NA	NA	NA	NA	NA	14.3023	13.6852	13.9303	13.8107	14.1296	13.9567	14.0012	13.815	NA	NA	NA	NA	NA	NA	NA	NA	Casein kinase I substrate motif;Casein kinase II substrate motif;ERK1,2 kinase substrate motif;GSK-3, ERK1, ERK2, CDK5 substrate motif;PKA kinase substrate motif;Proline-directed kinase substrate motif;WW domain binding motif	+
Q9UHB7	AF4/FMR2 family member 4	AFF4	S	706	0.999925	AFF4_S706___2	RMFSPMEEKELLSPLSEPDDRYPLIVKIDLN	NA	NA	NA	NA	NA	NA	NA	NA	NA	NA	NA	NA	NA	NA	NA	NA	14.3023	13.6852	13.9303	13.8107	14.1296	13.9567	14.0012	13.815	NA	NA	NA	NA	NA	NA	NA	NA	Casein kinase II substrate motif;G protein-coupled receptor kinase 1 substrate motif;Pyruvate dehydrogenase kinase substrate motif	+
Q9UHB7	AF4/FMR2 family member 4	AFF4	S	814	0.999707	AFF4_S814___1	ESSKQSAAKEKDLLPSPAGPVPSKDPKTEHG	11.8395	11.7954	11.6091	11.6425	11.7387	11.8226	11.6967	11.4476	11.8466	11.7118	11.516	11.7002	11.8796	11.6518	11.7153	11.5709	NA	NA	NA	NA	NA	NA	NA	NA	NA	NA	NA	NA	NA	NA	NA	NA	DNA dependent Protein kinase substrate motif;ERK1,2 kinase substrate motif;G protein-coupled receptor kinase 1 substrate motif;GSK-3, ERK1, ERK2, CDK5 substrate motif;Proline-directed kinase substrate motif;WW domain binding motif	+
Q9UHB7	AF4/FMR2 family member 4	AFF4	S	1058	1	AFF4_S1058___1	SPGLGSKAVGMPSPVSPKLSPGNSGNYSSGA	14.355	14.2018	14.1917	14.2294	14.2405	14.2203	14.1499	14.1719	NA	NA	NA	NA	NA	NA	NA	NA	NA	NA	NA	NA	NA	NA	NA	NA	NA	NA	NA	NA	NA	NA	NA	NA	ERK1,2 kinase substrate motif;G protein-coupled receptor kinase 1 substrate motif;Growth associated histone HI kinase substrate motif;GSK3 kinase substrate motif;GSK-3, ERK1, ERK2, CDK5 substrate motif;PKA kinase substrate motif;PKC kinase substrate motif;Proline-directed kinase substrate motif;WW domain binding motif	+
Q6ULP2	Aftiphilin	AFTPH	T	520	0.989781	AFTPH_T520___1	DNLSEECQLARKSSGTGTEPVAKLKNGQEGE	14.247	14.1521	14.6114	14.599	14.3889	14.1691	14.5316	14.5058	NA	NA	NA	NA	NA	NA	NA	NA	NA	NA	NA	NA	NA	NA	NA	NA	NA	NA	NA	NA	NA	NA	NA	NA	Casein kinase II substrate motif;G protein-coupled receptor kinase 1 substrate motif;PKA kinase substrate motif	+
Q6ULP2	Aftiphilin	AFTPH	S	518	0.89277	AFTPH_S518___1	TSDNLSEECQLARKSSGTGTEPVAKLKNGQE	NA	NA	NA	NA	NA	NA	NA	NA	14.5067	14.2777	14.4553	14.3319	14.5252	14.3316	14.6244	14.3739	14.9157	14.4888	14.2773	14.2774	14.3115	14.4327	14.3457	14.3776	14.4364	14.5672	14.3967	14.1989	14.4171	14.4882	14.3841	14.5379	14-3-3 domain binding motif;Calmodulin-dependent protein kinase II substrate motif;Calmodulin-dependent protein kinase IV substrate motif;Casein kinase II substrate motif;Chk1 kinase substrate motif;G protein-coupled receptor kinase 1 substrate motif;MDC1 BRCT domain binding motif;PKA kinase substrate motif;PKC epsilon kinase substrate motif;PKC kinase substrate motif;Plk1 PBD domain binding motif	+
Q6ULP2	Aftiphilin	AFTPH	T	522	0.98389	AFTPH_T522___1	LSEECQLARKSSGTGTEPVAKLKNGQEGEIG	NA	NA	NA	NA	NA	NA	NA	NA	NA	NA	NA	NA	NA	NA	NA	NA	NA	NA	NA	NA	NA	NA	NA	NA	14.2667	14.2918	14.846	14.4864	14.2119	14.1825	14.8757	14.7107	G protein-coupled receptor kinase 1 substrate motif;MAPKAPK2 kinase substrate motif
Q6ULP2	Aftiphilin	AFTPH	T	291	0.98231	AFTPH_T291___1	VKEVALGRSLDNKGDTDGEDQVCVSEISIVT	NA	NA	NA	NA	NA	NA	NA	NA	11.8908	11.8951	11.6358	11.7111	11.7068	11.9922	12.0524	11.8519	NA	NA	NA	NA	NA	NA	NA	NA	NA	NA	NA	NA	NA	NA	NA	NA	b-Adrenergic Receptor kinase substrate motif;Casein kinase II substrate motif;PKA kinase substrate motif;PKC kinase substrate motif	+
Q6ULP2	Aftiphilin	AFTPH	S	411	0.953916	AFTPH_S411___1	PNIDPTEENDLDDSLSVKNGDSSNDFVTCND	NA	NA	NA	NA	NA	NA	NA	NA	11.8342	11.9364	11.8477	11.8786	12.0014	11.8656	11.8617	12.026	NA	NA	NA	NA	NA	NA	NA	NA	NA	NA	NA	NA	NA	NA	NA	NA	Casein kinase I substrate motif;PKA kinase substrate motif;PKC kinase substrate motif	+
Q6ULP2	Aftiphilin	AFTPH	S	382	0.976738	AFTPH_S382___1	HLCMDSVKTSDDEVGSPKEESRKFTNFQSPN	NA	NA	NA	NA	NA	NA	NA	NA	14.4328	14.6207	14.5168	14.3774	14.5784	14.5195	14.4169	14.576	NA	NA	NA	NA	NA	NA	NA	NA	NA	NA	NA	NA	NA	NA	NA	NA	Casein kinase I substrate motif;Casein kinase II substrate motif;ERK1,2 kinase substrate motif;Growth associated histone HI kinase substrate motif;GSK-3, ERK1, ERK2, CDK5 substrate motif;PKA kinase substrate motif;PKC kinase substrate motif;Proline-directed kinase substrate motif;WW domain binding motif	+
Q6ULP2	Aftiphilin	AFTPH	S	508	0.999819	AFTPH_S508___1	TILTKSDLKQTSDNLSEECQLARKSSGTGTE	14.5586	14.3435	14.5982	14.3874	14.4859	14.5444	14.482	14.4475	NA	NA	NA	NA	NA	NA	NA	NA	NA	NA	NA	NA	NA	NA	NA	NA	NA	NA	NA	NA	NA	NA	NA	NA	Casein kinase I substrate motif;Casein kinase II substrate motif;G protein-coupled receptor kinase 1 substrate motif;MAPKAPK2 kinase substrate motif	+
Q99490	Arf-GAP with GTPase, ANK repeat and PH domain-containing protein 2	AGAP2	T	647	0.934143	AGAP2_T647___1	GLSTPGSLHRAAKRRTSLFANRRGSDSEKRS	13.9044	13.9644	14.0715	13.9613	13.9918	13.8558	14.0791	13.8502	13.9365	13.9281	13.9921	14.2038	13.7358	13.8519	13.9716	14.0586	14.4151	13.8585	13.8704	13.957	13.6552	13.8217	13.8938	14.2068	13.913	14.1717	13.9251	14.0561	13.5614	13.919	13.8706	14.2615	G protein-coupled receptor kinase 1 substrate motif;PAK2 kinase substrate motif;PKA kinase substrate motif;PKC kinase substrate motif	+
Q99490	Arf-GAP with GTPase, ANK repeat and PH domain-containing protein 2	AGAP2	S	656	0.999781	AGAP2_S656___1	RAAKRRTSLFANRRGSDSEKRSLDSRGETTG	15.174	15.2096	15.2565	15.2189	15.1795	15.1405	15.1622	15.236	NA	NA	NA	NA	NA	NA	NA	NA	15.5575	15.2935	15.1155	15.0885	15.0212	15.109	15.3337	15.0583	15.093	15.2196	15.0255	15.1214	15.6128	15.0965	15.2369	15.1715	14-3-3 domain binding motif;Calmodulin-dependent protein kinase II substrate motif;Casein kinase II substrate motif;PAK2 kinase substrate motif;PKA kinase substrate motif;PKA, PKG kinase substrate motif;PKC epsilon kinase substrate motif;PKC kinase substrate motif;PKG kinase substrate motif	+
Q99490	Arf-GAP with GTPase, ANK repeat and PH domain-containing protein 2	AGAP2	S	648	0.952698	AGAP2_S648___1	LSTPGSLHRAAKRRTSLFANRRGSDSEKRSL	NA	NA	NA	NA	NA	NA	NA	NA	10.9941	10.7232	10.9437	10.9044	10.9553	11.031	11.0581	11.1694	NA	NA	NA	NA	NA	NA	NA	NA	10.9256	11.1843	10.9377	11.0687	10.574	10.9316	10.8832	11.2741	14-3-3 domain binding motif;Aurora-A kinase substrate motif;Calmodulin-dependent protein kinase II substrate motif;PAK2 kinase substrate motif;Phosphorylase kinase substrate motif;Pim1 kinase substrate sequence;PKA kinase substrate motif;PKC epsilon kinase substrate motif;PKC kinase substrate motif	+
Q99490	Arf-GAP with GTPase, ANK repeat and PH domain-containing protein 2	AGAP2	S	638	0.959632	AGAP2_S638___1	LRAEAAAVAGLSTPGSLHRAAKRRTSLFANR	13.933	13.9697	13.886	14.1808	14.0717	14.0958	14.0398	13.8467	NA	NA	NA	NA	NA	NA	NA	NA	14.0609	14.0305	13.9578	14.1068	13.9954	13.8774	14.0451	13.9497	NA	NA	NA	NA	NA	NA	NA	NA	G protein-coupled receptor kinase 1 substrate motif;MAPKAPK2 kinase substrate motif	+
Q99490	Arf-GAP with GTPase, ANK repeat and PH domain-containing protein 2	AGAP2	S	1177	0.993062	AGAP2_S1177___1	ATTPSITATPSPRRRSSAASVGRADAPVALV	12.697	12.6123	12.7205	12.3904	12.8954	12.531	12.6764	12.6311	NA	NA	NA	NA	NA	NA	NA	NA	12.5923	12.6679	12.6677	12.6327	12.4421	12.8386	12.4627	12.8501	NA	NA	NA	NA	NA	NA	NA	NA	14-3-3 domain binding motif;Calmodulin-dependent protein kinase II substrate motif;G protein-coupled receptor kinase 1 substrate motif;GSK3 kinase substrate motif;PAK2 kinase substrate motif;PKA kinase substrate motif;PKC epsilon kinase substrate motif;PKC kinase substrate motif
Q99490	Arf-GAP with GTPase, ANK repeat and PH domain-containing protein 2	AGAP2	S	690	0.999973	AGAP2_S690___1	AIPIKQSFLLKRSGNSLNKEWKKKYVTLSSN	13.9215	13.8381	13.8084	13.926	13.5678	13.7287	13.9505	13.8263	NA	NA	NA	NA	NA	NA	NA	NA	13.591	13.8403	13.8313	13.8129	13.8292	13.7662	13.8514	14.045	NA	NA	NA	NA	NA	NA	NA	NA		+
Q99490	Arf-GAP with GTPase, ANK repeat and PH domain-containing protein 2	AGAP2	S	927	0.970914	AGAP2_S927___1	SLQCCESSKVKLRTDSQSEAVAIQAIRNAKG	13.3201	13.243	13.273	13.2779	13.3433	13.2614	13.3392	13.1801	13.4309	13.2231	13.1769	13.2172	13.3132	13.2954	13.4406	13.1409	13.4725	13.2226	13.0963	13.4183	13.4606	13.124	13.3194	13.1244	13.2347	13.2725	13.3227	13.2462	13.2944	13.2726	13.3704	13.2246	14-3-3 domain binding motif;Akt kinase substrate motif;ATM kinase substrate motif;b-Adrenergic Receptor kinase substrate motif;Calmodulin-dependent protein kinase II substrate motif;Casein kinase II substrate motif;DNA dependent Protein kinase substrate motif;G protein-coupled receptor kinase 1 substrate motif;MAPKAPK1 kinase substrate motif;PKA kinase substrate motif;PKC kinase substrate motif	+
Q99490	Arf-GAP with GTPase, ANK repeat and PH domain-containing protein 2	AGAP2	T	925	0.8182	AGAP2_T925___1	LASLQCCESSKVKLRTDSQSEAVAIQAIRNA	11.8802	11.7445	11.8042	11.8514	11.8784	11.7741	11.9588	11.7172	11.8043	11.5499	11.8984	11.8332	11.838	11.5751	12.0581	12.0518	NA	NA	NA	NA	NA	NA	NA	NA	NA	NA	NA	NA	NA	NA	NA	NA	G protein-coupled receptor kinase 1 substrate motif;LKB1 kinase substrate motif;PKA kinase substrate motif;PKC kinase substrate motif
Q99490	Arf-GAP with GTPase, ANK repeat and PH domain-containing protein 2	AGAP2	S	1178	0.982828	AGAP2_S1178___2	TTPSITATPSPRRRSSAASVGRADAPVALV_	NA	NA	NA	NA	NA	NA	NA	NA	12.538	12.6247	12.6851	12.5312	12.6909	12.6242	12.6241	12.4795	NA	NA	NA	NA	NA	NA	NA	NA	NA	NA	NA	NA	NA	NA	NA	NA	14-3-3 domain binding motif;Calmodulin-dependent protein kinase II substrate motif;Casein kinase II substrate motif;MAPKAPK1 kinase substrate motif;MDC1 BRCT domain binding motif;PAK2 kinase substrate motif;Pim1 kinase substrate sequence;PKA kinase substrate motif;PKC epsilon kinase substrate motif;PKC kinase substrate motif;Plk1 PBD domain binding motif;ZIP kinase substrate motif
Q99490	Arf-GAP with GTPase, ANK repeat and PH domain-containing protein 2	AGAP2	S	808	0.849441	AGAP2_S808___1	SKHLLKPDRNLARALSTDCTPSGDLSPLSRE	NA	NA	NA	NA	NA	NA	NA	NA	14.668	14.6158	14.7534	14.7125	14.6194	14.7275	14.5912	14.6757	NA	NA	NA	NA	NA	NA	NA	NA	NA	NA	NA	NA	NA	NA	NA	NA	14-3-3 domain binding motif;Calmodulin-dependent protein kinase II substrate motif;Calmodulin-dependent protein kinase IV substrate motif;Chk1 kinase substrate motif;G protein-coupled receptor kinase 1 substrate motif;PKA kinase substrate motif;PKC kinase substrate motif	+
Q99490	Arf-GAP with GTPase, ANK repeat and PH domain-containing protein 2	AGAP2	T	635	0.807951	AGAP2_T635___1	HRELRAEAAAVAGLSTPGSLHRAAKRRTSLF	11.9905	12.0632	12.0658	11.7583	12.2035	12.1981	12.0044	12.0056	NA	NA	NA	NA	NA	NA	NA	NA	NA	NA	NA	NA	NA	NA	NA	NA	NA	NA	NA	NA	NA	NA	NA	NA	Casein kinase II substrate motif;GSK-3, ERK1, ERK2, CDK5 substrate motif;MDC1 BRCT domain binding motif;Plk1 PBD domain binding motif;Proline-directed kinase substrate motif;WW domain binding motif	+
Q99490	Arf-GAP with GTPase, ANK repeat and PH domain-containing protein 2	AGAP2	S	827	1	AGAP2_S827___1	TPSGDLSPLSREPPPSPMVKKQRRKKLTTPS	13.2843	13.208	13.0952	13.3032	13.2785	13.2262	13.2547	13.1154	NA	NA	NA	NA	NA	NA	NA	NA	NA	NA	NA	NA	NA	NA	NA	NA	NA	NA	NA	NA	NA	NA	NA	NA	DNA dependent Protein kinase substrate motif;ERK1,2 kinase substrate motif;GSK-3, ERK1, ERK2, CDK5 substrate motif;Proline-directed kinase substrate motif;WW domain binding motif	+
Q99490	Arf-GAP with GTPase, ANK repeat and PH domain-containing protein 2	AGAP2	S	634	0.773259	AGAP2_S634___1	GHRELRAEAAAVAGLSTPGSLHRAAKRRTSL	NA	NA	NA	NA	NA	NA	NA	NA	NA	NA	NA	NA	NA	NA	NA	NA	NA	NA	NA	NA	NA	NA	NA	NA	NA	NA	NA	NA	NA	NA	NA	NA	G protein-coupled receptor kinase 1 substrate motif;GSK3 kinase substrate motif
Q99490	Arf-GAP with GTPase, ANK repeat and PH domain-containing protein 2	AGAP2	S	1178	0.982828	AGAP2_S1178___1	TTPSITATPSPRRRSSAASVGRADAPVALV_	NA	NA	NA	NA	NA	NA	NA	NA	NA	NA	NA	NA	NA	NA	NA	NA	NA	NA	NA	NA	NA	NA	NA	NA	NA	NA	NA	NA	NA	NA	NA	NA	14-3-3 domain binding motif;Calmodulin-dependent protein kinase II substrate motif;Casein kinase II substrate motif;MAPKAPK1 kinase substrate motif;MDC1 BRCT domain binding motif;PAK2 kinase substrate motif;Pim1 kinase substrate sequence;PKA kinase substrate motif;PKC epsilon kinase substrate motif;PKC kinase substrate motif;Plk1 PBD domain binding motif;ZIP kinase substrate motif
Q99490	Arf-GAP with GTPase, ANK repeat and PH domain-containing protein 2	AGAP2	S	1177	0.993062	AGAP2_S1177___2	ATTPSITATPSPRRRSSAASVGRADAPVALV	NA	NA	NA	NA	NA	NA	NA	NA	NA	NA	NA	NA	NA	NA	NA	NA	NA	NA	NA	NA	NA	NA	NA	NA	NA	NA	NA	NA	NA	NA	NA	NA	14-3-3 domain binding motif;Calmodulin-dependent protein kinase II substrate motif;G protein-coupled receptor kinase 1 substrate motif;GSK3 kinase substrate motif;PAK2 kinase substrate motif;PKA kinase substrate motif;PKC epsilon kinase substrate motif;PKC kinase substrate motif
Q99490	Arf-GAP with GTPase, ANK repeat and PH domain-containing protein 2	AGAP2	S	1181	0.97952	AGAP2_S1181___2	SITATPSPRRRSSAASVGRADAPVALV____	NA	NA	NA	NA	NA	NA	NA	NA	12.538	12.6247	12.6851	12.5312	12.6909	12.6242	12.6241	12.4795	NA	NA	NA	NA	NA	NA	NA	NA	NA	NA	NA	NA	NA	NA	NA	NA	G protein-coupled receptor kinase 1 substrate motif;MAPKAPK2 kinase substrate motif
Q99490	Arf-GAP with GTPase, ANK repeat and PH domain-containing protein 2	AGAP2	S	634	0.773259	AGAP2_S634___2	GHRELRAEAAAVAGLSTPGSLHRAAKRRTSL	11.5758	11.4716	11.5569	11.667	11.5425	11.7318	11.5841	11.9819	NA	NA	NA	NA	NA	NA	NA	NA	NA	NA	NA	NA	NA	NA	NA	NA	NA	NA	NA	NA	NA	NA	NA	NA	G protein-coupled receptor kinase 1 substrate motif;GSK3 kinase substrate motif
Q99490	Arf-GAP with GTPase, ANK repeat and PH domain-containing protein 2	AGAP2	T	635	0.807951	AGAP2_T635___2	HRELRAEAAAVAGLSTPGSLHRAAKRRTSLF	11.5758	11.4716	11.5569	11.667	11.5425	11.7318	11.5841	11.9819	NA	NA	NA	NA	NA	NA	NA	NA	NA	NA	NA	NA	NA	NA	NA	NA	NA	NA	NA	NA	NA	NA	NA	NA	Casein kinase II substrate motif;GSK-3, ERK1, ERK2, CDK5 substrate motif;MDC1 BRCT domain binding motif;Plk1 PBD domain binding motif;Proline-directed kinase substrate motif;WW domain binding motif	+
Q96P47	Arf-GAP with GTPase, ANK repeat and PH domain-containing protein 3	AGAP3	S	538	0.99044	AGAP3_S538___1	PAEVLSSSPKLDPPPSPHSNRKKHRRKKSTG	12.1279	12.5246	12.1822	12.3836	12.0871	12.5015	12.1862	12.4354	12.1852	12.4254	12.3284	12.3946	12.3431	12.3312	12.2604	12.1602	NA	NA	NA	NA	NA	NA	NA	NA	12.0744	12.4733	12.2261	12.4025	12.1259	12.3035	12.3499	12.473	Casein kinase II substrate motif;DNA dependent Protein kinase substrate motif;ERK1,2 kinase substrate motif;GSK-3, ERK1, ERK2, CDK5 substrate motif;Proline-directed kinase substrate motif;WW domain binding motif	+
P52594	Arf-GAP domain and FG repeat-containing protein 1	AGFG1	S	181	0.999988	AGFG1_S181___1	DSAPTLHLNKGTPSQSPVVGRSQGQQQEKKQ	16.5788	16.6792	16.5259	16.6001	16.4762	16.6426	16.5004	16.6099	16.6243	16.6222	16.6234	16.5405	16.5045	16.59	16.5754	16.5328	16.2833	16.5696	16.6192	16.7022	16.5671	16.6394	16.5962	16.636	16.6209	16.6295	16.5527	16.6583	16.5041	16.6301	16.472	16.5457	ERK1,2 kinase substrate motif;GSK-3, ERK1, ERK2, CDK5 substrate motif;Proline-directed kinase substrate motif;WW domain binding motif	+
P52594	Arf-GAP domain and FG repeat-containing protein 1	AGFG1	S	179	0.987329	AGFG1_S179___2	LGDSAPTLHLNKGTPSQSPVVGRSQGQQQEK	14.6171	14.538	14.5435	14.4519	14.5737	14.5351	14.5696	14.499	14.5379	14.5252	14.515	14.5962	14.4792	14.6012	14.552	14.521	14.6569	14.4989	14.5161	14.4774	14.6401	14.5186	14.536	14.4837	14.5238	14.5239	14.5451	14.5364	14.4705	14.5446	14.6198	14.5635	ATM kinase substrate motif;Casein kinase II substrate motif;DNA dependent Protein kinase substrate motif;PKA kinase substrate motif	+
P52594	Arf-GAP domain and FG repeat-containing protein 1	AGFG1	T	170	0.989822	AGFG1_T170___2	PEVKPLKSLLGDSAPTLHLNKGTPSQSPVVG	15.8208	15.7206	15.7582	15.694	15.7231	15.7187	15.7357	15.7041	15.6531	15.6101	15.714	15.6638	15.752	15.8877	15.8271	15.767	15.8698	15.7039	15.7356	15.7366	15.685	15.7546	15.7511	15.6384	15.6858	15.7379	15.7912	15.6743	15.6339	15.7604	15.872	15.7195	DNA dependent Protein kinase substrate motif	+
P52594	Arf-GAP domain and FG repeat-containing protein 1	AGFG1	S	181	0.999988	AGFG1_S181___2	DSAPTLHLNKGTPSQSPVVGRSQGQQQEKKQ	15.9044	15.7186	15.7299	15.6935	15.725	15.743	15.7483	15.643	15.7803	15.8367	15.689	15.6964	15.7726	15.8808	15.6482	15.6018	15.8579	15.7195	15.7305	15.7683	15.6911	15.7575	15.7199	15.6611	15.7635	15.704	15.7917	15.7452	15.6363	15.7287	15.7717	15.7647	ERK1,2 kinase substrate motif;GSK-3, ERK1, ERK2, CDK5 substrate motif;Proline-directed kinase substrate motif;WW domain binding motif	+
P52594	Arf-GAP domain and FG repeat-containing protein 1	AGFG1	T	177	0.998224	AGFG1_T177___2	SLLGDSAPTLHLNKGTPSQSPVVGRSQGQQQ	14.1643	13.9667	13.9724	13.88	13.9765	14.0255	14.0057	13.8809	14.0069	14.022	13.9492	14.0244	13.9438	14.0589	13.9491	13.9176	14.078	13.9785	13.929	13.9231	14.11	13.9898	13.9228	13.9409	14.0824	13.9411	13.9744	14.0355	13.8722	13.981	13.9338	14.0517	G protein-coupled receptor kinase 1 substrate motif;GSK-3, ERK1, ERK2, CDK5 substrate motif;PKA kinase substrate motif;PKC kinase substrate motif;Proline-directed kinase substrate motif;WW domain binding motif	+
P52594	Arf-GAP domain and FG repeat-containing protein 1	AGFG1	S	167	0.967787	AGFG1_S167___2	SSTPEVKPLKSLLGDSAPTLHLNKGTPSQSP	NA	NA	NA	NA	NA	NA	NA	NA	NA	NA	NA	NA	NA	NA	NA	NA	NA	NA	NA	NA	NA	NA	NA	NA	16.2097	16.2209	16.3518	16.217	16.1543	16.2331	16.3474	16.2394	b-Adrenergic Receptor kinase substrate motif;Casein kinase II substrate motif	+
P52594	Arf-GAP domain and FG repeat-containing protein 1	AGFG1	T	177	0.998224	AGFG1_T177___1	SLLGDSAPTLHLNKGTPSQSPVVGRSQGQQQ	13.0787	12.8781	13.0725	12.8646	13.1595	13.0095	12.835	12.7365	NA	NA	NA	NA	NA	NA	NA	NA	13.1938	12.8565	12.8739	12.9764	12.8878	12.9054	13.0329	12.9076	NA	NA	NA	NA	NA	NA	NA	NA	G protein-coupled receptor kinase 1 substrate motif;GSK-3, ERK1, ERK2, CDK5 substrate motif;PKA kinase substrate motif;PKC kinase substrate motif;Proline-directed kinase substrate motif;WW domain binding motif	+
P52594	Arf-GAP domain and FG repeat-containing protein 1	AGFG1	S	293	0.894965	AGFG1_S293___1	VNANFAHFDNFPKSSSADFGTFNTSQSHQTA	13.936	14.1184	13.9552	13.7889	14.0095	14.1147	13.8431	14.0373	14.0026	13.739	13.994	14.1138	13.902	13.9605	14.0771	14.0139	14.4896	13.9454	14.0532	13.7918	14.0504	13.8688	13.9678	13.6358	NA	NA	NA	NA	NA	NA	NA	NA	Calmodulin-dependent protein kinase II substrate motif;MDC1 BRCT domain binding motif;PKA kinase substrate motif;PKC kinase substrate motif;Plk1 PBD domain binding motif	+
P52594	Arf-GAP domain and FG repeat-containing protein 1	AGFG1	S	179	0.987329	AGFG1_S179___1	LGDSAPTLHLNKGTPSQSPVVGRSQGQQQEK	NA	NA	NA	NA	NA	NA	NA	NA	NA	NA	NA	NA	NA	NA	NA	NA	NA	NA	NA	NA	NA	NA	NA	NA	NA	NA	NA	NA	NA	NA	NA	NA	ATM kinase substrate motif;Casein kinase II substrate motif;DNA dependent Protein kinase substrate motif;PKA kinase substrate motif	+
P52594	Arf-GAP domain and FG repeat-containing protein 1	AGFG1	T	298	0.90489	AGFG1_T298___1	AHFDNFPKSSSADFGTFNTSQSHQTASAVSK	NA	NA	NA	NA	NA	NA	NA	NA	NA	NA	NA	NA	NA	NA	NA	NA	NA	NA	NA	NA	NA	NA	NA	NA	14.3317	14.2955	14.4531	14.2705	13.8891	14.3547	14.4278	14.4719	Casein kinase I substrate motif;G protein-coupled receptor kinase 1 substrate motif	+
P52594	Arf-GAP domain and FG repeat-containing protein 1	AGFG1	S	181	0.999988	AGFG1_S181___3	DSAPTLHLNKGTPSQSPVVGRSQGQQQEKKQ	NA	NA	NA	NA	NA	NA	NA	NA	NA	NA	NA	NA	NA	NA	NA	NA	12.8483	12.8588	12.8753	12.6116	12.9464	12.8586	12.7573	12.7278	NA	NA	NA	NA	NA	NA	NA	NA	ERK1,2 kinase substrate motif;GSK-3, ERK1, ERK2, CDK5 substrate motif;Proline-directed kinase substrate motif;WW domain binding motif	+
P52594	Arf-GAP domain and FG repeat-containing protein 1	AGFG1	S	179	0.987329	AGFG1_S179___3	LGDSAPTLHLNKGTPSQSPVVGRSQGQQQEK	13.831	13.6299	13.7077	13.7127	13.7164	13.8237	13.804	13.6684	13.8228	13.7288	13.8556	13.6161	13.7016	13.5738	13.8574	13.7378	13.7819	13.7899	13.7948	13.6041	13.8624	13.7668	13.7054	13.5885	NA	NA	NA	NA	NA	NA	NA	NA	ATM kinase substrate motif;Casein kinase II substrate motif;DNA dependent Protein kinase substrate motif;PKA kinase substrate motif	+
P52594	Arf-GAP domain and FG repeat-containing protein 1	AGFG1	S	167	0.967787	AGFG1_S167___3	SSTPEVKPLKSLLGDSAPTLHLNKGTPSQSP	13.831	13.6299	13.7077	13.7127	13.7164	13.8237	13.804	13.6684	13.8228	13.7288	13.8556	13.6161	13.7016	13.5738	13.8574	13.7378	13.7819	13.7899	13.7948	13.6041	13.8624	13.7668	13.7054	13.5885	NA	NA	NA	NA	NA	NA	NA	NA	b-Adrenergic Receptor kinase substrate motif;Casein kinase II substrate motif	+
P52594	Arf-GAP domain and FG repeat-containing protein 1	AGFG1	T	177	0.998224	AGFG1_T177___3	SLLGDSAPTLHLNKGTPSQSPVVGRSQGQQQ	13.831	13.6299	13.7077	13.7127	13.7164	13.8237	13.804	13.6684	13.8228	13.7288	13.8556	13.6161	13.7016	13.5738	13.8574	13.7378	13.7819	13.7899	13.7948	13.6041	13.8624	13.7668	13.7054	13.5885	NA	NA	NA	NA	NA	NA	NA	NA	G protein-coupled receptor kinase 1 substrate motif;GSK-3, ERK1, ERK2, CDK5 substrate motif;PKA kinase substrate motif;PKC kinase substrate motif;Proline-directed kinase substrate motif;WW domain binding motif	+
P52594	Arf-GAP domain and FG repeat-containing protein 1	AGFG1	S	167	0.967787	AGFG1_S167___1	SSTPEVKPLKSLLGDSAPTLHLNKGTPSQSP	NA	NA	NA	NA	NA	NA	NA	NA	11.8172	12.031	11.9872	11.9665	12.0007	11.7891	11.9673	11.635	NA	NA	NA	NA	NA	NA	NA	NA	NA	NA	NA	NA	NA	NA	NA	NA	b-Adrenergic Receptor kinase substrate motif;Casein kinase II substrate motif	+
P52594	Arf-GAP domain and FG repeat-containing protein 1	AGFG1	S	362	0.983344	AGFG1_S362___1	SGFGTTGKAPVGSVVSVPSQSSASSDKYAAL	NA	NA	NA	NA	NA	NA	NA	NA	14.0981	13.8823	14.0426	14.11	14.0987	14.0724	13.9963	13.9645	NA	NA	NA	NA	NA	NA	NA	NA	NA	NA	NA	NA	NA	NA	NA	NA	Casein kinase II substrate motif	+
Q8N302	Angiogenic factor with G patch and FHA domains 1	AGGF1	S	17	0.867703	AGGF1_S17___3	ASEAPSPPRSPPPPTSPEPELAQLRRKVEKL	NA	NA	NA	NA	NA	NA	NA	NA	14.0917	14.0004	13.9736	13.9909	14.0992	13.9814	14.1127	13.9846	NA	NA	NA	NA	NA	NA	NA	NA	14.0468	13.9683	14.0144	14.0207	14.15	13.9973	13.9694	14.0676	Casein kinase II substrate motif;ERK1,2 kinase substrate motif;GSK-3, ERK1, ERK2, CDK5 substrate motif;Proline-directed kinase substrate motif;WW domain binding motif	+
Q8N302	Angiogenic factor with G patch and FHA domains 1	AGGF1	S	7	0.945685	AGGF1_S7___2	_________MASEAPSPPRSPPPPTSPEPEL	NA	NA	NA	NA	NA	NA	NA	NA	14.3268	14.3386	14.4225	14.4016	14.3698	14.4429	14.3609	14.3484	NA	NA	NA	NA	NA	NA	NA	NA	14.4198	14.3158	14.285	14.3372	14.7491	14.2926	14.2589	14.3534	Casein kinase I substrate motif;Cdc2 kinase substrate motif;CDK kinase substrate motif;CDK1,2,4,6 kinase substrate motif;DNA dependent Protein kinase substrate motif;ERK1,2 kinase substrate motif;G protein-coupled receptor kinase 1 substrate motif;GSK3 kinase substrate motif;GSK-3, ERK1, ERK2, CDK5 substrate motif;MAPKAPK2 kinase substrate motif;Proline-directed kinase substrate motif;WW domain b…	+
Q8N302	Angiogenic factor with G patch and FHA domains 1	AGGF1	S	3	0.974719	AGGF1_S3___2	_____________MASEAPSPPRSPPPPTSP	14.9225	14.8318	14.9104	14.6671	14.8845	14.8365	14.9932	14.8886	NA	NA	NA	NA	NA	NA	NA	NA	14.7609	14.8884	14.9515	14.8889	14.7874	14.7721	14.8023	15.0831	14.9101	14.8062	14.7753	14.8276	15.2394	14.783	14.7492	14.8438	G protein-coupled receptor kinase 1 substrate motif;GSK3 kinase substrate motif
Q8N302	Angiogenic factor with G patch and FHA domains 1	AGGF1	S	7	0.945685	AGGF1_S7___3	_________MASEAPSPPRSPPPPTSPEPEL	15.3706	15.2074	15.251	15.1213	15.337	15.231	15.2231	15.1981	15.3048	15.2135	15.1867	15.2041	15.3123	15.1945	15.3258	15.1977	15.0571	15.2227	15.294	15.2119	15.2729	15.1845	15.254	15.4424	15.2699	15.1473	15.2358	15.2409	15.4531	15.1625	15.1873	15.2427	Casein kinase I substrate motif;Cdc2 kinase substrate motif;CDK kinase substrate motif;CDK1,2,4,6 kinase substrate motif;DNA dependent Protein kinase substrate motif;ERK1,2 kinase substrate motif;G protein-coupled receptor kinase 1 substrate motif;GSK3 kinase substrate motif;GSK-3, ERK1, ERK2, CDK5 substrate motif;MAPKAPK2 kinase substrate motif;Proline-directed kinase substrate motif;WW domain b…	+
Q8N302	Angiogenic factor with G patch and FHA domains 1	AGGF1	S	3	0.974719	AGGF1_S3___3	_____________MASEAPSPPRSPPPPTSP	15.3706	15.2074	15.251	15.1213	15.337	15.231	15.2231	15.1981	15.2829	15.2148	15.2565	15.1876	15.2446	15.2203	15.2972	15.2355	15.0571	15.2227	15.294	15.2119	15.2729	15.1845	15.254	15.4424	15.2699	15.1473	15.2358	15.2409	15.4531	15.1625	15.1873	15.2427	G protein-coupled receptor kinase 1 substrate motif;GSK3 kinase substrate motif
Q8N302	Angiogenic factor with G patch and FHA domains 1	AGGF1	S	11	0.998533	AGGF1_S11___3	_____MASEAPSPPRSPPPPTSPEPELAQLR	NA	NA	NA	NA	NA	NA	NA	NA	15.3048	15.2135	15.1867	15.2041	15.3123	15.1945	15.3258	15.1977	15.0571	15.2227	15.294	15.2119	15.2729	15.1845	15.254	15.4424	15.2866	15.0974	15.25	15.2531	15.5784	15.0909	15.1964	15.1867	ERK1,2 kinase substrate motif;G protein-coupled receptor kinase 1 substrate motif;Growth associated histone HI kinase substrate motif;GSK-3, ERK1, ERK2, CDK5 substrate motif;MAPKAPK2 kinase substrate motif;Proline-directed kinase substrate motif;WW domain binding motif	+
Q8N302	Angiogenic factor with G patch and FHA domains 1	AGGF1	S	11	0.998533	AGGF1_S11___2	_____MASEAPSPPRSPPPPTSPEPELAQLR	14.9225	14.8318	14.9104	14.6671	14.8845	14.8365	14.9932	14.8886	14.8172	14.829	14.9129	14.892	14.8602	14.9333	14.8513	14.8388	14.7609	14.8884	14.9515	14.8889	14.7874	14.7721	14.8023	15.0831	NA	NA	NA	NA	NA	NA	NA	NA	ERK1,2 kinase substrate motif;G protein-coupled receptor kinase 1 substrate motif;Growth associated histone HI kinase substrate motif;GSK-3, ERK1, ERK2, CDK5 substrate motif;MAPKAPK2 kinase substrate motif;Proline-directed kinase substrate motif;WW domain binding motif	+
Q53EU6	Glycerol-3-phosphate acyltransferase 3	AGPAT9	S	68	0.999741	AGPAT9_S68___1	IEKGTPKESILKNSASVGIIQRDESPMEKGL	15.928	15.9639	15.8916	16.0652	15.9838	15.9519	15.9177	15.8995	NA	NA	NA	NA	NA	NA	NA	NA	15.8221	16.0517	15.8708	15.9145	15.9146	15.929	16.1059	15.9929	NA	NA	NA	NA	NA	NA	NA	NA	AMP-activated protein kinase substrate motif;PKA kinase substrate motif	+
O00116	Alkyldihydroxyacetonephosphate synthase, peroxisomal	AGPS	S	65	0.997412	AGPS_S65___1	REALSTNECKARRAASAATAAPTATPAAQES	15.8691	15.8411	15.9103	15.9274	15.8596	15.8606	15.8331	15.8938	15.8917	15.8275	15.9247	15.9785	15.7764	15.7957	15.8328	15.9679	NA	NA	NA	NA	NA	NA	NA	NA	15.7773	16.0697	15.7828	15.9976	15.6383	15.976	15.8031	15.9502	14-3-3 domain binding motif;Calmodulin-dependent protein kinase II substrate motif;Casein kinase II substrate motif;G protein-coupled receptor kinase 1 substrate motif;PKA kinase substrate motif;PKC kinase substrate motif;ZIP kinase substrate motif	+
O00116	Alkyldihydroxyacetonephosphate synthase, peroxisomal	AGPS	S	65	0.997412	AGPS_S65___3	REALSTNECKARRAASAATAAPTATPAAQES	NA	NA	NA	NA	NA	NA	NA	NA	13.8286	13.2542	13.9708	13.5906	13.5846	13.7412	13.9325	13.5575	NA	NA	NA	NA	NA	NA	NA	NA	NA	NA	NA	NA	NA	NA	NA	NA	14-3-3 domain binding motif;Calmodulin-dependent protein kinase II substrate motif;Casein kinase II substrate motif;G protein-coupled receptor kinase 1 substrate motif;PKA kinase substrate motif;PKC kinase substrate motif;ZIP kinase substrate motif	+
Q6RW13	Type-1 angiotensin II receptor-associated protein	AGTRAP	T	121	0.985134	AGTRAP_T121___1	VYHMYRERGGELLVHTGFLGSSQDRSAYQTI	NA	NA	NA	NA	NA	NA	NA	NA	NA	NA	NA	NA	NA	NA	NA	NA	NA	NA	NA	NA	NA	NA	NA	NA	10.5056	10.5724	10.619	10.5627	10.3492	10.5458	10.6626	10.6396
Q6RW13	Type-1 angiotensin II receptor-associated protein	AGTRAP	S	138	0.993424	AGTRAP_S138___1	FLGSSQDRSAYQTIDSAEAPADPFAVPEGRS	NA	NA	NA	NA	NA	NA	NA	NA	12.431	12.4149	12.263	12.3738	12.1662	12.2292	12.2809	12.1373	NA	NA	NA	NA	NA	NA	NA	NA	NA	NA	NA	NA	NA	NA	NA	NA	b-Adrenergic Receptor kinase substrate motif;Casein kinase II substrate motif;G protein-coupled receptor kinase 1 substrate motif	+
Q6RW13	Type-1 angiotensin II receptor-associated protein	AGTRAP	S	127	0.817268	AGTRAP_S127___1	ERGGELLVHTGFLGSSQDRSAYQTIDSAEAP	NA	NA	NA	NA	NA	NA	NA	NA	NA	NA	NA	NA	NA	NA	NA	NA	NA	NA	NA	NA	NA	NA	NA	NA	NA	NA	NA	NA	NA	NA	NA	NA	ATM kinase substrate motif;DNA dependent Protein kinase substrate motif;G protein-coupled receptor kinase 1 substrate motif;GSK3 kinase substrate motif;MDC1 BRCT domain binding motif;Plk1 PBD domain binding motif	+
Q8WYP5	Protein ELYS	AHCTF1	S	1232	1	AHCTF1_S1232___1	PSPGRSPQRLKETRISFVEEDVHPKWIPGAA	14.2078	14.4083	14.3149	14.4967	14.2847	14.3898	14.4	14.449	14.2941	14.3995	14.3195	14.2455	14.4029	14.3937	14.4422	14.4539	14.6138	14.248	14.4859	14.2461	14.5199	14.1693	14.5025	14.1658	14.3594	14.3317	14.3391	14.3395	14.3395	14.4088	14.4344	14.3988	Casein kinase II substrate motif;PKA kinase substrate motif;PKC kinase substrate motif	+
Q8WYP5	Protein ELYS	AHCTF1	S	1222	0.997445	AHCTF1_S1222___1	LRSTPLASPSPSPGRSPQRLKETRISFVEED	14.4829	14.6099	14.4245	14.6699	14.6338	14.6477	14.5324	14.6028	14.3937	14.5892	14.6221	14.7657	14.3738	14.5676	14.5548	14.7369	14.6484	14.6433	14.4319	14.7104	14.5348	14.6401	14.4189	14.576	14.4785	14.6595	14.4374	14.6987	14.4741	14.6762	14.5034	14.676	Cdc2 kinase substrate motif;CDK kinase substrate motif;CDK1,2,4,6 kinase substrate motif;ERK1,2 kinase substrate motif;Growth associated histone HI kinase substrate motif;GSK-3, ERK1, ERK2, CDK5 substrate motif;MAPKAPK2 kinase substrate motif;Proline-directed kinase substrate motif;WW domain binding motif	+
Q8WYP5	Protein ELYS	AHCTF1	S	1944	0.979922	AHCTF1_S1944___1	QLRIKHVRRVRGREVSPSDVREDSNLESSQL	14.0319	13.8117	13.9374	13.8534	13.9978	13.9755	13.9988	13.9907	13.8612	13.9574	13.95	14.1285	13.8744	13.8815	14.0066	13.9376	13.9324	14.1625	13.85	13.878	13.9432	13.9116	14.1482	13.7714	13.9736	13.9386	13.9017	13.9776	14.0234	13.9687	13.8302	13.9832	14-3-3 domain binding motif;Akt kinase substrate motif;Calmodulin-dependent protein kinase II substrate motif;Casein kinase II substrate motif;ERK1,2 kinase substrate motif;GSK-3, ERK1, ERK2, CDK5 substrate motif;MAPKAPK1 kinase substrate motif;PKA kinase substrate motif;PKC epsilon kinase substrate motif;PKC kinase substrate motif;Proline-directed kinase substrate motif;Pyruvate dehydrogenase ki…	+
Q8WYP5	Protein ELYS	AHCTF1	S	1218	0.959052	AHCTF1_S1218___1	LRSTLRSTPLASPSPSPGRSPQRLKETRISF	14.0082	14.2821	14.0394	14.2609	14.0678	14.3677	14.0683	14.356	14.1383	14.412	14.1283	14.3013	13.9053	14.38	13.8641	14.3211	NA	NA	NA	NA	NA	NA	NA	NA	14.1615	14.2365	14.1124	14.1041	14.1293	14.3627	14.0108	14.333	Cdc2 kinase substrate motif;CDK kinase substrate motif;CDK1,2,4,6 kinase substrate motif;DNA dependent Protein kinase substrate motif;ERK1,2 kinase substrate motif;G protein-coupled receptor kinase 1 substrate motif;GSK3 kinase substrate motif;GSK-3, ERK1, ERK2, CDK5 substrate motif;MAPKAPK2 kinase substrate motif;Proline-directed kinase substrate motif;WW domain binding motif	+
Q8WYP5	Protein ELYS	AHCTF1	S	1160	0.999121	AHCTF1_S1160___1	YLVSRSLPSSSQLKGSPQAISRASELHLLET	15.5471	15.6412	15.584	15.6055	15.5795	15.568	15.5218	15.57	15.5743	15.5041	15.5902	15.6865	15.3262	15.6815	15.6182	15.636	16.3906	15.9372	15.4106	15.2805	15.4876	15.6041	15.7683	14.7383	15.4797	15.7327	15.5807	15.6997	15.1154	15.733	15.5033	15.7727	ERK1,2 kinase substrate motif;GSK-3, ERK1, ERK2, CDK5 substrate motif;PKA kinase substrate motif;PKC kinase substrate motif;Proline-directed kinase substrate motif;WW domain binding motif	+
Q8WYP5	Protein ELYS	AHCTF1	S	1946	0.825872	AHCTF1_S1946___1	RIKHVRRVRGREVSPSDVREDSNLESSQLTV	15.3348	15.3983	15.3181	15.3511	15.2151	15.4719	15.3097	15.4182	15.4045	15.3699	15.3595	15.3564	15.2403	15.375	15.3496	15.3619	NA	NA	NA	NA	NA	NA	NA	NA	NA	NA	NA	NA	NA	NA	NA	NA	DNA dependent Protein kinase substrate motif	+
Q8WYP5	Protein ELYS	AHCTF1	S	1154	0.762339	AHCTF1_S1154___1	SMKSPLYLVSRSLPSSSQLKGSPQAISRASE	12.6203	12.896	12.6233	12.9125	12.9047	12.8523	12.7934	12.9086	NA	NA	NA	NA	NA	NA	NA	NA	NA	NA	NA	NA	NA	NA	NA	NA	12.7899	12.7245	12.9326	12.9499	12.9441	12.6913	12.9154	12.5635	MAPKAPK2 kinase substrate motif;MDC1 BRCT domain binding motif;Plk1 PBD domain binding motif	+
Q8WYP5	Protein ELYS	AHCTF1	S	1898	0.995313	AHCTF1_S1898___1	ESVEIINDLKVSTVTSPSRMIRKLRSTNLDA	14.4697	14.701	14.6306	14.7918	14.5286	14.7055	14.563	14.6516	NA	NA	NA	NA	NA	NA	NA	NA	14.9544	14.6563	14.5818	14.5264	14.5722	14.5727	14.6735	14.5044	14.6087	14.5565	14.6712	14.615	14.5439	14.6511	14.6887	14.7065	Casein kinase II substrate motif;Cdc2 kinase substrate motif;CDK kinase substrate motif;CDK1,2,4,6 kinase substrate motif;ERK1,2 kinase substrate motif;Growth associated histone HI kinase substrate motif;GSK-3, ERK1, ERK2, CDK5 substrate motif;MAPKAPK2 kinase substrate motif;Proline-directed kinase substrate motif;WW domain binding motif	+
Q8WYP5	Protein ELYS	AHCTF1	S	1222	0.997445	AHCTF1_S1222___2	LRSTPLASPSPSPGRSPQRLKETRISFVEED	16.5859	16.6316	16.6123	16.6577	16.5968	16.6092	16.5669	16.6701	16.5672	16.5087	16.5343	16.7991	16.5558	16.6176	16.5814	16.7663	16.6853	16.6914	16.4582	16.6836	16.538	16.6255	16.7323	16.5161	16.5222	16.7586	16.4832	16.7286	16.3576	16.7671	16.5434	16.7697	Cdc2 kinase substrate motif;CDK kinase substrate motif;CDK1,2,4,6 kinase substrate motif;ERK1,2 kinase substrate motif;Growth associated histone HI kinase substrate motif;GSK-3, ERK1, ERK2, CDK5 substrate motif;MAPKAPK2 kinase substrate motif;Proline-directed kinase substrate motif;WW domain binding motif	+
Q8WYP5	Protein ELYS	AHCTF1	S	1996	1	AHCTF1_S1996___1	NPSEDVGSKAVKEERSPKKKEAPSIRRRSTR	16.7437	16.9412	16.7303	17.0723	16.7669	16.9401	16.7331	16.9329	16.726	17.2448	16.5833	16.8199	16.8554	17.0507	16.5564	17.0239	16.5177	17.011	16.7548	16.9549	16.815	17.0654	16.7768	16.9649	17.1153	16.7264	16.6632	16.823	17.3165	16.9571	16.7013	16.5576	Casein kinase I substrate motif;Cdc2 kinase substrate motif;CDK kinase substrate motif;CDK1,2,4,6 kinase substrate motif;ERK1,2 kinase substrate motif;Growth associated histone HI kinase substrate motif;GSK-3, ERK1, ERK2, CDK5 substrate motif;PKA kinase substrate motif;PKC kinase substrate motif;Proline-directed kinase substrate motif;WW domain binding motif	+
Q8WYP5	Protein ELYS	AHCTF1	S	1464	0.966232	AHCTF1_S1464___1	DNKSMADVLGDGGNSSLTISEGPIVSERRLN	NA	NA	NA	NA	NA	NA	NA	NA	12.4929	12.3926	12.6401	12.4523	12.533	12.5259	12.5709	12.4829	NA	NA	NA	NA	NA	NA	NA	NA	NA	NA	NA	NA	NA	NA	NA	NA	Casein kinase II substrate motif;G protein-coupled receptor kinase 1 substrate motif;GSK3 kinase substrate motif;MDC1 BRCT domain binding motif;Plk1 PBD domain binding motif
Q8WYP5	Protein ELYS	AHCTF1	S	1797	0.997457	AHCTF1_S1797___1	ISEASENIYSDVRGLSQNQQIPQNSVTPRRG	NA	NA	NA	NA	NA	NA	NA	NA	NA	NA	NA	NA	NA	NA	NA	NA	NA	NA	NA	NA	NA	NA	NA	NA	NA	NA	NA	NA	NA	NA	NA	NA	14-3-3 domain binding motif;ATM kinase substrate motif;Calmodulin-dependent protein kinase II substrate motif;DNA dependent Protein kinase substrate motif;MAPKAPK2 kinase substrate motif;PKA kinase substrate motif;PKC kinase substrate motif	+
Q8WYP5	Protein ELYS	AHCTF1	S	1884	0.999944	AHCTF1_S1884___1	KRTPRRIKRSVENQESVEIINDLKVSTVTSP	NA	NA	NA	NA	NA	NA	NA	NA	NA	NA	NA	NA	NA	NA	NA	NA	NA	NA	NA	NA	NA	NA	NA	NA	NA	NA	NA	NA	NA	NA	NA	NA	b-Adrenergic Receptor kinase substrate motif;Casein kinase II substrate motif	+
Q8WYP5	Protein ELYS	AHCTF1	S	1216	0.974308	AHCTF1_S1216___1	SILRSTLRSTPLASPSPSPGRSPQRLKETRI	NA	NA	NA	NA	NA	NA	NA	NA	NA	NA	NA	NA	NA	NA	NA	NA	NA	NA	NA	NA	NA	NA	NA	NA	NA	NA	NA	NA	NA	NA	NA	NA	Casein kinase II substrate motif;DNA dependent Protein kinase substrate motif;ERK1,2 kinase substrate motif;GSK-3, ERK1, ERK2, CDK5 substrate motif;Proline-directed kinase substrate motif;WW domain binding motif	+
Q8WYP5	Protein ELYS	AHCTF1	S	509	0.809589	AHCTF1_S509___1	GFQKETLTFLKKSGPSLNELIPDGYNRCLVA	NA	NA	NA	NA	NA	NA	NA	NA	11.0649	11.1307	11.0015	10.8568	11.1155	10.8611	10.9895	10.9116	NA	NA	NA	NA	NA	NA	NA	NA	11.0265	10.931	11.0596	11.0328	11.0148	10.812	11.1616	10.8931	Casein kinase II substrate motif;DNA dependent Protein kinase substrate motif;PKA kinase substrate motif	+
Q8WYP5	Protein ELYS	AHCTF1	S	1222	0.997445	AHCTF1_S1222___3	LRSTPLASPSPSPGRSPQRLKETRISFVEED	11.8687	11.7529	11.7664	11.8499	11.7397	11.7512	11.6554	11.6018	11.7089	11.7489	11.7324	11.7836	11.7573	11.7675	11.7596	11.7278	11.6949	11.7507	11.5743	11.9276	11.7078	11.9309	11.5253	11.8743	11.7117	11.737	11.7966	11.9518	11.8369	11.5362	11.738	11.6779	Cdc2 kinase substrate motif;CDK kinase substrate motif;CDK1,2,4,6 kinase substrate motif;ERK1,2 kinase substrate motif;Growth associated histone HI kinase substrate motif;GSK-3, ERK1, ERK2, CDK5 substrate motif;MAPKAPK2 kinase substrate motif;Proline-directed kinase substrate motif;WW domain binding motif	+
Q8WYP5	Protein ELYS	AHCTF1	S	2120	0.997431	AHCTF1_S2120___1	ILLPDLSEPNNEPLFSPASEVPRKAKAKKIE	12.9768	12.7344	12.9381	12.7184	12.9086	12.8925	12.9634	12.7092	12.8648	12.906	12.8314	12.864	13.0329	12.835	12.7946	12.7127	NA	NA	NA	NA	NA	NA	NA	NA	12.8006	12.7613	12.8554	12.9451	12.9833	12.7586	12.9341	12.8031	Casein kinase II substrate motif;ERK1,2 kinase substrate motif;GSK-3, ERK1, ERK2, CDK5 substrate motif;Proline-directed kinase substrate motif;WW domain binding motif	+
Q8WYP5	Protein ELYS	AHCTF1	S	2089	0.897812	AHCTF1_S2089___1	HKETNEQEERLLATASFTKSSRSSRTRSSKA	NA	NA	NA	NA	NA	NA	NA	NA	NA	NA	NA	NA	NA	NA	NA	NA	NA	NA	NA	NA	NA	NA	NA	NA	13.6594	13.6672	14.053	13.6728	13.9547	13.6486	14.2682	13.7586	Casein kinase II substrate motif;G protein-coupled receptor kinase 1 substrate motif;GSK3 kinase substrate motif	+
Q8WYP5	Protein ELYS	AHCTF1	S	2222	1	AHCTF1_S2222___2	KESAWSPPPIEIRLISPLASPADGVKSKPRK	13.9644	13.6795	13.7236	13.7866	13.8448	13.7545	13.891	13.9079	NA	NA	NA	NA	NA	NA	NA	NA	13.6765	13.722	13.896	13.7986	13.8828	13.8538	13.7821	13.9404	13.8209	13.7096	13.8024	13.7715	13.9203	13.9207	13.8259	13.781	14-3-3 domain binding motif;Calmodulin-dependent protein kinase II substrate motif;ERK1,2 kinase substrate motif;G protein-coupled receptor kinase 1 substrate motif;GSK3 kinase substrate motif;GSK-3, ERK1, ERK2, CDK5 substrate motif;PKA kinase substrate motif;PKC kinase substrate motif;Proline-directed kinase substrate motif;WW domain binding motif	+
Q8WYP5	Protein ELYS	AHCTF1	S	2226	1	AHCTF1_S2226___2	WSPPPIEIRLISPLASPADGVKSKPRKTTEV	13.9644	13.6795	13.7236	13.7866	13.8448	13.7545	13.891	13.9079	NA	NA	NA	NA	NA	NA	NA	NA	13.6765	13.722	13.896	13.7986	13.8828	13.8538	13.7821	13.9404	13.8209	13.7096	13.8024	13.7715	13.9203	13.9207	13.8259	13.781	Casein kinase II substrate motif;ERK1,2 kinase substrate motif;GSK-3, ERK1, ERK2, CDK5 substrate motif;MAPKAPK2 kinase substrate motif;Proline-directed kinase substrate motif;Pyruvate dehydrogenase kinase substrate motif;WW domain binding motif	+
Q8WYP5	Protein ELYS	AHCTF1	S	1214	0.985577	AHCTF1_S1214___1	PQSILRSTLRSTPLASPSPSPGRSPQRLKET	NA	NA	NA	NA	NA	NA	NA	NA	NA	NA	NA	NA	NA	NA	NA	NA	NA	NA	NA	NA	NA	NA	NA	NA	14.2407	14.2547	14.1853	14.2805	13.9025	14.2474	14.1785	14.314	Casein kinase II substrate motif;ERK1,2 kinase substrate motif;G protein-coupled receptor kinase 1 substrate motif;GSK3 kinase substrate motif;GSK-3, ERK1, ERK2, CDK5 substrate motif;Proline-directed kinase substrate motif;WW domain binding motif	+
Q8WYP5	Protein ELYS	AHCTF1	S	1153	0.954419	AHCTF1_S1153___1	SSMKSPLYLVSRSLPSSSQLKGSPQAISRAS	14.4683	14.5845	14.545	14.7154	14.4674	14.5552	14.5348	14.5522	NA	NA	NA	NA	NA	NA	NA	NA	NA	NA	NA	NA	NA	NA	NA	NA	14.5903	14.5029	14.6564	14.4899	14.5142	14.5656	14.6824	14.421	Casein kinase II substrate motif;DNA dependent Protein kinase substrate motif	+
Q8WYP5	Protein ELYS	AHCTF1	S	1283	0.999998	AHCTF1_S1283___1	EWLKSKDRTTSFFLNSPEKEHQEMDEGSQSL	14.4863	14.7758	14.2515	14.6448	14.4776	14.6596	14.8427	14.5614	14.4651	14.787	14.4675	14.6029	14.842	14.5445	14.5085	14.4821	14.342	14.4701	14.5854	14.6831	14.5376	14.657	14.4634	14.9612	14.5943	14.3958	14.4987	14.6226	15.2099	14.3875	14.5965	14.3942	Casein kinase II substrate motif;Cdc2 kinase substrate motif;CDK kinase substrate motif;CDK1,2,4,6 kinase substrate motif;ERK1,2 kinase substrate motif;GSK-3, ERK1, ERK2, CDK5 substrate motif;Proline-directed kinase substrate motif;WW domain binding motif	+
Q8WYP5	Protein ELYS	AHCTF1	S	1541	1	AHCTF1_S1541___1	EKLEAQDSGEEARNLSFNELYPSGTLKLQYN	14.4988	14.7219	14.5394	14.7779	14.5619	14.8162	14.5011	14.7607	14.6709	14.7212	14.5529	14.7164	14.6595	14.6876	14.5327	14.6367	14.5367	14.722	14.6627	14.6477	14.6571	14.6137	14.6549	14.683	14.6666	14.6649	14.6086	14.6294	14.6131	14.706	14.6913	14.5981	14-3-3 domain binding motif;Calmodulin-dependent protein kinase II substrate motif;Casein kinase II substrate motif;PKA kinase substrate motif;PKC kinase substrate motif	+
Q8WYP5	Protein ELYS	AHCTF1	S	1216	0.974308	AHCTF1_S1216___3	SILRSTLRSTPLASPSPSPGRSPQRLKETRI	NA	NA	NA	NA	NA	NA	NA	NA	14.7234	14.6713	14.7785	14.7484	14.6829	14.799	14.8308	14.6947	14.5589	14.631	14.8027	14.8333	14.8956	14.6388	14.7123	14.8564	14.7045	14.7299	14.7895	14.9446	14.8297	14.5291	14.7308	14.6707	Casein kinase II substrate motif;DNA dependent Protein kinase substrate motif;ERK1,2 kinase substrate motif;GSK-3, ERK1, ERK2, CDK5 substrate motif;Proline-directed kinase substrate motif;WW domain binding motif	+
Q8WYP5	Protein ELYS	AHCTF1	S	1218	0.959052	AHCTF1_S1218___3	LRSTLRSTPLASPSPSPGRSPQRLKETRISF	14.9052	14.8427	14.9106	15.0094	14.9679	14.8306	15.0227	14.8142	14.8785	14.8488	14.9073	14.9376	14.8673	15.022	14.9395	14.9023	14.7446	14.8147	14.949	15.0141	15.0458	14.8442	14.8626	15.0283	14.8763	14.9017	14.9613	15.1164	15.0015	14.7009	14.9026	14.8425	Cdc2 kinase substrate motif;CDK kinase substrate motif;CDK1,2,4,6 kinase substrate motif;DNA dependent Protein kinase substrate motif;ERK1,2 kinase substrate motif;G protein-coupled receptor kinase 1 substrate motif;GSK3 kinase substrate motif;GSK-3, ERK1, ERK2, CDK5 substrate motif;MAPKAPK2 kinase substrate motif;Proline-directed kinase substrate motif;WW domain binding motif	+
Q8WYP5	Protein ELYS	AHCTF1	S	1214	0.985577	AHCTF1_S1214___3	PQSILRSTLRSTPLASPSPSPGRSPQRLKET	15.0334	14.9176	14.931	15.0146	14.9043	14.9158	14.82	14.7665	14.8778	14.8513	14.9358	14.9525	14.8597	14.9647	14.9752	14.8863	14.7446	14.8147	14.949	15.0141	15.0458	14.8442	14.8626	15.0283	14.8763	14.9017	14.9613	15.1164	15.0015	14.7009	14.9026	14.8425	Casein kinase II substrate motif;ERK1,2 kinase substrate motif;G protein-coupled receptor kinase 1 substrate motif;GSK3 kinase substrate motif;GSK-3, ERK1, ERK2, CDK5 substrate motif;Proline-directed kinase substrate motif;WW domain binding motif	+
Q8WYP5	Protein ELYS	AHCTF1	S	1533	1	AHCTF1_S1533___1	QEIHVIEQEKLEAQDSGEEARNLSFNELYPS	NA	NA	NA	NA	NA	NA	NA	NA	NA	NA	NA	NA	NA	NA	NA	NA	NA	NA	NA	NA	NA	NA	NA	NA	15.6705	15.2218	15.442	15.3779	16.2742	15.3764	15.3873	15.0867	b-Adrenergic Receptor kinase substrate motif;Casein kinase II substrate motif;G protein-coupled receptor kinase 1 substrate motif	+
Q8WYP5	Protein ELYS	AHCTF1	S	1214	0.985577	AHCTF1_S1214___2	PQSILRSTLRSTPLASPSPSPGRSPQRLKET	16.2772	16.4147	16.3646	16.444	16.2794	16.4199	16.285	16.5012	NA	NA	NA	NA	NA	NA	NA	NA	16.4506	16.413	16.2222	16.4937	16.2365	16.4529	16.2995	16.4177	16.2792	16.5156	16.2402	16.4856	16.1146	16.5241	16.3003	16.5266	Casein kinase II substrate motif;ERK1,2 kinase substrate motif;G protein-coupled receptor kinase 1 substrate motif;GSK3 kinase substrate motif;GSK-3, ERK1, ERK2, CDK5 substrate motif;Proline-directed kinase substrate motif;WW domain binding motif	+
Q8WYP5	Protein ELYS	AHCTF1	S	2181	0.996584	AHCTF1_S2181___1	SNKNKLEDELKDDAQSVETLGKPKAKRIRTS	NA	NA	NA	NA	NA	NA	NA	NA	NA	NA	NA	NA	NA	NA	NA	NA	13.7457	13.8372	13.6457	13.9802	13.6736	13.8446	13.5504	13.9854	NA	NA	NA	NA	NA	NA	NA	NA	Casein kinase I substrate motif;Casein kinase II substrate motif	+
Q8WYP5	Protein ELYS	AHCTF1	S	1218	0.959052	AHCTF1_S1218___2	LRSTLRSTPLASPSPSPGRSPQRLKETRISF	13.7361	13.9679	13.8393	13.9695	13.7252	13.9569	13.7312	14.028	13.8626	13.811	13.8084	13.9631	13.8426	13.935	13.8302	13.9013	13.6924	13.8138	13.7698	14.1253	13.7798	14.1214	13.4404	14.2111	NA	NA	NA	NA	NA	NA	NA	NA	Cdc2 kinase substrate motif;CDK kinase substrate motif;CDK1,2,4,6 kinase substrate motif;DNA dependent Protein kinase substrate motif;ERK1,2 kinase substrate motif;G protein-coupled receptor kinase 1 substrate motif;GSK3 kinase substrate motif;GSK-3, ERK1, ERK2, CDK5 substrate motif;MAPKAPK2 kinase substrate motif;Proline-directed kinase substrate motif;WW domain binding motif	+
Q8WYP5	Protein ELYS	AHCTF1	S	1295	0.999941	AHCTF1_S1295___1	FLNSPEKEHQEMDEGSQSLEKLDVSKGNSSV	NA	NA	NA	NA	NA	NA	NA	NA	14.6705	14.9138	14.6774	14.5852	15.0979	14.6179	14.5782	14.5145	14.8622	14.5288	14.7447	14.6894	14.674	14.6596	14.6269	14.8699	NA	NA	NA	NA	NA	NA	NA	NA	ATM kinase substrate motif;Casein kinase I substrate motif;Casein kinase II substrate motif;DNA dependent Protein kinase substrate motif	+
Q8WYP5	Protein ELYS	AHCTF1	S	1216	0.974308	AHCTF1_S1216___2	SILRSTLRSTPLASPSPSPGRSPQRLKETRI	15.6365	15.7117	15.6778	15.751	15.6627	15.7184	15.6482	15.7864	15.5509	15.6276	15.5521	15.8958	15.7343	15.759	15.703	15.7698	15.8517	15.6633	15.552	15.7726	15.7183	15.6681	15.8114	15.5552	NA	NA	NA	NA	NA	NA	NA	NA	Casein kinase II substrate motif;DNA dependent Protein kinase substrate motif;ERK1,2 kinase substrate motif;GSK-3, ERK1, ERK2, CDK5 substrate motif;Proline-directed kinase substrate motif;WW domain binding motif	+
Q8WYP5	Protein ELYS	AHCTF1	S	1165	0.99437	AHCTF1_S1165___1	SLPSSSQLKGSPQAISRASELHLLETPLVVK	NA	NA	NA	NA	NA	NA	NA	NA	NA	NA	NA	NA	NA	NA	NA	NA	15.8001	15.8085	15.675	15.6311	15.5455	15.6695	15.6705	15.6897	NA	NA	NA	NA	NA	NA	NA	NA	Casein kinase II substrate motif
Q8WYP5	Protein ELYS	AHCTF1	T	1808	0.879493	AHCTF1_T1808___1	VRGLSQNQQIPQNSVTPRRGRRKKEVNQDIL	NA	NA	NA	NA	NA	NA	NA	NA	12.9924	13.0121	12.8421	13.0238	12.8636	12.9474	13.0313	13.0516	NA	NA	NA	NA	NA	NA	NA	NA	NA	NA	NA	NA	NA	NA	NA	NA	Cdc2 kinase substrate motif;CDK1,2,4,6 kinase substrate motif;Growth associated histone HI kinase substrate motif;GSK-3, ERK1, ERK2, CDK5 substrate motif;PKA kinase substrate motif;PKC kinase substrate motif;Proline-directed kinase substrate motif;WW domain binding motif	+
O43865	Putative adenosylhomocysteinase 2	AHCYL1	S	2	1	AHCYL1_S2___1	______________MSMPDAMPLPGVGEELK	NA	NA	NA	NA	NA	NA	NA	NA	12.5699	12.6442	12.6444	12.505	12.713	12.5553	12.5882	12.558	NA	NA	NA	NA	NA	NA	NA	NA	NA	NA	NA	NA	NA	NA	NA	NA	Casein kinase II substrate motif;G protein-coupled receptor kinase 1 substrate motif;Pyruvate dehydrogenase kinase substrate motif	+
Q5TGY3	AT-hook DNA-binding motif-containing protein 1	AHDC1	S	1187	0.994602	AHDC1_S1187___1	QFNQPVGGGGFRRANSEASSSEGQSSLSSLE	13.566	13.5913	13.5664	13.5786	13.6699	13.6642	13.5855	13.5141	13.8749	13.5144	13.5808	13.303	13.7128	13.7081	13.5467	13.4955	NA	NA	NA	NA	NA	NA	NA	NA	NA	NA	NA	NA	NA	NA	NA	NA	14-3-3 domain binding motif;Calmodulin-dependent protein kinase II substrate motif;Calmodulin-dependent protein kinase IV substrate motif;Casein kinase II substrate motif;G protein-coupled receptor kinase 1 substrate motif;GSK3 kinase substrate motif;PKA kinase substrate motif;PKC kinase substrate motif;ZIP kinase substrate motif	+
Q5TGY3	AT-hook DNA-binding motif-containing protein 1	AHDC1	S	1064	0.97226	AHDC1_S1064___1	SAPTPLRCDSRASTVSPGGYMVPKGTTASAT	13.0097	13.2687	12.881	13.0328	12.9037	13.0466	13.0187	13.0162	12.797	13.1074	13.1007	13.0402	13.0064	12.8388	13.2148	13.072	NA	NA	NA	NA	NA	NA	NA	NA	12.8959	13.1532	12.9422	13.093	12.8914	13.1233	13.0171	13.0613	ERK1,2 kinase substrate motif;GSK-3, ERK1, ERK2, CDK5 substrate motif;Proline-directed kinase substrate motif;WW domain binding motif	+
Q5TGY3	AT-hook DNA-binding motif-containing protein 1	AHDC1	S	596	0.981298	AHDC1_S596___1	MPEVKKRRRRKQKLASPQPSYAADANDSKAE	NA	NA	NA	NA	NA	NA	NA	NA	12.3827	12.3574	12.4364	12.3802	12.3249	12.3176	12.346	12.456	NA	NA	NA	NA	NA	NA	NA	NA	NA	NA	NA	NA	NA	NA	NA	NA	ERK1,2 kinase substrate motif;G protein-coupled receptor kinase 1 substrate motif;GSK3 kinase substrate motif;GSK-3, ERK1, ERK2, CDK5 substrate motif;PKA kinase substrate motif;PKC kinase substrate motif;Proline-directed kinase substrate motif;WW domain binding motif	+
Q5TGY3	AT-hook DNA-binding motif-containing protein 1	AHDC1	S	868	0.912395	AHDC1_S868___1	LDFALSASRPESRKASGTYAGPPTSALPAQR	NA	NA	NA	NA	NA	NA	NA	NA	NA	NA	NA	NA	NA	NA	NA	NA	NA	NA	NA	NA	NA	NA	NA	NA	NA	NA	NA	NA	NA	NA	NA	NA	14-3-3 domain binding motif;Calmodulin-dependent protein kinase II substrate motif;Casein kinase II substrate motif;G protein-coupled receptor kinase 1 substrate motif;MAPKAPK2 kinase substrate motif;PKA kinase substrate motif;PKC epsilon kinase substrate motif;PKC kinase substrate motif	+
Q5TGY3	AT-hook DNA-binding motif-containing protein 1	AHDC1	S	1403	0.958545	AHDC1_S1403___2	TVFDAGLQKAYSPTCSPTLGFKEELRPPPTK	11.9679	11.9201	12.0119	11.8287	11.9727	11.9146	12.0675	11.937	12.002	11.9887	11.8207	11.8034	11.9867	12.1401	11.9483	11.9306	NA	NA	NA	NA	NA	NA	NA	NA	NA	NA	NA	NA	NA	NA	NA	NA	Casein kinase II substrate motif;ERK1,2 kinase substrate motif;GSK-3, ERK1, ERK2, CDK5 substrate motif;MAPKAPK2 kinase substrate motif;Proline-directed kinase substrate motif;WW domain binding motif	+
Q5TGY3	AT-hook DNA-binding motif-containing protein 1	AHDC1	S	1095	0.812841	AHDC1_S1095___1	SAASAASSSSSSFQPSPENCRQFAGASQWPF	NA	NA	NA	NA	NA	NA	NA	NA	12.3978	11.7932	12.0922	12.0639	11.7679	12.1457	12.1771	12.0614	NA	NA	NA	NA	NA	NA	NA	NA	NA	NA	NA	NA	NA	NA	NA	NA	Casein kinase II substrate motif;DNA dependent Protein kinase substrate motif;ERK1,2 kinase substrate motif;GSK-3, ERK1, ERK2, CDK5 substrate motif;MAPKAPK2 kinase substrate motif;Proline-directed kinase substrate motif;WW domain binding motif	+
Q5TGY3	AT-hook DNA-binding motif-containing protein 1	AHDC1	S	896	0.988279	AHDC1_S896___1	AQRGLATFPSRGAKASPVAVGSSGAGADPSF	13.4602	13.5521	13.3552	13.553	13.5943	13.4109	13.6142	13.3548	NA	NA	NA	NA	NA	NA	NA	NA	NA	NA	NA	NA	NA	NA	NA	NA	NA	NA	NA	NA	NA	NA	NA	NA	ERK1,2 kinase substrate motif;GSK-3, ERK1, ERK2, CDK5 substrate motif;PKA kinase substrate motif;PKC kinase substrate motif;Proline-directed kinase substrate motif;WW domain binding motif	+
Q5TGY3	AT-hook DNA-binding motif-containing protein 1	AHDC1	S	1190	0.907027	AHDC1_S1190___1	QPVGGGGFRRANSEASSSEGQSSLSSLEKLM	14.6775	14.7927	14.8281	14.7186	14.757	14.7672	14.7641	14.6705	NA	NA	NA	NA	NA	NA	NA	NA	NA	NA	NA	NA	NA	NA	NA	NA	NA	NA	NA	NA	NA	NA	NA	NA	Casein kinase II substrate motif
Q09666	Neuroblast differentiation-associated protein AHNAK	AHNAK	S	5762	0.999999	AHNAK_S5762___1	KASLGSLEGEAEAEASSPKGKFSLFKSKKPR	14.7302	14.7435	14.6862	14.6128	14.7033	14.4908	14.6562	14.641	14.686	14.7463	14.5437	14.6242	14.5331	14.5743	14.9	14.6562	15.0424	14.7233	14.6003	14.5155	14.6618	14.516	14.9047	14.3	14.6564	14.6423	14.6959	14.6455	14.627	14.5811	14.7765	14.6392		+
Q09666	Neuroblast differentiation-associated protein AHNAK	AHNAK	S	210	0.993539	AHNAK_S210___2	VDVETQSGKTVIRLPSGSGAASPTGSAVDIR	15.592	15.4849	15.5653	15.3997	15.5403	15.5463	15.6035	15.2852	15.5264	15.422	15.5304	15.4621	15.5502	15.4586	15.6181	15.4493	15.4755	15.4691	15.6117	15.4666	15.602	15.472	15.5498	15.3703	15.4222	15.4803	15.4529	15.4522	15.6382	15.5478	15.6369	15.3865	14-3-3 domain binding motif;Calmodulin-dependent protein kinase II substrate motif;Calmodulin-dependent protein kinase IV substrate motif;Casein kinase II substrate motif;Chk1 kinase substrate motif;DNA dependent Protein kinase substrate motif;G protein-coupled receptor kinase 1 substrate motif;PKA kinase substrate motif;PKC kinase substrate motif	+
Q09666	Neuroblast differentiation-associated protein AHNAK	AHNAK	S	93	0.999998	AHNAK_S93___1	GHHTVGLKLHRKGDRSPEPGQTWTREVFSSC	NA	NA	NA	NA	NA	NA	NA	NA	15.9256	15.8262	15.7096	15.7558	15.808	15.7569	15.8035	15.7559	15.7261	15.6608	15.9207	15.8754	15.7947	15.679	15.846	15.8389	15.8111	15.9194	15.7371	15.7274	15.7115	15.8171	15.7684	15.8495	Casein kinase II substrate motif;ERK1,2 kinase substrate motif;Growth associated histone HI kinase substrate motif;GSK-3, ERK1, ERK2, CDK5 substrate motif;PKA kinase substrate motif;Proline-directed kinase substrate motif;WW domain binding motif	+
Q09666	Neuroblast differentiation-associated protein AHNAK	AHNAK	S	5752	1	AHNAK_S5752___2	SGSKGDLKSSKASLGSLEGEAEAEASSPKGK	15.8722	15.7537	15.812	15.9565	15.7388	15.7282	15.9159	15.6975	15.8819	15.8285	15.8074	15.8239	15.8087	15.8103	15.7541	15.7599	16.012	15.7743	15.8234	15.7427	15.8752	15.7111	15.8885	15.6476	15.7838	15.8463	15.8239	15.8557	15.6947	15.8218	15.8294	15.8192	Casein kinase II substrate motif	+
Q09666	Neuroblast differentiation-associated protein AHNAK	AHNAK	S	3426	1	AHNAK_S3426___1	SSPKVSMPDVELNLKSPKVKGDLDIAGPNLE	NA	NA	NA	NA	NA	NA	NA	NA	16.8402	16.4202	16.8757	16.4003	16.9955	16.3598	17.2469	16.8045	16.5955	16.4744	17.2345	16.3811	17.1564	16.5292	17.0078	16.5642	16.7548	16.5581	16.866	16.613	17.0896	16.6331	16.9174	16.511	ERK1,2 kinase substrate motif;Growth associated histone HI kinase substrate motif;GSK-3, ERK1, ERK2, CDK5 substrate motif;PKA kinase substrate motif;PKC kinase substrate motif;Proline-directed kinase substrate motif;WW domain binding motif	+
Q09666	Neuroblast differentiation-associated protein AHNAK	AHNAK	S	216	0.998713	AHNAK_S216___1	SGKTVIRLPSGSGAASPTGSAVDIRAGAISA	16.5895	16.5861	16.5492	16.5433	16.6476	16.5665	16.6586	16.4788	16.6633	16.6575	16.4001	16.7338	16.5855	16.5809	16.4851	16.5135	16.4763	16.5818	16.6096	16.6255	16.571	16.6212	16.529	16.6052	16.5895	16.5886	16.5856	16.6853	16.4851	16.5674	16.5728	16.5453	Casein kinase II substrate motif;ERK1,2 kinase substrate motif;G protein-coupled receptor kinase 1 substrate motif;GSK3 kinase substrate motif;GSK-3, ERK1, ERK2, CDK5 substrate motif;MAPKAPK2 kinase substrate motif;Proline-directed kinase substrate motif;WW domain binding motif	+
Q09666	Neuroblast differentiation-associated protein AHNAK	AHNAK	S	216	0.998713	AHNAK_S216___2	SGKTVIRLPSGSGAASPTGSAVDIRAGAISA	NA	NA	NA	NA	NA	NA	NA	NA	17.4456	17.4304	17.466	17.4762	17.523	17.4449	17.5715	17.3746	17.3137	17.532	17.4461	17.5199	17.4852	17.5512	17.3647	17.5194	17.4039	17.5331	17.4144	17.4528	17.4491	17.5376	17.5391	17.4021	Casein kinase II substrate motif;ERK1,2 kinase substrate motif;G protein-coupled receptor kinase 1 substrate motif;GSK3 kinase substrate motif;GSK-3, ERK1, ERK2, CDK5 substrate motif;MAPKAPK2 kinase substrate motif;Proline-directed kinase substrate motif;WW domain binding motif	+
Q09666	Neuroblast differentiation-associated protein AHNAK	AHNAK	S	5752	1	AHNAK_S5752___1	SGSKGDLKSSKASLGSLEGEAEAEASSPKGK	17.4456	17.5683	17.4993	17.5205	17.4995	17.4823	17.5225	17.4527	17.5654	17.3157	17.5863	17.4764	17.5795	17.4468	17.6536	17.367	18.0531	17.4515	17.4502	17.3923	17.4429	17.4133	17.3607	17.4267	17.4007	17.5737	17.4622	17.5273	17.4181	17.5257	17.5225	17.5604	Casein kinase II substrate motif	+
Q09666	Neuroblast differentiation-associated protein AHNAK	AHNAK	T	5824	1	AHNAK_T5824___1	EGGKVKGKHGKLKFGTFGGLGSKSKGHYEVT	NA	NA	NA	NA	NA	NA	NA	NA	NA	NA	NA	NA	NA	NA	NA	NA	17.5347	17.5058	17.2559	17.4515	17.3767	17.5161	17.2409	17.2074	17.316	17.4681	17.4251	17.5323	17.1306	17.4112	17.3185	17.4872	AMP-activated protein kinase substrate motif;PKA kinase substrate motif;PKC kinase substrate motif	+
Q09666	Neuroblast differentiation-associated protein AHNAK	AHNAK	S	5841	0.99993	AHNAK_S5841___1	GGLGSKSKGHYEVTGSDDETGKLQGSGVSLA	NA	NA	NA	NA	NA	NA	NA	NA	18.0153	17.9182	17.841	17.8499	17.9289	18.0006	17.9337	17.9344	17.9834	17.8901	17.8858	17.8845	17.9191	17.9954	17.8396	18.024	17.8501	17.9592	17.9016	17.8106	17.9704	17.9946	17.8393	18.096	BARD1 BRCT domain binding motif;Casein kinase II substrate motif;G protein-coupled receptor kinase 1 substrate motif	+
Q09666	Neuroblast differentiation-associated protein AHNAK	AHNAK	S	177	0.988328	AHNAK_S177___1	VDVTGREGAKDIDISSPEFKIKIPRHELTEI	NA	NA	NA	NA	NA	NA	NA	NA	18.0174	17.9941	17.9677	17.9879	18.0795	18.0033	18.0366	17.9826	18.3682	18.1443	17.9881	17.7895	18.0255	17.7963	18.4048	17.5526	17.8608	18.0414	18.1624	17.9407	17.6722	18.0956	18.2248	18.0712	Casein kinase I substrate motif;Casein kinase II substrate motif;ERK1,2 kinase substrate motif;GSK-3, ERK1, ERK2, CDK5 substrate motif;MDC1 BRCT domain binding motif;Plk1 PBD domain binding motif;Proline-directed kinase substrate motif;WW domain binding motif	+
Q09666	Neuroblast differentiation-associated protein AHNAK	AHNAK	S	135	1	AHNAK_S135___1	EYQRIYTTKIKPRLKSEDGVEGDLGETQSRT	18.2438	18.3425	18.2455	18.2923	18.2836	18.3008	18.2466	18.3013	18.3106	18.1161	18.3299	18.2112	18.3633	18.1641	18.4396	18.3216	18.5201	18.2518	18.3989	18.207	18.361	18.1432	18.2918	18.0828	18.217	18.4528	18.2511	18.2356	18.1294	18.2839	18.3578	18.329	14-3-3 domain binding motif;Calmodulin-dependent protein kinase II substrate motif;G protein-coupled receptor kinase 1 substrate motif;MAPKAPK1 kinase substrate motif;PKA kinase substrate motif;PKC kinase substrate motif	+
Q09666	Neuroblast differentiation-associated protein AHNAK	AHNAK	S	5731	0.999292	AHNAK_S5731___1	KFNFSKPKGKGGVTGSPEASISGSKGDLKSS	NA	NA	NA	NA	NA	NA	NA	NA	18.4589	18.37	18.4048	18.3719	18.4413	18.4676	18.4598	18.3844	18.5741	18.4837	18.3337	18.2523	18.3871	18.4784	18.4624	18.3871	18.3996	18.4283	18.3775	18.3141	18.61	18.4833	18.3243	18.4217	Casein kinase II substrate motif;ERK1,2 kinase substrate motif;G protein-coupled receptor kinase 1 substrate motif;GSK3 kinase substrate motif;GSK-3, ERK1, ERK2, CDK5 substrate motif;Proline-directed kinase substrate motif;WW domain binding motif	+
Q09666	Neuroblast differentiation-associated protein AHNAK	AHNAK	S	5763	0.999999	AHNAK_S5763___1	ASLGSLEGEAEAEASSPKGKFSLFKSKKPRH	NA	NA	NA	NA	NA	NA	NA	NA	18.5783	18.6066	18.5429	18.6271	18.5216	18.6239	18.6302	18.6416	18.7781	18.5833	18.5843	18.5424	18.634	18.5093	18.7092	18.4315	18.7436	18.3982	18.602	18.5069	18.848	18.4883	18.6901	18.495	Casein kinase I substrate motif;ERK1,2 kinase substrate motif;Growth associated histone HI kinase substrate motif;GSK-3, ERK1, ERK2, CDK5 substrate motif;MDC1 BRCT domain binding motif;PKA kinase substrate motif;PKC kinase substrate motif;Plk1 PBD domain binding motif;Proline-directed kinase substrate motif;WW domain binding motif	+
Q09666	Neuroblast differentiation-associated protein AHNAK	AHNAK	T	4766	1	AHNAK_T4766___1	KGPEADIKGPKVDINTPDVDVHGPDWHLKMP	NA	NA	NA	NA	NA	NA	NA	NA	NA	NA	NA	NA	NA	NA	NA	NA	12.5433	12.6851	12.8489	12.6921	12.9239	12.7354	13.1107	12.7693	NA	NA	NA	NA	NA	NA	NA	NA	Casein kinase I substrate motif;GSK-3, ERK1, ERK2, CDK5 substrate motif;Proline-directed kinase substrate motif;WW domain binding motif	+
Q09666	Neuroblast differentiation-associated protein AHNAK	AHNAK	S	210	0.993539	AHNAK_S210___1	VDVETQSGKTVIRLPSGSGAASPTGSAVDIR	NA	NA	NA	NA	NA	NA	NA	NA	13.5967	13.5133	13.6341	13.6145	13.5984	13.5864	13.733	13.5621	13.7962	13.5114	13.5575	13.5577	13.6796	13.4371	13.7846	13.5144	NA	NA	NA	NA	NA	NA	NA	NA	14-3-3 domain binding motif;Calmodulin-dependent protein kinase II substrate motif;Calmodulin-dependent protein kinase IV substrate motif;Casein kinase II substrate motif;Chk1 kinase substrate motif;DNA dependent Protein kinase substrate motif;G protein-coupled receptor kinase 1 substrate motif;PKA kinase substrate motif;PKC kinase substrate motif	+
Q09666	Neuroblast differentiation-associated protein AHNAK	AHNAK	S	559	0.998103	AHNAK_S559___1	ETPNLEGTLTGPRLGSPSGKTGTCRISMSEV	NA	NA	NA	NA	NA	NA	NA	NA	NA	NA	NA	NA	NA	NA	NA	NA	15.8997	15.9143	16.0652	15.6715	16.3395	15.8481	16.2471	15.7418	NA	NA	NA	NA	NA	NA	NA	NA	14-3-3 domain binding motif;Calmodulin-dependent protein kinase II substrate motif;Casein kinase II substrate motif;ERK1,2 kinase substrate motif;GSK-3, ERK1, ERK2, CDK5 substrate motif;PKA kinase substrate motif;PKC kinase substrate motif;Proline-directed kinase substrate motif;WW domain binding motif	+
Q09666	Neuroblast differentiation-associated protein AHNAK	AHNAK	S	5031	1	AHNAK_S5031___1	GKGKKSKFKMPKIHMSGPKIKAKKQGFDLNV	NA	NA	NA	NA	NA	NA	NA	NA	12.8743	12.7909	12.6723	12.6536	12.9273	12.7723	12.7229	12.5532	NA	NA	NA	NA	NA	NA	NA	NA	12.7626	12.7136	12.7424	12.795	12.9644	12.6721	12.8483	12.4684	PKA kinase substrate motif	+
Q09666	Neuroblast differentiation-associated protein AHNAK	AHNAK	S	5784	0.904575	AHNAK_S5784___1	SLFKSKKPRHRSNSFSDEREFSGPSTPTGTL	NA	NA	NA	NA	NA	NA	NA	NA	13.3729	13.6105	13.4232	13.3428	13.3011	13.5096	13.2581	13.2527	13.0759	13.585	13.3847	13.2583	12.9352	13.2389	14.3472	13.2456	13.4986	13.4274	13.1953	13.2792	13.377	13.6	13.11	13.5833	Casein kinase II substrate motif;MAPKAPK2 kinase substrate motif	+
Q09666	Neuroblast differentiation-associated protein AHNAK	AHNAK	S	508	0.925895	AHNAK_S508___2	MIIQKPKISMQDVDLSLGSPKLKGDIKVSAP	NA	NA	NA	NA	NA	NA	NA	NA	13.4566	13.3963	13.4516	13.4209	13.3795	13.3592	13.7188	13.3663	NA	NA	NA	NA	NA	NA	NA	NA	13.4467	13.5096	13.234	13.6086	13.3927	13.4682	13.4717	13.4175	Casein kinase II substrate motif;G protein-coupled receptor kinase 1 substrate motif	+
Q09666	Neuroblast differentiation-associated protein AHNAK	AHNAK	S	511	0.961987	AHNAK_S511___2	QKPKISMQDVDLSLGSPKLKGDIKVSAPGVQ	NA	NA	NA	NA	NA	NA	NA	NA	13.4566	13.3963	13.4516	13.4209	13.3795	13.3592	13.7188	13.3663	NA	NA	NA	NA	NA	NA	NA	NA	13.4467	13.5096	13.234	13.6086	13.3927	13.4682	13.4717	13.4175	ERK1,2 kinase substrate motif;Growth associated histone HI kinase substrate motif;GSK-3, ERK1, ERK2, CDK5 substrate motif;PKA kinase substrate motif;PKC kinase substrate motif;Proline-directed kinase substrate motif;WW domain binding motif	+
Q09666	Neuroblast differentiation-associated protein AHNAK	AHNAK	S	4986	1	AHNAK_S4986___1	KIPKFKKPKFGFGAKSPKADIKSPSLDVTVP	NA	NA	NA	NA	NA	NA	NA	NA	14.1599	14.3	14.2348	14.166	14.3057	14.0691	14.3419	14.3767	14.0968	14.1977	14.3309	14.1184	14.415	14.1445	14.6724	13.9783	14.1683	14.1156	14.3462	14.0469	14.3695	14.1932	14.2714	14.4431	ERK1,2 kinase substrate motif;Growth associated histone HI kinase substrate motif;GSK-3, ERK1, ERK2, CDK5 substrate motif;PKA kinase substrate motif;PKC kinase substrate motif;Proline-directed kinase substrate motif;WW domain binding motif	+
Q09666	Neuroblast differentiation-associated protein AHNAK	AHNAK	S	5110	1	AHNAK_S5110___1	FDIKSPKFKAEAPLPSPKLEGELQAPDLELS	15.1437	15.1502	15.2501	15.3284	15.1893	15.1336	15.4836	15.0089	15.2735	14.9741	15.2393	15.0378	15.3201	15.0869	15.5828	15.1734	14.9757	15.0527	15.3091	15.2686	15.2945	15.1788	15.2607	15.3477	15.2788	15.3334	15.1763	15.1682	15.137	15.1654	15.2136	15.2151	DNA dependent Protein kinase substrate motif;ERK1,2 kinase substrate motif;Growth associated histone HI kinase substrate motif;GSK-3, ERK1, ERK2, CDK5 substrate motif;PKA kinase substrate motif;PKC kinase substrate motif;Proline-directed kinase substrate motif;WW domain binding motif	+
Q09666	Neuroblast differentiation-associated protein AHNAK	AHNAK	S	5782	0.97787	AHNAK_S5782___1	KFSLFKSKKPRHRSNSFSDEREFSGPSTPTG	NA	NA	NA	NA	NA	NA	NA	NA	15.3773	15.3953	15.3232	15.3238	15.0597	15.3325	15.0635	15.2823	14.8671	15.3203	15.3771	15.2633	15.2674	15.3469	15.3338	15.3816	15.3865	15.3693	15.2608	15.2247	15.1249	15.4568	14.9297	15.4049	14-3-3 domain binding motif;Akt kinase substrate motif;Calmodulin-dependent protein kinase II substrate motif;Casein kinase II substrate motif;MAPKAPK1 kinase substrate motif;PKA kinase substrate motif;PKC kinase substrate motif;Pyruvate dehydrogenase kinase substrate motif	+
Q09666	Neuroblast differentiation-associated protein AHNAK	AHNAK	S	5749	1	AHNAK_S5749___1	ASISGSKGDLKSSKASLGSLEGEAEAEASSP	NA	NA	NA	NA	NA	NA	NA	NA	15.3454	15.1304	15.2293	15.2772	15.2273	15.2081	15.2998	15.1908	15.2188	15.2479	15.1403	15.2906	15.2435	15.3175	15.1507	15.299	15.2193	15.2647	15.144	15.3897	15.1804	15.2603	15.1566	15.2932	Casein kinase II substrate motif;MAPKAPK2 kinase substrate motif;PKA kinase substrate motif;PKC kinase substrate motif	+
Q09666	Neuroblast differentiation-associated protein AHNAK	AHNAK	S	5863	0.960289	AHNAK_S5863___1	LQGSGVSLASKKSRLSSSSSNDSGNKVGIQL	NA	NA	NA	NA	NA	NA	NA	NA	NA	NA	NA	NA	NA	NA	NA	NA	15.533	15.9284	16.0796	15.9072	15.9973	15.9779	15.8195	15.8025	16.1094	15.8044	15.8727	15.5821	16.4915	15.7075	15.8367	15.6411	Casein kinase II substrate motif;G protein-coupled receptor kinase 1 substrate motif;GSK3 kinase substrate motif;PKA kinase substrate motif;PKC kinase substrate motif	+
Q09666	Neuroblast differentiation-associated protein AHNAK	AHNAK	S	5763	0.999999	AHNAK_S5763___2	ASLGSLEGEAEAEASSPKGKFSLFKSKKPRH	17.4814	17.4525	17.6281	17.3469	17.5586	17.4097	17.5669	17.1873	17.5706	17.4521	17.5279	17.3991	17.495	17.3983	17.4455	17.3428	17.6772	17.4136	17.5021	17.3185	17.5638	17.2966	17.646	17.2134	17.504	17.4216	17.5122	17.3964	17.3999	17.43	17.5505	17.4169	Casein kinase I substrate motif;ERK1,2 kinase substrate motif;Growth associated histone HI kinase substrate motif;GSK-3, ERK1, ERK2, CDK5 substrate motif;MDC1 BRCT domain binding motif;PKA kinase substrate motif;PKC kinase substrate motif;Plk1 PBD domain binding motif;Proline-directed kinase substrate motif;WW domain binding motif	+
Q09666	Neuroblast differentiation-associated protein AHNAK	AHNAK	S	176	0.879893	AHNAK_S176___1	TVDVTGREGAKDIDISSPEFKIKIPRHELTE	NA	NA	NA	NA	NA	NA	NA	NA	17.5918	17.6236	17.5611	17.4721	17.7547	17.5299	17.5898	17.5034	17.6738	17.6241	17.5994	17.4705	17.6384	17.4366	17.8401	17.3434	17.6054	17.5879	17.6532	17.4588	17.3681	17.7003	17.6124	17.6403	Casein kinase II substrate motif	+
Q09666	Neuroblast differentiation-associated protein AHNAK	AHNAK	S	4520	0.939538	AHNAK_S4520___1	PKFKMPDVHFKSPQISMSDIDLNLKGPKIKG	NA	NA	NA	NA	NA	NA	NA	NA	NA	NA	NA	NA	NA	NA	NA	NA	13.5058	13.3102	13.6852	13.4793	13.6517	13.4854	13.5701	13.5117	NA	NA	NA	NA	NA	NA	NA	NA	Casein kinase II substrate motif;MAPKAPK2 kinase substrate motif;Pyruvate dehydrogenase kinase substrate motif	+
Q09666	Neuroblast differentiation-associated protein AHNAK	AHNAK	S	5830	0.999995	AHNAK_S5830___1	GKHGKLKFGTFGGLGSKSKGHYEVTGSDDET	NA	NA	NA	NA	NA	NA	NA	NA	NA	NA	NA	NA	NA	NA	NA	NA	16.578	16.3606	16.1393	16.3624	16.2052	16.3265	16.2835	16.4495	NA	NA	NA	NA	NA	NA	NA	NA	Casein kinase II substrate motif	+
Q09666	Neuroblast differentiation-associated protein AHNAK	AHNAK	T	4564	1	AHNAK_T4564___1	KGPKVDVKGPKVGIDTPDIDIHGPEGKLKGP	NA	NA	NA	NA	NA	NA	NA	NA	NA	NA	NA	NA	NA	NA	NA	NA	NA	NA	NA	NA	NA	NA	NA	NA	NA	NA	NA	NA	NA	NA	NA	NA	b-Adrenergic Receptor kinase substrate motif;GSK-3, ERK1, ERK2, CDK5 substrate motif;Proline-directed kinase substrate motif;WW domain binding motif	+
Q09666	Neuroblast differentiation-associated protein AHNAK	AHNAK	S	232	0.932586	AHNAK_S232___1	PTGSAVDIRAGAISASGPELQGAGHSKLQVT	NA	NA	NA	NA	NA	NA	NA	NA	NA	NA	NA	NA	NA	NA	NA	NA	NA	NA	NA	NA	NA	NA	NA	NA	13.9546	13.8747	13.9757	13.9509	13.805	13.878	13.9934	13.9378	Casein kinase II substrate motif	+
Q09666	Neuroblast differentiation-associated protein AHNAK	AHNAK	S	41	0.999997	AHNAK_S41___1	AQRDDGVFVQEVTQNSPAARTGVVKEGDQIV	NA	NA	NA	NA	NA	NA	NA	NA	13.9334	13.9375	13.9983	14.0766	14.0594	13.9723	13.9237	14.0731	14.0512	14.0718	13.9572	14.0346	13.9527	13.9077	13.998	14.0011	14.1404	13.9053	14.1914	14.1218	14.0487	13.8409	14.0024	13.7234	ERK1,2 kinase substrate motif;GSK-3, ERK1, ERK2, CDK5 substrate motif;Proline-directed kinase substrate motif;WW domain binding motif	+
Q09666	Neuroblast differentiation-associated protein AHNAK	AHNAK	S	212	0.987043	AHNAK_S212___2	VETQSGKTVIRLPSGSGAASPTGSAVDIRAG	16.3538	16.3759	16.4531	16.4416	16.3146	16.3046	16.3776	16.3437	16.138	16.4893	16.2894	16.5948	16.374	16.4861	16.3625	16.2308	16.2852	16.4028	16.4166	16.4002	16.3826	16.3893	16.3304	16.3579	16.3909	16.4252	16.3426	16.4001	16.3393	16.422	16.343	16.3018	G protein-coupled receptor kinase 1 substrate motif;GSK3 kinase substrate motif	+
Q09666	Neuroblast differentiation-associated protein AHNAK	AHNAK	S	5762	0.999999	AHNAK_S5762___2	KASLGSLEGEAEAEASSPKGKFSLFKSKKPR	19.3558	19.1579	19.1714	19.317	19.297	19.2616	19.16	19.1006	19.278	19.2293	19.2675	19.2915	19.2908	19.0069	19.2903	19.1671	19.1717	19.2357	19.2604	19.2147	19.3344	19.203	19.294	19.1077	19.2103	19.147	19.3003	19.3358	19.1304	19.1525	19.3318	19.2133		+
Q09666	Neuroblast differentiation-associated protein AHNAK	AHNAK	S	5780	0.999367	AHNAK_S5780___2	KGKFSLFKSKKPRHRSNSFSDEREFSGPSTP	NA	NA	NA	NA	NA	NA	NA	NA	13.1784	12.9358	13.187	12.6649	13.3017	12.797	13.4922	12.8651	12.7074	13.0727	13.018	12.906	13.0222	12.943	13.6374	13.1153	NA	NA	NA	NA	NA	NA	NA	NA	14-3-3 domain binding motif;Calmodulin-dependent protein kinase II substrate motif;Casein kinase II substrate motif;G protein-coupled receptor kinase 1 substrate motif;GSK3 kinase substrate motif;MAPKAPK1 kinase substrate motif;PKA kinase substrate motif;PKC kinase substrate motif	+
Q09666	Neuroblast differentiation-associated protein AHNAK	AHNAK	S	5782	0.97787	AHNAK_S5782___2	KFSLFKSKKPRHRSNSFSDEREFSGPSTPTG	NA	NA	NA	NA	NA	NA	NA	NA	13.1784	12.9358	13.187	12.6649	13.3017	12.797	13.4922	12.8651	12.7074	13.0727	13.018	12.906	13.0222	12.943	13.6374	13.1153	NA	NA	NA	NA	NA	NA	NA	NA	14-3-3 domain binding motif;Akt kinase substrate motif;Calmodulin-dependent protein kinase II substrate motif;Casein kinase II substrate motif;MAPKAPK1 kinase substrate motif;PKA kinase substrate motif;PKC kinase substrate motif;Pyruvate dehydrogenase kinase substrate motif	+
Q09666	Neuroblast differentiation-associated protein AHNAK	AHNAK	S	511	0.961987	AHNAK_S511___1	QKPKISMQDVDLSLGSPKLKGDIKVSAPGVQ	NA	NA	NA	NA	NA	NA	NA	NA	NA	NA	NA	NA	NA	NA	NA	NA	13.7759	13.8196	13.9316	13.9044	13.9149	13.7667	13.8143	13.7105	NA	NA	NA	NA	NA	NA	NA	NA	ERK1,2 kinase substrate motif;Growth associated histone HI kinase substrate motif;GSK-3, ERK1, ERK2, CDK5 substrate motif;PKA kinase substrate motif;PKC kinase substrate motif;Proline-directed kinase substrate motif;WW domain binding motif	+
Q09666	Neuroblast differentiation-associated protein AHNAK	AHNAK	S	5552	0.999913	AHNAK_S5552___1	AAPDISVKGPAFNMASPESDFGINLKGPKIK	NA	NA	NA	NA	NA	NA	NA	NA	NA	NA	NA	NA	NA	NA	NA	NA	14.0042	13.7037	13.9511	13.8913	14.0264	13.7898	13.8314	13.8807	NA	NA	NA	NA	NA	NA	NA	NA	Casein kinase II substrate motif;ERK1,2 kinase substrate motif;GSK-3, ERK1, ERK2, CDK5 substrate motif;Proline-directed kinase substrate motif;WW domain binding motif	+
Q09666	Neuroblast differentiation-associated protein AHNAK	AHNAK	S	5864	0.988914	AHNAK_S5864___1	QGSGVSLASKKSRLSSSSSNDSGNKVGIQLP	NA	NA	NA	NA	NA	NA	NA	NA	14.8866	14.8655	15.1123	14.6041	15.2177	14.723	14.9815	14.9072	14.0473	15.0028	15.2916	14.903	15.0729	14.9153	14.9897	15.0754	NA	NA	NA	NA	NA	NA	NA	NA	14-3-3 domain binding motif;Calmodulin-dependent protein kinase II substrate motif;Casein kinase II substrate motif;MAPKAPK1 kinase substrate motif;MAPKAPK2 kinase substrate motif;MDC1 BRCT domain binding motif;PKA kinase substrate motif;PKC kinase substrate motif;Plk1 PBD domain binding motif	+
Q09666	Neuroblast differentiation-associated protein AHNAK	AHNAK	S	5448	1	AHNAK_S5448___1	LKGPGVDVNLKGPRISAPNVDFNLEGPKVKG	NA	NA	NA	NA	NA	NA	NA	NA	NA	NA	NA	NA	NA	NA	NA	NA	15.0391	15.04	15.2282	15.1574	15.2076	15.1352	15.0242	15.1776	NA	NA	NA	NA	NA	NA	NA	NA	PKA kinase substrate motif;PKC kinase substrate motif	+
Q09666	Neuroblast differentiation-associated protein AHNAK	AHNAK	S	5739	0.970679	AHNAK_S5739___1	GKGGVTGSPEASISGSKGDLKSSKASLGSLE	NA	NA	NA	NA	NA	NA	NA	NA	NA	NA	NA	NA	NA	NA	NA	NA	16.4488	16.5897	16.603	16.6505	16.5969	16.4561	16.6283	16.5301	NA	NA	NA	NA	NA	NA	NA	NA	Casein kinase II substrate motif;MAPKAPK2 kinase substrate motif;Pyruvate dehydrogenase kinase substrate motif	+
Q09666	Neuroblast differentiation-associated protein AHNAK	AHNAK	S	212	0.987043	AHNAK_S212___1	VETQSGKTVIRLPSGSGAASPTGSAVDIRAG	NA	NA	NA	NA	NA	NA	NA	NA	14.581	14.2319	14.6345	14.4273	14.6533	14.2923	14.7713	14.4879	NA	NA	NA	NA	NA	NA	NA	NA	NA	NA	NA	NA	NA	NA	NA	NA	G protein-coupled receptor kinase 1 substrate motif;GSK3 kinase substrate motif	+
Q09666	Neuroblast differentiation-associated protein AHNAK	AHNAK	S	561	0.797509	AHNAK_S561___1	PNLEGTLTGPRLGSPSGKTGTCRISMSEVDL	NA	NA	NA	NA	NA	NA	NA	NA	NA	NA	NA	NA	NA	NA	NA	NA	NA	NA	NA	NA	NA	NA	NA	NA	NA	NA	NA	NA	NA	NA	NA	NA	Casein kinase II substrate motif;DNA dependent Protein kinase substrate motif;PKA kinase substrate motif;PKC kinase substrate motif
Q09666	Neuroblast differentiation-associated protein AHNAK	AHNAK	S	2397	0.999658	AHNAK_S2397___1	KAPKISMPDLDLHLKSPKAKGEVDVDVPKLE	NA	NA	NA	NA	NA	NA	NA	NA	NA	NA	NA	NA	NA	NA	NA	NA	NA	NA	NA	NA	NA	NA	NA	NA	NA	NA	NA	NA	NA	NA	NA	NA	ERK1,2 kinase substrate motif;Growth associated histone HI kinase substrate motif;GSK-3, ERK1, ERK2, CDK5 substrate motif;PKA kinase substrate motif;PKC kinase substrate motif;Proline-directed kinase substrate motif;WW domain binding motif	+
Q09666	Neuroblast differentiation-associated protein AHNAK	AHNAK	S	572	0.986165	AHNAK_S572___1	LGSPSGKTGTCRISMSEVDLNVAAPKVKGGV	NA	NA	NA	NA	NA	NA	NA	NA	NA	NA	NA	NA	NA	NA	NA	NA	14.2989	14.1376	14.1273	14.1174	14.2005	14.1136	14.1338	14.1191	14.0414	14.098	14.1702	14.2277	14.1213	14.0691	14.4029	14.1178	Casein kinase II substrate motif;G protein-coupled receptor kinase 1 substrate motif;Pyruvate dehydrogenase kinase substrate motif	+
Q09666	Neuroblast differentiation-associated protein AHNAK	AHNAK	S	220	0.996308	AHNAK_S220___2	VIRLPSGSGAASPTGSAVDIRAGAISASGPE	NA	NA	NA	NA	NA	NA	NA	NA	16.4109	16.5079	16.2513	16.5861	16.3544	16.5511	16.2871	16.476	16.1405	16.4948	16.4797	16.4722	16.4878	16.5453	16.2539	16.5507	16.4754	16.3221	16.5645	16.5301	16.3878	16.3767	16.4621	16.3061	Casein kinase II substrate motif;MAPKAPK2 kinase substrate motif;Pyruvate dehydrogenase kinase substrate motif	+
Q09666	Neuroblast differentiation-associated protein AHNAK	AHNAK	S	115	0.999998	AHNAK_S115___1	WTREVFSSCSSEVVLSGDDEEYQRIYTTKIK	NA	NA	NA	NA	NA	NA	NA	NA	17.641	17.7033	17.7477	17.6703	17.6289	17.611	17.6312	17.6516	17.5285	17.6016	17.7233	17.6755	17.7237	17.64	17.5659	17.8265	17.5687	17.6338	17.696	17.7312	17.5123	17.6567	17.6373	17.849	Casein kinase II substrate motif;Pyruvate dehydrogenase kinase substrate motif	+
Q09666	Neuroblast differentiation-associated protein AHNAK	AHNAK	S	3411	0.828753	AHNAK_S3411___1	GKVKGSKFKMPFLSISSPKVSMPDVELNLKS	NA	NA	NA	NA	NA	NA	NA	NA	NA	NA	NA	NA	NA	NA	NA	NA	12.3989	12.2429	12.9042	12.4607	12.8615	12.5678	12.7133	12.5075	NA	NA	NA	NA	NA	NA	NA	NA		+
Q09666	Neuroblast differentiation-associated protein AHNAK	AHNAK	T	324	0.999835	AHNAK_T324___1	MKVPKFGVSTGREGQTPKAGLRVSAPEVSVG	NA	NA	NA	NA	NA	NA	NA	NA	NA	NA	NA	NA	NA	NA	NA	NA	14.127	14.0839	14.0691	14.0765	14.0796	14.058	13.8214	14.0797	NA	NA	NA	NA	NA	NA	NA	NA	Casein kinase I substrate motif;Growth associated histone HI kinase substrate motif;GSK-3, ERK1, ERK2, CDK5 substrate motif;PKA kinase substrate motif;PKC kinase substrate motif;Proline-directed kinase substrate motif;WW domain binding motif	+
Q09666	Neuroblast differentiation-associated protein AHNAK	AHNAK	S	5780	0.999367	AHNAK_S5780___1	KGKFSLFKSKKPRHRSNSFSDEREFSGPSTP	NA	NA	NA	NA	NA	NA	NA	NA	14.6953	14.3705	14.9036	14.6421	14.3692	14.5093	14.7174	14.6711	14.2487	14.579	14.6898	14.6106	14.7908	14.7344	14.5075	14.7176	NA	NA	NA	NA	NA	NA	NA	NA	14-3-3 domain binding motif;Calmodulin-dependent protein kinase II substrate motif;Casein kinase II substrate motif;G protein-coupled receptor kinase 1 substrate motif;GSK3 kinase substrate motif;MAPKAPK1 kinase substrate motif;PKA kinase substrate motif;PKC kinase substrate motif	+
Q09666	Neuroblast differentiation-associated protein AHNAK	AHNAK	T	3716	0.999999	AHNAK_T3716___1	KGPEVDIKGPKVDIDTPDINIEGSEGKFKGP	NA	NA	NA	NA	NA	NA	NA	NA	NA	NA	NA	NA	NA	NA	NA	NA	15.1949	15.2237	15.4358	15.2957	15.424	15.2394	15.5995	15.2915	NA	NA	NA	NA	NA	NA	NA	NA	b-Adrenergic Receptor kinase substrate motif;Casein kinase I substrate motif;GSK-3, ERK1, ERK2, CDK5 substrate motif;Proline-directed kinase substrate motif;WW domain binding motif	+
Q09666	Neuroblast differentiation-associated protein AHNAK	AHNAK	S	5739	0.970679	AHNAK_S5739___2	GKGGVTGSPEASISGSKGDLKSSKASLGSLE	NA	NA	NA	NA	NA	NA	NA	NA	NA	NA	NA	NA	NA	NA	NA	NA	15.5869	15.4936	15.7497	15.65	15.5514	15.4496	15.5316	15.741	NA	NA	NA	NA	NA	NA	NA	NA	Casein kinase II substrate motif;MAPKAPK2 kinase substrate motif;Pyruvate dehydrogenase kinase substrate motif	+
Q09666	Neuroblast differentiation-associated protein AHNAK	AHNAK	S	5731	0.999292	AHNAK_S5731___2	KFNFSKPKGKGGVTGSPEASISGSKGDLKSS	NA	NA	NA	NA	NA	NA	NA	NA	NA	NA	NA	NA	NA	NA	NA	NA	15.9956	15.8637	16.0683	15.9505	15.9573	15.8729	15.8522	16.0937	NA	NA	NA	NA	NA	NA	NA	NA	Casein kinase II substrate motif;ERK1,2 kinase substrate motif;G protein-coupled receptor kinase 1 substrate motif;GSK3 kinase substrate motif;GSK-3, ERK1, ERK2, CDK5 substrate motif;Proline-directed kinase substrate motif;WW domain binding motif	+
Q09666	Neuroblast differentiation-associated protein AHNAK	AHNAK	S	570	0.935402	AHNAK_S570___1	PRLGSPSGKTGTCRISMSEVDLNVAAPKVKG	NA	NA	NA	NA	NA	NA	NA	NA	12.2675	12.4305	12.2088	12.3678	12.3326	12.3288	12.4012	12.2992	NA	NA	NA	NA	NA	NA	NA	NA	NA	NA	NA	NA	NA	NA	NA	NA	Casein kinase II substrate motif;PKA kinase substrate motif;PKC kinase substrate motif	+
Q09666	Neuroblast differentiation-associated protein AHNAK	AHNAK	T	551	0.908438	AHNAK_T551___1	LKGSRVDIETPNLEGTLTGPRLGSPSGKTGT	NA	NA	NA	NA	NA	NA	NA	NA	NA	NA	NA	NA	NA	NA	NA	NA	NA	NA	NA	NA	NA	NA	NA	NA	NA	NA	NA	NA	NA	NA	NA	NA	G protein-coupled receptor kinase 1 substrate motif	+
Q09666	Neuroblast differentiation-associated protein AHNAK	AHNAK	S	1298	1	AHNAK_S1298___1	IDVSGPKVDVEVPDVSLEGPEGKLKGPKFKM	NA	NA	NA	NA	NA	NA	NA	NA	12.9206	13.1532	12.9371	12.6174	13.1215	13.1796	13.0949	12.8996	12.8441	12.8568	13.203	12.884	13.1009	12.8508	13.2836	12.9007	12.901	12.9159	13.1329	12.6759	13.097	12.7187	13.4527	13.0299	Casein kinase II substrate motif;G protein-coupled receptor kinase 1 substrate motif	+
Q09666	Neuroblast differentiation-associated protein AHNAK	AHNAK	S	1170	1	AHNAK_S1170___1	VVVSGPKVDIEAPDVSLEGPEGKLKGPKFKM	NA	NA	NA	NA	NA	NA	NA	NA	NA	NA	NA	NA	NA	NA	NA	NA	NA	NA	NA	NA	NA	NA	NA	NA	13.0882	13.131	13.4637	13.0882	13.3775	13.0141	13.559	13.2229	Casein kinase II substrate motif;G protein-coupled receptor kinase 1 substrate motif	+
Q09666	Neuroblast differentiation-associated protein AHNAK	AHNAK	S	793	0.999762	AHNAK_S793___1	VDISGPKIDVTAPDVSIEEPEGKLKGPKFKM	NA	NA	NA	NA	NA	NA	NA	NA	13.715	13.6372	13.5382	13.6086	13.6283	13.6201	13.6986	13.6475	13.6733	13.5202	13.748	13.6226	13.8026	13.534	13.7767	13.4162	13.5514	13.5436	13.7964	13.5834	13.7014	13.4937	13.9004	13.5233	Casein kinase II substrate motif;G protein-coupled receptor kinase 1 substrate motif;Plk1 kinase substrate motif	+
Q09666	Neuroblast differentiation-associated protein AHNAK	AHNAK	S	5867	0.982017	AHNAK_S5867___1	GVSLASKKSRLSSSSSNDSGNKVGIQLPEVE	NA	NA	NA	NA	NA	NA	NA	NA	NA	NA	NA	NA	NA	NA	NA	NA	13.8971	14.0139	14.104	13.8787	14.127	13.9025	14.004	13.8407	14.2426	13.8286	13.8604	13.7093	14.7192	13.8027	13.8908	13.7142	Casein kinase II substrate motif;MAPKAPK2 kinase substrate motif;MDC1 BRCT domain binding motif;Plk1 PBD domain binding motif	+
Q09666	Neuroblast differentiation-associated protein AHNAK	AHNAK	S	658	0.998814	AHNAK_S658___1	GEGPDVHMTLPKGDISISGPKVNVEAPDVNL	NA	NA	NA	NA	NA	NA	NA	NA	NA	NA	NA	NA	NA	NA	NA	NA	14.5695	14.3199	14.4184	14.3328	14.4497	14.3962	14.504	14.301	14.2779	14.1061	14.7181	14.1844	14.6307	14.2629	14.8207	14.2907	Casein kinase II substrate motif;G protein-coupled receptor kinase 1 substrate motif;PKA kinase substrate motif	+
Q09666	Neuroblast differentiation-associated protein AHNAK	AHNAK	S	508	0.925895	AHNAK_S508___1	MIIQKPKISMQDVDLSLGSPKLKGDIKVSAP	NA	NA	NA	NA	NA	NA	NA	NA	NA	NA	NA	NA	NA	NA	NA	NA	14.2537	14.2843	14.1951	14.2178	14.2738	14.1884	14.2367	14.1951	14.2173	14.256	14.1323	14.3305	14.2117	14.138	14.3101	14.249	Casein kinase II substrate motif;G protein-coupled receptor kinase 1 substrate motif	+
Q09666	Neuroblast differentiation-associated protein AHNAK	AHNAK	S	256	1	AHNAK_S256___1	HSKLQVTMPGIKVGGSGVNVNAKGLDLGGRG	NA	NA	NA	NA	NA	NA	NA	NA	NA	NA	NA	NA	NA	NA	NA	NA	NA	NA	NA	NA	NA	NA	NA	NA	15.2897	15.3735	15.5278	15.3395	15.3464	15.3618	15.6313	15.4828	AMP-activated protein kinase substrate motif;PKA kinase substrate motif	+
Q09666	Neuroblast differentiation-associated protein AHNAK	AHNAK	S	5749	1	AHNAK_S5749___2	ASISGSKGDLKSSKASLGSLEGEAEAEASSP	18.6526	18.5659	18.568	18.8897	18.4905	18.4669	18.7924	18.5855	18.7181	18.7135	18.5649	18.5631	18.6622	18.7453	18.4724	18.5722	18.9087	18.5816	18.5771	18.5684	18.7076	18.5867	18.5755	18.5059	18.5125	18.7586	18.576	18.7804	18.4243	18.6943	18.5561	18.7093	Casein kinase II substrate motif;MAPKAPK2 kinase substrate motif;PKA kinase substrate motif;PKC kinase substrate motif	+
Q09666	Neuroblast differentiation-associated protein AHNAK	AHNAK	S	5737	0.849291	AHNAK_S5737___2	PKGKGGVTGSPEASISGSKGDLKSSKASLGS	NA	NA	NA	NA	NA	NA	NA	NA	NA	NA	NA	NA	NA	NA	NA	NA	13.9763	13.7199	13.7332	13.5395	13.9295	13.8975	13.5248	13.8886	NA	NA	NA	NA	NA	NA	NA	NA	Casein kinase II substrate motif	+
Q09666	Neuroblast differentiation-associated protein AHNAK	AHNAK	S	5865	0.917604	AHNAK_S5865___1	GSGVSLASKKSRLSSSSSNDSGNKVGIQLPE	NA	NA	NA	NA	NA	NA	NA	NA	NA	NA	NA	NA	NA	NA	NA	NA	14.3011	15.1911	15.4277	15.4166	15.3246	15.5384	15.4675	15.6067	NA	NA	NA	NA	NA	NA	NA	NA	Casein kinase II substrate motif;MDC1 BRCT domain binding motif;Plk1 PBD domain binding motif	+
Q09666	Neuroblast differentiation-associated protein AHNAK	AHNAK	S	5749	1	AHNAK_S5749___3	ASISGSKGDLKSSKASLGSLEGEAEAEASSP	NA	NA	NA	NA	NA	NA	NA	NA	16.3086	16.3671	16.3991	16.5011	16.2013	16.3688	16.3943	16.5226	16.3406	16.2798	16.478	16.2694	16.5433	16.2888	16.5668	16.2964	NA	NA	NA	NA	NA	NA	NA	NA	Casein kinase II substrate motif;MAPKAPK2 kinase substrate motif;PKA kinase substrate motif;PKC kinase substrate motif	+
Q09666	Neuroblast differentiation-associated protein AHNAK	AHNAK	S	5752	1	AHNAK_S5752___3	SGSKGDLKSSKASLGSLEGEAEAEASSPKGK	NA	NA	NA	NA	NA	NA	NA	NA	16.9319	16.9572	16.9879	17.0735	16.8609	16.9706	16.9749	17.0884	16.7972	16.8445	17.1128	16.9336	17.1606	16.8818	17.1226	16.9922	NA	NA	NA	NA	NA	NA	NA	NA	Casein kinase II substrate motif	+
Q09666	Neuroblast differentiation-associated protein AHNAK	AHNAK	S	5762	0.999999	AHNAK_S5762___3	KASLGSLEGEAEAEASSPKGKFSLFKSKKPR	NA	NA	NA	NA	NA	NA	NA	NA	NA	NA	NA	NA	NA	NA	NA	NA	16.6773	16.7867	17.1295	16.9807	17.2278	16.9034	16.9581	17.0128	NA	NA	NA	NA	NA	NA	NA	NA		+
Q09666	Neuroblast differentiation-associated protein AHNAK	AHNAK	S	5763	0.999999	AHNAK_S5763___3	ASLGSLEGEAEAEASSPKGKFSLFKSKKPRH	NA	NA	NA	NA	NA	NA	NA	NA	17.3027	17.3279	17.3586	17.4442	17.2316	17.3413	17.3456	17.4591	17.1769	17.2125	17.4875	17.3083	17.5565	17.2673	17.4534	17.3487	NA	NA	NA	NA	NA	NA	NA	NA	Casein kinase I substrate motif;ERK1,2 kinase substrate motif;Growth associated histone HI kinase substrate motif;GSK-3, ERK1, ERK2, CDK5 substrate motif;MDC1 BRCT domain binding motif;PKA kinase substrate motif;PKC kinase substrate motif;Plk1 PBD domain binding motif;Proline-directed kinase substrate motif;WW domain binding motif	+
Q09666	Neuroblast differentiation-associated protein AHNAK	AHNAK	S	5784	0.904575	AHNAK_S5784___2	SLFKSKKPRHRSNSFSDEREFSGPSTPTGTL	NA	NA	NA	NA	NA	NA	NA	NA	11.8571	11.6144	11.8656	11.3435	11.9804	11.4756	12.1709	11.5437	NA	NA	NA	NA	NA	NA	NA	NA	NA	NA	NA	NA	NA	NA	NA	NA	Casein kinase II substrate motif;MAPKAPK2 kinase substrate motif	+
P55008	Allograft inflammatory factor 1	AIF1	T	4	0.823713	AIF1_T4___1	____________MSQTRDLQGGKAFGLLKAQ	15.7453	15.7319	15.7073	15.5459	15.6816	15.673	15.725	15.5994	15.7875	15.4912	15.7473	15.5132	15.9494	15.572	15.8973	15.4512	16.4695	15.3195	15.7816	15.6518	15.9834	15.6142	14.9689	15.6203	15.5829	15.6688	15.7672	15.6398	15.5414	15.5716	15.9096	15.7281
P55008	Allograft inflammatory factor 1	AIF1	S	2	0.999859	AIF1_S2___1	______________MSQTRDLQGGKAFGLLK	17.6698	17.6644	17.6431	17.4889	17.6255	17.6122	17.6582	17.5313	17.7662	17.4691	17.688	17.5432	17.7492	17.4508	17.7517	17.4753	17.6663	17.3375	17.726	17.658	17.8969	17.6419	17.2534	17.7135	17.6834	17.5831	17.6306	17.5784	17.7495	17.4524	17.7695	17.4467	ATM kinase substrate motif;Casein kinase II substrate motif;DNA dependent Protein kinase substrate motif	+
P55008	Allograft inflammatory factor 1	AIF1	S	39	0.877876	AIF1_S39___1	LDEINKQFLDDPKYSSDEDLPSKLEGFKEKY	14.8932	14.709	14.9283	14.8133	14.9348	14.7815	15.0015	14.6923	NA	NA	NA	NA	NA	NA	NA	NA	14.259	14.7792	14.8869	14.9474	14.8086	14.7697	14.8138	15.4894	15.088	14.466	14.6144	14.7214	15.8458	14.5749	14.8516	14.5919	Casein kinase II substrate motif;MDC1 BRCT domain binding motif;PKA kinase substrate motif;PKC kinase substrate motif;Plk1 PBD domain binding motif;Pyruvate dehydrogenase kinase substrate motif	+
Q9BQI0	Allograft inflammatory factor 1-like	AIF1L	S	2	0.999006	AIF1L_S2___1	______________MSGELSNRFQGGKAFGL	NA	NA	NA	NA	NA	NA	NA	NA	NA	NA	NA	NA	NA	NA	NA	NA	NA	NA	NA	NA	NA	NA	NA	NA	NA	NA	NA	NA	NA	NA	NA	NA	Casein kinase II substrate motif;G protein-coupled receptor kinase 1 substrate motif;GSK3 kinase substrate motif	+
O95831	Apoptosis-inducing factor 1, mitochondrial	AIFM1	S	268	0.999968	AIFM1_S268___1	YEKCLIATGGTPRSLSAIDRAGAEVKSRTTL	15.9026	15.9239	15.8414	15.8559	15.8731	15.8828	15.8214	15.8857	16.0811	15.7892	15.9274	15.9226	15.752	15.8389	15.9087	15.7669	16.6214	15.6151	15.7781	15.8168	16.1655	15.9056	15.3519	15.7324	15.827	15.9938	15.8152	15.9336	15.738	15.9395	15.8298	15.9099	14-3-3 domain binding motif;Calmodulin-dependent protein kinase II substrate motif;Casein kinase II substrate motif;PKA kinase substrate motif;PKC kinase substrate motif;Pyruvate dehydrogenase kinase substrate motif	+
Q9Y4K1	Absent in melanoma 1 protein	AIM1	S	484	0.969201	AIM1_S484___1	SAPAPGDVPKDTCVQSPISSFPCTDLKVSEN	NA	NA	NA	NA	NA	NA	NA	NA	NA	NA	NA	NA	NA	NA	NA	NA	13.8019	13.3966	13.5866	13.4213	13.4974	13.451	13.4611	13.4429	13.5485	13.4554	13.4626	13.5116	13.6428	13.3222	13.5491	13.5666	Casein kinase II substrate motif;ERK1,2 kinase substrate motif;G protein-coupled receptor kinase 1 substrate motif;GSK3 kinase substrate motif;GSK-3, ERK1, ERK2, CDK5 substrate motif;Proline-directed kinase substrate motif;WW domain binding motif	+
Q9Y4K1	Absent in melanoma 1 protein	AIM1	S	329	1	AIM1_S329___1	KAKEMEQPEKKVMPNSPQNGVLVKETAIETK	NA	NA	NA	NA	NA	NA	NA	NA	NA	NA	NA	NA	NA	NA	NA	NA	15.3806	15.2345	15.243	15.1603	15.328	15.1345	15.3068	15.1491	15.2873	15.256	15.2861	15.2229	15.1676	15.2642	15.2754	15.1773	ERK1,2 kinase substrate motif;GSK-3, ERK1, ERK2, CDK5 substrate motif;Proline-directed kinase substrate motif;WW domain binding motif	+
Q9Y4K1	Absent in melanoma 1 protein	AIM1	T	525	0.988546	AIM1_T525___2	QNNEKMPLLELGGETTPPLSTERSPEAVGSE	NA	NA	NA	NA	NA	NA	NA	NA	NA	NA	NA	NA	NA	NA	NA	NA	13.3877	13.1451	13.2276	13.2295	13.237	13.2976	13.2354	13.3898	13.2057	13.3552	13.2112	13.3174	13.3294	13.1888	13.2363	13.3058	G protein-coupled receptor kinase 1 substrate motif;GSK-3, ERK1, ERK2, CDK5 substrate motif;Proline-directed kinase substrate motif;WW domain binding motif	+
Q9Y4K1	Absent in melanoma 1 protein	AIM1	S	75	0.969838	AIM1_S75___1	KSPRAALDGGVASAASPESKPSPGTKGQLRG	NA	NA	NA	NA	NA	NA	NA	NA	NA	NA	NA	NA	NA	NA	NA	NA	13.6125	13.4162	13.3073	13.2945	13.6658	13.4174	13.5505	13.3195	13.7052	13.1778	13.4605	13.3531	13.7036	13.4264	13.5716	13.1858	Casein kinase II substrate motif;ERK1,2 kinase substrate motif;GSK-3, ERK1, ERK2, CDK5 substrate motif;Proline-directed kinase substrate motif;WW domain binding motif	+
Q9Y4K1	Absent in melanoma 1 protein	AIM1	T	524	0.991761	AIM1_T524___2	RQNNEKMPLLELGGETTPPLSTERSPEAVGS	NA	NA	NA	NA	NA	NA	NA	NA	NA	NA	NA	NA	NA	NA	NA	NA	13.3877	13.1451	13.2276	13.2295	13.237	13.2976	13.2354	13.3898	13.1868	13.4484	13.2109	13.4496	12.9405	13.2378	13.3486	13.3272	b-Adrenergic Receptor kinase substrate motif	+
Q9Y4K1	Absent in melanoma 1 protein	AIM1	S	533	0.857305	AIM1_S533___2	LELGGETTPPLSTERSPEAVGSECPSRVLVQ	NA	NA	NA	NA	NA	NA	NA	NA	NA	NA	NA	NA	NA	NA	NA	NA	NA	NA	NA	NA	NA	NA	NA	NA	13.9122	14.0807	13.9359	14.047	14.1185	13.8705	13.956	14.0618	Casein kinase II substrate motif;ERK1,2 kinase substrate motif;Growth associated histone HI kinase substrate motif;GSK-3, ERK1, ERK2, CDK5 substrate motif;MAPKAPK2 kinase substrate motif;Proline-directed kinase substrate motif;WW domain binding motif	+
Q9Y4K1	Absent in melanoma 1 protein	AIM1	T	530	0.882327	AIM1_T530___2	MPLLELGGETTPPLSTERSPEAVGSECPSRV	NA	NA	NA	NA	NA	NA	NA	NA	NA	NA	NA	NA	NA	NA	NA	NA	NA	NA	NA	NA	NA	NA	NA	NA	13.8171	14.1408	13.8677	14.159	13.5124	13.8704	14.042	14.0246	Casein kinase II substrate motif;G protein-coupled receptor kinase 1 substrate motif;MDC1 BRCT domain binding motif;PKA kinase substrate motif;PKC kinase substrate motif;Plk1 PBD domain binding motif	+
Q9Y4K1	Absent in melanoma 1 protein	AIM1	S	103	0.854759	AIM1_S103___1	LRGESDRSKQPPPASSPTKRKGRSRALEAVP	NA	NA	NA	NA	NA	NA	NA	NA	NA	NA	NA	NA	NA	NA	NA	NA	14.0339	14.0686	14.384	14.3107	14.2826	14.2214	14.3278	14.5602	14.4434	14.1704	14.4006	14.1746	14.3801	14.1515	14.334	14.1345	Casein kinase II substrate motif;Cdc2 kinase substrate motif;CDK kinase substrate motif;CDK1,2,4,6 kinase substrate motif;ERK1,2 kinase substrate motif;Growth associated histone HI kinase substrate motif;GSK-3, ERK1, ERK2, CDK5 substrate motif;MDC1 BRCT domain binding motif;Plk1 PBD domain binding motif;Proline-directed kinase substrate motif;WW domain binding motif	+
Q9Y4K1	Absent in melanoma 1 protein	AIM1	S	348	0.966674	AIM1_S348___1	GVLVKETAIETKVTVSEEEILPATRGMNGDS	NA	NA	NA	NA	NA	NA	NA	NA	NA	NA	NA	NA	NA	NA	NA	NA	NA	NA	NA	NA	NA	NA	NA	NA	14.1897	14.2637	14.3574	14.2337	13.9437	14.3297	14.3094	14.4638	BARD1 BRCT domain binding motif;Casein kinase II substrate motif;G protein-coupled receptor kinase 1 substrate motif;PKA kinase substrate motif	+
Q9Y4K1	Absent in melanoma 1 protein	AIM1	S	410	0.999986	AIM1_S410___1	ALIPVKDHKLLEKEDSEAADSKSLVLENVTD	NA	NA	NA	NA	NA	NA	NA	NA	13.3066	13.2279	13.5048	13.4411	13.2928	13.1574	13.4911	13.3601	NA	NA	NA	NA	NA	NA	NA	NA	NA	NA	NA	NA	NA	NA	NA	NA	b-Adrenergic Receptor kinase substrate motif;Calmodulin-dependent protein kinase II substrate motif;Chk1 kinase substrate motif;G protein-coupled receptor kinase 1 substrate motif;PKA kinase substrate motif;PKC kinase substrate motif	+
Q12904	Aminoacyl tRNA synthase complex-interacting multifunctional protein 1;Endothelial monocyte-activating polypeptide 2	AIMP1	S	140	0.969433	AIMP1_S140___2	EKIEKKGEKKEKKQQSIAGSADSKPIDVSRL	NA	NA	NA	NA	NA	NA	NA	NA	NA	NA	NA	NA	NA	NA	NA	NA	NA	NA	NA	NA	NA	NA	NA	NA	14.3917	14.2627	14.3842	14.3506	14.2735	14.3435	14.3077	14.3683	G protein-coupled receptor kinase 1 substrate motif;GSK3 kinase substrate motif;Phosphorylase kinase substrate motif;PKA kinase substrate motif;PKC kinase substrate motif	+	+	molecular association, regulation		GRP94(DISRUPTS)
Q12904	Aminoacyl tRNA synthase complex-interacting multifunctional protein 1;Endothelial monocyte-activating polypeptide 2	AIMP1	S	140	0.969433	AIMP1_S140___1	EKIEKKGEKKEKKQQSIAGSADSKPIDVSRL	NA	NA	NA	NA	NA	NA	NA	NA	13.6249	13.5694	13.748	13.88	13.6293	13.6439	13.8475	13.7949	13.9984	13.6793	13.6592	13.7354	13.805	13.5762	13.7945	13.49	NA	NA	NA	NA	NA	NA	NA	NA	G protein-coupled receptor kinase 1 substrate motif;GSK3 kinase substrate motif;Phosphorylase kinase substrate motif;PKA kinase substrate motif;PKC kinase substrate motif	+	+	molecular association, regulation		GRP94(DISRUPTS)
O00170	AH receptor-interacting protein	AIP	S	43	0.999942	AIP_S43___1	FQDGTKATFHYRTLHSDDEGTVLDDSRARGK	NA	NA	NA	NA	NA	NA	NA	NA	12.6768	12.6924	12.6567	12.5066	12.6711	12.6271	12.6114	12.6966	12.7288	12.7629	12.6258	12.4684	12.5775	12.5618	12.7632	12.6504	12.6451	12.6061	12.7223	12.6119	12.7457	12.6075	12.6394	12.5608	BARD1 BRCT domain binding motif;Casein kinase II substrate motif	+
Q96IF1	LIM domain-containing protein ajuba	AJUBA	S	137	0.835929	AJUBA_S137___1	SSFASSSASDASKPSSPRGSLLLDGAGAGGA	NA	NA	NA	NA	NA	NA	NA	NA	14.222	14.1778	14.2749	14.1485	14.1789	14.134	14.2526	14.1776	NA	NA	NA	NA	NA	NA	NA	NA	NA	NA	NA	NA	NA	NA	NA	NA	ERK1,2 kinase substrate motif;G protein-coupled receptor kinase 1 substrate motif;Growth associated histone HI kinase substrate motif;GSK3 kinase substrate motif;GSK-3, ERK1, ERK2, CDK5 substrate motif;MAPKAPK2 kinase substrate motif;MDC1 BRCT domain binding motif;PKA kinase substrate motif;PKC kinase substrate motif;Plk1 PBD domain binding motif;Proline-directed kinase substrate motif;WW domain …	+
P54819	Adenylate kinase 2, mitochondrial;Adenylate kinase 2, mitochondrial, N-terminally processed	AK2	S	4	1	AK2_S4___1	____________MAPSVPAAEPEYPKGIRAV	14.6328	14.7427	14.6064	14.7122	14.6392	14.6707	14.7256	14.6071	14.6214	14.6342	14.6837	14.6396	14.7024	14.6372	14.7075	14.7108	14.9346	14.6746	14.5425	14.6012	14.6797	14.6864	14.62	14.5978	14.4537	14.7142	14.6918	14.7242	14.6514	14.5857	14.835	14.6807	DNA dependent Protein kinase substrate motif;G protein-coupled receptor kinase 1 substrate motif	+
Q92667	A-kinase anchor protein 1, mitochondrial	AKAP1	S	107	0.813855	AKAP1_S107___1	PPALLQTHPPCRRSESSGILPNTTDMRLRPG	NA	NA	NA	NA	NA	NA	NA	NA	15.2855	15.2108	15.3154	15.3216	15.2015	15.2427	15.2734	15.3456	NA	NA	NA	NA	NA	NA	NA	NA	15.2006	15.3261	15.2426	15.4792	15.1548	15.2845	15.2452	15.2633	14-3-3 domain binding motif;b-Adrenergic Receptor kinase substrate motif;Calmodulin-dependent protein kinase II substrate motif;PKA kinase substrate motif;PKC kinase substrate motif;ZIP kinase substrate motif	+
Q92667	A-kinase anchor protein 1, mitochondrial	AKAP1	S	592	0.908089	AKAP1_S592___1	SMDSVDSCCSLKKTESFQNAQAGSNPKKVDL	NA	NA	NA	NA	NA	NA	NA	NA	14.3481	14.2735	14.3402	14.3949	14.3003	14.2942	14.4056	14.3996	14.5989	14.3552	14.2661	14.2633	14.4412	14.2639	14.468	14.0998	14.5586	14.1041	14.5065	14.1796	14.5307	14.2483	14.4629	14.1657	b-Adrenergic Receptor kinase substrate motif;Calmodulin-dependent protein kinase II substrate motif;Chk1 kinase substrate motif;G protein-coupled receptor kinase 1 substrate motif;PKA kinase substrate motif;PKC kinase substrate motif	+
Q92667	A-kinase anchor protein 1, mitochondrial	AKAP1	S	445	0.951054	AKAP1_S445___1	PPPKTYVSCLKSLLSSPTKDSKPNISAHHIS	NA	NA	NA	NA	NA	NA	NA	NA	15.1963	15.4802	15.0953	15.1414	15.5001	15.2361	15.078	15.1267	16.1527	15.2542	15.1034	14.8184	15.2842	15.0042	15.54	14.697	15.2701	15.0466	15.3581	15.3176	15.467	14.9695	15.4193	15.0059	Casein kinase II substrate motif;Cdc2 kinase substrate motif;CDK kinase substrate motif;CDK1,2,4,6 kinase substrate motif;ERK1,2 kinase substrate motif;Growth associated histone HI kinase substrate motif;GSK-3, ERK1, ERK2, CDK5 substrate motif;MAPKAPK2 kinase substrate motif;MDC1 BRCT domain binding motif;Plk1 PBD domain binding motif;Proline-directed kinase substrate motif;WW domain binding motif	+
Q92667	A-kinase anchor protein 1, mitochondrial	AKAP1	S	429	1	AKAP1_S429___1	PPDAGLPLPGLPAEGSPPPKTYVSCLKSLLS	NA	NA	NA	NA	NA	NA	NA	NA	12.3054	12.1334	12.096	12.1251	12.3627	12.1474	12.1247	12.2128	NA	NA	NA	NA	NA	NA	NA	NA	NA	NA	NA	NA	NA	NA	NA	NA	ERK1,2 kinase substrate motif;GSK-3, ERK1, ERK2, CDK5 substrate motif;Proline-directed kinase substrate motif;WW domain binding motif	+
O43572	A-kinase anchor protein 10, mitochondrial	AKAP10	S	7	1	AKAP10_S7___2	_________MRGAGPSPRQSPRTLRPDPGPA	NA	NA	NA	NA	NA	NA	NA	NA	NA	NA	NA	NA	NA	NA	NA	NA	NA	NA	NA	NA	NA	NA	NA	NA	NA	NA	NA	NA	NA	NA	NA	NA	DNA dependent Protein kinase substrate motif;ERK1,2 kinase substrate motif;G protein-coupled receptor kinase 1 substrate motif;Growth associated histone HI kinase substrate motif;GSK3 kinase substrate motif;GSK-3, ERK1, ERK2, CDK5 substrate motif;PKA kinase substrate motif;PKC kinase substrate motif;Proline-directed kinase substrate motif;WW domain binding motif	+
O43572	A-kinase anchor protein 10, mitochondrial	AKAP10	S	11	1	AKAP10_S11___2	_____MRGAGPSPRQSPRTLRPDPGPAMSFF	NA	NA	NA	NA	NA	NA	NA	NA	NA	NA	NA	NA	NA	NA	NA	NA	NA	NA	NA	NA	NA	NA	NA	NA	NA	NA	NA	NA	NA	NA	NA	NA	Casein kinase II substrate motif;ERK1,2 kinase substrate motif;Growth associated histone HI kinase substrate motif;GSK-3, ERK1, ERK2, CDK5 substrate motif;MAPKAPK2 kinase substrate motif;PKA kinase substrate motif;PKC kinase substrate motif;Proline-directed kinase substrate motif;WW domain binding motif	+
O43572	A-kinase anchor protein 10, mitochondrial	AKAP10	S	187	0.993157	AKAP10_S187___1	HSLNTVKQSSLAEPVSPSKKHETTASFLTDS	14.5346	14.461	14.6837	14.784	14.5199	14.4729	14.6315	14.6209	14.5818	14.6388	14.6403	14.6049	14.7417	14.4857	14.4984	14.5168	14.2481	14.5385	14.7663	14.5681	14.7167	14.6933	14.5281	14.6494	14.769	14.2434	14.5073	14.5114	15.2061	14.4399	14.7118	14.3196	Casein kinase I substrate motif;Casein kinase II substrate motif;Cdc2 kinase substrate motif;CDK kinase substrate motif;CDK1,2,4,6 kinase substrate motif;ERK1,2 kinase substrate motif;GSK-3, ERK1, ERK2, CDK5 substrate motif;Proline-directed kinase substrate motif;WW domain binding motif	+
O43572	A-kinase anchor protein 10, mitochondrial	AKAP10	S	52	0.999706	AKAP10_S52___1	KTSDVKSIKASISVHSPQKSTKNHALLEAAG	NA	NA	NA	NA	NA	NA	NA	NA	NA	NA	NA	NA	NA	NA	NA	NA	NA	NA	NA	NA	NA	NA	NA	NA	NA	NA	NA	NA	NA	NA	NA	NA	Cdc2 kinase substrate motif;CDK kinase substrate motif;CDK1,2,4,6 kinase substrate motif;ERK1,2 kinase substrate motif;G protein-coupled receptor kinase 1 substrate motif;GSK3 kinase substrate motif;GSK-3, ERK1, ERK2, CDK5 substrate motif;Proline-directed kinase substrate motif;WW domain binding motif	+
Q9UKA4	A-kinase anchor protein 11	AKAP11	S	1611	0.999144	AKAP11_S1611___1	HNCTGNSSQHFFRQGSLASSKPASNPKFSSR	NA	NA	NA	NA	NA	NA	NA	NA	14.1676	14.0499	14.2711	14.1895	14.0453	14.0945	14.1074	14.2077	14.1645	14.1547	14.1586	14.1369	14.1716	14.0518	14.2804	14.0143	13.9227	14.1569	14.3717	14.1231	13.772	13.9964	14.4871	14.3029	14-3-3 domain binding motif;Calmodulin-dependent protein kinase II alpha substrate motif;Calmodulin-dependent protein kinase II substrate motif;Calmodulin-dependent protein kinase IV substrate motif;Casein kinase II substrate motif;G protein-coupled receptor kinase 1 substrate motif;GSK3 kinase substrate motif;Phosphorylase kinase substrate motif;PKA kinase substrate motif;PKC kinase substrate mo…	+
Q9UKA4	A-kinase anchor protein 11	AKAP11	S	1242	0.999097	AKAP11_S1242___1	KVKNPCLNVQSQRSVSPTFLNPSDENLKTLC	15.8387	15.813	15.8321	15.7464	15.7798	15.8217	15.7714	15.7999	15.7909	15.7645	15.7553	15.8576	15.8135	15.7971	15.8777	15.7463	15.8548	15.7987	15.7975	15.7768	15.8089	15.7963	15.7809	15.7891	15.7769	15.848	15.7762	15.8015	15.7143	15.8581	15.8021	15.8258	14-3-3 domain binding motif;Calmodulin-dependent protein kinase II substrate motif;Casein kinase II substrate motif;ERK1,2 kinase substrate motif;GSK-3, ERK1, ERK2, CDK5 substrate motif;PKA kinase substrate motif;PKC kinase substrate motif;Proline-directed kinase substrate motif;WW domain binding motif	+
Q9UKA4	A-kinase anchor protein 11	AKAP11	S	18	0.996475	AKAP11_S18___1	TFRNNHMKTKASVRKSFSEDVFQSVKSLLQS	NA	NA	NA	NA	NA	NA	NA	NA	NA	NA	NA	NA	NA	NA	NA	NA	13.1499	12.9755	13.4722	13.131	13.4307	13.361	13.4235	13.3831	13.4863	13.0992	13.2451	13.283	13.6789	13.1453	13.3406	13.0483	Casein kinase II substrate motif;MAPKAPK2 kinase substrate motif;PKA kinase substrate motif;PKC kinase substrate motif	+
Q9UKA4	A-kinase anchor protein 11	AKAP11	S	1580	0.966065	AKAP11_S1580___1	ETTKSADRVTYAEKLSPLTGQACRYCDLKEL	12.8758	13.0214	12.9498	12.9193	12.9917	13.0596	12.871	12.998	12.8431	12.9388	12.8401	13.0983	12.9085	13.0291	13.0087	13.02	NA	NA	NA	NA	NA	NA	NA	NA	NA	NA	NA	NA	NA	NA	NA	NA	Casein kinase I substrate motif;Casein kinase II substrate motif;ERK1,2 kinase substrate motif;GSK-3, ERK1, ERK2, CDK5 substrate motif;PKA kinase substrate motif;PKC kinase substrate motif;Proline-directed kinase substrate motif;WW domain binding motif	+
Q9UKA4	A-kinase anchor protein 11	AKAP11	S	448	0.999983	AKAP11_S448___1	SPRPVKASREDSGLFSPIRSSAFSPLGGCTP	14.2719	14.236	14.2344	14.3464	14.1902	14.2075	14.2421	14.0999	14.2165	14.2259	14.1987	14.2254	14.2802	14.1692	14.3353	14.1771	NA	NA	NA	NA	NA	NA	NA	NA	NA	NA	NA	NA	NA	NA	NA	NA	Beta-TrCP1 domain binding motif;Cdc2 kinase substrate motif;CDK kinase substrate motif;CDK1,2,4,6 kinase substrate motif;ERK1,2 kinase substrate motif;G protein-coupled receptor kinase 1 substrate motif;GSK3 kinase substrate motif;GSK-3, ERK1, ERK2, CDK5 substrate motif;MAPKAPK2 kinase substrate motif;Proline-directed kinase substrate motif;WW domain binding motif	+
Q9UKA4	A-kinase anchor protein 11	AKAP11	S	1240	0.807544	AKAP11_S1240___1	EPKVKNPCLNVQSQRSVSPTFLNPSDENLKT	NA	NA	NA	NA	NA	NA	NA	NA	NA	NA	NA	NA	NA	NA	NA	NA	NA	NA	NA	NA	NA	NA	NA	NA	NA	NA	NA	NA	NA	NA	NA	NA	Casein kinase II substrate motif;G protein-coupled receptor kinase 1 substrate motif	+
Q9UKA4	A-kinase anchor protein 11	AKAP11	T	1100	0.999997	AKAP11_T1100___2	VEDKQKVRDRNVIPDTPPSTPLVPSRASSEW	13.0239	13.0637	13.0068	13.002	13.0856	13.0658	13.0935	13.0549	13.0781	13.1036	12.9621	13.0787	13.0425	13.0363	13.0304	13.0645	13.05	13.0436	13.0814	13.1605	13.0696	12.9406	13.0131	13.0375	12.9056	13.2649	13.0277	13.0241	13.0543	13.0423	13.0722	13.0052	b-Adrenergic Receptor kinase substrate motif;Casein kinase II substrate motif;ERK1,2 kinase substrate motif;G protein-coupled receptor kinase 1 substrate motif;GSK3, Erk1, Erk2 and CDK5 kinase motif;GSK-3, ERK1, ERK2, CDK5 substrate motif;Proline-directed kinase substrate motif;WW domain binding motif	+
Q9UKA4	A-kinase anchor protein 11	AKAP11	T	1104	0.764875	AKAP11_T1104___2	QKVRDRNVIPDTPPSTPLVPSRASSEWDIKK	12.9944	13.0997	12.9852	13.0102	13.0429	13.0407	13.1415	13.0817	13.0781	13.1036	12.9621	13.0787	13.0425	13.0363	13.0304	13.0645	13.05	13.0436	13.0814	13.1605	13.0696	12.9406	13.0131	13.0375	12.9056	13.2649	13.0277	13.0241	13.0543	13.0423	13.0722	13.0052	ERK1,2 kinase substrate motif;G protein-coupled receptor kinase 1 substrate motif;GSK3, Erk1, Erk2 and CDK5 kinase motif;GSK-3, ERK1, ERK2, CDK5 substrate motif;MDC1 BRCT domain binding motif;Plk1 PBD domain binding motif;Proline-directed kinase substrate motif;WW domain binding motif	+
Q9UKA4	A-kinase anchor protein 11	AKAP11	T	981	0.995194	AKAP11_T981___1	VYKESLPVSGEESQLTPEKSPKFPDSQNQLT	NA	NA	NA	NA	NA	NA	NA	NA	NA	NA	NA	NA	NA	NA	NA	NA	13.3813	13.3996	13.3999	13.098	13.5031	13.1848	13.5605	12.9415	13.2962	13.1296	13.2808	13.1418	13.941	13.2023	13.3542	13.1228	Cdc2 kinase substrate motif;CDK1,2,4,6 kinase substrate motif;CDK5 kinase substrate motif;G protein-coupled receptor kinase 1 substrate motif;GSK-3, ERK1, ERK2, CDK5 substrate motif;Proline-directed kinase substrate motif;RAF1 kinase substrate motif;WW domain binding motif	+
Q9UKA4	A-kinase anchor protein 11	AKAP11	S	433	1	AKAP11_S433___1	RKPESPYGNLCDAPDSPRPVKASREDSGLFS	NA	NA	NA	NA	NA	NA	NA	NA	13.6952	13.6137	13.5393	13.5966	13.6481	13.4943	13.6555	13.5084	NA	NA	NA	NA	NA	NA	NA	NA	13.564	13.6166	13.5648	13.6012	13.6407	13.5982	13.6029	13.5626	b-Adrenergic Receptor kinase substrate motif;ERK1,2 kinase substrate motif;Growth associated histone HI kinase substrate motif;GSK-3, ERK1, ERK2, CDK5 substrate motif;PKA kinase substrate motif;PKC kinase substrate motif;Proline-directed kinase substrate motif;WW domain binding motif	+
Q9UKA4	A-kinase anchor protein 11	AKAP11	S	292	0.8843	AKAP11_S292___2	TQRSFYRSSNASDKDSDLQKTFFSSSPAYSS	13.3099	13.6338	13.3475	13.8175	13.3423	13.6252	13.3886	13.6338	13.5159	13.7823	13.2509	13.4166	13.5952	13.6784	13.17	13.6892	NA	NA	NA	NA	NA	NA	NA	NA	13.3843	13.7718	13.3743	13.7599	13.4252	13.5098	13.3448	13.5283	b-Adrenergic Receptor kinase substrate motif;Casein kinase I substrate motif;MAPKAPK2 kinase substrate motif;PKA kinase substrate motif;PKC kinase substrate motif
Q9UKA4	A-kinase anchor protein 11	AKAP11	S	288	0.993071	AKAP11_S288___1	SEPWTQRSFYRSSNASDKDSDLQKTFFSSSP	13.6124	13.8144	13.6711	13.8871	13.7062	13.7383	13.6743	13.8314	13.4936	13.9424	13.6845	13.9244	13.7206	13.6974	13.4855	13.9867	13.6481	13.8021	13.6457	13.8309	13.7313	13.7417	13.814	13.7214	13.7544	13.9114	13.5145	13.7845	13.7435	13.8661	13.6649	13.6958	Casein kinase II substrate motif;G protein-coupled receptor kinase 1 substrate motif;GSK3 kinase substrate motif;MAPKAPK2 kinase substrate motif;PKA kinase substrate motif;PKC kinase substrate motif;Pyruvate dehydrogenase kinase substrate motif	+
Q9UKA4	A-kinase anchor protein 11	AKAP11	S	422	0.999866	AKAP11_S422___2	ALPANVRKPTPRKPESPYGNLCDAPDSPRPV	14.8772	15.0537	14.9553	15.0678	14.8237	15.1016	14.8621	15.019	14.9095	15.1707	14.8773	14.9065	15.0323	15.0559	14.8537	14.9545	15.0063	15.0816	14.8758	15.0631	14.7984	15.0224	14.8908	15.0221	14.989	14.9696	14.9038	14.9423	14.9906	15.0725	14.9664	14.926	b-Adrenergic Receptor kinase substrate motif;ERK1,2 kinase substrate motif;GSK-3, ERK1, ERK2, CDK5 substrate motif;PKA kinase substrate motif;PKC kinase substrate motif;Proline-directed kinase substrate motif;WW domain binding motif	+
Q9UKA4	A-kinase anchor protein 11	AKAP11	S	433	1	AKAP11_S433___2	RKPESPYGNLCDAPDSPRPVKASREDSGLFS	14.8772	15.0537	14.9553	15.0678	14.8237	15.1016	14.8621	15.019	14.9095	15.1707	14.8773	14.9065	15.0323	15.0559	14.8537	14.9545	15.0063	15.0816	14.8758	15.0631	14.7984	15.0224	14.8908	15.0221	14.989	14.9696	14.9038	14.9423	14.9906	15.0725	14.9664	14.926	b-Adrenergic Receptor kinase substrate motif;ERK1,2 kinase substrate motif;Growth associated histone HI kinase substrate motif;GSK-3, ERK1, ERK2, CDK5 substrate motif;PKA kinase substrate motif;PKC kinase substrate motif;Proline-directed kinase substrate motif;WW domain binding motif	+
Q9UKA4	A-kinase anchor protein 11	AKAP11	S	1240	0.807544	AKAP11_S1240___2	EPKVKNPCLNVQSQRSVSPTFLNPSDENLKT	NA	NA	NA	NA	NA	NA	NA	NA	11.5833	11.3758	11.6709	11.3975	11.531	11.6578	11.5761	11.4686	NA	NA	NA	NA	NA	NA	NA	NA	NA	NA	NA	NA	NA	NA	NA	NA	Casein kinase II substrate motif;G protein-coupled receptor kinase 1 substrate motif	+
Q9UKA4	A-kinase anchor protein 11	AKAP11	S	1242	0.999097	AKAP11_S1242___2	KVKNPCLNVQSQRSVSPTFLNPSDENLKTLC	NA	NA	NA	NA	NA	NA	NA	NA	11.5833	11.3758	11.6709	11.3975	11.531	11.6578	11.5761	11.4686	NA	NA	NA	NA	NA	NA	NA	NA	NA	NA	NA	NA	NA	NA	NA	NA	14-3-3 domain binding motif;Calmodulin-dependent protein kinase II substrate motif;Casein kinase II substrate motif;ERK1,2 kinase substrate motif;GSK-3, ERK1, ERK2, CDK5 substrate motif;PKA kinase substrate motif;PKC kinase substrate motif;Proline-directed kinase substrate motif;WW domain binding motif	+
Q9UKA4	A-kinase anchor protein 11	AKAP11	S	285	0.834239	AKAP11_S285___2	TSISEPWTQRSFYRSSNASDKDSDLQKTFFS	NA	NA	NA	NA	NA	NA	NA	NA	12.7966	13.0863	13.1231	13.4082	12.7489	12.8931	12.9498	13.3659	NA	NA	NA	NA	NA	NA	NA	NA	NA	NA	NA	NA	NA	NA	NA	NA	Casein kinase II substrate motif;MDC1 BRCT domain binding motif;PKA kinase substrate motif;PKC kinase substrate motif;Plk1 PBD domain binding motif	+
Q9UKA4	A-kinase anchor protein 11	AKAP11	S	288	0.993071	AKAP11_S288___2	SEPWTQRSFYRSSNASDKDSDLQKTFFSSSP	14.0032	14.2913	13.7232	14.4158	13.851	14.1976	13.809	14.0695	13.7691	14.1517	13.9886	14.4008	13.8226	13.9689	13.8981	14.3608	NA	NA	NA	NA	NA	NA	NA	NA	NA	NA	NA	NA	NA	NA	NA	NA	Casein kinase II substrate motif;G protein-coupled receptor kinase 1 substrate motif;GSK3 kinase substrate motif;MAPKAPK2 kinase substrate motif;PKA kinase substrate motif;PKC kinase substrate motif;Pyruvate dehydrogenase kinase substrate motif	+
Q02952	A-kinase anchor protein 12	AKAP12	S	696	0.999356	AKAP12_S696___1	ALICVGSSKKRARRGSSSDEEGGPKAMGGDH	NA	NA	NA	NA	NA	NA	NA	NA	NA	NA	NA	NA	NA	NA	NA	NA	NA	NA	NA	NA	NA	NA	NA	NA	NA	NA	NA	NA	NA	NA	NA	NA	14-3-3 domain binding motif;Akt kinase substrate motif;Calmodulin-dependent protein kinase II substrate motif;Casein kinase II substrate motif;MAPKAPK1 kinase substrate motif;PAK2 kinase substrate motif;PKA kinase substrate motif;PKC epsilon kinase substrate motif;PKC kinase substrate motif;Pyruvate dehydrogenase kinase substrate motif	+	+	receptor desensitization, inhibited; molecular association, regulation		ADRB2(INDUCES)
Q02952	A-kinase anchor protein 12	AKAP12	S	1331	0.998827	AKAP12_S1331___1	KDDALELQSHAKSPPSPVEREMVVQVEREKT	NA	NA	NA	NA	NA	NA	NA	NA	NA	NA	NA	NA	NA	NA	NA	NA	NA	NA	NA	NA	NA	NA	NA	NA	NA	NA	NA	NA	NA	NA	NA	NA	Casein kinase II substrate motif;DNA dependent Protein kinase substrate motif;ERK1,2 kinase substrate motif;GSK-3, ERK1, ERK2, CDK5 substrate motif;PKA kinase substrate motif;Proline-directed kinase substrate motif;WW domain binding motif	+
Q02952	A-kinase anchor protein 12	AKAP12	S	627	0.995946	AKAP12_S627___1	SFKKMVTPKKRVRRPSESDKEDELDKVKSAT	NA	NA	NA	NA	NA	NA	NA	NA	NA	NA	NA	NA	NA	NA	NA	NA	NA	NA	NA	NA	NA	NA	NA	NA	NA	NA	NA	NA	NA	NA	NA	NA	14-3-3 domain binding motif;Akt kinase substrate motif;AMP-activated protein kinase 2 substrate motif;Calmodulin-dependent protein kinase II substrate motif;Casein kinase II substrate motif;DNA dependent Protein kinase substrate motif;G protein-coupled receptor kinase 1 substrate motif;MAPKAPK1 kinase substrate motif;PAK2 kinase substrate motif;PKA kinase substrate motif;PKC epsilon kinase substr…	+	+	receptor desensitization, inhibited; molecular association, regulation		ADRB2(INDUCES)
Q02952	A-kinase anchor protein 12	AKAP12	S	286	0.989438	AKAP12_S286___1	EKQEKEPSKSAESPTSPVTSETGSTFKKFFT	NA	NA	NA	NA	NA	NA	NA	NA	NA	NA	NA	NA	NA	NA	NA	NA	NA	NA	NA	NA	NA	NA	NA	NA	NA	NA	NA	NA	NA	NA	NA	NA	Casein kinase II substrate motif;ERK1,2 kinase substrate motif;G protein-coupled receptor kinase 1 substrate motif;GSK3 kinase substrate motif;GSK-3, ERK1, ERK2, CDK5 substrate motif;Proline-directed kinase substrate motif;WW domain binding motif	+
Q12802	A-kinase anchor protein 13	AKAP13	S	1559	0.999979	AKAP13_S1559___1	VPANCSVLRSSMRSLSPFRRHSWGPGKNAAS	12.904	12.927	12.9932	12.8506	12.8454	12.9455	12.9609	13.0643	NA	NA	NA	NA	NA	NA	NA	NA	13.0637	12.8788	12.8085	12.9529	12.9912	12.971	12.9402	12.8846	12.9148	12.9677	12.8897	12.9886	12.8978	12.9808	12.9107	12.9408	14-3-3 domain binding motif;Calmodulin-dependent protein kinase II substrate motif;Cdc2 kinase substrate motif;CDK kinase substrate motif;CDK1,2,4,6 kinase substrate motif;CLK1 kinase substrate motif;ERK1,2 kinase substrate motif;GSK-3, ERK1, ERK2, CDK5 substrate motif;PKA kinase substrate motif;PKC kinase substrate motif;Proline-directed kinase substrate motif;WW domain binding motif	+
Q12802	A-kinase anchor protein 13	AKAP13	S	2709	0.971372	AKAP13_S2709___1	LMRIPSFFPSPEEPPSPSAPSIAKSGSLDSE	14.5223	14.3387	14.3412	14.2348	14.5024	14.3803	14.4582	14.2637	14.1802	14.3926	14.3037	14.0183	14.5405	14.4882	14.6866	14.4316	14.6332	14.178	14.3554	14.2724	14.6348	14.2553	14.4148	14.2978	14.429	14.3771	14.397	14.2933	14.4885	14.3709	14.4072	14.2787	Casein kinase I substrate motif;Casein kinase II substrate motif;DNA dependent Protein kinase substrate motif;ERK1,2 kinase substrate motif;G protein-coupled receptor kinase 1 substrate motif;GSK-3, ERK1, ERK2, CDK5 substrate motif;Proline-directed kinase substrate motif;WW domain binding motif	+
Q12802	A-kinase anchor protein 13	AKAP13	S	1929	0.997857	AKAP13_S1929___1	GNDENMSNTWKFLSHSTDSLNKISKVNESTE	14.8985	14.8507	14.8781	14.8191	14.9079	14.8438	14.7607	14.8268	14.9352	14.6252	14.7496	14.7885	14.9746	14.9217	14.9977	14.7932	14.8455	14.9019	14.8623	14.7987	14.8661	14.8805	14.8765	14.7541	14.9888	14.8402	14.9561	14.781	14.7375	14.7942	14.9403	14.7475	Casein kinase II substrate motif	+
Q12802	A-kinase anchor protein 13	AKAP13	S	1559	0.999979	AKAP13_S1559___2	VPANCSVLRSSMRSLSPFRRHSWGPGKNAAS	14.9436	15.065	14.8934	14.8985	14.8659	15.0839	14.9058	15.1137	NA	NA	NA	NA	NA	NA	NA	NA	NA	NA	NA	NA	NA	NA	NA	NA	14.9001	14.9982	14.993	15.0701	14.8577	14.9112	15.0341	15.0054	14-3-3 domain binding motif;Calmodulin-dependent protein kinase II substrate motif;Cdc2 kinase substrate motif;CDK kinase substrate motif;CDK1,2,4,6 kinase substrate motif;CLK1 kinase substrate motif;ERK1,2 kinase substrate motif;GSK-3, ERK1, ERK2, CDK5 substrate motif;PKA kinase substrate motif;PKC kinase substrate motif;Proline-directed kinase substrate motif;WW domain binding motif	+
Q12802	A-kinase anchor protein 13	AKAP13	S	2728	0.999777	AKAP13_S2728___1	PSIAKSGSLDSELSVSPKRNSISRTHKDKGP	15.6278	15.5616	15.6489	15.6145	15.6123	15.5806	15.6901	15.6201	15.6506	15.7305	15.5624	15.5991	15.6588	15.6527	15.569	15.5328	16.0171	15.6776	15.5683	15.5608	15.5935	15.5056	15.6615	15.3716	15.6001	15.631	15.6788	15.6199	15.5822	15.5818	15.6314	15.6307	Cdc2 kinase substrate motif;CDK kinase substrate motif;CDK1,2,4,6 kinase substrate motif;ERK1,2 kinase substrate motif;Growth associated histone HI kinase substrate motif;GSK-3, ERK1, ERK2, CDK5 substrate motif;PKA kinase substrate motif;PKC kinase substrate motif;Proline-directed kinase substrate motif;WW domain binding motif	+
Q12802	A-kinase anchor protein 13	AKAP13	S	1565	1	AKAP13_S1565___2	VLRSSMRSLSPFRRHSWGPGKNAASDAEMNH	15.7928	15.9143	15.7426	15.7478	15.7152	15.9332	15.755	15.963	NA	NA	NA	NA	NA	NA	NA	NA	NA	NA	NA	NA	NA	NA	NA	NA	15.7504	15.8683	15.8195	15.9092	15.7298	15.775	15.8812	15.8305	14-3-3 domain binding motif;Calmodulin-dependent protein kinase II substrate motif;PAK2 kinase substrate motif;PKA kinase substrate motif;PKC epsilon kinase substrate motif;PKC kinase substrate motif	+	+	molecular association, regulation; activity, inhibited		14-3-3 beta(INDUCES); 14-3-3 gamma(INDUCES)		suppresses AKAP13 RhoGEF activity against RhoA
Q12802	A-kinase anchor protein 13	AKAP13	S	1906	0.96918	AKAP13_S1906___1	ANRRSQQSVSLSKSVSIQNITGVGNDENMSN	16.1447	16.1538	16.1214	16.0249	16.016	16.161	16.045	16.1502	NA	NA	NA	NA	NA	NA	NA	NA	16.4369	16.0772	16.0578	16.047	16.067	16.0874	16.0532	15.9904	16.0691	16.0928	16.122	16.0574	16.023	16.052	16.2509	16.1498	Calmodulin-dependent protein kinase II substrate motif;Chk1 kinase substrate motif;MAPKAPK2 kinase substrate motif;Phosphorylase kinase substrate motif;PKA kinase substrate motif;PKC kinase substrate motif	+
Q12802	A-kinase anchor protein 13	AKAP13	T	2467	1	AKAP13_T2467___1	EQDVVGPVSLPRRAETFGGFDSHQMNASKGG	14.4033	14.2462	14.3947	14.3509	14.3643	14.2753	14.2467	14.3262	NA	NA	NA	NA	NA	NA	NA	NA	14.4562	14.2508	14.3667	14.2043	14.3332	14.3043	14.2624	14.4298	NA	NA	NA	NA	NA	NA	NA	NA	b-Adrenergic Receptor kinase substrate motif;Calmodulin-dependent protein kinase II substrate motif;PKC kinase substrate motif	+
Q12802	A-kinase anchor protein 13	AKAP13	S	2563	0.99984	AKAP13_S2563___1	DQKLVLSERALTRSLSRPSSLIEQEKQRSLE	13.7406	13.9837	13.7961	14.1734	13.9072	14.0649	13.9536	13.8426	14.0097	13.8695	14.0213	13.8688	14.0579	13.8918	13.934	13.8092	NA	NA	NA	NA	NA	NA	NA	NA	NA	NA	NA	NA	NA	NA	NA	NA	14-3-3 domain binding motif;Calmodulin-dependent protein kinase II substrate motif;Calmodulin-dependent protein kinase IV substrate motif;Casein kinase II substrate motif;Chk1 kinase substrate motif;G protein-coupled receptor kinase 1 substrate motif;GSK3 kinase substrate motif;PKA kinase substrate motif;PKC kinase substrate motif	+
Q12802	A-kinase anchor protein 13	AKAP13	S	2720	0.884585	AKAP13_S2720___1	EEPPSPSAPSIAKSGSLDSELSVSPKRNSIS	NA	NA	NA	NA	NA	NA	NA	NA	NA	NA	NA	NA	NA	NA	NA	NA	NA	NA	NA	NA	NA	NA	NA	NA	NA	NA	NA	NA	NA	NA	NA	NA	Calmodulin-dependent protein kinase II substrate motif;Casein kinase II substrate motif;Chk1 kinase substrate motif;Phosphorylase kinase substrate motif;PKA kinase substrate motif;PKC kinase substrate motif	+
Q12802	A-kinase anchor protein 13	AKAP13	S	1557	0.889479	AKAP13_S1557___2	TEVPANCSVLRSSMRSLSPFRRHSWGPGKNA	NA	NA	NA	NA	NA	NA	NA	NA	NA	NA	NA	NA	NA	NA	NA	NA	NA	NA	NA	NA	NA	NA	NA	NA	16.4759	16.5688	16.5742	16.6114	16.3658	16.4677	16.6163	16.5547	Casein kinase II substrate motif;MAPKAPK2 kinase substrate motif	+
Q12802	A-kinase anchor protein 13	AKAP13	T	953	0.999987	AKAP13_T953___1	KENALSSGTLQEEQRTPPPGQDTQQFHEKSI	NA	NA	NA	NA	NA	NA	NA	NA	NA	NA	NA	NA	NA	NA	NA	NA	13.2161	12.9986	13.1721	13.1037	13.2117	13.2174	12.8936	13.1471	NA	NA	NA	NA	NA	NA	NA	NA	Casein kinase I substrate motif;Growth associated histone HI kinase substrate motif;GSK-3, ERK1, ERK2, CDK5 substrate motif;Proline-directed kinase substrate motif;WW domain binding motif	+
Q12802	A-kinase anchor protein 13	AKAP13	S	2398	0.930865	AKAP13_S2398___1	FRDMAECSTPLPEDCSPTHSPRVLFRSNTEE	NA	NA	NA	NA	NA	NA	NA	NA	NA	NA	NA	NA	NA	NA	NA	NA	NA	NA	NA	NA	NA	NA	NA	NA	NA	NA	NA	NA	NA	NA	NA	NA	Casein kinase I substrate motif;Casein kinase II substrate motif;ERK1,2 kinase substrate motif;G protein-coupled receptor kinase 1 substrate motif;GSK3 kinase substrate motif;GSK-3, ERK1, ERK2, CDK5 substrate motif;Proline-directed kinase substrate motif;WW domain binding motif	+
Q12802	A-kinase anchor protein 13	AKAP13	S	2498	0.996737	AKAP13_S2498___1	EKEEGDDGQDLRRTESDSGLKKGGNANLVFM	13.798	13.7571	14.0195	13.7759	13.8573	13.7023	13.973	13.7117	13.7165	13.8208	13.9596	13.7627	14.0397	13.7252	13.8476	13.7226	13.6319	13.8354	13.7847	13.7848	13.9223	13.9131	13.8579	13.8648	14.0123	13.6953	13.9174	13.6944	14.157	13.7625	13.8465	13.5096	14-3-3 domain binding motif;AMP-activated protein kinase substrate motif;b-Adrenergic Receptor kinase substrate motif;Calmodulin-dependent protein kinase I substrate motif;Calmodulin-dependent protein kinase II substrate motif;Calmodulin-dependent protein kinase IV substrate motif;Casein kinase II substrate motif;Chk1 kinase substrate motif;PKA kinase substrate motif;PKC kinase substrate motif;ZI…	+
Q12802	A-kinase anchor protein 13	AKAP13	S	1565	1	AKAP13_S1565___1	VLRSSMRSLSPFRRHSWGPGKNAASDAEMNH	NA	NA	NA	NA	NA	NA	NA	NA	NA	NA	NA	NA	NA	NA	NA	NA	14.1437	14.259	14.1886	14.2338	14.3004	14.2393	14.3375	14.2414	14.3783	14.2	14.2538	14.351	14.3098	14.2856	14.0969	14.0683	14-3-3 domain binding motif;Calmodulin-dependent protein kinase II substrate motif;PAK2 kinase substrate motif;PKA kinase substrate motif;PKC epsilon kinase substrate motif;PKC kinase substrate motif	+	+	molecular association, regulation; activity, inhibited		14-3-3 beta(INDUCES); 14-3-3 gamma(INDUCES)		suppresses AKAP13 RhoGEF activity against RhoA
Q12802	A-kinase anchor protein 13	AKAP13	S	650	0.853373	AKAP13_S650___1	SETNSSHAQSQKGKSSPICSTTGDDKLCADS	NA	NA	NA	NA	NA	NA	NA	NA	NA	NA	NA	NA	NA	NA	NA	NA	13.9134	14.1862	14.3419	14.3233	14.4171	14.4816	13.952	14.5494	NA	NA	NA	NA	NA	NA	NA	NA	ERK1,2 kinase substrate motif;G protein-coupled receptor kinase 1 substrate motif;GSK3 kinase substrate motif;GSK-3, ERK1, ERK2, CDK5 substrate motif;MDC1 BRCT domain binding motif;PKA kinase substrate motif;PKC kinase substrate motif;Plk1 PBD domain binding motif;Proline-directed kinase substrate motif;WW domain binding motif	+
Q12802	A-kinase anchor protein 13	AKAP13	S	1898	0.990995	AKAP13_S1898___1	ETATTPIFANRRSQQSVSLSKSVSIQNITGV	NA	NA	NA	NA	NA	NA	NA	NA	NA	NA	NA	NA	NA	NA	NA	NA	NA	NA	NA	NA	NA	NA	NA	NA	12.9477	13.1023	13.3011	12.8891	12.8441	12.9469	13.4945	13.3016	Casein kinase II substrate motif;G protein-coupled receptor kinase 1 substrate motif;GSK3 kinase substrate motif
Q12802	A-kinase anchor protein 13	AKAP13	S	983	0.983708	AKAP13_S983___1	ISADCAKDKALQLSNSPGASSAFLKAETEHN	15.4564	15.1833	15.3138	15.3357	15.4554	15.2053	15.4668	15.1653	NA	NA	NA	NA	NA	NA	NA	NA	14.8447	15.3186	15.4956	15.3375	15.3327	15.4768	15.2738	15.5023	15.5756	15.111	15.4105	15.3249	15.5425	15.2368	15.3897	14.991	ERK1,2 kinase substrate motif;G protein-coupled receptor kinase 1 substrate motif;GSK3 kinase substrate motif;GSK-3, ERK1, ERK2, CDK5 substrate motif;Proline-directed kinase substrate motif;WW domain binding motif	+
Q12802	A-kinase anchor protein 13	AKAP13	S	1857	0.814846	AKAP13_S1857___1	KMKQPKGSLQAHDTSSLPTVIMRNKPSQPKE	NA	NA	NA	NA	NA	NA	NA	NA	NA	NA	NA	NA	NA	NA	NA	NA	NA	NA	NA	NA	NA	NA	NA	NA	NA	NA	NA	NA	NA	NA	NA	NA	Casein kinase I substrate motif;Casein kinase II substrate motif;MDC1 BRCT domain binding motif;Plk1 PBD domain binding motif	+
Q12802	A-kinase anchor protein 13	AKAP13	S	2500	0.819365	AKAP13_S2500___1	EEGDDGQDLRRTESDSGLKKGGNANLVFMLK	NA	NA	NA	NA	NA	NA	NA	NA	NA	NA	NA	NA	NA	NA	NA	NA	NA	NA	NA	NA	NA	NA	NA	NA	NA	NA	NA	NA	NA	NA	NA	NA	b-Adrenergic Receptor kinase substrate motif;Casein kinase I substrate motif
Q12802	A-kinase anchor protein 13	AKAP13	S	2733	0.996676	AKAP13_S2733___1	SGSLDSELSVSPKRNSISRTHKDKGPFHILS	NA	NA	NA	NA	NA	NA	NA	NA	NA	NA	NA	NA	NA	NA	NA	NA	NA	NA	NA	NA	NA	NA	NA	NA	NA	NA	NA	NA	NA	NA	NA	NA	Aurora-A kinase substrate motif;Casein kinase II substrate motif;G protein-coupled receptor kinase 1 substrate motif;PAK2 kinase substrate motif;Phosphorylase kinase substrate motif;PKA kinase substrate motif;PKC kinase substrate motif	+
Q12802	A-kinase anchor protein 13	AKAP13	S	1750	0.989525	AKAP13_S1750___1	KDSEWKSGTKVSRTFSYIKNKMSSSKKSKEK	NA	NA	NA	NA	NA	NA	NA	NA	NA	NA	NA	NA	NA	NA	NA	NA	NA	NA	NA	NA	NA	NA	NA	NA	NA	NA	NA	NA	NA	NA	NA	NA	14-3-3 domain binding motif;Calmodulin-dependent protein kinase II alpha substrate motif;Calmodulin-dependent protein kinase II substrate motif;Calmodulin-dependent protein kinase IV substrate motif;Chk1 kinase substrate motif;MAPKAPK2 kinase substrate motif;PKA kinase substrate motif;PKC kinase substrate motif	+
Q12802	A-kinase anchor protein 13	AKAP13	S	1647	0.999262	AKAP13_S1647___1	HPFSGEERVDSLVSLSEEDLESDQREHRMFD	NA	NA	NA	NA	NA	NA	NA	NA	NA	NA	NA	NA	NA	NA	NA	NA	NA	NA	NA	NA	NA	NA	NA	NA	NA	NA	NA	NA	NA	NA	NA	NA	Casein kinase II substrate motif;G protein-coupled receptor kinase 1 substrate motif;Pyruvate dehydrogenase kinase substrate motif	+
Q12802	A-kinase anchor protein 13	AKAP13	T	2411	0.998917	AKAP13_T2411___1	DCSPTHSPRVLFRSNTEEALKGGPLMKSAIN	NA	NA	NA	NA	NA	NA	NA	NA	NA	NA	NA	NA	NA	NA	NA	NA	NA	NA	NA	NA	NA	NA	NA	NA	NA	NA	NA	NA	NA	NA	NA	NA	AMP-activated protein kinase substrate motif;Calmodulin-dependent protein kinase I substrate motif;Calmodulin-dependent protein kinase II substrate motif;Calmodulin-dependent protein kinase IV substrate motif;Chk1 kinase substrate motif;G protein-coupled receptor kinase 1 substrate motif;PKC kinase substrate motif	+
Q12802	A-kinase anchor protein 13	AKAP13	S	1642	0.999975	AKAP13_S1642___2	AEELRHPFSGEERVDSLVSLSEEDLESDQRE	11.9093	11.8273	11.6463	11.7807	11.5715	11.7516	11.9492	11.754	NA	NA	NA	NA	NA	NA	NA	NA	NA	NA	NA	NA	NA	NA	NA	NA	11.6912	11.7036	11.7393	11.708	11.8051	11.8376	11.8247	11.8804	14-3-3 domain binding motif;b-Adrenergic Receptor kinase substrate motif;Calmodulin-dependent protein kinase II substrate motif;Casein kinase II substrate motif;Phosphorylase kinase substrate motif;PKA kinase substrate motif;PKC kinase substrate motif	+
Q12802	A-kinase anchor protein 13	AKAP13	S	1645	0.986144	AKAP13_S1645___2	LRHPFSGEERVDSLVSLSEEDLESDQREHRM	11.9093	11.8273	11.6463	11.7807	11.5715	11.7516	11.9492	11.754	NA	NA	NA	NA	NA	NA	NA	NA	NA	NA	NA	NA	NA	NA	NA	NA	11.6912	11.7036	11.7393	11.708	11.8051	11.8376	11.8247	11.8804	Casein kinase II substrate motif	+
Q12802	A-kinase anchor protein 13	AKAP13	S	2733	0.996676	AKAP13_S2733___2	SGSLDSELSVSPKRNSISRTHKDKGPFHILS	NA	NA	NA	NA	NA	NA	NA	NA	NA	NA	NA	NA	NA	NA	NA	NA	13.8526	13.1562	13.2015	13.0791	13.2998	13.1457	13.1677	12.7905	13.1175	13.357	13.4475	13.1139	12.2537	13.2781	13.581	13.5443	Aurora-A kinase substrate motif;Casein kinase II substrate motif;G protein-coupled receptor kinase 1 substrate motif;PAK2 kinase substrate motif;Phosphorylase kinase substrate motif;PKA kinase substrate motif;PKC kinase substrate motif	+
Q12802	A-kinase anchor protein 13	AKAP13	T	1930	0.962723	AKAP13_T1930___1	NDENMSNTWKFLSHSTDSLNKISKVNESTES	13.3947	13.368	13.2869	13.2933	13.3323	13.3495	13.3241	13.2402	13.3056	13.1617	13.4407	13.3423	13.2681	13.0976	13.7077	13.2654	NA	NA	NA	NA	NA	NA	NA	NA	13.2456	13.2521	13.4448	13.2832	13.3541	13.3481	13.4337	13.2273	MDC1 BRCT domain binding motif;Plk1 PBD domain binding motif	+
Q12802	A-kinase anchor protein 13	AKAP13	S	1932	0.995327	AKAP13_S1932___2	ENMSNTWKFLSHSTDSLNKISKVNESTESLT	13.7421	13.8599	13.8036	14.0701	13.9769	14.0255	13.7917	13.9618	NA	NA	NA	NA	NA	NA	NA	NA	13.8351	13.8427	13.9537	13.9689	14.0065	13.8465	14.1104	13.6676	13.8378	13.7616	13.9428	13.8384	14.2312	13.7768	14.1322	13.7107	b-Adrenergic Receptor kinase substrate motif	+
Q12802	A-kinase anchor protein 13	AKAP13	S	2726	0.891035	AKAP13_S2726___2	SAPSIAKSGSLDSELSVSPKRNSISRTHKDK	NA	NA	NA	NA	NA	NA	NA	NA	NA	NA	NA	NA	NA	NA	NA	NA	NA	NA	NA	NA	NA	NA	NA	NA	13.8692	14.2464	14.0819	13.8807	13.4112	14.1755	14.2097	14.1644	Casein kinase II substrate motif	+
Q12802	A-kinase anchor protein 13	AKAP13	S	1932	0.995327	AKAP13_S1932___1	ENMSNTWKFLSHSTDSLNKISKVNESTESLT	NA	NA	NA	NA	NA	NA	NA	NA	NA	NA	NA	NA	NA	NA	NA	NA	NA	NA	NA	NA	NA	NA	NA	NA	14.3148	14.5489	14.5268	14.3312	13.9722	14.4683	14.5993	14.6935	b-Adrenergic Receptor kinase substrate motif	+
Q12802	A-kinase anchor protein 13	AKAP13	S	2728	0.999777	AKAP13_S2728___2	PSIAKSGSLDSELSVSPKRNSISRTHKDKGP	NA	NA	NA	NA	NA	NA	NA	NA	NA	NA	NA	NA	NA	NA	NA	NA	14.7998	14.4436	14.8683	14.3891	14.8097	14.2999	14.5497	14.2103	14.4335	14.7278	14.7194	14.4357	13.7403	14.6521	14.8507	14.8109	Cdc2 kinase substrate motif;CDK kinase substrate motif;CDK1,2,4,6 kinase substrate motif;ERK1,2 kinase substrate motif;Growth associated histone HI kinase substrate motif;GSK-3, ERK1, ERK2, CDK5 substrate motif;PKA kinase substrate motif;PKC kinase substrate motif;Proline-directed kinase substrate motif;WW domain binding motif	+
Q12802	A-kinase anchor protein 13	AKAP13	S	2718	0.791238	AKAP13_S2718___1	SPEEPPSPSAPSIAKSGSLDSELSVSPKRNS	NA	NA	NA	NA	NA	NA	NA	NA	14.5519	14.4568	14.599	14.6984	14.6386	14.6447	14.6279	14.4717	14.3073	14.5339	14.8928	14.4353	14.8387	14.4154	14.6488	14.6168	14.6337	14.5314	14.4851	14.4998	14.8636	14.4452	14.7577	14.4725	Casein kinase II substrate motif;MAPKAPK2 kinase substrate motif	+
Q12802	A-kinase anchor protein 13	AKAP13	S	2726	0.891035	AKAP13_S2726___1	SAPSIAKSGSLDSELSVSPKRNSISRTHKDK	15.1946	15.1177	15.0579	15.2549	15.2786	15.1103	15.3561	15.1163	NA	NA	NA	NA	NA	NA	NA	NA	15.1602	15.1896	15.1307	15.2279	15.26	15.1969	15.2064	15.1146	15.2951	15.1855	15.1803	15.1427	15.3631	14.9457	15.0891	15.2847	Casein kinase II substrate motif	+
Q12802	A-kinase anchor protein 13	AKAP13	S	1876	0.999237	AKAP13_S1876___1	VIMRNKPSQPKERPRSAVLLVDETATTPIFA	NA	NA	NA	NA	NA	NA	NA	NA	NA	NA	NA	NA	NA	NA	NA	NA	12.6863	12.125	12.3992	12.0893	12.2924	12.1858	12.3382	12.2499	NA	NA	NA	NA	NA	NA	NA	NA	14-3-3 domain binding motif;Calmodulin-dependent protein kinase II substrate motif;MAPKAPK1 kinase substrate motif;PKA kinase substrate motif;PKC kinase substrate motif	+
Q12802	A-kinase anchor protein 13	AKAP13	S	2720	0.884585	AKAP13_S2720___2	EEPPSPSAPSIAKSGSLDSELSVSPKRNSIS	NA	NA	NA	NA	NA	NA	NA	NA	NA	NA	NA	NA	NA	NA	NA	NA	13.7451	13.6832	14.3226	13.644	14.1856	13.4392	13.8514	13.535	NA	NA	NA	NA	NA	NA	NA	NA	Calmodulin-dependent protein kinase II substrate motif;Casein kinase II substrate motif;Chk1 kinase substrate motif;Phosphorylase kinase substrate motif;PKA kinase substrate motif;PKC kinase substrate motif	+
Q12802	A-kinase anchor protein 13	AKAP13	S	1929	0.997857	AKAP13_S1929___2	GNDENMSNTWKFLSHSTDSLNKISKVNESTE	13.9301	13.9659	13.7258	14.0693	13.8329	13.9422	13.897	13.8683	NA	NA	NA	NA	NA	NA	NA	NA	13.8351	13.8427	13.9537	13.9689	14.0065	13.8465	14.1104	13.6676	NA	NA	NA	NA	NA	NA	NA	NA	Casein kinase II substrate motif	+
Q12802	A-kinase anchor protein 13	AKAP13	S	2563	0.99984	AKAP13_S2563___2	DQKLVLSERALTRSLSRPSSLIEQEKQRSLE	NA	NA	NA	NA	NA	NA	NA	NA	NA	NA	NA	NA	NA	NA	NA	NA	14.0731	14.417	14.2968	14.2761	14.3031	14.404	14.0999	14.1738	NA	NA	NA	NA	NA	NA	NA	NA	14-3-3 domain binding motif;Calmodulin-dependent protein kinase II substrate motif;Calmodulin-dependent protein kinase IV substrate motif;Casein kinase II substrate motif;Chk1 kinase substrate motif;G protein-coupled receptor kinase 1 substrate motif;GSK3 kinase substrate motif;PKA kinase substrate motif;PKC kinase substrate motif	+
Q12802	A-kinase anchor protein 13	AKAP13	T	1930	0.962723	AKAP13_T1930___2	NDENMSNTWKFLSHSTDSLNKISKVNESTES	12.8623	13.0176	13.0354	13.2724	13.2323	13.2593	12.9497	13.1993	NA	NA	NA	NA	NA	NA	NA	NA	NA	NA	NA	NA	NA	NA	NA	NA	NA	NA	NA	NA	NA	NA	NA	NA	MDC1 BRCT domain binding motif;Plk1 PBD domain binding motif	+
Q02040	A-kinase anchor protein 17A	AKAP17A	S	537	1	AKAP17A_S537___1	CKEVQSSCRVVPEDGSPEKRCPGGVLSCIPD	16.5648	16.8393	16.603	16.9014	16.5818	16.7869	16.653	16.7597	16.6736	16.7576	16.6412	16.7935	16.6237	16.741	16.6833	16.7761	16.6275	16.8523	16.6398	16.7746	16.6389	16.7891	16.7138	16.6538	16.5454	16.8291	16.6077	16.8313	16.6102	16.7798	16.6247	16.8617	Casein kinase I substrate motif;Casein kinase II substrate motif;Cdc2 kinase substrate motif;CDK kinase substrate motif;CDK1,2,4,6 kinase substrate motif;ERK1,2 kinase substrate motif;GSK-3, ERK1, ERK2, CDK5 substrate motif;Proline-directed kinase substrate motif;WW domain binding motif	+
Q02040	A-kinase anchor protein 17A	AKAP17A	S	640	0.99843	AKAP17A_S640___1	KKHAYKDDSPRRRSTSPDHTRSRRSHSKDRH	NA	NA	NA	NA	NA	NA	NA	NA	NA	NA	NA	NA	NA	NA	NA	NA	NA	NA	NA	NA	NA	NA	NA	NA	NA	NA	NA	NA	NA	NA	NA	NA	14-3-3 domain binding motif;Akt kinase substrate motif;Calmodulin-dependent protein kinase II substrate motif;ERK1,2 kinase substrate motif;G protein-coupled receptor kinase 1 substrate motif;GSK-3, ERK1, ERK2, CDK5 substrate motif;MAPKAPK1 kinase substrate motif;PKA kinase substrate motif;PKC kinase substrate motif;Proline-directed kinase substrate motif;WW domain binding motif;ZIP kinase substr…	+
Q02040	A-kinase anchor protein 17A	AKAP17A	S	633	0.999966	AKAP17A_S633___1	RKERRPHKKHAYKDDSPRRRSTSPDHTRSRR	12.7145	12.5176	12.5751	12.5672	12.5171	12.5381	12.4868	12.6933	12.1769	12.7238	12.6632	12.719	12.5057	12.6344	12.4648	12.7217	NA	NA	NA	NA	NA	NA	NA	NA	12.7554	12.49	12.6145	12.3908	12.6294	12.7975	12.5532	12.3788	b-Adrenergic Receptor kinase substrate motif;Cdc2 kinase substrate motif;CDK kinase substrate motif;CDK1,2,4,6 kinase substrate motif;ERK1,2 kinase substrate motif;Growth associated histone HI kinase substrate motif;GSK-3, ERK1, ERK2, CDK5 substrate motif;PKA kinase substrate motif;PKC kinase substrate motif;Proline-directed kinase substrate motif;WW domain binding motif	+
Q02040	A-kinase anchor protein 17A	AKAP17A	S	611	0.944162	AKAP17A_S611___1	ADRHKRERSRARRASSREDGRPRKERRPHKK	NA	NA	NA	NA	NA	NA	NA	NA	NA	NA	NA	NA	NA	NA	NA	NA	NA	NA	NA	NA	NA	NA	NA	NA	NA	NA	NA	NA	NA	NA	NA	NA	14-3-3 domain binding motif;Calmodulin-dependent protein kinase II substrate motif;Casein kinase II substrate motif;MDC1 BRCT domain binding motif;PKA kinase substrate motif;PKC kinase substrate motif;Plk1 PBD domain binding motif;Pyruvate dehydrogenase kinase substrate motif;ZIP kinase substrate motif
Q02040	A-kinase anchor protein 17A	AKAP17A	S	640	0.99843	AKAP17A_S640___2	KKHAYKDDSPRRRSTSPDHTRSRRSHSKDRH	9.34847	9.31184	9.1568	9.53882	9.39013	9.53979	8.74928	10.1532	9.71155	9.42378	9.15483	9.31033	9.59005	9.15955	9.50141	9.33686	NA	NA	NA	NA	NA	NA	NA	NA	NA	NA	NA	NA	NA	NA	NA	NA	14-3-3 domain binding motif;Akt kinase substrate motif;Calmodulin-dependent protein kinase II substrate motif;ERK1,2 kinase substrate motif;G protein-coupled receptor kinase 1 substrate motif;GSK-3, ERK1, ERK2, CDK5 substrate motif;MAPKAPK1 kinase substrate motif;PKA kinase substrate motif;PKC kinase substrate motif;Proline-directed kinase substrate motif;WW domain binding motif;ZIP kinase substr…	+
Q9Y2D5	A-kinase anchor protein 2	AKAP2	S	748	0.999999	AKAP2_S748___1	EEELKRQRQVLQSTQSPRTKNAPSLPSRTCY	NA	NA	NA	NA	NA	NA	NA	NA	14.0821	13.9499	14.1086	14.0909	14.0134	13.9544	14.1593	14.1292	14.4714	13.8656	14.0021	14.0356	14.1941	13.9434	13.9897	13.9857	14.0266	14.1092	14.0845	14.0659	13.9487	13.959	14.1956	14.0983	Casein kinase II substrate motif;ERK1,2 kinase substrate motif;Growth associated histone HI kinase substrate motif;GSK-3, ERK1, ERK2, CDK5 substrate motif;PKA kinase substrate motif;PKC kinase substrate motif;Proline-directed kinase substrate motif;WW domain binding motif	+
Q9Y2D5	A-kinase anchor protein 2	AKAP2	S	152	0.999277	AKAP2_S152___1	SQPRDALGDSLQVPVSPSSTTSSRCSSRDGE	NA	NA	NA	NA	NA	NA	NA	NA	16.2952	16.3195	16.252	16.2364	16.3491	16.2442	16.3096	16.3199	16.4237	16.2445	16.3074	16.2682	16.3088	16.2543	16.3004	16.2187	16.3794	16.232	16.3107	16.2428	16.4063	16.2482	16.2858	16.2207	Casein kinase II substrate motif;ERK1,2 kinase substrate motif;G protein-coupled receptor kinase 1 substrate motif;GSK-3, ERK1, ERK2, CDK5 substrate motif;Proline-directed kinase substrate motif;WW domain binding motif	+
Q9Y2D5	A-kinase anchor protein 2	AKAP2	T	399	0.980794	AKAP2_T399___1	GASAAKGQKSPGALETPSAAGSQGNTASQGK	NA	NA	NA	NA	NA	NA	NA	NA	15.259	15.4549	14.773	14.7835	15.4159	15.3563	14.6714	14.852	14.7975	15.0541	15.1397	15.0564	15.1617	15.2666	15.0811	15.009	15.5948	14.596	15.1092	14.9603	15.7728	15.0098	15.0253	14.4978	b-Adrenergic Receptor kinase substrate motif;G protein-coupled receptor kinase 1 substrate motif;GSK-3, ERK1, ERK2, CDK5 substrate motif;Proline-directed kinase substrate motif;WW domain binding motif	+
Q9Y2D5	A-kinase anchor protein 2	AKAP2	S	393	0.999992	AKAP2_S393___1	GPPEDSGASAAKGQKSPGALETPSAAGSQGN	NA	NA	NA	NA	NA	NA	NA	NA	15.5957	15.7222	15.4904	15.4967	15.6826	15.6589	15.4262	15.5313	15.5314	15.484	15.6164	15.641	15.455	15.5575	15.5458	15.7729	15.702	15.5654	15.474	15.4442	15.8601	15.578	15.4388	15.5417	ERK1,2 kinase substrate motif;Growth associated histone HI kinase substrate motif;GSK-3, ERK1, ERK2, CDK5 substrate motif;PKA kinase substrate motif;Proline-directed kinase substrate motif;WW domain binding motif	+
Q9Y2D5	A-kinase anchor protein 2	AKAP2	T	399	0.980794	AKAP2_T399___2	GASAAKGQKSPGALETPSAAGSQGNTASQGK	NA	NA	NA	NA	NA	NA	NA	NA	NA	NA	NA	NA	NA	NA	NA	NA	11.3278	11.6428	11.5716	11.6014	11.4527	11.5319	11.4342	11.5726	11.5144	11.486	11.5243	11.4999	11.893	11.3474	11.538	11.3319	b-Adrenergic Receptor kinase substrate motif;G protein-coupled receptor kinase 1 substrate motif;GSK-3, ERK1, ERK2, CDK5 substrate motif;Proline-directed kinase substrate motif;WW domain binding motif	+
Q9Y2D5	A-kinase anchor protein 2	AKAP2	T	409	0.903672	AKAP2_T409___2	PGALETPSAAGSQGNTASQGKEGPYSEPSKR	NA	NA	NA	NA	NA	NA	NA	NA	NA	NA	NA	NA	NA	NA	NA	NA	12.0063	12.0743	11.9395	12.2762	12.003	12.1133	11.9865	12.2647	12.0806	12.0522	12.0904	12.066	12.4591	11.9135	12.1041	11.898	MAPKAPK2 kinase substrate motif	+
Q9Y2D5	A-kinase anchor protein 2	AKAP2	S	465	0.96954	AKAP2_S465___1	DDHGILDQFSRSVNVSLTQEELDSGLDELSV	NA	NA	NA	NA	NA	NA	NA	NA	12.1924	12.386	12.384	11.9025	12.202	12.3861	12.3484	12.4538	NA	NA	NA	NA	NA	NA	NA	NA	12.3293	12.2398	12.4406	12.1799	12.335	12.1828	12.2992	12.2485	Casein kinase II substrate motif;MAPKAPK2 kinase substrate motif	+
Q9Y2D5	A-kinase anchor protein 2	AKAP2	S	146	0.998235	AKAP2_S146___2	TNGHSPSQPRDALGDSLQVPVSPSSTTSSRC	NA	NA	NA	NA	NA	NA	NA	NA	13.055	12.9391	12.9644	13.0379	13.0695	12.9251	13.2296	12.9854	NA	NA	NA	NA	NA	NA	NA	NA	13.0706	13.0558	12.9827	13.0051	12.9406	13.1315	12.9528	13.0668	b-Adrenergic Receptor kinase substrate motif;G protein-coupled receptor kinase 1 substrate motif	+
Q9Y2D5	A-kinase anchor protein 2	AKAP2	S	152	0.999277	AKAP2_S152___2	SQPRDALGDSLQVPVSPSSTTSSRCSSRDGE	NA	NA	NA	NA	NA	NA	NA	NA	13.055	12.9391	12.9644	13.0379	13.0695	12.9251	13.2296	12.9854	NA	NA	NA	NA	NA	NA	NA	NA	13.0706	13.0558	12.9827	13.0051	12.9406	13.1315	12.9528	13.0668	Casein kinase II substrate motif;ERK1,2 kinase substrate motif;G protein-coupled receptor kinase 1 substrate motif;GSK-3, ERK1, ERK2, CDK5 substrate motif;Proline-directed kinase substrate motif;WW domain binding motif	+
Q9Y2D5	A-kinase anchor protein 2	AKAP2	S	135	0.997766	AKAP2_S135___1	SSPDPMAEAERTNGHSPSQPRDALGDSLQVP	NA	NA	NA	NA	NA	NA	NA	NA	13.6824	13.5961	13.6954	13.7415	13.5113	13.7834	13.7342	13.8158	13.708	13.8541	13.5857	13.6709	13.5218	13.7929	13.747	13.6796	13.7085	13.7939	13.7017	13.5456	13.6484	13.8189	13.5238	13.8192	Casein kinase II substrate motif;ERK1,2 kinase substrate motif;G protein-coupled receptor kinase 1 substrate motif;GSK-3, ERK1, ERK2, CDK5 substrate motif;Proline-directed kinase substrate motif;WW domain binding motif	+
Q9Y2D5	A-kinase anchor protein 2	AKAP2	S	405	0.981911	AKAP2_S405___1	GQKSPGALETPSAAGSQGNTASQGKEGPYSE	NA	NA	NA	NA	NA	NA	NA	NA	14.2224	14.3525	14.1935	14.2742	14.3993	14.2162	14.2471	14.3348	NA	NA	NA	NA	NA	NA	NA	NA	14.272	14.3054	14.2416	14.2782	14.4185	14.3525	14.0905	14.2812	ATM kinase substrate motif;DNA dependent Protein kinase substrate motif;G protein-coupled receptor kinase 1 substrate motif;MAPKAPK2 kinase substrate motif	+
Q9Y2D5	A-kinase anchor protein 2	AKAP2	S	393	0.999992	AKAP2_S393___2	GPPEDSGASAAKGQKSPGALETPSAAGSQGN	NA	NA	NA	NA	NA	NA	NA	NA	12.7645	12.7911	12.8491	12.9766	12.7564	12.7721	12.8462	12.8725	12.7065	12.8746	12.7673	12.9779	12.7539	12.8517	12.7366	12.9598	NA	NA	NA	NA	NA	NA	NA	NA	ERK1,2 kinase substrate motif;Growth associated histone HI kinase substrate motif;GSK-3, ERK1, ERK2, CDK5 substrate motif;PKA kinase substrate motif;Proline-directed kinase substrate motif;WW domain binding motif	+
Q9Y2D5	A-kinase anchor protein 2	AKAP2	S	720	0.881558	AKAP2_S720___1	MVGPFKLRSRKQRTLSMIEEEIRAAQEREEE	NA	NA	NA	NA	NA	NA	NA	NA	12.3351	12.1344	11.9831	12.0233	12.1242	11.9518	12.2877	12.0111	NA	NA	NA	NA	NA	NA	NA	NA	NA	NA	NA	NA	NA	NA	NA	NA	14-3-3 domain binding motif;Akt kinase substrate motif;Calmodulin-dependent protein kinase II substrate motif;Casein kinase II substrate motif;MAPKAPK1 kinase substrate motif;p70 Ribosomal S6 kinase substrate motif;PKA kinase substrate motif;PKC kinase substrate motif	+
Q9Y2D5	A-kinase anchor protein 2	AKAP2	T	409	0.903672	AKAP2_T409___1	PGALETPSAAGSQGNTASQGKEGPYSEPSKR	NA	NA	NA	NA	NA	NA	NA	NA	13.3519	13.1474	13.1863	13.2788	13.3653	13.1712	13.1726	13.2301	NA	NA	NA	NA	NA	NA	NA	NA	NA	NA	NA	NA	NA	NA	NA	NA	MAPKAPK2 kinase substrate motif	+
Q9Y2D5	A-kinase anchor protein 2	AKAP2	S	411	0.791271	AKAP2_S411___1	ALETPSAAGSQGNTASQGKEGPYSEPSKRGP	NA	NA	NA	NA	NA	NA	NA	NA	13.5282	13.3459	13.295	13.2382	13.4956	13.349	13.2196	13.2675	NA	NA	NA	NA	NA	NA	NA	NA	NA	NA	NA	NA	NA	NA	NA	NA	ATM kinase substrate motif;DNA dependent Protein kinase substrate motif	+
Q13023	A-kinase anchor protein 6	AKAP6	T	2085	0.999156	AKAP6_T2085___3	ALKSKSQPENEVAAPTSLTQIKEKVLEHSHR	NA	NA	NA	NA	NA	NA	NA	NA	12.8058	12.6388	12.7927	12.6984	12.6811	12.6691	12.8513	12.773	NA	NA	NA	NA	NA	NA	NA	NA	NA	NA	NA	NA	NA	NA	NA	NA	DNA dependent Protein kinase substrate motif
O43823	A-kinase anchor protein 8	AKAP8	S	328	1	AKAP8_S328___1	EPDTKLARVDSEGDFSENDDAAGDFRSGDEE	13.401	13.1433	13.3453	13.0526	13.2141	13.234	13.2101	13.307	13.2903	13.2442	13.2167	13.2598	13.1579	13.2066	13.2399	13.292	13.4975	13.4171	13.0876	13.1649	13.1847	13.0959	13.2321	13.2274	13.0611	13.1363	13.3195	13.4069	13.1489	13.4076	13.0732	13.3538	Casein kinase II substrate motif;G protein-coupled receptor kinase 1 substrate motif;Pyruvate dehydrogenase kinase substrate motif	+
O43823	A-kinase anchor protein 8	AKAP8	T	681	0.997773	AKAP8_T681___1	RVAPAPAAADAEVEQTDAESKDAVPTE____	NA	NA	NA	NA	NA	NA	NA	NA	12.8553	12.9708	12.9677	12.809	12.8636	12.9588	13.0416	13.1546	NA	NA	NA	NA	NA	NA	NA	NA	12.9347	12.825	13.1318	12.8195	12.8867	12.9199	13.144	12.9597	Casein kinase II substrate motif;G protein-coupled receptor kinase 1 substrate motif	+
O43823	A-kinase anchor protein 8	AKAP8	S	323	1	AKAP8_S323___2	FQLYEEPDTKLARVDSEGDFSENDDAAGDFR	16.2506	16.256	16.2857	16.3723	16.296	16.3057	16.2708	16.3049	16.2501	16.2799	16.3122	16.3185	16.2652	16.3385	16.2401	16.3376	16.343	16.2519	16.3133	16.2952	16.3117	16.3032	16.1573	16.3664	16.3101	16.3051	16.2947	16.3351	16.2293	16.3558	16.1964	16.3155	14-3-3 domain binding motif;b-Adrenergic Receptor kinase substrate motif;Calmodulin-dependent protein kinase I substrate motif;Calmodulin-dependent protein kinase II substrate motif;Calmodulin-dependent protein kinase IV substrate motif;Casein kinase II substrate motif;Chk1 kinase substrate motif;G protein-coupled receptor kinase 1 substrate motif;PKA kinase substrate motif;PKC kinase substrate m…	+
O43823	A-kinase anchor protein 8	AKAP8	S	328	1	AKAP8_S328___2	EPDTKLARVDSEGDFSENDDAAGDFRSGDEE	16.2506	16.256	16.2857	16.3723	16.296	16.3057	16.2708	16.3049	16.2501	16.2799	16.3122	16.3185	16.2652	16.3385	16.2401	16.3376	16.343	16.2519	16.3133	16.2952	16.3117	16.3032	16.1573	16.3664	16.3101	16.3051	16.2947	16.3351	16.2293	16.3558	16.1964	16.3155	Casein kinase II substrate motif;G protein-coupled receptor kinase 1 substrate motif;Pyruvate dehydrogenase kinase substrate motif	+
O43823	A-kinase anchor protein 8	AKAP8	S	617	0.84331	AKAP8_S617___1	EPAEDEGPTDTAEAGSDPQAEQLLEEQVPCG	NA	NA	NA	NA	NA	NA	NA	NA	11.6457	11.5252	11.7262	11.2512	11.5079	11.4235	11.6251	11.623	NA	NA	NA	NA	NA	NA	NA	NA	NA	NA	NA	NA	NA	NA	NA	NA	Casein kinase I substrate motif;G protein-coupled receptor kinase 1 substrate motif
Q9ULX6	A-kinase anchor protein 8-like	AKAP8L	S	283	0.999999	AKAP8L_S283___1	TADFRTKKKKRKQGGSPDEPDSKATRTDCSD	17.4634	17.4491	17.5291	17.4604	17.5277	17.4406	17.4775	17.3966	17.4376	17.5111	17.4594	17.4501	17.5061	17.4985	17.4434	17.438	17.4791	17.4352	17.4933	17.5047	17.425	17.3663	17.5257	17.515	17.5418	17.452	17.4323	17.3461	17.6907	17.4716	17.4025	17.4073	Casein kinase II substrate motif;ERK1,2 kinase substrate motif;G protein-coupled receptor kinase 1 substrate motif;GSK-3, ERK1, ERK2, CDK5 substrate motif;PKA kinase substrate motif;Proline-directed kinase substrate motif;WW domain binding motif	+
Q9ULX6	A-kinase anchor protein 8-like	AKAP8L	S	289	0.831971	AKAP8L_S289___1	KKKKRKQGGSPDEPDSKATRTDCSDNSDSDN	13.9111	13.9046	14.0518	13.9553	13.9601	13.9884	13.8979	13.9178	NA	NA	NA	NA	NA	NA	NA	NA	14.08	14.139	13.8374	13.8766	13.9876	14.0416	13.9334	13.6913	14.0139	13.8984	13.8553	13.8297	14.262	13.9358	13.9547	13.8372	b-Adrenergic Receptor kinase substrate motif;Casein kinase I substrate motif;Casein kinase II substrate motif	+
Q99996	A-kinase anchor protein 9	AKAP9	S	1654	0.751076	AKAP9_S1654___1	QEEIKRLNRQLAQRSSIDNENLVSERERVLL	NA	NA	NA	NA	NA	NA	NA	NA	NA	NA	NA	NA	NA	NA	NA	NA	NA	NA	NA	NA	NA	NA	NA	NA	NA	NA	NA	NA	NA	NA	NA	NA	MDC1 BRCT domain binding motif;PKA kinase substrate motif;PKC kinase substrate motif;Plk1 PBD domain binding motif	+
Q99996	A-kinase anchor protein 9	AKAP9	S	45	0.932034	AKAP9_S45___1	AQFRQRKAQSDGQSPSKKQKKKRKTSSSKHD	14.8467	14.4427	14.9147	14.4343	14.8681	14.3635	14.791	14.4483	NA	NA	NA	NA	NA	NA	NA	NA	NA	NA	NA	NA	NA	NA	NA	NA	15.0484	14.4874	15.0093	14.2803	14.6685	14.4657	14.9243	14.2254	DNA dependent Protein kinase substrate motif;PKA kinase substrate motif;PKC kinase substrate motif
Q99996	A-kinase anchor protein 9	AKAP9	S	43	0.999112	AKAP9_S43___1	QLAQFRQRKAQSDGQSPSKKQKKKRKTSSSK	15.3222	15.1935	15.5051	15.1625	15.4037	15.143	15.3277	15.3197	15.3556	15.2803	15.5021	15.1582	15.4488	15.1377	15.3037	15.1911	14.9156	15.0996	15.615	15.3045	15.3788	15.0889	15.6665	15.3084	15.7284	15.1784	15.4505	14.97	15.7165	15.0617	15.4298	14.8422	Casein kinase I substrate motif;Casein kinase II substrate motif;Cdc2 kinase substrate motif;CDK kinase substrate motif;CDK1,2,4,6 kinase substrate motif;ERK1,2 kinase substrate motif;GSK-3, ERK1, ERK2, CDK5 substrate motif;MAPKAPK2 kinase substrate motif;Proline-directed kinase substrate motif;WW domain binding motif	+
Q99996	A-kinase anchor protein 9	AKAP9	S	1339	0.817056	AKAP9_S1339___1	TNLEDIDVNHKSKLSSLQDLEKTKLEEQVQE	NA	NA	NA	NA	NA	NA	NA	NA	NA	NA	NA	NA	NA	NA	NA	NA	13.5094	13.8435	13.8975	13.664	13.9407	13.7159	13.6887	13.7165	NA	NA	NA	NA	NA	NA	NA	NA	Casein kinase II substrate motif;MAPKAPK2 kinase substrate motif;MDC1 BRCT domain binding motif;Phosphorylase kinase substrate motif;PKA kinase substrate motif;PKC kinase substrate motif;Plk1 PBD domain binding motif;Pyruvate dehydrogenase kinase substrate motif	+
Q99996	A-kinase anchor protein 9	AKAP9	S	39	0.999786	AKAP9_S39___2	FLVRQLAQFRQRKAQSDGQSPSKKQKKKRKT	NA	NA	NA	NA	NA	NA	NA	NA	14.1991	14.4935	14.339	14.1739	14.4906	14.3322	14.2622	14.3401	14.3001	14.6073	14.1763	14.3498	14.3784	14.5294	14.0363	14.2531	NA	NA	NA	NA	NA	NA	NA	NA	G protein-coupled receptor kinase 1 substrate motif;GSK3 kinase substrate motif;PKA kinase substrate motif;PKC kinase substrate motif
Q99996	A-kinase anchor protein 9	AKAP9	S	43	0.999112	AKAP9_S43___2	QLAQFRQRKAQSDGQSPSKKQKKKRKTSSSK	NA	NA	NA	NA	NA	NA	NA	NA	14.1991	14.4935	14.339	14.1739	14.4906	14.3322	14.2622	14.3401	14.3001	14.6073	14.1763	14.3498	14.3784	14.5294	14.0363	14.2531	NA	NA	NA	NA	NA	NA	NA	NA	Casein kinase I substrate motif;Casein kinase II substrate motif;Cdc2 kinase substrate motif;CDK kinase substrate motif;CDK1,2,4,6 kinase substrate motif;ERK1,2 kinase substrate motif;GSK-3, ERK1, ERK2, CDK5 substrate motif;MAPKAPK2 kinase substrate motif;Proline-directed kinase substrate motif;WW domain binding motif	+
Q9H9L7	Akirin-1	AKIRIN1	S	22	0.991184	AKIRIN1_S22___1	LKRPMEFEAALLSPGSPKRRRCAPLPGPTPG	NA	NA	NA	NA	NA	NA	NA	NA	12.1278	11.9765	11.7181	11.9919	11.8775	11.9008	11.975	12.08	NA	NA	NA	NA	NA	NA	NA	NA	NA	NA	NA	NA	NA	NA	NA	NA	Cdc2 kinase substrate motif;CDK kinase substrate motif;CDK1,2,4,6 kinase substrate motif;ERK1,2 kinase substrate motif;Growth associated histone HI kinase substrate motif;GSK-3, ERK1, ERK2, CDK5 substrate motif;PKA kinase substrate motif;PKC kinase substrate motif;Proline-directed kinase substrate motif;WW domain binding motif	+
Q53H80	Akirin-2	AKIRIN2	S	21	0.994171	AKIRIN2_S21___1	TLKRTLDFDPLLSPASPKRRRCAPLSAPTSA	NA	NA	NA	NA	NA	NA	NA	NA	13.6882	14.2177	13.6868	14.2795	13.8997	13.9738	13.9891	13.9024	13.8531	14.2796	13.6893	14.1439	13.8225	14.2641	13.7972	13.7876	NA	NA	NA	NA	NA	NA	NA	NA	Cdc2 kinase substrate motif;CDK kinase substrate motif;CDK1,2,4,6 kinase substrate motif;ERK1,2 kinase substrate motif;Growth associated histone HI kinase substrate motif;GSK-3, ERK1, ERK2, CDK5 substrate motif;PKA kinase substrate motif;PKC kinase substrate motif;Proline-directed kinase substrate motif;WW domain binding motif	+
Q53H80	Akirin-2	AKIRIN2	S	57	0.857903	AKIRIN2_S57___1	SAAAATAASFSAAAASPQKYLRMEPSPFGDV	NA	NA	NA	NA	NA	NA	NA	NA	NA	NA	NA	NA	NA	NA	NA	NA	NA	NA	NA	NA	NA	NA	NA	NA	10.964	11.1997	11.109	11.1613	11.1019	11.3257	11.0191	10.9375	Cdc2 kinase substrate motif;CDK kinase substrate motif;CDK1,2,4,6 kinase substrate motif;ERK1,2 kinase substrate motif;GSK-3, ERK1, ERK2, CDK5 substrate motif;Proline-directed kinase substrate motif;WW domain binding motif	+
Q53H80	Akirin-2	AKIRIN2	S	18	0.940233	AKIRIN2_S18___1	CGATLKRTLDFDPLLSPASPKRRRCAPLSAP	12.2805	13.7445	12.1408	13.6054	12.2391	13.8067	12.3425	13.5828	NA	NA	NA	NA	NA	NA	NA	NA	12.9693	12.9706	12.8415	12.9424	13.0146	13.0559	12.8821	13.0658	NA	NA	NA	NA	NA	NA	NA	NA	Casein kinase II substrate motif;ERK1,2 kinase substrate motif;G protein-coupled receptor kinase 1 substrate motif;GSK-3, ERK1, ERK2, CDK5 substrate motif;Proline-directed kinase substrate motif;WW domain binding motif	+
Q7Z591	AT-hook-containing transcription factor	AKNA	S	1161	0.99982	AKNA_S1161___1	EEQIVPPGRQRARSSSVPREVLRLSLSSESE	NA	NA	NA	NA	NA	NA	NA	NA	NA	NA	NA	NA	NA	NA	NA	NA	14.4051	14.3743	14.1599	14.2528	14.3391	14.2726	14.3161	14.0676	14.121	14.3716	14.2873	14.4168	13.8576	14.3657	14.3589	14.4087	14-3-3 domain binding motif;Akt kinase substrate motif;Calmodulin-dependent protein kinase II substrate motif;CLK1 kinase substrate motif;MAPKAPK1 kinase substrate motif;MDC1 BRCT domain binding motif;p70 Ribosomal S6 kinase substrate motif;Phosphorylase kinase substrate motif;PKA kinase substrate motif;PKC kinase substrate motif;Plk1 PBD domain binding motif	+
Q7Z591	AT-hook-containing transcription factor	AKNA	S	997	0.996675	AKNA_S997___1	TEPSTPRSQAQRYLSSPSGPLRQRAPNFSLE	14.4481	14.4871	14.4288	14.5154	14.5039	14.5137	14.6148	14.489	NA	NA	NA	NA	NA	NA	NA	NA	NA	NA	NA	NA	NA	NA	NA	NA	14.4322	14.567	14.4522	14.4929	14.4416	14.5502	14.4937	14.571	Casein kinase II substrate motif;ERK1,2 kinase substrate motif;G protein-coupled receptor kinase 1 substrate motif;GSK-3, ERK1, ERK2, CDK5 substrate motif;MDC1 BRCT domain binding motif;Plk1 PBD domain binding motif;Proline-directed kinase substrate motif;WW domain binding motif	+
Q7Z591	AT-hook-containing transcription factor	AKNA	T	982	0.999963	AKNA_T982___1	ASYPKARGSLIPRRATEPSTPRSQAQRYLSS	NA	NA	NA	NA	NA	NA	NA	NA	NA	NA	NA	NA	NA	NA	NA	NA	NA	NA	NA	NA	NA	NA	NA	NA	NA	NA	NA	NA	NA	NA	NA	NA	Calmodulin-dependent protein kinase II substrate motif;Calmodulin-dependent protein kinase IV substrate motif;Casein kinase II substrate motif;Chk1 kinase substrate motif;G protein-coupled receptor kinase 1 substrate motif;PAK2 kinase substrate motif;PKA kinase substrate motif;PKC kinase substrate motif	+
Q7Z591	AT-hook-containing transcription factor	AKNA	S	316	0.999937	AKNA_S316___1	KTSPKPLPSRFIGSISPLNPQPRPTRQGRPL	13.2192	13.0716	13.0503	13.0384	13.2574	13.212	13.1947	13.2014	NA	NA	NA	NA	NA	NA	NA	NA	13.2576	13.1227	13.2491	12.9708	13.2967	13.0587	13.2531	13.0362	13.135	13.1162	13.0778	13.2358	13.0966	13.123	13.3125	13.1481	ERK1,2 kinase substrate motif;G protein-coupled receptor kinase 1 substrate motif;GSK-3, ERK1, ERK2, CDK5 substrate motif;Proline-directed kinase substrate motif;WW domain binding motif	+
Q7Z591	AT-hook-containing transcription factor	AKNA	S	1173	0.900012	AKNA_S1173___1	RSSSVPREVLRLSLSSESELPSLPLFSEKSK	NA	NA	NA	NA	NA	NA	NA	NA	NA	NA	NA	NA	NA	NA	NA	NA	NA	NA	NA	NA	NA	NA	NA	NA	NA	NA	NA	NA	NA	NA	NA	NA	Casein kinase II substrate motif;G protein-coupled receptor kinase 1 substrate motif;MDC1 BRCT domain binding motif;Plk1 PBD domain binding motif
Q7Z591	AT-hook-containing transcription factor	AKNA	S	1387	1	AKNA_S1387___1	WPPTASPPPARRHRHSIQLDLGDLEELNKAL	NA	NA	NA	NA	NA	NA	NA	NA	NA	NA	NA	NA	NA	NA	NA	NA	12.7289	12.8063	12.7389	12.8926	12.8075	12.8239	12.7498	12.8111	12.6646	12.851	12.7427	12.9894	12.6853	12.893	12.6441	12.889	PKA kinase substrate motif;PKC kinase substrate motif	+
Q7Z591	AT-hook-containing transcription factor	AKNA	S	1436	1	AKNA_S1436___1	SSLSADLRQAHSLRGSCLF____________	12.9541	13.1003	12.8974	13.041	13	13.0019	12.8556	13.0648	NA	NA	NA	NA	NA	NA	NA	NA	13.1289	13.0402	12.9194	12.996	12.8998	12.9623	13.0742	12.8941	12.7034	13.1317	12.983	12.9935	12.9427	13.1376	12.9947	13.0284	MAPKAPK2 kinase substrate motif;PKA kinase substrate motif;PKC kinase substrate motif	+
Q7Z591	AT-hook-containing transcription factor	AKNA	S	1414	0.935203	AKNA_S1414___1	NKALSRAVQAAESVRSTTRQMRSSLSADLRQ	NA	NA	NA	NA	NA	NA	NA	NA	NA	NA	NA	NA	NA	NA	NA	NA	NA	NA	NA	NA	NA	NA	NA	NA	NA	NA	NA	NA	NA	NA	NA	NA	Casein kinase II substrate motif
Q7Z591	AT-hook-containing transcription factor	AKNA	S	1102	0.947782	AKNA_S1102___1	LRLRLEDSLHQPLQGSPTRPASAFDRPARTR	NA	NA	NA	NA	NA	NA	NA	NA	NA	NA	NA	NA	NA	NA	NA	NA	NA	NA	NA	NA	NA	NA	NA	NA	NA	NA	NA	NA	NA	NA	NA	NA	Casein kinase II substrate motif;Cdc2 kinase substrate motif;CDK kinase substrate motif;CDK1,2,4,6 kinase substrate motif;ERK1,2 kinase substrate motif;G protein-coupled receptor kinase 1 substrate motif;GSK-3, ERK1, ERK2, CDK5 substrate motif;Proline-directed kinase substrate motif;WW domain binding motif	+
Q7Z591	AT-hook-containing transcription factor	AKNA	S	131	0.912098	AKNA_S131___1	RQLDMTEEEPDGTLGSLEVEEAGESSSRLGY	NA	NA	NA	NA	NA	NA	NA	NA	NA	NA	NA	NA	NA	NA	NA	NA	NA	NA	NA	NA	NA	NA	NA	NA	NA	NA	NA	NA	NA	NA	NA	NA	Casein kinase II substrate motif
Q7Z591	AT-hook-containing transcription factor	AKNA	S	1043	0.845713	AKNA_S1043___1	GHKRISEQPLPNKTISPPPAPAPAAAPLPCG	NA	NA	NA	NA	NA	NA	NA	NA	NA	NA	NA	NA	NA	NA	NA	NA	NA	NA	NA	NA	NA	NA	NA	NA	NA	NA	NA	NA	NA	NA	NA	NA	ERK1,2 kinase substrate motif;G protein-coupled receptor kinase 1 substrate motif;GSK-3, ERK1, ERK2, CDK5 substrate motif;PKA kinase substrate motif;PKC kinase substrate motif;Proline-directed kinase substrate motif;WW domain binding motif	+
Q7Z591	AT-hook-containing transcription factor	AKNA	T	1416	0.842584	AKNA_T1416___1	ALSRAVQAAESVRSTTRQMRSSLSADLRQAH	NA	NA	NA	NA	NA	NA	NA	NA	NA	NA	NA	NA	NA	NA	NA	NA	NA	NA	NA	NA	NA	NA	NA	NA	NA	NA	NA	NA	NA	NA	NA	NA	Calmodulin-dependent protein kinase II substrate motif;PKC kinase substrate motif
Q7Z591	AT-hook-containing transcription factor	AKNA	S	1102	0.947782	AKNA_S1102___2	LRLRLEDSLHQPLQGSPTRPASAFDRPARTR	NA	NA	NA	NA	NA	NA	NA	NA	NA	NA	NA	NA	NA	NA	NA	NA	NA	NA	NA	NA	NA	NA	NA	NA	NA	NA	NA	NA	NA	NA	NA	NA	Casein kinase II substrate motif;Cdc2 kinase substrate motif;CDK kinase substrate motif;CDK1,2,4,6 kinase substrate motif;ERK1,2 kinase substrate motif;G protein-coupled receptor kinase 1 substrate motif;GSK-3, ERK1, ERK2, CDK5 substrate motif;Proline-directed kinase substrate motif;WW domain binding motif	+
Q7Z591	AT-hook-containing transcription factor	AKNA	S	1436	1	AKNA_S1436___2	SSLSADLRQAHSLRGSCLF____________	NA	NA	NA	NA	NA	NA	NA	NA	NA	NA	NA	NA	NA	NA	NA	NA	NA	NA	NA	NA	NA	NA	NA	NA	NA	NA	NA	NA	NA	NA	NA	NA	MAPKAPK2 kinase substrate motif;PKA kinase substrate motif;PKC kinase substrate motif	+
Q7Z591	AT-hook-containing transcription factor	AKNA	S	1172	0.839454	AKNA_S1172___1	ARSSSVPREVLRLSLSSESELPSLPLFSEKS	NA	NA	NA	NA	NA	NA	NA	NA	11.5234	11.7326	11.5555	11.8208	11.4486	11.8969	11.5225	11.7807	NA	NA	NA	NA	NA	NA	NA	NA	NA	NA	NA	NA	NA	NA	NA	NA	Casein kinase II substrate motif	+
P14550	Alcohol dehydrogenase [NADP(+)]	AKR1A1	S	211	0.983674	AKR1A1_S211___1	LIAHCQARGLEVTAYSPLGSSDRAWRDPDEP	13.398	13.4534	13.4176	13.4203	13.5125	13.413	13.4881	13.4016	NA	NA	NA	NA	NA	NA	NA	NA	13.6737	13.4223	13.3504	13.4261	13.5021	13.345	13.4439	13.3409	13.4019	13.4389	13.4432	13.4989	13.4099	13.4126	13.4422	13.4568	ERK1,2 kinase substrate motif;G protein-coupled receptor kinase 1 substrate motif;GSK3 kinase substrate motif;GSK-3, ERK1, ERK2, CDK5 substrate motif;Proline-directed kinase substrate motif;WW domain binding motif	+
O43488	Aflatoxin B1 aldehyde reductase member 2	AKR7A2	S	287	0.991369	AKR7A2_S287___1	AIALVEKALQAAYGASAPSVTSAALRWMYHH	NA	NA	NA	NA	NA	NA	NA	NA	NA	NA	NA	NA	NA	NA	NA	NA	13.4879	13.2248	13.218	13.2745	13.3991	13.1216	13.2207	13.1781	NA	NA	NA	NA	NA	NA	NA	NA	Casein kinase II substrate motif	+
P31749	RAC-alpha serine/threonine-protein kinase	AKT1	S	124	0.912438	AKT1_S124___1	GLKKQEEEEMDFRSGSPSDNSGAEEMEVSLA	NA	NA	NA	NA	NA	NA	NA	NA	12.9737	12.8948	13.0944	13.0016	13.0209	12.9195	12.9292	12.9679	NA	NA	NA	NA	NA	NA	NA	NA	NA	NA	NA	NA	NA	NA	NA	NA	14-3-3 domain binding motif;Calmodulin-dependent protein kinase II substrate motif;Casein kinase II substrate motif;ERK1,2 kinase substrate motif;GSK-3, ERK1, ERK2, CDK5 substrate motif;MAPKAPK2 kinase substrate motif;PKA kinase substrate motif;PKC kinase substrate motif;Proline-directed kinase substrate motif;Pyruvate dehydrogenase kinase substrate motif;WW domain binding motif	+	+	enzymatic activity, induced				S124 and T450 have minor effects on enzyme activation; T308 and S473 have major effects.
P31749	RAC-alpha serine/threonine-protein kinase	AKT1	S	2	1	AKT1_S2___1	______________MSDVAIVKEGWLHKRGE	NA	NA	NA	NA	NA	NA	NA	NA	12.7133	12.4679	12.7252	12.7525	12.6605	12.5363	12.7154	12.5159	NA	NA	NA	NA	NA	NA	NA	NA	12.6805	12.7189	12.5253	12.6939	12.5596	12.7431	12.6866	12.4793		+
P31749	RAC-alpha serine/threonine-protein kinase	AKT1	S	129	1	AKT1_S129___1	EEEEMDFRSGSPSDNSGAEEMEVSLAKPKHR	15.6376	15.5985	15.5867	15.4754	15.6252	15.6126	15.5695	15.4653	15.5414	15.4689	15.612	15.6289	15.5749	15.532	15.6118	15.6008	15.755	15.5711	15.5962	15.5375	15.5316	15.5913	15.6427	15.3454	15.5205	15.6731	15.6072	15.574	15.258	15.623	15.6133	15.7017	Casein kinase II substrate motif	+	+	enzymatic activity, induced	apoptosis, inhibited; transcription, induced
P31749	RAC-alpha serine/threonine-protein kinase	AKT1	S	126	0.996369	AKT1_S126___1	KKQEEEEMDFRSGSPSDNSGAEEMEVSLAKP	15.9213	15.8545	15.9595	15.8262	15.93	15.9037	15.8951	15.8617	NA	NA	NA	NA	NA	NA	NA	NA	NA	NA	NA	NA	NA	NA	NA	NA	NA	NA	NA	NA	NA	NA	NA	NA	Casein kinase II substrate motif;DNA dependent Protein kinase substrate motif;MAPKAPK2 kinase substrate motif	+
P31749	RAC-alpha serine/threonine-protein kinase	AKT1	S	124	0.912438	AKT1_S124___2	GLKKQEEEEMDFRSGSPSDNSGAEEMEVSLA	14.6771	14.6581	14.7069	14.6671	14.6562	14.6051	14.6648	14.6317	14.6545	14.5861	14.7346	14.6847	14.594	14.6516	14.6616	14.6999	14.7151	14.8499	14.7165	14.5364	14.5408	14.618	14.8123	14.4781	14.5655	14.7208	14.5746	14.6125	14.5628	14.6869	14.7598	14.7841	14-3-3 domain binding motif;Calmodulin-dependent protein kinase II substrate motif;Casein kinase II substrate motif;ERK1,2 kinase substrate motif;GSK-3, ERK1, ERK2, CDK5 substrate motif;MAPKAPK2 kinase substrate motif;PKA kinase substrate motif;PKC kinase substrate motif;Proline-directed kinase substrate motif;Pyruvate dehydrogenase kinase substrate motif;WW domain binding motif	+	+	enzymatic activity, induced				S124 and T450 have minor effects on enzyme activation; T308 and S473 have major effects.
P31749	RAC-alpha serine/threonine-protein kinase	AKT1	S	124	0.912438	AKT1_S124___3	GLKKQEEEEMDFRSGSPSDNSGAEEMEVSLA	15.1049	14.9587	15.1153	14.999	15.0099	15.0447	15.0192	14.9858	15.0407	15.0332	14.9768	14.8973	15.0504	15.1748	15.0873	14.977	NA	NA	NA	NA	NA	NA	NA	NA	15.1023	15.0366	15.0336	15.0513	14.9333	15.0478	15.0373	14.9954	14-3-3 domain binding motif;Calmodulin-dependent protein kinase II substrate motif;Casein kinase II substrate motif;ERK1,2 kinase substrate motif;GSK-3, ERK1, ERK2, CDK5 substrate motif;MAPKAPK2 kinase substrate motif;PKA kinase substrate motif;PKC kinase substrate motif;Proline-directed kinase substrate motif;Pyruvate dehydrogenase kinase substrate motif;WW domain binding motif	+	+	enzymatic activity, induced				S124 and T450 have minor effects on enzyme activation; T308 and S473 have major effects.
P31749	RAC-alpha serine/threonine-protein kinase	AKT1	S	126	0.996369	AKT1_S126___3	KKQEEEEMDFRSGSPSDNSGAEEMEVSLAKP	15.1049	14.9587	15.1153	14.999	15.0099	15.0447	15.0192	14.9858	15.0407	15.0332	14.9768	14.8973	15.0504	15.1748	15.0873	14.977	NA	NA	NA	NA	NA	NA	NA	NA	15.1023	15.0366	15.0336	15.0513	14.9333	15.0478	15.0373	14.9954	Casein kinase II substrate motif;DNA dependent Protein kinase substrate motif;MAPKAPK2 kinase substrate motif	+
P31749	RAC-alpha serine/threonine-protein kinase	AKT1	S	129	1	AKT1_S129___3	EEEEMDFRSGSPSDNSGAEEMEVSLAKPKHR	15.1049	14.9587	15.1153	14.999	15.0099	15.0447	15.0192	14.9858	15.0407	15.0332	14.9768	14.8973	15.0504	15.1748	15.0873	14.977	NA	NA	NA	NA	NA	NA	NA	NA	15.1023	15.0366	15.0336	15.0513	14.9333	15.0478	15.0373	14.9954	Casein kinase II substrate motif	+	+	enzymatic activity, induced	apoptosis, inhibited; transcription, induced
P31749	RAC-alpha serine/threonine-protein kinase	AKT1	S	126	0.996369	AKT1_S126___2	KKQEEEEMDFRSGSPSDNSGAEEMEVSLAKP	16.212	16.2407	16.2087	16.1636	16.1692	16.1133	16.1513	16.1192	16.102	16.205	16.0839	16.229	16.2045	16.209	16.1194	16.2252	16.2808	16.1429	16.239	16.1371	16.2016	16.1103	16.2161	16.0502	16.1614	16.1648	16.1577	16.2178	15.957	16.2805	16.1964	16.2423	Casein kinase II substrate motif;DNA dependent Protein kinase substrate motif;MAPKAPK2 kinase substrate motif	+
P31749	RAC-alpha serine/threonine-protein kinase	AKT1	S	129	1	AKT1_S129___2	EEEEMDFRSGSPSDNSGAEEMEVSLAKPKHR	16.9662	16.9248	16.9946	16.9313	16.9449	16.8999	16.9504	16.9262	16.924	16.9144	16.9453	16.9791	16.9193	16.9725	16.9051	16.9784	16.9958	16.973	16.9428	16.9088	16.9465	16.914	16.9573	16.9001	16.9492	16.9242	16.9542	17.0042	16.7188	17.0625	16.935	16.9901	Casein kinase II substrate motif	+	+	enzymatic activity, induced	apoptosis, inhibited; transcription, induced
Q96B36	Proline-rich AKT1 substrate 1	AKT1S1	T	246	0.977353	AKT1S1_T246___1	EDTQVFGDLPRPRLNTSDFQKLKRKY_____	12.1572	12.2835	12.3363	12.3511	12.2167	12.1736	12.3573	12.3637	12.1978	12.2791	12.2628	12.2898	12.3247	12.0857	12.5182	12.2813	12.1553	12.4303	12.1472	12.3294	12.3815	12.3102	12.2452	12.2402	12.2522	12.5941	11.986	12.3938	12.2732	12.3975	12.1539	12.1886	Akt kinase substrate motif;Calmodulin-dependent protein kinase II substrate motif;PKC kinase substrate motif	+	+	molecular association, regulation; activity, inhibited; phosphorylation		14-3-3 beta(INDUCES); 14-3-3 eta(INDUCES); 14-3-3 beta(DISRUPTS)
Q96B36	Proline-rich AKT1 substrate 1	AKT1S1	S	183	0.996608	AKT1S1_S183___1	SVPPASALPTQQYAKSLPVSVPVWGFKEKRT	NA	NA	NA	NA	NA	NA	NA	NA	13.5484	13.5956	13.3432	13.1153	13.8271	13.461	13.4162	13.3706	12.2384	13.4932	13.6604	13.6239	13.5683	13.8464	13.2886	13.9584	14.0673	13.2366	13.3496	13.348	14.0982	13.4014	13.4949	12.6815	G protein-coupled receptor kinase 1 substrate motif;GSK3 kinase substrate motif	+	+	molecular association, regulation		Raptor(DISRUPTS)
Q96B36	Proline-rich AKT1 substrate 1	AKT1S1	S	203	0.980359	AKT1S1_S203___2	VPVWGFKEKRTEARSSDEENGPPSSPDLDRI	14.5201	14.2877	14.5307	14.307	14.4643	14.3895	14.4909	14.4065	14.5152	14.3352	14.5179	14.3442	14.4552	14.396	14.5001	14.3329	NA	NA	NA	NA	NA	NA	NA	NA	14.2191	14.5178	14.4636	14.4372	14.0149	14.6344	14.3658	14.7439	BARD1 BRCT domain binding motif;Casein kinase II substrate motif;MDC1 BRCT domain binding motif;PKA kinase substrate motif;PKC kinase substrate motif;Plk1 PBD domain binding motif	+	+	molecular association, regulation	cell growth, induced; autophagy, inhibited	14-3-3 beta(INDUCES); Raptor(DISRUPTS)		activates mTORC1
Q96B36	Proline-rich AKT1 substrate 1	AKT1S1	S	212	0.999995	AKT1S1_S212___2	RTEARSSDEENGPPSSPDLDRIAASMRALVL	16.9268	16.7216	16.909	16.7269	16.8461	16.8411	16.9326	16.7824	16.9112	16.7452	16.9384	16.7399	16.8396	16.8413	16.9105	16.7605	16.7715	16.9148	16.7577	16.881	16.9574	16.7283	16.9458	16.7301	16.737	16.8756	16.9082	16.867	16.5585	16.9524	16.7606	17.0273	ERK1,2 kinase substrate motif;GSK-3, ERK1, ERK2, CDK5 substrate motif;MDC1 BRCT domain binding motif;Plk1 PBD domain binding motif;Proline-directed kinase substrate motif;WW domain binding motif	+
Q96B36	Proline-rich AKT1 substrate 1	AKT1S1	S	211	0.999991	AKT1S1_S211___1	KRTEARSSDEENGPPSSPDLDRIAASMRALV	NA	NA	NA	NA	NA	NA	NA	NA	NA	NA	NA	NA	NA	NA	NA	NA	NA	NA	NA	NA	NA	NA	NA	NA	NA	NA	NA	NA	NA	NA	NA	NA	Casein kinase II substrate motif;DNA dependent Protein kinase substrate motif;Pyruvate dehydrogenase kinase substrate motif	+
Q96B36	Proline-rich AKT1 substrate 1	AKT1S1	S	211	0.999991	AKT1S1_S211___2	KRTEARSSDEENGPPSSPDLDRIAASMRALV	12.477	12.1434	12.2839	12.3509	12.3532	12.4637	12.501	12.1422	12.3297	12.1655	12.442	12.4998	12.1886	12.4209	12.3573	12.3115	NA	NA	NA	NA	NA	NA	NA	NA	12.4036	12.4476	12.281	12.3919	12.2051	12.284	12.2721	12.43	Casein kinase II substrate motif;DNA dependent Protein kinase substrate motif;Pyruvate dehydrogenase kinase substrate motif	+
Q96B36	Proline-rich AKT1 substrate 1	AKT1S1	S	202	0.974843	AKT1S1_S202___3	SVPVWGFKEKRTEARSSDEENGPPSSPDLDR	14.194	13.7545	13.9288	13.8212	13.9346	13.9922	14.1057	14.1096	13.9666	14.1375	13.9409	13.8783	14.1749	14.062	13.8294	13.8508	13.8742	13.9902	14.0415	14.0222	13.8214	13.9645	14.0862	14.0404	14.2287	13.6251	14.1157	13.7713	14.4785	14.0193	13.8115	13.7905	Casein kinase I substrate motif;Casein kinase II substrate motif	+	+	molecular association, regulation	cell growth, induced; autophagy, inhibited	14-3-3 beta(INDUCES); Raptor(DISRUPTS)		activates mTORC1
Q96B36	Proline-rich AKT1 substrate 1	AKT1S1	S	212	0.999995	AKT1S1_S212___1	RTEARSSDEENGPPSSPDLDRIAASMRALVL	14.596	14.5202	14.5895	14.5751	14.5598	14.5364	14.5334	14.5128	14.6358	14.4959	14.648	14.5123	14.5147	14.5693	14.5577	14.4896	14.2928	14.5895	14.5613	14.6287	14.4703	14.5755	14.5295	14.7758	14.8263	14.0353	14.3262	14.1203	16.6565	13.9719	14.4566	14.0301	ERK1,2 kinase substrate motif;GSK-3, ERK1, ERK2, CDK5 substrate motif;MDC1 BRCT domain binding motif;Plk1 PBD domain binding motif;Proline-directed kinase substrate motif;WW domain binding motif	+
Q96B36	Proline-rich AKT1 substrate 1	AKT1S1	S	88	0.975627	AKT1S1_S88___2	TAARPPAPPPAPQPPSPTPSPPRPTLAREDN	14.4476	14.4353	14.4351	14.4592	14.6417	14.2536	14.3336	14.5516	14.4483	14.3153	14.5433	14.4369	14.4277	14.3945	14.4713	14.5204	14.486	14.4462	14.3765	14.4376	14.3964	14.3563	14.6888	14.37	14.4116	14.5815	14.352	14.5717	14.1592	14.5381	14.3813	14.5623	Casein kinase II substrate motif;DNA dependent Protein kinase substrate motif;ERK1,2 kinase substrate motif;G protein-coupled receptor kinase 1 substrate motif;GSK3 kinase substrate motif;GSK-3, ERK1, ERK2, CDK5 substrate motif;Proline-directed kinase substrate motif;WW domain binding motif	+
Q96B36	Proline-rich AKT1 substrate 1	AKT1S1	S	92	0.860153	AKT1S1_S92___2	PPAPPPAPQPPSPTPSPPRPTLAREDNEEDE	14.4476	14.4353	14.4351	14.4592	14.6417	14.2536	14.3336	14.5516	14.4483	14.3153	14.5433	14.4369	14.4277	14.3945	14.4713	14.5204	14.486	14.4462	14.3765	14.4376	14.3964	14.3563	14.6888	14.37	14.4116	14.5815	14.352	14.5717	14.1592	14.5381	14.3813	14.5623	Cdc2 kinase substrate motif;CDK kinase substrate motif;CDK1,2,4,6 kinase substrate motif;DNA dependent Protein kinase substrate motif;ERK1,2 kinase substrate motif;G protein-coupled receptor kinase 1 substrate motif;GSK-3, ERK1, ERK2, CDK5 substrate motif;MAPKAPK2 kinase substrate motif;Proline-directed kinase substrate motif;WW domain binding motif	+
Q96B36	Proline-rich AKT1 substrate 1	AKT1S1	S	211	0.999991	AKT1S1_S211___3	KRTEARSSDEENGPPSSPDLDRIAASMRALV	15.5073	15.0678	15.2421	15.1345	15.2479	15.3056	15.419	15.4229	15.2779	15.464	15.2591	15.1845	15.5066	15.3684	15.131	15.1554	14.9963	15.2983	15.4154	15.3294	15.1438	15.3402	15.2106	15.6131	15.542	14.9384	15.429	15.0846	15.7918	15.3326	15.1248	15.1039	Casein kinase II substrate motif;DNA dependent Protein kinase substrate motif;Pyruvate dehydrogenase kinase substrate motif	+
Q96B36	Proline-rich AKT1 substrate 1	AKT1S1	S	203	0.980359	AKT1S1_S203___3	VPVWGFKEKRTEARSSDEENGPPSSPDLDRI	15.9965	15.557	15.7313	15.6237	15.7371	15.7947	15.9082	15.9121	15.7691	15.94	15.7434	15.6808	15.9774	15.8646	15.6319	15.6533	15.5417	15.7877	15.8862	15.819	15.6291	15.8105	15.7553	16.0312	16.0312	15.4276	15.9182	15.5738	16.281	15.8218	15.614	15.5931	BARD1 BRCT domain binding motif;Casein kinase II substrate motif;MDC1 BRCT domain binding motif;PKA kinase substrate motif;PKC kinase substrate motif;Plk1 PBD domain binding motif	+	+	molecular association, regulation	cell growth, induced; autophagy, inhibited	14-3-3 beta(INDUCES); Raptor(DISRUPTS)		activates mTORC1
Q96B36	Proline-rich AKT1 substrate 1	AKT1S1	S	212	0.999995	AKT1S1_S212___3	RTEARSSDEENGPPSSPDLDRIAASMRALVL	15.9965	15.557	15.7313	15.6237	15.7371	15.7947	15.9082	15.9121	15.8338	15.9483	15.748	15.6254	15.934	15.9238	15.6487	15.5987	15.5417	15.7877	15.8862	15.819	15.6291	15.8105	15.7553	16.0312	NA	NA	NA	NA	NA	NA	NA	NA	ERK1,2 kinase substrate motif;GSK-3, ERK1, ERK2, CDK5 substrate motif;MDC1 BRCT domain binding motif;Plk1 PBD domain binding motif;Proline-directed kinase substrate motif;WW domain binding motif	+
Q96B36	Proline-rich AKT1 substrate 1	AKT1S1	S	202	0.974843	AKT1S1_S202___2	SVPVWGFKEKRTEARSSDEENGPPSSPDLDR	16.482	16.3092	16.4288	16.2979	16.3705	16.4489	16.5291	16.2993	NA	NA	NA	NA	NA	NA	NA	NA	16.4072	16.503	16.2593	16.44	16.5694	16.2379	16.5382	16.2105	NA	NA	NA	NA	NA	NA	NA	NA	Casein kinase I substrate motif;Casein kinase II substrate motif	+	+	molecular association, regulation	cell growth, induced; autophagy, inhibited	14-3-3 beta(INDUCES); Raptor(DISRUPTS)		activates mTORC1
P31751	RAC-beta serine/threonine-protein kinase	AKT2	S	126	0.953544	AKT2_S126___1	KQRAPGEDPMDYKCGSPSDSSTTEEMEVAVS	NA	NA	NA	NA	NA	NA	NA	NA	11.5595	11.7777	11.393	11.5046	11.4462	11.6086	11.2613	11.5562	NA	NA	NA	NA	NA	NA	NA	NA	NA	NA	NA	NA	NA	NA	NA	NA	Casein kinase II substrate motif;ERK1,2 kinase substrate motif;G protein-coupled receptor kinase 1 substrate motif;GSK3 kinase substrate motif;GSK-3, ERK1, ERK2, CDK5 substrate motif;PKA kinase substrate motif;PKC kinase substrate motif;Proline-directed kinase substrate motif;Pyruvate dehydrogenase kinase substrate motif;WW domain binding motif	+
P31751	RAC-beta serine/threonine-protein kinase	AKT2	S	34	0.806284	AKT2_S34___1	IKTWRPRYFLLKSDGSFIGYKERPEAPDQTL	NA	NA	NA	NA	NA	NA	NA	NA	NA	NA	NA	NA	NA	NA	NA	NA	14.2833	14.4064	14.5076	14.489	14.5612	14.5081	14.4784	14.6147	14.5279	14.419	14.4357	14.3722	14.9044	14.4055	14.5555	14.2283	PKA kinase substrate motif	+
P13716	Delta-aminolevulinic acid dehydratase	ALAD	S	215	0.796648	ALAD_S215___1	FASCFYGPFRDAAKSSPAFGDRRCYQLPPGA	NA	NA	NA	NA	NA	NA	NA	NA	14.1179	13.9989	13.9263	14.0442	13.9882	13.9781	13.9245	13.963	13.5168	13.9421	14.1126	14.094	14.0063	14.0953	13.9452	14.2286	NA	NA	NA	NA	NA	NA	NA	NA	ERK1,2 kinase substrate motif;GSK-3, ERK1, ERK2, CDK5 substrate motif;MDC1 BRCT domain binding motif;PKA kinase substrate motif;PKC kinase substrate motif;Plk1 PBD domain binding motif;Proline-directed kinase substrate motif;WW domain binding motif	+
Q8IZ83	Aldehyde dehydrogenase family 16 member A1	ALDH16A1	S	550	0.771624	ALDH16A1_S550___1	RFQAPGARSSRPIRDSSGNLHGYVAEGGAKD	NA	NA	NA	NA	NA	NA	NA	NA	NA	NA	NA	NA	NA	NA	NA	NA	14.2524	13.8988	13.9192	13.7889	13.9149	13.8957	13.8453	13.7906	NA	NA	NA	NA	NA	NA	NA	NA	b-Adrenergic Receptor kinase substrate motif;PKA kinase substrate motif;PKC kinase substrate motif
P51648	Fatty aldehyde dehydrogenase	ALDH3A2	S	293	1	ALDH3A2_S293___1	DYERIINLRHFKRILSLLEGQKIAFGGETDE	NA	NA	NA	NA	NA	NA	NA	NA	12.5977	12.5714	12.4887	12.4943	12.7434	12.4496	12.799	12.3175	12.1753	12.4731	12.7026	12.7097	12.6906	12.4442	12.6008	12.6652	NA	NA	NA	NA	NA	NA	NA	NA	14-3-3 domain binding motif;Calmodulin-dependent protein kinase II alpha substrate motif;Calmodulin-dependent protein kinase II substrate motif;Calmodulin-dependent protein kinase IV substrate motif;Casein kinase II substrate motif;Phosphorylase kinase substrate motif;PKA kinase substrate motif;PKC kinase substrate motif	+
P30038	Delta-1-pyrroline-5-carboxylate dehydrogenase, mitochondrial	ALDH4A1	S	44	0.999033	ALDH4A1_S44___1	SLKVANEPVLAFTQGSPERDALQKALKDLKG	15.2526	15.0906	15.1452	15.1282	15.1162	15.1822	15.1375	15.1943	NA	NA	NA	NA	NA	NA	NA	NA	NA	NA	NA	NA	NA	NA	NA	NA	15.0521	15.1915	15.0692	15.3139	15.0743	15.0647	15.2949	15.1863	Casein kinase II substrate motif;Cdc2 kinase substrate motif;CDK kinase substrate motif;CDK1,2,4,6 kinase substrate motif;ERK1,2 kinase substrate motif;GSK-3, ERK1, ERK2, CDK5 substrate motif;Proline-directed kinase substrate motif;WW domain binding motif	+
P04075	Fructose-bisphosphate aldolase A	ALDOA	S	46	0.999999	ALDOA_S46___1	LAADESTGSIAKRLQSIGTENTEENRRFYRQ	15.4281	15.741	15.4492	15.7023	15.3591	15.6639	15.5363	15.6538	15.5888	15.3519	15.5874	15.689	15.4608	15.598	15.6623	15.5956	15.8215	15.5456	15.5577	15.4852	15.6174	15.5023	15.6321	15.3718	15.4994	15.5789	15.6054	15.5815	15.4678	15.5537	15.6281	15.6189	14-3-3 domain binding motif;Calmodulin-dependent protein kinase II substrate motif;Casein kinase II substrate motif;Phosphorylase kinase substrate motif;PKA kinase substrate motif;PKC kinase substrate motif	+
P04075	Fructose-bisphosphate aldolase A	ALDOA	S	39	0.999995	ALDOA_S39___1	VAPGKGILAADESTGSIAKRLQSIGTENTEE	16.4371	16.3726	16.4175	16.3401	16.4461	16.3739	16.5079	16.3359	16.404	16.4572	16.4108	16.3835	16.4951	16.3988	16.4045	16.2773	16.2385	16.3848	16.447	16.4375	16.4088	16.4395	16.4231	16.452	16.4197	16.3378	16.4077	16.4439	16.4134	16.3697	16.4899	16.3489		+
P04075	Fructose-bisphosphate aldolase A	ALDOA	T	37	0.936668	ALDOA_T37___1	RIVAPGKGILAADESTGSIAKRLQSIGTENT	14.8586	14.7263	14.6585	14.6845	14.9275	14.6713	14.8153	14.4859	NA	NA	NA	NA	NA	NA	NA	NA	14.4801	14.7042	14.7483	14.7442	14.8696	14.8672	14.5748	14.8394	14.6667	14.9782	14.6968	14.7795	14.1897	14.933	14.6884	14.8957	Casein kinase I substrate motif;G protein-coupled receptor kinase 1 substrate motif;MDC1 BRCT domain binding motif;Plk1 PBD domain binding motif	+
P04075	Fructose-bisphosphate aldolase A	ALDOA	S	36	0.98791	ALDOA_S36___1	HRIVAPGKGILAADESTGSIAKRLQSIGTEN	16.193	16.2477	16.2178	16.1975	16.2714	16.2024	16.2379	16.1649	16.2331	15.9651	16.3136	16.305	16.056	16.0912	16.4055	16.3629	15.9323	16.1981	16.2732	16.2629	16.3018	16.2905	16.1573	16.3165	16.2811	16.2097	16.2476	16.2416	16.1759	16.2249	16.2196	16.132	b-Adrenergic Receptor kinase substrate motif;Casein kinase II substrate motif	+
P04075	Fructose-bisphosphate aldolase A	ALDOA	T	49	0.963775	ALDOA_T49___1	DESTGSIAKRLQSIGTENTEENRRFYRQLLL	15.4639	15.4916	15.5548	15.6055	15.4744	15.5431	15.5514	15.5613	NA	NA	NA	NA	NA	NA	NA	NA	15.9951	15.4691	15.4384	15.408	15.5326	15.4627	15.6099	15.3302	NA	NA	NA	NA	NA	NA	NA	NA	G protein-coupled receptor kinase 1 substrate motif	+
P04075	Fructose-bisphosphate aldolase A	ALDOA	S	336	1	ALDOA_S336___1	LKAAQEEYVKRALANSLACQGKYTPSGQAGA	NA	NA	NA	NA	NA	NA	NA	NA	NA	NA	NA	NA	NA	NA	NA	NA	14.8312	14.8516	15.203	15.2189	14.814	14.9044	15.2787	15.2244	NA	NA	NA	NA	NA	NA	NA	NA		+
P04075	Fructose-bisphosphate aldolase A	ALDOA	S	132	0.997409	ALDOA_S132___1	AGTNGETTTQGLDGLSERCAQYKKDGADFAK	NA	NA	NA	NA	NA	NA	NA	NA	12.6504	12.6659	12.695	12.6451	12.6611	12.7713	12.6358	12.6326	NA	NA	NA	NA	NA	NA	NA	NA	NA	NA	NA	NA	NA	NA	NA	NA	Casein kinase I substrate motif;G protein-coupled receptor kinase 1 substrate motif;PKA kinase substrate motif;PKC kinase substrate motif	+
P04075;P09972	Fructose-bisphosphate aldolase A;Fructose-bisphosphate aldolase C	ALDOA;ALDOC	Y	204	0.998945	ALDOA_Y204___1	PEILPDGDHDLKRCQYVTEKVLAAVYKALSD	NA	NA	NA	NA	NA	NA	NA	NA	13.8398	13.8661	13.8947	13.9558	13.8276	13.8865	13.8873	13.9334	NA	NA	NA	NA	NA	NA	NA	NA	NA	NA	NA	NA	NA	NA	NA	NA		+
P09972	Fructose-bisphosphate aldolase C	ALDOC	S	45	0.999993	ALDOC_S45___1	ILAADESVGSMAKRLSQIGVENTEENRRLYR	NA	NA	NA	NA	NA	NA	NA	NA	NA	NA	NA	NA	NA	NA	NA	NA	16.4004	16.6209	15.9681	15.8159	16.1637	16.1177	16.3915	15.2468	NA	NA	NA	NA	NA	NA	NA	NA	AMP-activated protein kinase substrate motif;ATM kinase substrate motif;Calmodulin-dependent protein kinase II substrate motif;Chk1 kinase substrate motif;DNA dependent Protein kinase substrate motif;PAK2 kinase substrate motif;PKA kinase substrate motif;PKC kinase substrate motif	+
P09972	Fructose-bisphosphate aldolase C	ALDOC	S	39	0.998712	ALDOC_S39___1	VAPGKGILAADESVGSMAKRLSQIGVENTEE	NA	NA	NA	NA	NA	NA	NA	NA	NA	NA	NA	NA	NA	NA	NA	NA	14.5444	14.5538	14.4468	14.5569	14.6462	14.4786	14.5284	14.4665	NA	NA	NA	NA	NA	NA	NA	NA		+
P09972	Fructose-bisphosphate aldolase C	ALDOC	S	36	0.94125	ALDOC_S36___1	LRIVAPGKGILAADESVGSMAKRLSQIGVEN	NA	NA	NA	NA	NA	NA	NA	NA	NA	NA	NA	NA	NA	NA	NA	NA	14.8893	14.7554	14.8403	14.8169	14.8537	14.6729	14.9043	14.6411	NA	NA	NA	NA	NA	NA	NA	NA	b-Adrenergic Receptor kinase substrate motif;Casein kinase II substrate motif	+
Q92685	Dol-P-Man:Man(5)GlcNAc(2)-PP-Dol alpha-1,3-mannosyltransferase	ALG3	S	13	0.999373	ALG3_S13___1	___MAAGLRKRGRSGSAAQAEGLCKQWLQRA	15.9496	15.7908	15.9506	15.8152	16.0027	15.786	16.0275	15.7528	15.8685	15.9392	15.9574	15.873	15.9392	15.8403	15.8588	15.7988	15.7645	15.8497	15.9506	15.8799	15.7872	15.7765	16.0341	16.0326	15.8556	15.8473	15.8999	15.8438	16.0625	15.9263	15.7924	15.8473	14-3-3 domain binding motif;Akt kinase substrate motif;Calmodulin-dependent protein kinase II substrate motif;G protein-coupled receptor kinase 1 substrate motif;MAPKAPK1 kinase substrate motif;PKA kinase substrate motif;PKC kinase substrate motif	+
Q92685	Dol-P-Man:Man(5)GlcNAc(2)-PP-Dol alpha-1,3-mannosyltransferase	ALG3	S	11	0.974032	ALG3_S11___1	_____MAAGLRKRGRSGSAAQAEGLCKQWLQ	NA	NA	NA	NA	NA	NA	NA	NA	15.968	15.92	16.0069	15.8839	15.9472	15.9476	16.0144	15.9107	15.9759	16.021	15.9517	15.9205	15.9028	15.9127	15.98	15.934	15.9295	16.0184	15.9261	15.8283	16.0597	15.9511	15.9453	15.9404	14-3-3 domain binding motif;Akt kinase substrate motif;Calmodulin-dependent protein kinase II substrate motif;Casein kinase II substrate motif;G protein-coupled receptor kinase 1 substrate motif;MAPKAPK1 kinase substrate motif;PKA kinase substrate motif;PKC kinase substrate motif;ZIP kinase substrate motif	+
Q6P6C2	RNA demethylase ALKBH5	ALKBH5	S	361	0.999952	ALKBH5_S361___1	ENRRSVLLPTHRRRGSFSSENYWRKSYESSE	14.8141	14.7363	14.7327	14.4892	14.746	14.5291	14.7768	14.5045	NA	NA	NA	NA	NA	NA	NA	NA	NA	NA	NA	NA	NA	NA	NA	NA	14.6387	14.7027	14.5096	14.6859	14.5631	14.7744	14.573	14.8812	14-3-3 domain binding motif;Calmodulin-dependent protein kinase II substrate motif;Casein kinase II substrate motif;MAPKAPK1 kinase substrate motif;PAK2 kinase substrate motif;Pim1 kinase substrate sequence;PKA kinase substrate motif;PKC epsilon kinase substrate motif;PKC kinase substrate motif;ZIP kinase substrate motif	+
Q6P6C2	RNA demethylase ALKBH5	ALKBH5	S	384	1	ALKBH5_S384___1	RKSYESSEDCSEAAGSPARKVKMRRH_____	16.0999	16.5014	16.2807	16.5201	16.1729	16.5165	16.1113	16.6032	16.0441	16.7561	16.0554	16.6465	16.0419	16.6563	16.0115	16.5943	17.069	16.5331	15.9871	16.3168	16.0067	16.4321	16.1973	16.2639	16.0768	16.566	16.1189	16.6246	16.0158	16.6352	16.1059	16.6628	Cdc2 kinase substrate motif;CDK kinase substrate motif;CDK1,2,4,6 kinase substrate motif;ERK1,2 kinase substrate motif;GSK-3, ERK1, ERK2, CDK5 substrate motif;Proline-directed kinase substrate motif;WW domain binding motif	+
Q6P6C2	RNA demethylase ALKBH5	ALKBH5	S	64	0.999998	ALKBH5_S64___1	EPYPVSGAKRKYQEDSDPERSDYEEQQLQKE	NA	NA	NA	NA	NA	NA	NA	NA	14.2779	14.2201	14.2657	14.131	14.2405	14.1254	14.1876	14.0815	NA	NA	NA	NA	NA	NA	NA	NA	14.2066	14.0354	14.2473	14.144	14.2918	14.1809	14.1828	14.241	b-Adrenergic Receptor kinase substrate motif;Casein kinase II substrate motif	+
Q6P6C2	RNA demethylase ALKBH5	ALKBH5	S	96	1	ALKBH5_S96___1	EARKVKSGIRQMRLFSQDECAKIEARIDEVV	NA	NA	NA	NA	NA	NA	NA	NA	NA	NA	NA	NA	NA	NA	NA	NA	NA	NA	NA	NA	NA	NA	NA	NA	NA	NA	NA	NA	NA	NA	NA	NA	14-3-3 domain binding motif;ATM kinase substrate motif;Calmodulin-dependent protein kinase II substrate motif;Casein kinase II substrate motif;DNA dependent Protein kinase substrate motif;PKA kinase substrate motif;PKC kinase substrate motif	+
Q6P6C2	RNA demethylase ALKBH5	ALKBH5	S	384	1	ALKBH5_S384___2	RKSYESSEDCSEAAGSPARKVKMRRH_____	12.8833	13.3182	12.9864	13.0926	12.9599	13.3086	12.8627	13.0609	12.7577	13.2299	12.7305	13.5785	12.6447	13.3091	12.7102	13.512	NA	NA	NA	NA	NA	NA	NA	NA	12.7735	13.467	12.8824	13.2636	12.5538	13.3358	12.7356	13.4608	Cdc2 kinase substrate motif;CDK kinase substrate motif;CDK1,2,4,6 kinase substrate motif;ERK1,2 kinase substrate motif;GSK-3, ERK1, ERK2, CDK5 substrate motif;Proline-directed kinase substrate motif;WW domain binding motif	+
Q6P6C2	RNA demethylase ALKBH5	ALKBH5	S	374	0.96527	ALKBH5_S374___1	RGSFSSENYWRKSYESSEDCSEAAGSPARKV	13.3485	13.3616	13.5845	13.3776	13.6012	13.513	13.3697	13.4049	13.489	13.1779	13.5198	13.4076	13.4708	13.4657	13.5991	13.4309	NA	NA	NA	NA	NA	NA	NA	NA	13.5429	13.265	13.5087	13.4052	13.5839	13.2828	13.6374	13.335	b-Adrenergic Receptor kinase substrate motif;Casein kinase II substrate motif;PKA kinase substrate motif;Pyruvate dehydrogenase kinase substrate motif	+
Q6P6C2	RNA demethylase ALKBH5	ALKBH5	Y	71	0.750235	ALKBH5_Y71___2	AKRKYQEDSDPERSDYEEQQLQKEEEARKVK	NA	NA	NA	NA	NA	NA	NA	NA	13.8263	13.8855	13.8286	13.7045	13.8869	13.8562	13.6697	13.868	NA	NA	NA	NA	NA	NA	NA	NA	13.823	14.0128	13.7201	13.6596	13.6296	14.1805	13.509	13.991	EGFR kinase substrate motif;Src kinase substrate motif;STAT3 SH2 domain binding motif;TC-PTP phosphatase substrate motif	+
Q6P6C2	RNA demethylase ALKBH5	ALKBH5	S	374	0.96527	ALKBH5_S374___2	RGSFSSENYWRKSYESSEDCSEAAGSPARKV	15.7473	16.1822	15.8504	15.9566	15.8239	16.1726	15.7267	15.9249	15.8478	15.94	15.8503	16.0032	16.0283	15.9345	15.8362	15.9442	15.6974	15.8528	16.1262	15.9408	16.0614	15.887	15.719	16.0998	15.7264	16.2969	15.7877	16.1382	15.6182	16.0596	15.6553	16.1021	b-Adrenergic Receptor kinase substrate motif;Casein kinase II substrate motif;PKA kinase substrate motif;Pyruvate dehydrogenase kinase substrate motif	+
Q6P6C2	RNA demethylase ALKBH5	ALKBH5	S	64	0.999998	ALKBH5_S64___2	EPYPVSGAKRKYQEDSDPERSDYEEQQLQKE	17.2369	17.2715	17.2644	17.2565	17.3013	17.2296	17.2242	17.2247	17.2189	17.317	17.2126	17.2294	17.2738	17.3347	17.1397	17.2828	17.3887	17.3676	17.1982	17.2152	17.1654	17.2368	17.4014	17.0357	17.2662	17.3093	17.246	17.206	16.8443	17.4824	17.1726	17.4823	b-Adrenergic Receptor kinase substrate motif;Casein kinase II substrate motif	+
Q6P6C2	RNA demethylase ALKBH5	ALKBH5	S	69	0.999999	ALKBH5_S69___2	SGAKRKYQEDSDPERSDYEEQQLQKEEEARK	17.2369	17.2715	17.2644	17.2565	17.3013	17.2296	17.2242	17.2247	17.2299	17.315	17.2278	17.2122	17.2717	17.3309	17.138	17.2834	17.3887	17.3676	17.1982	17.2152	17.1654	17.2368	17.4014	17.0357	17.2662	17.3093	17.246	17.206	16.8443	17.4824	17.1726	17.4823	Casein kinase II substrate motif	+
Q6P6C2	RNA demethylase ALKBH5	ALKBH5	S	371	0.999532	ALKBH5_S371___2	HRRRGSFSSENYWRKSYESSEDCSEAAGSPA	NA	NA	NA	NA	NA	NA	NA	NA	15.949	15.8974	15.9607	15.8103	16.2107	15.852	15.9484	15.7559	15.6974	15.8528	16.1262	15.9408	16.0614	15.887	15.719	16.0998	NA	NA	NA	NA	NA	NA	NA	NA	Casein kinase II substrate motif;G protein-coupled receptor kinase 1 substrate motif;GSK3 kinase substrate motif;PKA kinase substrate motif;PKC kinase substrate motif	+
Q6P6C2	RNA demethylase ALKBH5	ALKBH5	S	69	0.999999	ALKBH5_S69___1	SGAKRKYQEDSDPERSDYEEQQLQKEEEARK	13.6682	13.6883	13.6814	13.477	13.7454	13.6394	13.5597	13.5555	NA	NA	NA	NA	NA	NA	NA	NA	NA	NA	NA	NA	NA	NA	NA	NA	NA	NA	NA	NA	NA	NA	NA	NA	Casein kinase II substrate motif	+
Q8TCU4	Alstrom syndrome protein 1	ALMS1	S	2794	1	ALMS1_S2794___1	SQDKEVTILAEGRRQSQKLPVDFERSFQEEK	NA	NA	NA	NA	NA	NA	NA	NA	NA	NA	NA	NA	NA	NA	NA	NA	NA	NA	NA	NA	NA	NA	NA	NA	NA	NA	NA	NA	NA	NA	NA	NA	14-3-3 domain binding motif;ATM kinase substrate motif;Calmodulin-dependent protein kinase II substrate motif;DNA dependent Protein kinase substrate motif;G protein-coupled receptor kinase 1 substrate motif;PAK2 kinase substrate motif;PKA kinase substrate motif;PKC epsilon kinase substrate motif;PKC kinase substrate motif	+
Q8TCU4	Alstrom syndrome protein 1	ALMS1	S	2631	0.999826	ALMS1_S2631___1	QNPSSCRAKHVNLSASLDQNNSHFKVWNSLQ	NA	NA	NA	NA	NA	NA	NA	NA	12.3235	12.4867	12.1065	12.2332	12.355	12.4227	12.3477	12.275	NA	NA	NA	NA	NA	NA	NA	NA	NA	NA	NA	NA	NA	NA	NA	NA		+
Q96Q42	Alsin	ALS2	S	492	1	ALS2_S492___1	GGSRRLSLPGLLSQVSPRLLRKAARVKTRTV	12.4811	12.1026	12.3446	12.1937	11.9442	12.3661	12.3514	12.5314	12.3765	12.2648	12.3613	12.1682	12.3793	12.3006	12.2277	12.2367	12.3413	12.2343	12.2601	12.2676	12.2691	12.293	12.2764	12.3733	12.3629	12.1479	12.1557	12.4294	12.3339	12.3855	12.496	12.0038	ERK1,2 kinase substrate motif;Growth associated histone HI kinase substrate motif;GSK-3, ERK1, ERK2, CDK5 substrate motif;PKA kinase substrate motif;PKC kinase substrate motif;Proline-directed kinase substrate motif;WW domain binding motif	+
Q96Q42	Alsin	ALS2	S	492	1	ALS2_S492___2	GGSRRLSLPGLLSQVSPRLLRKAARVKTRTV	14.1249	14.0742	14.0622	14.0595	14.1259	14.1072	14.1881	14.1214	14.142	13.9163	14.2407	14.0215	14.1682	14.153	14.1901	14.0316	14.0474	14.1345	14.061	14.1254	14.1122	14.1977	14.0024	14.1828	14.1563	14.0128	14.0576	14.1348	14.2542	14.0819	14.1004	14.0653	ERK1,2 kinase substrate motif;Growth associated histone HI kinase substrate motif;GSK-3, ERK1, ERK2, CDK5 substrate motif;PKA kinase substrate motif;PKC kinase substrate motif;Proline-directed kinase substrate motif;WW domain binding motif	+
Q96Q42	Alsin	ALS2	S	483	1	ALS2_S483___2	VDIREEETEGGSRRLSLPGLLSQVSPRLLRK	14.1303	14.0796	14.0676	14.0649	14.1313	14.1126	14.1935	14.1268	14.1474	13.9217	14.2461	14.0269	14.1736	14.1584	14.1955	14.037	14.0528	14.1399	14.0664	14.1308	14.1176	14.2031	14.0078	14.1882	14.1617	14.0182	14.063	14.1402	14.2596	14.0873	14.1058	14.0707	14-3-3 domain binding motif;Aurora-A kinase substrate motif;Calmodulin-dependent protein kinase II substrate motif;MAPKAPK2 kinase substrate motif;PAK2 kinase substrate motif;Phosphorylase kinase substrate motif;PKA kinase substrate motif;PKC epsilon kinase substrate motif;PKC kinase substrate motif	+
Q96Q42	Alsin	ALS2	S	466	0.935666	ALS2_S466___1	EEQVKQESMQGKKSSSLVDIREEETEGGSRR	NA	NA	NA	NA	NA	NA	NA	NA	NA	NA	NA	NA	NA	NA	NA	NA	NA	NA	NA	NA	NA	NA	NA	NA	NA	NA	NA	NA	NA	NA	NA	NA	Casein kinase II substrate motif;MDC1 BRCT domain binding motif;Phosphorylase kinase substrate motif;PKA kinase substrate motif;PKC kinase substrate motif;Plk1 PBD domain binding motif;Pyruvate dehydrogenase kinase substrate motif	+
Q96Q42	Alsin	ALS2	S	1335	1	ALS2_S1335___1	NIAVALTTSRRQHRDSPEILSRSQTQTLESL	NA	NA	NA	NA	NA	NA	NA	NA	NA	NA	NA	NA	NA	NA	NA	NA	NA	NA	NA	NA	NA	NA	NA	NA	NA	NA	NA	NA	NA	NA	NA	NA	b-Adrenergic Receptor kinase substrate motif;Casein kinase II substrate motif;ERK1,2 kinase substrate motif;GSK-3, ERK1, ERK2, CDK5 substrate motif;PKA kinase substrate motif;PKC kinase substrate motif;Proline-directed kinase substrate motif;WW domain binding motif	+
Q96Q42	Alsin	ALS2	S	483	1	ALS2_S483___1	VDIREEETEGGSRRLSLPGLLSQVSPRLLRK	NA	NA	NA	NA	NA	NA	NA	NA	NA	NA	NA	NA	NA	NA	NA	NA	NA	NA	NA	NA	NA	NA	NA	NA	NA	NA	NA	NA	NA	NA	NA	NA	14-3-3 domain binding motif;Aurora-A kinase substrate motif;Calmodulin-dependent protein kinase II substrate motif;MAPKAPK2 kinase substrate motif;PAK2 kinase substrate motif;Phosphorylase kinase substrate motif;PKA kinase substrate motif;PKC epsilon kinase substrate motif;PKC kinase substrate motif	+
Q86V81	THO complex subunit 4	ALYREF	S	34	1	ALYREF_S34___1	QRGGRGGGRGRGRAGSQGGRGGGAQAAARVN	15.2689	15.985	15.207	15.7136	15.2893	15.9803	15.1256	15.9435	15.1975	15.9858	14.9461	16.1758	15.2451	15.8798	14.9996	16.0835	15.4657	15.9519	15.1485	16.0638	15.0628	16.1138	14.6261	16.0805	15.0597	16.0304	15.2492	15.9592	14.9767	15.8263	15.263	16.1486	14-3-3 domain binding motif;Akt kinase substrate motif;AMP-activated protein kinase 2 substrate motif;ATM kinase substrate motif;Calmodulin-dependent protein kinase II substrate motif;DNA dependent Protein kinase substrate motif;MAPKAPK1 kinase substrate motif;PKA kinase substrate motif;PKC kinase substrate motif	+
Q86V81	THO complex subunit 4	ALYREF	S	239	1	ALYREF_S239___1	RGRGRGAGRNSKQQLSAEELDAQLDAYNARM	13.9778	13.9682	13.9369	13.8578	14.0297	13.9736	13.9271	13.7713	14.0061	13.8816	13.8757	13.8814	14.0963	13.9258	13.9193	13.856	13.9394	13.9123	13.8994	13.9179	14.0237	13.8775	13.7851	14.0869	13.9338	13.8706	13.9144	14.0187	13.9667	13.9309	13.9794	13.8277	Casein kinase II substrate motif;PKA kinase substrate motif	+
Q9C0C7	Activating molecule in BECN1-regulated autophagy protein 1	AMBRA1	S	1227	1	AMBRA1_S1227___1	RGLLPEAGQLAERGLSPRTASWDQPGTPGRE	NA	NA	NA	NA	NA	NA	NA	NA	NA	NA	NA	NA	NA	NA	NA	NA	NA	NA	NA	NA	NA	NA	NA	NA	12.527	12.8131	12.6681	12.9432	12.5397	12.4703	12.6944	12.8669	14-3-3 domain binding motif;Calmodulin-dependent protein kinase II substrate motif;Casein kinase II substrate motif;ERK1,2 kinase substrate motif;G protein-coupled receptor kinase 1 substrate motif;Growth associated histone HI kinase substrate motif;GSK-3, ERK1, ERK2, CDK5 substrate motif;PKA kinase substrate motif;PKC kinase substrate motif;Proline-directed kinase substrate motif;WW domain bindi…
Q9C0C7	Activating molecule in BECN1-regulated autophagy protein 1	AMBRA1	S	639	0.999574	AMBRA1_S639___1	GQTPSSSRLELSSSASPQEERTVGVAFNQET	15.7774	16.0687	15.8344	16.0891	15.7941	16.0275	15.9161	16.1594	15.8356	16.1028	15.8077	16.0068	15.9375	16.104	15.7768	16.0954	15.9238	16.1186	15.8359	15.9755	15.8402	15.9281	16.1371	15.9076	15.796	16.1242	15.8578	16.1636	15.5935	16.106	15.799	16.2265	Casein kinase II substrate motif;ERK1,2 kinase substrate motif;GSK-3, ERK1, ERK2, CDK5 substrate motif;MAPKAPK2 kinase substrate motif;Proline-directed kinase substrate motif;WW domain binding motif	+
Q5JTC6	APC membrane recruitment protein 1	AMER1	S	246	0.99733	AMER1_S246___2	PQDAPGPKVSPTPEPSPPATEKMACKDPEKP	NA	NA	NA	NA	NA	NA	NA	NA	12.6415	12.7446	12.9796	12.8328	12.6802	12.9458	12.88	12.8383	NA	NA	NA	NA	NA	NA	NA	NA	NA	NA	NA	NA	NA	NA	NA	NA	DNA dependent Protein kinase substrate motif;ERK1,2 kinase substrate motif;G protein-coupled receptor kinase 1 substrate motif;GSK-3, ERK1, ERK2, CDK5 substrate motif;Proline-directed kinase substrate motif;WW domain binding motif	+
Q5JTC6	APC membrane recruitment protein 1	AMER1	T	242	0.882321	AMER1_T242___2	ENANPQDAPGPKVSPTPEPSPPATEKMACKD	NA	NA	NA	NA	NA	NA	NA	NA	12.6415	12.7446	12.9796	12.8328	12.6802	12.9458	12.88	12.8383	NA	NA	NA	NA	NA	NA	NA	NA	NA	NA	NA	NA	NA	NA	NA	NA	DNA dependent Protein kinase substrate motif;G protein-coupled receptor kinase 1 substrate motif;GSK-3, ERK1, ERK2, CDK5 substrate motif;PKA kinase substrate motif;Proline-directed kinase substrate motif;WW domain binding motif	+
Q86YT9	Junctional adhesion molecule-like	AMICA1	S	359	0.999998	AMICA1_S359___1	TMHPVWPSLRSDRNNSLEKKSGGGMPKTQQA	NA	NA	NA	NA	NA	NA	NA	NA	15.9	15.8219	16.1936	16.044	15.8291	15.7298	16.026	15.9953	15.9576	16.0065	15.8568	15.8706	15.9431	15.9775	16.0353	15.8924	NA	NA	NA	NA	NA	NA	NA	NA	14-3-3 domain binding motif;Calmodulin-dependent protein kinase II substrate motif;Casein kinase II substrate motif;Phosphorylase kinase substrate motif;PKA kinase substrate motif;PKC kinase substrate motif
Q8IY63	Angiomotin-like protein 1	AMOTL1	S	793	0.953053	AMOTL1_S793___1	KDAGKTDSSSLRPARSVPSIAAATGTHSRQT	NA	NA	NA	NA	NA	NA	NA	NA	NA	NA	NA	NA	NA	NA	NA	NA	13.5211	13.8681	13.7265	14.011	13.8462	13.9247	13.7904	14.1509	NA	NA	NA	NA	NA	NA	NA	NA	AMP-activated protein kinase substrate motif;Casein kinase II substrate motif	+
Q8IY63	Angiomotin-like protein 1	AMOTL1	S	241	1	AMOTL1_S241___1	QKSRTEGRPTVNRANSGQAHKDEALKELKQG	NA	NA	NA	NA	NA	NA	NA	NA	12.7502	12.8605	12.7016	12.7041	12.9176	12.5912	12.6557	12.8208	NA	NA	NA	NA	NA	NA	NA	NA	NA	NA	NA	NA	NA	NA	NA	NA	14-3-3 domain binding motif;Calmodulin-dependent protein kinase II substrate motif;Calmodulin-dependent protein kinase IV substrate motif;Chk1 kinase substrate motif;PKA kinase substrate motif;PKC kinase substrate motif	+
Q8IY63	Angiomotin-like protein 1	AMOTL1	S	720	0.999999	AMOTL1_S720___1	AATAAAERDTTIINHSRNGSYGESSLEAHIW	12.9733	13.2818	13.1597	13.2926	13.1275	13.4363	13.1935	13.3651	NA	NA	NA	NA	NA	NA	NA	NA	NA	NA	NA	NA	NA	NA	NA	NA	NA	NA	NA	NA	NA	NA	NA	NA	G protein-coupled receptor kinase 1 substrate motif;GSK3 kinase substrate motif	+
Q8IY63	Angiomotin-like protein 1	AMOTL1	S	793	0.953053	AMOTL1_S793___2	KDAGKTDSSSLRPARSVPSIAAATGTHSRQT	14.3216	14.5798	14.3184	14.4823	14.4787	14.4331	14.5724	14.3878	NA	NA	NA	NA	NA	NA	NA	NA	NA	NA	NA	NA	NA	NA	NA	NA	NA	NA	NA	NA	NA	NA	NA	NA	AMP-activated protein kinase substrate motif;Casein kinase II substrate motif	+
Q01433	AMP deaminase 2	AMPD2	S	168	1	AMPD2_S168___1	IEQLEERRQRLERQISQDVKLEPDILLRAKQ	17.7001	17.7435	17.7929	17.759	17.9896	17.7765	17.9375	17.6949	17.8196	17.6678	17.8411	17.8356	17.8397	17.7072	17.8538	17.8292	18.2047	17.8959	17.9396	17.5595	17.9996	17.5658	17.9005	17.3284	17.8608	17.9577	17.6124	17.6139	17.7276	17.8056	17.887	17.929	14-3-3 domain binding motif;ATM kinase substrate motif;Calmodulin-dependent protein kinase II substrate motif;Calmodulin-dependent protein kinase IV substrate motif;Chk1 kinase substrate motif;DNA dependent Protein kinase substrate motif;PKA kinase substrate motif;PKC kinase substrate motif	+
Q01433	AMP deaminase 2	AMPD2	S	76	0.999991	AMPD2_S76___1	GSGKPKAKYPFKKRASLQASTAAPEARGGLG	12.6877	12.6182	12.7057	12.6503	12.6948	12.6333	12.684	12.6337	12.6081	12.5582	12.679	12.7111	12.6656	12.7613	12.6878	12.6367	NA	NA	NA	NA	NA	NA	NA	NA	12.5804	12.7921	12.7288	12.7077	12.5282	12.6026	12.8571	12.5109	Aurora-A kinase substrate motif;Calmodulin-dependent protein kinase II substrate motif;G protein-coupled receptor kinase 1 substrate motif;GSK3 kinase substrate motif;PAK2 kinase substrate motif;Phosphorylase kinase substrate motif;Pim1 kinase substrate sequence;PKA kinase substrate motif;PKC kinase substrate motif	+
Q01433	AMP deaminase 2	AMPD2	S	100	1	AMPD2_S100___1	EARGGLGAPPLQSARSLPGPAPCLKHFPLDL	13.9119	13.7041	13.9083	13.7278	13.9642	13.9132	14.0326	13.7093	14.1249	13.5821	13.8791	13.6506	13.7992	14.1118	13.8297	13.894	14.014	13.8383	14.2871	13.535	14.1347	13.6373	13.8804	13.5448	13.9023	13.9328	13.8273	13.7808	13.8998	13.6848	13.9515	13.8922	G protein-coupled receptor kinase 1 substrate motif	+
Q01433	AMP deaminase 2	AMPD2	S	190	0.973148	AMPD2_S190___1	PDILLRAKQDFLKTDSDSDLQLYKEQGEGQG	13.7848	13.9222	13.8803	14.0423	13.8921	13.9613	13.8968	13.9949	13.7892	13.8582	13.8902	14.0896	13.6843	13.9157	13.9298	14.2174	NA	NA	NA	NA	NA	NA	NA	NA	13.7775	13.9814	13.9794	14.0512	13.4962	14.0318	14.0418	14.0152	AMP-activated protein kinase substrate motif;b-Adrenergic Receptor kinase substrate motif;Calmodulin-dependent protein kinase II substrate motif;Casein kinase II substrate motif;HMGCoA Reductase kinase substrate motif;PKA kinase substrate motif;PKC kinase substrate motif;Pyruvate dehydrogenase kinase substrate motif	+
Q01433	AMP deaminase 2	AMPD2	S	192	0.879867	AMPD2_S192___1	ILLRAKQDFLKTDSDSDLQLYKEQGEGQGDR	13.0842	13.0684	13.1851	13.526	13.268	13.2107	13.3157	13.2873	NA	NA	NA	NA	NA	NA	NA	NA	NA	NA	NA	NA	NA	NA	NA	NA	NA	NA	NA	NA	NA	NA	NA	NA	b-Adrenergic Receptor kinase substrate motif;Casein kinase I substrate motif	+
Q9H1A4	Anaphase-promoting complex subunit 1	ANAPC1	S	688	0.991574	ANAPC1_S688___1	DRLAWTRNFDFEGSLSPVIAPKKARPSETGS	14.4553	14.4099	14.3612	14.5243	14.5163	14.542	14.5207	14.305	14.5364	14.5443	14.3804	14.3729	14.404	14.4676	14.47	14.459	14.4064	14.518	14.411	14.4682	14.4096	14.3951	14.5489	14.4773	14.3322	14.481	14.4754	14.505	14.3783	14.5049	14.5576	14.4001	ERK1,2 kinase substrate motif;G protein-coupled receptor kinase 1 substrate motif;GSK-3, ERK1, ERK2, CDK5 substrate motif;Proline-directed kinase substrate motif;WW domain binding motif	+
Q9H1A4	Anaphase-promoting complex subunit 1	ANAPC1	S	345	0.85479	ANAPC1_S345___1	RSTSSPSLHSRSPSISNMAALSRAHSPALGV	14.7458	14.9998	14.7942	14.8794	14.8175	14.8911	14.7663	14.9057	NA	NA	NA	NA	NA	NA	NA	NA	NA	NA	NA	NA	NA	NA	NA	NA	NA	NA	NA	NA	NA	NA	NA	NA	G protein-coupled receptor kinase 1 substrate motif;MAPKAPK2 kinase substrate motif	+
Q9H1A4	Anaphase-promoting complex subunit 1	ANAPC1	S	377	0.999984	ANAPC1_S377___1	SFSGVQRFNISSHNQSPKRHSISHSPNSNSN	12.5994	12.7635	12.5381	12.8104	12.5038	12.6717	12.5287	12.6743	NA	NA	NA	NA	NA	NA	NA	NA	NA	NA	NA	NA	NA	NA	NA	NA	12.6251	12.6676	12.5182	12.6731	12.9255	12.5583	12.5729	12.5493	Cdc2 kinase substrate motif;CDK kinase substrate motif;CDK1,2,4,6 kinase substrate motif;ERK1,2 kinase substrate motif;Growth associated histone HI kinase substrate motif;GSK-3, ERK1, ERK2, CDK5 substrate motif;MAPKAPK2 kinase substrate motif;PKA kinase substrate motif;PKC kinase substrate motif;Proline-directed kinase substrate motif;WW domain binding motif	+	+	activity, induced
Q9H1A4	Anaphase-promoting complex subunit 1	ANAPC1	S	377	0.999984	ANAPC1_S377___2	SFSGVQRFNISSHNQSPKRHSISHSPNSNSN	12.7263	12.7453	12.8126	12.7953	12.7633	12.6518	12.7375	12.6641	12.6405	12.8175	12.68	12.816	12.7087	12.7891	12.6029	12.8415	NA	NA	NA	NA	NA	NA	NA	NA	12.7232	12.5471	12.7641	12.7453	13.2302	12.661	12.6732	12.5521	Cdc2 kinase substrate motif;CDK kinase substrate motif;CDK1,2,4,6 kinase substrate motif;ERK1,2 kinase substrate motif;Growth associated histone HI kinase substrate motif;GSK-3, ERK1, ERK2, CDK5 substrate motif;MAPKAPK2 kinase substrate motif;PKA kinase substrate motif;PKC kinase substrate motif;Proline-directed kinase substrate motif;WW domain binding motif	+	+	activity, induced
Q9H1A4	Anaphase-promoting complex subunit 1	ANAPC1	S	355	1	ANAPC1_S355___2	RSPSISNMAALSRAHSPALGVHSFSGVQRFN	13.866	13.826	13.8479	13.8727	13.8314	13.796	13.8562	13.8406	13.7312	13.9608	13.8639	13.9029	13.7971	13.8939	13.7101	13.8769	14.1186	13.8852	13.7121	13.8114	13.7918	13.8627	13.8346	13.7203	13.7054	13.9665	13.8136	13.8927	13.6723	13.8231	13.8516	14.0115	14-3-3 domain binding motif;Calmodulin-dependent protein kinase II substrate motif;Calmodulin-dependent protein kinase IV substrate motif;Chk1 kinase substrate motif;ERK1,2 kinase substrate motif;GSK-3, ERK1, ERK2, CDK5 substrate motif;MAPKAPK2 kinase substrate motif;PKA kinase substrate motif;PKC kinase substrate motif;Proline-directed kinase substrate motif;WW domain binding motif	+	+	activity, induced
Q9H1A4	Anaphase-promoting complex subunit 1	ANAPC1	S	362	0.96057	ANAPC1_S362___2	MAALSRAHSPALGVHSFSGVQRFNISSHNQS	13.866	13.826	13.8479	13.8727	13.8314	13.796	13.8562	13.8406	13.7312	13.9608	13.8639	13.9029	13.7971	13.8939	13.7101	13.8769	14.1186	13.8852	13.7121	13.8114	13.7918	13.8627	13.8346	13.7203	13.6326	13.9754	13.758	13.9212	13.5817	13.8505	13.9269	14.0904	Casein kinase II substrate motif	+
Q9H1A4	Anaphase-promoting complex subunit 1	ANAPC1	S	372	0.823992	ANAPC1_S372___2	ALGVHSFSGVQRFNISSHNQSPKRHSISHSP	12.7263	12.7453	12.8126	12.7953	12.7633	12.6518	12.7375	12.6641	12.6405	12.8175	12.68	12.816	12.7087	12.7891	12.6029	12.8415	NA	NA	NA	NA	NA	NA	NA	NA	NA	NA	NA	NA	NA	NA	NA	NA		+	+	activity, induced
Q9H1A4	Anaphase-promoting complex subunit 1	ANAPC1	S	355	1	ANAPC1_S355___1	RSPSISNMAALSRAHSPALGVHSFSGVQRFN	14.1838	14.1504	14.1805	14.2777	14.2695	14.1955	14.2895	14.119	NA	NA	NA	NA	NA	NA	NA	NA	NA	NA	NA	NA	NA	NA	NA	NA	NA	NA	NA	NA	NA	NA	NA	NA	14-3-3 domain binding motif;Calmodulin-dependent protein kinase II substrate motif;Calmodulin-dependent protein kinase IV substrate motif;Chk1 kinase substrate motif;ERK1,2 kinase substrate motif;GSK-3, ERK1, ERK2, CDK5 substrate motif;MAPKAPK2 kinase substrate motif;PKA kinase substrate motif;PKC kinase substrate motif;Proline-directed kinase substrate motif;WW domain binding motif	+	+	activity, induced
Q9UJX6	Anaphase-promoting complex subunit 2	ANAPC2	S	534	0.939557	ANAPC2_S534___1	YRSLLADRLLHQFSFSPEREIRNVELLKLRF	12.0761	12.0057	12.0105	12.097	11.9899	12.0696	11.997	12.0413	12.1502	11.7599	12.0601	11.9546	12.1877	12.0864	12.0244	12.0638	11.8613	12.1431	12.0046	12.2979	11.9366	11.9096	12.1633	11.9707	NA	NA	NA	NA	NA	NA	NA	NA	Casein kinase II substrate motif;Cdc2 kinase substrate motif;CDK kinase substrate motif;CDK1,2,4,6 kinase substrate motif;ERK1,2 kinase substrate motif;GSK-3, ERK1, ERK2, CDK5 substrate motif;Proline-directed kinase substrate motif;WW domain binding motif	+
Q9UJX5	Anaphase-promoting complex subunit 4	ANAPC4	S	777	1	ANAPC4_S777___2	EEASNKPVKIKEEVLSESEAENQQAGAAALA	NA	NA	NA	NA	NA	NA	NA	NA	11.9956	12.1926	12.2825	11.92	12.2514	12.1122	12.1798	12.1021	NA	NA	NA	NA	NA	NA	NA	NA	NA	NA	NA	NA	NA	NA	NA	NA	Casein kinase I substrate motif;Casein kinase II substrate motif;G protein-coupled receptor kinase 1 substrate motif	+
Q9UJX5	Anaphase-promoting complex subunit 4	ANAPC4	S	779	1	ANAPC4_S779___2	ASNKPVKIKEEVLSESEAENQQAGAAALAPE	NA	NA	NA	NA	NA	NA	NA	NA	11.9956	12.1926	12.2825	11.92	12.2514	12.1122	12.1798	12.1021	NA	NA	NA	NA	NA	NA	NA	NA	NA	NA	NA	NA	NA	NA	NA	NA	b-Adrenergic Receptor kinase substrate motif;Casein kinase II substrate motif;G protein-coupled receptor kinase 1 substrate motif	+
Q9UJX3	Anaphase-promoting complex subunit 7	ANAPC7	T	257	0.823808	ANAPC7_T257___1	AYAFVHTGDNSRAISTICSLEKKSLLRDNVD	NA	NA	NA	NA	NA	NA	NA	NA	NA	NA	NA	NA	NA	NA	NA	NA	NA	NA	NA	NA	NA	NA	NA	NA	NA	NA	NA	NA	NA	NA	NA	NA	Casein kinase II substrate motif;MDC1 BRCT domain binding motif;Plk1 PBD domain binding motif
P16157	Ankyrin-1	ANK1	S	1686	0.996275	ANK1_S1686___1	SLVSGHQRGQARITHSPTVSQVTERSQDRLQ	NA	NA	NA	NA	NA	NA	NA	NA	NA	NA	NA	NA	NA	NA	NA	NA	NA	NA	NA	NA	NA	NA	NA	NA	NA	NA	NA	NA	NA	NA	NA	NA	Casein kinase II substrate motif;ERK1,2 kinase substrate motif;G protein-coupled receptor kinase 1 substrate motif;GSK3 kinase substrate motif;GSK-3, ERK1, ERK2, CDK5 substrate motif;Proline-directed kinase substrate motif;WW domain binding motif	+
Q9P2R3	Rabankyrin-5	ANKFY1	S	861	1	ANKFY1_S861___1	TFKNNKSAEAILKRESGAAEQVDNKGRNFLH	NA	NA	NA	NA	NA	NA	NA	NA	NA	NA	NA	NA	NA	NA	NA	NA	NA	NA	NA	NA	NA	NA	NA	NA	NA	NA	NA	NA	NA	NA	NA	NA	b-Adrenergic Receptor kinase substrate motif;Calmodulin-dependent protein kinase II substrate motif;Chk1 kinase substrate motif;PAK2 kinase substrate motif;PKA kinase substrate motif;PKC kinase substrate motif	+
Q8IWZ3	Ankyrin repeat and KH domain-containing protein 1	ANKHD1	S	1591	0.985003	ANKHD1_S1591___1	NKINGEPRGGGAGGNSDSDNLDSTDCNSESS	15.5553	15.3838	15.5632	15.4432	15.4901	15.4989	15.5209	15.4561	15.4973	15.5235	15.5613	15.302	15.6647	15.5644	15.4459	15.3521	NA	NA	NA	NA	NA	NA	NA	NA	15.662	15.2693	15.6111	15.4274	15.7403	15.5038	15.4528	15.2446	Casein kinase II substrate motif;Pyruvate dehydrogenase kinase substrate motif	+
Q8IWZ3	Ankyrin repeat and KH domain-containing protein 1	ANKHD1	S	1593	0.897708	ANKHD1_S1593___1	INGEPRGGGAGGNSDSDNLDSTDCNSESSSG	NA	NA	NA	NA	NA	NA	NA	NA	NA	NA	NA	NA	NA	NA	NA	NA	NA	NA	NA	NA	NA	NA	NA	NA	17.2585	16.6172	16.7478	16.6666	17.0847	17.0017	16.7496	16.6541	b-Adrenergic Receptor kinase substrate motif	+
Q8IWZ3	Ankyrin repeat and KH domain-containing protein 1	ANKHD1	S	1670	0.945046	ANKHD1_S1670___1	NSLSTSYKTVSLPLSSPNIKLNLTSPKRGQK	NA	NA	NA	NA	NA	NA	NA	NA	12.7476	12.5659	12.766	12.2138	12.783	12.1729	12.6785	12.2219	NA	NA	NA	NA	NA	NA	NA	NA	12.8284	12.1309	12.9127	12.4091	13.0004	12.2472	12.5032	12.1176	ERK1,2 kinase substrate motif;GSK-3, ERK1, ERK2, CDK5 substrate motif;MDC1 BRCT domain binding motif;Plk1 PBD domain binding motif;Proline-directed kinase substrate motif;WW domain binding motif	+
Q8IWZ3	Ankyrin repeat and KH domain-containing protein 1	ANKHD1	T	1653	0.992085	ANKHD1_T1653___1	STATSKTQTRLEGEVTPNSLSTSYKTVSLPL	13.4138	13.2469	13.3981	13.4185	13.3177	13.2015	13.3676	13.2301	NA	NA	NA	NA	NA	NA	NA	NA	13.2107	13.2512	13.309	13.3741	13.3533	13.317	13.4284	13.3505	NA	NA	NA	NA	NA	NA	NA	NA	Casein kinase II substrate motif;GSK-3, ERK1, ERK2, CDK5 substrate motif;Proline-directed kinase substrate motif;WW domain binding motif	+
Q8IWZ3	Ankyrin repeat and KH domain-containing protein 1	ANKHD1	S	1591	0.985003	ANKHD1_S1591___2	NKINGEPRGGGAGGNSDSDNLDSTDCNSESS	NA	NA	NA	NA	NA	NA	NA	NA	NA	NA	NA	NA	NA	NA	NA	NA	14.2498	14.3714	14.4828	14.5178	14.5211	14.5188	14.5069	14.6309	NA	NA	NA	NA	NA	NA	NA	NA	Casein kinase II substrate motif;Pyruvate dehydrogenase kinase substrate motif	+
Q8IWZ3	Ankyrin repeat and KH domain-containing protein 1	ANKHD1	T	1541	0.775332	ANKHD1_T1541___2	NVFGKKRANVVTTPSTNRKNKKNKTKETPPT	12.0059	12.0387	12.1232	12.0588	12.0794	12.0221	12.1162	12.0923	11.8713	12.0624	12.0391	12.1744	11.9718	12.0767	12.1006	12.2403	NA	NA	NA	NA	NA	NA	NA	NA	NA	NA	NA	NA	NA	NA	NA	NA	MDC1 BRCT domain binding motif;PKA kinase substrate motif;PKC kinase substrate motif;Plk1 PBD domain binding motif	+
H7C0V5		ANKHD1-EIF4EBP3	S	617	0.925961	ANKHD1-EIF4EBP3_S617___1	PLLPPSDSRGHNSSNSPSLQAGGAEGAGDRG	NA	NA	NA	NA	NA	NA	NA	NA	12.5702	12.4619	12.5503	12.4648	12.4819	12.4943	12.4466	12.6583	NA	NA	NA	NA	NA	NA	NA	NA	NA	NA	NA	NA	NA	NA	NA	NA	Casein kinase II substrate motif;ERK1,2 kinase substrate motif;GSK-3, ERK1, ERK2, CDK5 substrate motif;Proline-directed kinase substrate motif;WW domain binding motif
H7C0V5;Q8IWZ3	Ankyrin repeat and KH domain-containing protein 1	ANKHD1-EIF4EBP3;ANKHD1	S	2281	0.84007	ANKHD1-EIF4EBP3_S2281___1	SKAPGFRPPSQRVSTSPVGLPSIDPSGSSPS	12.2434	11.9599	12.0134	12.1471	12.1597	12.1483	12.1798	12.1873	12.0419	12.2354	11.8884	12.1875	12.174	11.9534	12.2918	12.2665	12.194	11.9971	11.9024	11.9839	12.2504	12.2472	12.2434	12.2205	12.1238	12.2653	12.0518	12.2176	11.9914	12.1513	12.0844	12.1532	ERK1,2 kinase substrate motif;GSK-3, ERK1, ERK2, CDK5 substrate motif;Proline-directed kinase substrate motif;WW domain binding motif
H7C0V5;Q8IWZ3	Ankyrin repeat and KH domain-containing protein 1	ANKHD1-EIF4EBP3;ANKHD1	T	2323	0.965108	ANKHD1-EIF4EBP3_T2323___1	IPGTRVFLQGPAPVGTPSFNRQHFSPHPWTS	11.9402	11.9652	11.832	12.0313	12.1508	12.0011	12.2153	11.9144	11.9479	11.9663	11.719	12.0156	12.0624	12.1656	12.1047	12.0689	12.0787	11.94	12.0083	11.9297	12.1243	11.955	12.1549	11.8594	12.1463	11.9415	11.9066	11.9335	12.2319	12.0295	12.0423	11.8186	GSK-3, ERK1, ERK2, CDK5 substrate motif;Proline-directed kinase substrate motif;WW domain binding motif	+
Q9P2G1	Ankyrin repeat and IBR domain-containing protein 1	ANKIB1	S	737	1	ANKIB1_S737___1	QEFLASVARGVAPADSPEAPRRSFAGGTWDW	14.7112	14.7826	14.7863	14.642	14.6827	14.8014	14.6996	14.7191	14.6432	14.721	14.8396	14.7397	14.6786	14.6909	14.724	14.7879	14.5949	14.796	14.7683	14.7941	14.847	14.7158	14.7716	14.5374	14.5874	14.7695	14.7419	14.7733	14.6423	14.7199	14.7752	14.8154	b-Adrenergic Receptor kinase substrate motif;Casein kinase II substrate motif;ERK1,2 kinase substrate motif;G protein-coupled receptor kinase 1 substrate motif;GSK-3, ERK1, ERK2, CDK5 substrate motif;Proline-directed kinase substrate motif;WW domain binding motif	+
Q9P2G1	Ankyrin repeat and IBR domain-containing protein 1	ANKIB1	S	911	0.772176	ANKIB1_S911___1	LDSVPRNTDSPRAALSSSELLELGDSLMRLG	NA	NA	NA	NA	NA	NA	NA	NA	NA	NA	NA	NA	NA	NA	NA	NA	NA	NA	NA	NA	NA	NA	NA	NA	NA	NA	NA	NA	NA	NA	NA	NA	Casein kinase II substrate motif	+
Q86XL3	Ankyrin repeat and LEM domain-containing protein 2	ANKLE2	S	652	0.999673	ANKLE2_S652___1	SLEEIKNRQNAARNNSPPTVGAFGHTRCSAF	14.2251	14.2632	14.2501	14.2783	14.1924	14.1848	14.2953	14.2025	14.3107	14.0715	14.2495	14.3986	14.1315	14.22	14.2844	14.2256	14.1967	14.3191	14.201	14.1963	14.251	14.2985	14.2282	14.2008	14.21	14.3141	14.2109	14.2281	14.0699	14.2767	14.3537	14.2284	14-3-3 domain binding motif;Calmodulin-dependent protein kinase II substrate motif;Casein kinase II substrate motif;ERK1,2 kinase substrate motif;GSK-3, ERK1, ERK2, CDK5 substrate motif;PKA kinase substrate motif;PKC kinase substrate motif;Proline-directed kinase substrate motif;WW domain binding motif	+
Q86XL3	Ankyrin repeat and LEM domain-containing protein 2	ANKLE2	S	822	1	ANKLE2_S822___1	TREPARRLFLFGEEPSKLDQDVLAALECADV	NA	NA	NA	NA	NA	NA	NA	NA	NA	NA	NA	NA	NA	NA	NA	NA	NA	NA	NA	NA	NA	NA	NA	NA	NA	NA	NA	NA	NA	NA	NA	NA	Casein kinase I substrate motif;Casein kinase II substrate motif;DNA dependent Protein kinase substrate motif;Pyruvate dehydrogenase kinase substrate motif	+
[truncated: 24,462 more rows]
