# Supplementary material for: Phosphoproteomics of primary AML patient samples reveals rationale for AKT combination therapy and p53 context to overcome selinexor resistance
Source: Cell Rep. 2022 Aug 9;40(6):111177. doi: 10.1016/j.celrep.2022.111177 (PMC9380259; doi:10.1016/j.celrep.2022.111177)
Supplement: Table S5. Summary of spatial proteomics data — Normalized, log2-transformed, and imputed LFQ intensities for each fraction (1–6) for PL-21 and MV-4-11 after treatment with DMSO, selinexor, MK-2206, or the combination. [file mmc6.xlsx]

## Sheet: MV411_Fraction1
PG_Genes	PG_ProteinGroups	PG_ProteinDescriptions	XPO1cargo	MV411_Combo_F1: Significant Class A	MV411_Combo_F1: Significant Class B	MV411_Combo_F1: -Log(P-value)	MV411_Combo_F1: Difference	MV411_MK2206_F1: Significant Class A	MV411_MK2206_F1: Significant Class B	MV411_MK2206_F1: -Log(P-value)	MV411_MK2206_F1: Difference	MV411_selinexor_F1: Significant Class A	MV411_selinexor_F1: Significant Class B	MV411_selinexor_F1: -Log(P-value)	MV411_selinexor_F1: Difference	MV411_DMSO_F1	MV411_MK2206_F1	MV411_selinexor_F1	MV411_Combo_F1	MV411_DMSO_F1_R1_01	MV411_MK2206_F1_R1_07	MV411_selinexor_F1_R1_13	MV411_Combo_F1_R1_19	MV411_DMSO_F1_R2_25	MV411_MK2206_F1_R2_31	MV411_selinexor_F1_R2_37	MV411_Combo_F1_R2_43	MV411_DMSO_F1_R3_49	MV411_MK2206_F1_R3_55	MV411_selinexor_F1_R3_61	MV411_Combo_F1_R3_67	MV411_DMSO_F1_R4_73	MV411_MK2206_F1_R4_79	MV411_selinexor_F1_R4_85	MV411_Combo_F1_R4_91	KEGG name
PIK3CD	O00329	Phosphatidylinositol 4,5-bisphosphate 3-kinase catalytic subunit delta isoform	+			1.91933	0.169087			1.61432	0.348485			0.253017	-0.0378375	-0.095871	0.200782	-0.137732	0.0654707	-0.016161	0.0717545	-0.165401	0.016161	-0.189499	0.525362	-0.110062	0.110062	-0.0696144	0.0696144	-0.252409	0.131844	-0.122128	0.329809	-0.0208797	0.0208797	Acute myeloid leukemia;Aldosterone-regulated sodium reabsorption;Amoebiasis;Apoptosis;B cell receptor signaling pathway;Bacterial invasion of epithelial cells;Carbohydrate digestion and absorption;Chagas disease (American trypanosomiasis);Chemokine signaling pathway;Chronic myeloid leukemia;Colorectal cancer;Endometrial cancer;ErbB signaling pathway;Fc epsilon RI signaling pathway;Fc gamma R-medi…
PIK3C2A	O00443	Phosphatidylinositol 4-phosphate 3-kinase C2 domain-containing subunit alpha	+			0.416741	0.194337			0.739936	0.232566			0.402665	0.145933	-0.191919	0.0713167	-0.0436299	-0.0167434	-0.303099	0.179548	-0.054451	0.054451	0.249856	0.0328088	-0.0328088	-0.206886	-0.441292	0.0618939	-0.0618939	0.442444	-0.0807395	0.0807395	0.157611	-0.0879378	Inositol phosphate metabolism;Phosphatidylinositol signaling system
PIK3R2	O00459	Phosphatidylinositol 3-kinase regulatory subunit beta	+			0.162047	-0.0617933			0.131727	-0.0418248			0.114256	-0.0360074	0.044373	-0.00307798	-0.00755548	0.0172315	-0.237575	0.020442	-0.020442	0.148915	0.277839	0.0902433	-0.0902433	-0.301541	-0.039794	-0.122376	0.0903349	0.039794	0.12854	-0.026598	0.00533104	-0.00533104	Acute myeloid leukemia;Aldosterone-regulated sodium reabsorption;Amoebiasis;Apoptosis;B cell receptor signaling pathway;Bacterial invasion of epithelial cells;Carbohydrate digestion and absorption;Chagas disease (American trypanosomiasis);Chemokine signaling pathway;Chronic myeloid leukemia;Colorectal cancer;Endometrial cancer;ErbB signaling pathway;Fc epsilon RI signaling pathway;Fc gamma R-medi…
XPO1	O14980	Exportin-1	+			0.833316	0.132633			2.32213	0.26796			0.274175	0.0432792	-0.152304	0.146225	-0.0567126	0.0476832	-0.200099	0.137031	-0.0300035	0.0300035	-0.209127	0.123541	-0.0653629	0.0653629	-0.104508	0.155419	-0.149127	0.104508	0.0480623	0.190175	-0.0480623	-0.135016	Ribosome biogenesis in eukaryotes;RNA transport
BIRC5	O15392	Baculoviral IAP repeat-containing protein 5	+			0.0187367	-0.0112019			0.716151	-0.180787			0.324597	-0.0997398	0.0956149	-0.0528245	0.00144577	0.013154	-0.117113	0.000259399	-0.000259399	0.600307	0.466776	-0.0768661	0.00315094	-0.00315094	0.07619	-0.07619	0.174766	-0.13053	0.11504	-0.029459	-0.0357237	0.029459	Colorectal cancer;Pathways in cancer
FOXO3	O43524	Forkhead box protein O3	+		+	1.9314	-1.03461			0.886023	-0.470281			1.67475	-0.726055	0.587674	0.156997	-0.117822	-0.431455	0.329619	-0.204004	-0.0005126	0.0005126	0.138564	0.460035	-0.138564	-0.553015	0.845728	0.0970807	-0.0970807	-0.824874	1.13724	0.216914	-0.216914	-0.309895	Chemokine signaling pathway;Endometrial cancer;Neurotrophin signaling pathway;Non-small cell lung cancer
NRAS	P01111	GTPase NRas	+		+	1.34269	0.74423			1.20155	0.63571			0.495297	0.436518	-0.498462	0.0686593	-0.00404787	0.0749493	-0.164281	-0.117671	0.402171	0.117671	-1.23532	0.178366	0.0166378	-0.0166378	-0.832643	0.0247335	-0.0247335	0.0322275	-0.112585	0.112585	-0.99283	0.498831	Acute myeloid leukemia;Axon guidance;B cell receptor signaling pathway;Bladder cancer;Chemokine signaling pathway;Chronic myeloid leukemia;Endometrial cancer;ErbB signaling pathway;Fc epsilon RI signaling pathway;Gap junction;Glioma;GnRH signaling pathway;Hepatitis C;Insulin signaling pathway;Long-term depression;Long-term potentiation;MAPK signaling pathway;Melanogenesis;Melanoma;Natural killer …
RB1	P06400	Retinoblastoma-associated protein	+		+	2.77438	-0.633702			0.306175	0.0582881			2.44298	-0.440525	0.191013	0.240278	-0.200831	-0.443862	0.265771	0.344665	-0.265771	-0.649882	0.14236	0.135892	-0.135892	-0.263761	0.239667	0.392953	-0.493167	-0.239667	0.109736	0.117177	-0.109736	-0.623963	Bladder cancer;Cell cycle;Chronic myeloid leukemia;Glioma;Melanoma;Non-small cell lung cancer;Pancreatic cancer;Pathways in cancer;Prostate cancer;Small cell lung cancer
EIF4E	P06730	Eukaryotic translation initiation factor 4E	+			0.311624	-0.0899591			0.182121	-0.0581431			0.226017	-0.0882707	0.139167	0.0182295	-0.0897632	-0.0182295	0.262622	-0.107387	-0.0650282	0.0650282	0.124985	0.11338	-0.114498	-0.11338	0.15335	0.0505114	-0.188869	-0.0505114	-0.265931	-0.0140524	0.290338	0.0140524	Insulin signaling pathway;mTOR signaling pathway;RNA transport
NPM1	P06748	Nucleophosmin	+		+	1.73502	0.415978			1.48144	0.337945			1.59825	0.371386	-0.279827	0.00803089	0.0416737	0.098527	-0.178621	0.0442448	0.126368	-0.0442448	-0.650856	-0.028183	0.028183	0.0498085	-0.381032	0.0575266	-0.0575266	0.177749	-0.122845	-0.0551643	0.0551643	0.147245
TOP2A	P11388	DNA topoisomerase 2-alpha	+			0.962919	0.242771			0.46939	0.139647			0.674528	0.205884	-0.183756	-0.00907469	0.0556364	0.0513883	-0.291213	0.0670652	0.193803	-0.0670652	-0.0762987	-0.246675	0.0762987	0.119601	0.0672607	0.0168247	-0.237883	-0.0168247	-0.456094	-0.0349741	0.0349741	0.179029
BRAF	P15056	Serine/threonine-protein kinase B-raf	+			0.129173	-0.0603192			0.0582854	-0.0299399			0.430393	-0.178141	0.137842	0.0802643	-0.0806465	-0.0557339	0.299026	-0.24233	0.0442228	-0.0442228	-0.378191	0.158559	-0.158559	0.224504	0.0209861	0.00273371	-0.00273371	-0.067245	0.254698	0.157795	-0.398975	-0.157795	Acute myeloid leukemia;Bladder cancer;Chemokine signaling pathway;Chronic myeloid leukemia;Colorectal cancer;Endometrial cancer;ErbB signaling pathway;Focal adhesion;Glioma;Hepatitis C;Insulin signaling pathway;Long-term depression;Long-term potentiation;MAPK signaling pathway;Melanoma;mTOR signaling pathway;Natural killer cell mediated cytotoxicity;Neurotrophin signaling pathway;Non-small cell l…
NFKB1	P19838	Nuclear factor NF-kappa-B p105 subunit	+			0.437502	0.341852			0.717824	0.517527			0.252091	0.217004	-0.0578523	0.180028	-0.0898438	0.0230393	-1.35263	0.196218	-0.0959282	0.0959282	0.171909	0.071022	-0.0837593	-0.071022	-0.0609846	0.342607	0.00864124	-0.00864124	-0.0547199	0.163837	-0.25736	0.0547199	Acute myeloid leukemia;Adipocytokine signaling pathway;Amoebiasis;Apoptosis;B cell receptor signaling pathway;Chagas disease (American trypanosomiasis);Chemokine signaling pathway;Chronic myeloid leukemia;Cytosolic DNA-sensing pathway;Epithelial cell signaling in Helicobacter pylori infection;Hepatitis C;ko05152;Leishmaniasis;MAPK signaling pathway;Measles;Neurotrophin signaling pathway;NOD-like …
PIK3R1	P27986	Phosphatidylinositol 3-kinase regulatory subunit alpha	+			1.32098	0.146876			2.23216	0.279116			0.0580602	0.0122447	-0.082787	0.166425	-0.0749745	0.0365014	-0.0471754	0.275235	0.0146265	-0.0146265	-0.00906086	0.20165	-0.238069	0.00906086	-0.247735	0.0860071	-0.0860071	0.106757	-0.118399	0.131201	-0.063942	0.063942	Acute myeloid leukemia;Aldosterone-regulated sodium reabsorption;Amoebiasis;Apoptosis;B cell receptor signaling pathway;Bacterial invasion of epithelial cells;Carbohydrate digestion and absorption;Chagas disease (American trypanosomiasis);Chemokine signaling pathway;Chronic myeloid leukemia;Colorectal cancer;Endometrial cancer;ErbB signaling pathway;Fc epsilon RI signaling pathway;Fc gamma R-medi…
AKT1	P31749	RAC-alpha serine/threonine-protein kinase	+			0.172957	-0.242644			0.449238	-0.551508			0.80071	0.326649	-0.0844126	-0.264712	0.196738	0.0673857	-0.0615778	0.234628	-0.027524	0.027524	-0.107247	-2.17904	0.150308	0.107247	0.286256	-0.286256	0.672845	-1.86097	-0.385231	-0.243168	0.243168	0.487823	Acute myeloid leukemia;Adipocytokine signaling pathway;Apoptosis;B cell receptor signaling pathway;Carbohydrate digestion and absorption;Chagas disease (American trypanosomiasis);Chemokine signaling pathway;Chronic myeloid leukemia;Colorectal cancer;Endometrial cancer;ErbB signaling pathway;Fc epsilon RI signaling pathway;Fc gamma R-mediated phagocytosis;Focal adhesion;Glioma;Hepatitis C;Insulin …
AKT2	P31751	RAC-beta serine/threonine-protein kinase	+			0.13139	0.0498438			0.745745	0.211942			0.0149024	0.00652218	0.00994301	0.0951977	-0.10818	-0.0822144	0.102651	0.248805	-0.133773	-0.102651	0.0825863	0.125689	-0.0825863	-0.0997219	-0.468405	0.0647068	0.102211	-0.0647068	-0.0627003	0.0627003	-0.205631	0.120586	Acute myeloid leukemia;Adipocytokine signaling pathway;Apoptosis;B cell receptor signaling pathway;Carbohydrate digestion and absorption;Chagas disease (American trypanosomiasis);Chemokine signaling pathway;Chronic myeloid leukemia;Colorectal cancer;Endometrial cancer;ErbB signaling pathway;Fc epsilon RI signaling pathway;Fc gamma R-mediated phagocytosis;Focal adhesion;Glioma;Hepatitis C;Insulin …
PIK3CB	P42338	Phosphatidylinositol 4,5-bisphosphate 3-kinase catalytic subunit beta isoform	+			0.75768	0.237274		+	2.99261	0.371708			0.139442	-0.0616808	-0.153884	0.201876	-0.33639	0.148553	-0.248899	0.248899	0.264847	-0.302456	-0.0340929	0.339404	-0.273524	0.0340929	-0.152915	0.152915	-0.399255	0.263013	-0.154853	0.154853	-0.429551	0.363685	Acute myeloid leukemia;Aldosterone-regulated sodium reabsorption;Amoebiasis;Apoptosis;B cell receptor signaling pathway;Bacterial invasion of epithelial cells;Carbohydrate digestion and absorption;Chagas disease (American trypanosomiasis);Chemokine signaling pathway;Chronic myeloid leukemia;Colorectal cancer;Endometrial cancer;ErbB signaling pathway;Fc epsilon RI signaling pathway;Fc gamma R-medi…
PIK3CG	P48736	Phosphatidylinositol 4,5-bisphosphate 3-kinase catalytic subunit gamma isoform	+			0.225526	-0.0912373			0.0753264	-0.0327935			0.166059	-0.0888736	0.0136147	0.058794	-0.00148416	-0.0492458	-0.143465	-0.0230637	0.0230637	0.247913	0.026032	0.225819	-0.026032	-0.0972943	0.00119734	-0.100862	0.388078	-0.00119734	0.489955	0.140652	-0.366885	-0.140652	Acute myeloid leukemia;Aldosterone-regulated sodium reabsorption;Amoebiasis;Apoptosis;B cell receptor signaling pathway;Bacterial invasion of epithelial cells;Carbohydrate digestion and absorption;Chagas disease (American trypanosomiasis);Chemokine signaling pathway;Chronic myeloid leukemia;Colorectal cancer;Endometrial cancer;ErbB signaling pathway;Fc epsilon RI signaling pathway;Fc gamma R-medi…
PTEN	P60484	Phosphatidylinositol 3,4,5-trisphosphate 3-phosphatase and dual-specificity protein phosphatase PTEN	+			0.36707	-0.194843			1.56608	-0.344863			0.10009	-0.0774202	0.18808	-0.130291	0.0859771	-0.00473499	0.226523	-0.0610094	0.0610094	-0.0732546	0.149637	-0.149637	-0.492594	0.494751	0.464054	-0.110945	0.110945	-0.488222	-0.0637846	-0.28143	0.787389	0.0637846	Endometrial cancer;Focal adhesion;Glioma;Inositol phosphate metabolism;Melanoma;p53 signaling pathway;Pathways in cancer;Phosphatidylinositol signaling system;Prostate cancer;Small cell lung cancer;Tight junction
PIK3C3	Q8NEB9	Phosphatidylinositol 3-kinase catalytic subunit type 3	+			0.110066	-0.0318141			0.699861	-0.0715685			0.627348	-0.102134	0.0558219	-0.0360351	-0.0472417	0.00275755	0.0796824	-0.0796824	-0.236873	0.271571	0.0319614	0.00761223	-0.00761223	-0.0300808	-0.0355959	0.0667009	-0.0868711	0.0355959	0.102994	-0.101863	0.101863	-0.225301	Inositol phosphate metabolism;ko05152;Phagosome;Phosphatidylinositol signaling system;Regulation of autophagy
	A0A096LPI6	Uncharacterized protein (Fragment)				0.402922	0.320064			0.59265	0.305015			0.085211	0.059052	-0.203028	0.269639	-0.109118	0.0845537	-0.218052	0.218052	0.264618	-0.360712	-0.188004	0.321226	-0.237133	0.188004	-0.566328	0.330168	-0.330168	0.951864	0.452389	-0.16938	0.0188961	-0.0188961
TMED7-TICAM2;TMED7	A0A0A6YYA0;Q9Y3B3	Protein TMED7-TICAM2;Transmembrane emp24 domain-containing protein 7				1.22954	-0.385092			0.573543	-0.215464			0.258895	-0.0925298	0.0671368	-0.0791612	0.0663896	-0.179084	0.105175	-0.255255	0.0733109	-0.0733109	0.0290985	-0.0290985	0.0320702	-0.156944	0.589387	-0.129224	0.129224	-0.201224	-0.0594683	0.215913	0.0594683	-0.444695
ZFP91-CNTF;ZFP91	A0A0A6YYC7;Q96JP5	HCG2042749, isoform CRA_d;E3 ubiquitin-protein ligase ZFP91				0.793824	-0.139866			1.37249	-0.267743			1.51243	-0.241919	0.228316	-0.0390625	-0.0625253	0.0731959	-0.031251	0.0310869	-0.0310869	0.082963	0.336426	-0.0634289	-0.0939636	0.0634289	0.287624	-0.0146961	0.0146961	-0.039566	0.169007	-0.262126	-0.0955153	0.0955153
	A0A0A6YYC8;I3L1I5	Uncharacterized protein;Putative uncharacterized protein LOC100996504				0.440709	0.389032			0.433757	0.395433			0.0271351	-0.0308988	-0.431298	0.308994	-0.161966	0.211951	-0.408073	0.163816	-0.163816	0.263786	-0.720284	0.496136	-0.160116	0.160116	-0.454522	0.454171	-0.454171	0.532271	0.955649	-0.159623	0.0272779	-0.0272779
GPR75-ASB3;ASB3	A0A0A6YYF3;Q9Y575	Protein GPR75-ASB3;Ankyrin repeat and SOCS box protein 3				0.20497	0.0396261			1.15597	-0.305008			0.517645	0.191414	0.0441852	-0.178871	0.132104	0.0582404	0.0560465	-0.668513	-0.0560465	0.246139	-0.0176287	-0.0563478	0.0176287	0.148805	0.0323238	-0.227688	0.24658	-0.0323238	0.0666866	-0.130054	0.694921	-0.0666866
ST20-MTHFS;MTHFS	A0A0A6YYL1;P49914	5-formyltetrahydrofolate cyclo-ligase				0.274419	0.164769			0.911588	0.444913			0.471842	0.249168	-0.0188637	0.156691	0.00171852	-0.0689888	-0.00723553	0.137195	0.00723553	-0.256173	-0.0304918	0.075078	0.0304918	-0.140922	-0.967313	0.176187	-0.0452414	0.0452414	-0.00294399	0.38321	-0.00379848	0.00294399	One carbon pool by folate
RPL17-C18orf32;RPL17	A0A0A6YYL6;P18621	Protein RPL17-C18orf32;60S ribosomal protein L17				0.647745	-0.0618391			0.202174	0.0218225			1.90232	-0.219768	0.0179782	0.0657082	-0.219761	-0.0102201	-0.0253887	0.0372658	-0.230194	0.0253887	0.00264931	0.0941505	-0.209328	-0.00264931	0.0333071	0.0957155	-0.0333071	-0.0946722	0.147065	0.0177908	-0.24861	-0.0177908	Ribosome
	A0A0B4J203	Uncharacterized protein				1.08408	0.594863			0.465808	0.343346			1.19786	0.68928	-0.571826	-0.0441937	0.161418	0.0468855	0.0662622	-0.70584	-0.0177069	0.0177069	-1.05284	0.0373802	-0.0373802	0.143127	-0.162468	-0.0123234	0.340544	0.0123234	-0.981183	-0.0760641	0.341432	0.0760641
;TUBB3	A0A0B4J269;Q13509	Uncharacterized protein;Tubulin beta-3 chain				0.254996	0.0709338			0.156163	0.0449905			1.18636	0.205294	-0.119667	-0.0764971	0.101528	-0.0244608	-0.180269	0.167208	0.0953903	-0.0953903	-0.0590649	-0.0453281	0.0453281	0.0464687	-0.23592	-0.175034	0.232008	0.175034	0.134472	-0.107666	0.107666	-0.183159	Gap junction;Pathogenic Escherichia coli infection;Phagosome
	A0A0B4J2A0	Uncharacterized protein				0.310973	0.185802			0.272289	0.16776			0.265746	0.165411	0.00602722	-0.0215116	-0.0134869	0.0486274	-0.892496	-0.0702114	0.156837	0.0702114	0.23796	-0.0453539	-0.1107	0.0453539	-0.00233078	0.00233078	-0.0125885	0.0519009	0.0143852	0.141792	-0.0143852	-0.0667419
LOC102724159;PWP2	A0A0B4J2E5;Q15269	Uncharacterized protein;Periodic tryptophan protein 2 homolog			+	3.07878	0.732246		+	2.48934	0.594222			1.85685	0.651781	-0.540485	-0.0121958	0.0734971	0.199054	-0.738064	-0.0770164	0.0770164	0.26474	-0.439858	0.0526247	0.0699778	-0.0526247	-0.409797	0.305819	-0.305819	0.35467	-0.641112	-0.133369	0.537115	0.133369	Ribosome biogenesis in eukaryotes
;HNRNPCL3;HNRNPCL1;HNRNPCL4	A0A0G2JPF8;B7ZW38;O60812;P0DMR1	Uncharacterized protein;Heterogeneous nuclear ribonucleoprotein C-like 3;Heterogeneous nuclear ribonucleoprotein C-like 1;Heterogeneous nuclear ribonucleoprotein C-like 4			+	2.7304	0.648153			1.62967	0.252781			2.12517	0.331259	-0.261812	-0.0505695	0.0505695	0.357251	-0.217469	0.0533514	-0.0533514	0.449857	-0.306155	-0.0784197	0.0784197	0.264646	-0.147105	-0.0227194	0.0227194	0.572465	-0.497351	-0.109167	0.109167	0.137566
	A0A1W2PNV4	Uncharacterized protein			+	2.39249	0.480223		+	2.53545	0.483336			0.397407	0.0937691	-0.258189	0.189557	-0.192174	0.233406	-0.496483	0.187946	-0.187946	0.277075	-0.146903	0.146903	-0.196403	0.190015	-0.369475	0.300714	-0.276797	0.276797	-0.0937519	0.191168	-0.0703907	0.0703907
MED17	A0A1W2PRB8	Mediator of RNA polymerase II transcription subunit 17				0.114342	0.255685			0.621744	-1.19653			0.339413	-1.00816	0.0507607	-0.799275	-0.545283	0.246527	-1.47961	-1.30991	1.30991	1.41789	0.0740175	-0.0740175	-3.39127	0.20441	2.23879	-0.288645	-1.27054	0.288645	0.027504	-2.25285	0.179977	-0.027504
;GDPGP1	A0A286YET3;Q6ZNW5	Uncharacterized protein;GDP-D-glucose phosphorylase 1				0.613515	0.293282			0.5503	0.259327			0.119556	0.0809572	-0.0629468	0.0506134	-0.0307422	0.0109916	-0.827761	-0.0663195	0.0663195	0.321702	-0.151988	0.146863	0.0234213	-0.0234213	0.0981159	-0.0454044	-0.536545	0.0454044	0.0260944	0.146631	-0.0849056	-0.0260944
UBA6	A0AVT1	Ubiquitin-like modifier-activating enzyme 6				0.803549	0.0843539			0.858693	0.0960093			0.172765	0.0367579	-0.0490494	0.0119205	0.00517893	0.0174589	-0.0852184	-0.00963783	0.00963783	0.0220375	-0.211694	-0.0410032	0.0633249	0.0410032	-0.0128803	0.0906868	-0.237164	0.0128803	-0.000720024	0.0334787	0.000720024	-0.0490179	Ubiquitin mediated proteolysis
ESYT2	A0FGR8	Extended synaptotagmin-2				0.0934702	-0.0722477			0.0415454	0.0466123			0.104357	-0.0805581	0.0756612	0.088356	-0.038455	-0.0488424	0.672319	0.13208	-0.163746	-0.13208	0.319939	0.044632	-0.129963	-0.044632	-0.168616	-0.54969	0.168616	0.190967	-0.573449	0.80962	0.0530529	-0.0530529
UHRF1BP1L	A0JNW5	UHRF1-binding protein 1-like				0.878597	-0.389452			1.01972	-0.443064			0.826706	-0.359303	0.243158	-0.0530083	-0.00023818	0.00023818	0.185274	-0.266997	-0.0764909	0.0764909	0.968341	-0.0292864	0.0228662	-0.0228662	-0.0277081	0.0277081	0.0667038	-0.207826	0.301043	-0.0767303	-0.0233426	0.0233426
SHTN1	A0MZ66	Shootin-1				0.189557	0.371038			0.152802	0.293766			0.103858	0.206199	0.0261841	0.023921	-0.0591736	0.104542	-2.25841	0.257609	0.00116825	-0.00116825	0.405828	0.119515	-0.119515	-0.495702	1.12432	-0.212111	-0.210253	0.210253	-0.353459	-0.0716734	0.0716734	0.689048
SH3PXD2B	A1X283	SH3 and PX domain-containing protein 2B				0.0162832	-0.00757003			0.123647	-0.0632591			0.254614	-0.135015	0.00829768	0.0310571	-0.086957	0.0337536	-0.148072	0.229892	-0.192365	0.148072	0.164668	0.080565	-0.574669	-0.080565	-0.21391	-0.467973	0.285592	0.21391	0.274384	-0.0184507	0.0184507	-0.234628
TARSL2	A2RTX5	Probable threonine--tRNA ligase 2, cytoplasmic			+	1.71809	0.423071		+	2.93631	0.650664			1.01185	0.304119	-0.322028	0.266147	-0.0370221	0.0620503	-0.645497	0.310475	0.170911	-0.170911	-0.281885	0.221819	0.0577602	-0.0577602	-0.224771	0.424234	-0.394716	0.224771	-0.36217	0.131804	-0.131804	0.181861	Aminoacyl-tRNA biosynthesis
SBNO1	A3KN83	Protein strawberry notch homolog 1				0.304688	0.0743737			0.329693	0.0734849			0.248262	0.0614257	-0.077714	-0.00948143	0.0140705	-0.0147409	-0.27763	-0.0263424	0.0263424	0.113098	0.0155258	-0.00179863	0.00179863	-0.0787201	-0.170954	-0.0171642	0.0463905	0.0171642	0.140459	0.0466461	-0.121428	-0.0466461
WDR91	A4D1P6	WD repeat-containing protein 91				0.78137	-0.140352			0.753811	-0.165957			1.27901	-0.242423	0.122101	0.00926256	-0.123505	-0.00926256	0.360178	0.0365696	-0.2085	-0.0365696	-0.0505648	0.085351	-0.116372	0.0505648	0.164652	-0.21389	0.0396328	-0.0396328	0.0795507	-0.0180445	-0.130637	0.0180445
EFCAB5	A4FU69	EF-hand calcium-binding domain-containing protein 5				0.0795879	-0.0193543			0.174673	-0.0309696			0.113144	0.0157423	0.0166974	-0.0246768	0.0130296	-0.0130296	0.02843	-0.0443888	-0.02843	0.161662	0.101494	-0.153608	0.0122013	-0.0122013	-0.12316	0.0908117	0.0138578	-0.0138578	0.00496483	-0.00496483	0.0770683	-0.201292
VPS37C	A5D8V6	Vacuolar protein sorting-associated protein 37C				0.478013	-0.0887146			2.16441	-0.233233			0.103236	0.0162692	0.102125	-0.119806	0.063694	-0.0473037	0.091033	-0.118468	0.0851507	-0.0851507	0.113216	-0.12042	0.00945663	-0.00945663	0.119191	-0.119191	0.209435	-0.164958	-0.0422373	-0.293651	0.0422373	0.18591	Endocytosis
TRAPPC13	A5PLN9	Trafficking protein particle complex subunit 13				0.346002	-0.169385			0.559445	-0.357646			0.193252	0.157801	0.0464544	-0.228354	0.0989618	0.0441694	0.220315	-0.220315	1.08579	-0.424682	-0.146194	-0.854997	0.158856	0.146194	0.540677	-0.236394	0.0390673	-0.0390673	-0.127406	0.368516	-0.165122	0.127406
CNOT1	A5YKK6	CCR4-NOT transcription complex subunit 1				1.54554	0.18158			1.41741	0.209323			0.13831	-0.0268264	-0.109026	0.0902205	-0.120196	0.0628452	0.00619507	-0.00619507	-0.12529	0.0302505	-0.190042	0.207768	-0.0648203	0.0648203	-0.0280104	0.0280104	-0.257371	0.0608702	-0.243421	0.152431	-0.115102	0.115102	RNA degradation
CCDC88B	A6NC98	Coiled-coil domain-containing protein 88B				1.42528	-0.355321			0.963787	-0.238605			0.395931	-0.0972142	0.132637	-0.0875907	0.0125446	-0.211535	-0.0565014	0.0675774	0.0565014	-0.454594	0.366261	-0.231339	-0.0314121	0.0314121	0.175613	-0.271786	0.217243	-0.175613	0.0896597	0.0561571	-0.0561571	-0.247457
MAP1LC3B2;MAP1LC3B	A6NCE7;Q9GZQ8	Microtubule-associated proteins 1A/1B light chain 3 beta 2;Microtubule-associated proteins 1A/1B light chain 3B				0.447275	-0.247518			0.280292	0.134205			0.166414	0.0888419	0.0319805	0.0877099	-0.0334535	-0.397339	0.271805	0.0836391	-0.0836391	-0.582857	0.0806932	-0.0806932	0.232329	-0.266006	-0.617492	0.0917807	-0.0917807	0.105737	-0.0167322	0.160369	0.0167322	-0.528672
PGP	A6NDG6	Glycerol-3-phosphate phosphatase				0.543526	0.08705			0.371958	0.0818391			0.0225297	-0.00511217	-0.032918	-0.00036335	-0.024919	0.0450358	-0.20285	0.00784683	-0.00784683	0.0143147	0.0936623	-0.00857353	0.00857353	-0.0247231	-0.107827	0.231269	-0.154208	0.107827	0.0419912	-0.0782099	-0.0419912	0.075757	Glyoxylate and dicarboxylate metabolism
C5orf51	A6NDU8	UPF0600 protein C5orf51				0.1522	0.0765314			0.129028	0.0640569			0.732951	0.241197	-0.00792313	-0.0492496	0.065836	-0.0698709	0.0215225	-0.363737	0.19029	-0.0215225	-0.0373688	0.113007	0.0373688	-0.118219	-0.621408	-0.0667019	0.0667019	0.186136	0.0317974	-0.0317974	0.06497	-0.345726
ZNF316	A6NFI3	Zinc finger protein 316				0.398233	0.169076			1.47358	-0.257178			0.108595	-0.0207534	0.0318773	-0.255056	0.0255792	0.126692	0.0943136	-0.315005	0.131255	-0.0943136	0.194597	-0.308267	-0.0600338	0.0600338	-0.0305591	0.00180006	-0.00180006	0.19335	-0.0529585	-0.201846	0.0529585	0.722629
SMCHD1	A6NHR9	Structural maintenance of chromosomes flexible hinge domain-containing protein 1				0.117731	-0.238796			0.0127725	0.0265307			0.0193185	0.0582581	-0.221635	0.212824	-0.344391	-0.112313	-0.94211	-0.0246601	2.4768	0.0246601	2.18235	0.249286	-0.758021	-0.249286	-0.502102	0.502102	-0.629951	0.753504	0.0588312	0.176362	-0.0588312	-0.687095
UNC119B;UNC119	A6NIH7;Q13432	Protein unc-119 homolog B;Protein unc-119 homolog A				0.92386	-0.492709			0.729022	-0.325559			0.0468917	0.0114574	0.0874162	-0.0446973	0.137751	-0.179777	0.043704	0.0239935	-0.0239935	-0.0261126	-0.0392618	0.0392618	0.211886	-0.19744	0.281995	-0.834538	0.162114	-0.162114	0.131128	-0.113388	0.113388	-1.1676
SOWAHD	A6NJG2	Ankyrin repeat domain-containing protein SOWAHD				0.0100119	0.00385571			0.321176	-0.0997863			0.0836053	-0.0355887	0.0268531	-0.0459914	0.0269289	0.0459914	-0.232453	-0.0208063	0.184304	0.0208063	-0.0906343	-0.145064	0.0906343	0.0936842	0.344918	0.00407314	-0.0367765	-0.00407314	0.144341	-0.0711765	-0.214346	0.0711765
SNRPGP15;SNRPG	A8MWD9;P62308	Putative small nuclear ribonucleoprotein G-like protein 15;Small nuclear ribonucleoprotein G				0.360621	0.162823			0.411809	0.259235			0.632243	0.20861	-0.0062232	0.0304008	0.0960326	-0.0733027	0.064805	-0.296494	0.18052	-0.064805	-0.567423	0.212555	0.12641	-0.12641	-0.0656557	-0.151753	0.0656557	0.409244	0.0532093	0.75757	-0.0532093	-0.0818005	Spliceosome
MYO1G	B0I1T2	Unconventional myosin-Ig				0.0526505	-0.0165882			0.468712	0.101131			0.0861341	-0.0259376	-0.00130653	0.105358	-0.0090394	-0.0904074	0.0579519	-0.0579519	-0.231128	0.172902	0.154583	0.0786438	-0.0786438	-0.11902	-0.060565	0.168097	0.060565	-0.142102	-0.235632	0.132072	0.0617943	-0.0617943
FHAD1	B1AJZ9	Forkhead-associated domain-containing protein 1				1.28083	0.5337			0.823325	0.350548			0.823487	0.3797	-0.440298	-0.0406656	-0.0517874	0.109222	0.209329	-0.100368	-0.1235	0.100368	-0.740879	0.171745	-0.118076	0.118076	-0.350748	-0.0145016	0.0145016	0.437382	-0.529848	-0.0668297	0.333727	0.0668297
WASH3P;WASH2P	C4AMC7;Q6VEQ5	Putative WAS protein family homolog 3;WAS protein family homolog 2				0.272028	0.0452275			0.147114	0.0374303			0.469526	0.142483	-0.0516524	0.00728464	0.102726	-0.042294	0.0126305	-0.0126305	0.0826797	-0.0688114	0.0573883	0.151802	-0.234877	-0.0573883	-0.172458	0.0271997	0.380984	-0.0271997	-0.115935	-0.235024	0.122771	0.115935
;KLC1	E7EVH7;Q07866	Uncharacterized protein;Kinesin light chain 1				1.03885	0.312165			1.53306	0.524882			0.469715	0.181286	-0.251983	0.167066	-0.0486002	0.00539017	-0.662168	0.530131	-0.0194235	0.0194235	-0.091548	0.216184	0.0164881	-0.0164881	-0.412417	0.0777769	-0.0777769	0.096879	0.00864315	0.117948	-0.351634	-0.00864315
NACA	E9PAV3	Nascent polypeptide-associated complex subunit alpha, muscle-specific form				1.21735	0.402865			1.24859	0.404853			0.621879	0.23812	-0.233264	0.0923061	-0.133287	0.120227	-0.77264	0.129055	-0.129055	0.194736	-0.251797	0.0555573	0.158787	-0.0555573	-0.214732	0.210315	-0.171559	0.171559	0.00734138	-0.00734138	-0.13752	0.0688953
NEDD8-MDP1	E9PL57	NEDD8-MDP1 readthrough (Fragment)				1.38859	0.421261			1.33593	0.434942			0.643608	0.2119	-0.314357	0.129228	-0.0949841	0.140117	-0.570845	0.338755	-0.119492	0.119492	-0.0853004	0.187979	0.00175285	-0.00175285	-0.543413	0.0704765	-0.0704765	0.235504	0.0285006	-0.0285006	-0.135243	0.160743
;C11orf98	E9PLD3;E9PRG8	Uncharacterized protein;Uncharacterized protein C11orf98			+	3.9467	-0.25875		+	4.57535	0.311686		+	2.78958	-0.477634	0.115285	0.439422	-0.391457	-0.115285	0.113335	0.401525	-0.48049	-0.113335	0.0971785	0.425303	-0.48475	-0.0971785	0.117235	0.483873	-0.125374	-0.117235	0.189752	0.45354	-0.302424	-0.189752
	E9PSI1	Transmembrane 9 superfamily member				1.37113	-0.603463			0.993574	-0.323657			1.04862	-0.172084	0.220068	-0.0325637	0.0325637	-0.2337	0.135278	-0.00881672	0.00881672	-0.0377169	0.351251	-0.543403	0.179633	-0.179633	0.304859	-0.0563107	0.0563107	-1.04649	0.0708542	0.176146	-0.0708542	-0.287767
	F8W031	Uncharacterized protein (Fragment)				0.161452	0.0781174			0.48456	0.224255			0.654821	0.283123	-0.0980859	0.0874581	0.0415006	0.0319257	0.153395	-0.266745	-0.0571079	0.0571079	-0.0110893	0.227678	-0.079689	0.0110893	-0.185082	-0.052762	0.140109	0.052762	-0.547401	0.398668	0.539003	-0.398668
	G3V3G9	Uncharacterized protein				0.0263406	-0.0129013			0.496152	-0.293473			0.088895	-0.0361605	-0.0331712	-0.0600586	0.04703	0.0468493	-0.0608492	-0.87415	0.0608492	0.269942	0.517128	-0.0869064	0.0855255	-0.0855255	-0.121065	-0.0332108	0.0332108	0.128344	-0.00549316	0.150095	0.00549316	-0.0346451
;GALT	G3V4G9;P07902	Uncharacterized protein (Fragment);Galactose-1-phosphate uridylyltransferase				0.101693	0.0259395			0.0380341	0.0162725			0.0279183	0.00986481	0.0278306	0.00605679	-0.0544753	0.0205879	-0.067234	0.413914	-0.0329266	0.0329266	0.0760241	-0.282146	-0.0760241	0.277152	-0.0203629	0.0203629	0.368109	-0.135778	0.0903645	-0.00824928	-0.140907	0.00824928	Amino sugar and nucleotide sugar metabolism;Galactose metabolism
CNK3/IPCEF1;IPCEF1	G9CGD6;Q8WWN9	CNK3/IPCEF1 fusion protein;Interactor protein for cytohesin exchange factors 1			+	1.35455	0.729213			0.343251	0.239278			1.08185	0.655196	-0.284689	-0.0793443	0.0945401	0.21798	-1.16757	-0.682425	0.765066	0.682425	-0.248236	-0.142653	0.173044	0.142653	-0.321143	-0.016036	0.016036	0.293307	-0.0306358	0.0306358	-0.100952	0.03088
	H0YAA0	Uncharacterized protein (Fragment)				0.977231	-0.567268			1.19717	-0.771575			0.252696	-0.221588	0.2167	-0.273293	0.127838	-0.118944	0.234446	-0.705631	0.815292	-0.234446	0.198955	0.00980282	-0.00980282	-0.157577	0.0803118	-0.499438	0.265479	-0.0803118	1.33017	-0.0471468	-0.113433	0.0471468
TRAPPC2L	H3BP13;Q9UL33	Trafficking protein particle complex subunit 2-like protein				1.00571	-0.269754			0.2091	0.0690002			0.854905	-0.333657	0.119655	0.208895	-0.160979	-0.141665	-0.00734425	0.165198	-0.254127	0.00734425	-0.117905	0.3304	0.117905	-0.300106	0.381522	0.252591	-0.627646	-0.252591	0.246654	0.0307379	-0.067832	-0.0307379
;TBC1D24	H3BQ06;Q9ULP9	Uncharacterized protein;TBC1 domain family member 24				1.72643	-0.0911031			2.34256	-0.21095			0.524364	-0.0660586	0.087162	-0.124019	-0.0276947	0.00994492	0.0846357	-0.107583	-0.0141497	0.0141497	0.0896883	-0.00574017	-0.0412397	0.00574017	0.0829382	-0.140454	0.194594	-0.0829382	0.0951395	-0.23762	-0.0510378	0.0510378
STX16-NPEPL1;STX16	H3BU86;O14662	STX16-NPEPL1 readthrough (NMD candidate);Syntaxin-16				0.763232	-0.463394			0.151733	0.0531635			0.487904	0.163326	0.0414395	0.0361958	0.0708055	-0.4073	0.12266	-0.12266	0.362129	-1.17674	-0.403222	0.0420942	0.10183	-0.0420942	0.140481	0.0302973	-0.0302973	-0.0916128	-0.0397806	0.0830603	0.0397806	-0.722987	SNARE interactions in vesicular transport
GABARAP	H6UMI1;O95166	GABARAP-a;Gamma-aminobutyric acid receptor-associated protein			+	1.75272	-0.809525			0.308797	-0.247876			0.0974487	0.0841126	0.227223	-0.0264144	0.289388	-0.418083	0.296477	-0.296477	0.979344	-0.427005	0.806778	-0.528353	0.38125	-0.38125	0.157969	0.653378	-0.157969	-0.956983	-0.197525	0.243649	0.197525	-0.409161	Regulation of autophagy
;VAMP2	L7N2F9;P63027	Uncharacterized protein (Fragment);Vesicle-associated membrane protein 2				1.61218	0.303651			2.73719	0.281703			1.51178	0.154434	-0.194582	0.0846968	-0.0180058	0.113849	-0.159899	0.065836	0.0446301	-0.0446301	-0.229265	0.103558	-0.103558	0.245981	-0.0642099	0.190446	0.0182829	-0.0182829	-0.259302	0.0542946	-0.0542946	0.318861	Salivary secretion;SNARE interactions in vesicular transport;Vasopressin-regulated water reabsorption
	M0QYT0	Uncharacterized protein (Fragment)			+	1.9057	0.596739			1.07116	0.343174			1.22258	0.360235	-0.326248	0.014245	-0.014245	0.202265	-0.430552	-0.0343933	0.0343933	0.0777111	-0.221944	0.0807219	-0.0807219	0.263972	-0.766256	0.0628834	-0.0628834	0.420261	-0.0657005	-0.220966	0.0657005	0.140558
KIF2A	O00139	Kinesin-like protein KIF2A				0.588451	-0.192509			0.695399	-0.168343			1.33076	-0.447124	0.240268	0.0616598	-0.137461	0.0134215	0.147434	0.0555668	-0.660246	-0.0555668	0.333101	0.0677528	-0.0677528	-0.256495	0.401626	-0.0824099	-0.203631	0.0824099	-0.0965881	0.071291	-0.071291	0.24519
DDX39A	O00148	ATP-dependent RNA helicase DDX39A				0.105157	-0.0193858			0.309712	0.136458			0.234633	0.0779567	-0.00546741	-0.0074954	0.0290017	0.0129628	0.0053978	0.684227	-0.0139275	-0.0053978	-0.0163326	0.0163326	0.443062	-0.166254	0.114694	-0.0930948	-0.158929	0.0930948	-0.0734491	-0.0313234	0.0719309	0.0313234
PDLIM1	O00151	PDZ and LIM domain protein 1				0.211517	0.310062			0.3846	0.51511			0.345008	0.471511	0.0402622	0.0126081	0.0629663	-0.1395	-2.18273	0.253438	0.14288	-0.14288	0.0908213	-0.0142679	0.0142679	-0.261889	-0.0102968	0.0102968	0.111665	-0.136119	0.306152	0.0149193	-0.178823	-0.0149193
ACOT7	O00154	Cytosolic acyl coenzyme A thioester hydrolase				0.181891	0.0502515			0.499807	0.0695453			0.338135	0.0486436	-0.0319142	0.0376139	0.0102468	-0.0376139	-0.0885744	0.0722628	0.142495	-0.0722628	0.0247459	-0.0603848	-0.0247459	0.31378	-0.0998411	0.00296497	0.0452394	-0.00296497	0.0660419	0.16571	-0.0660419	-0.135174	Biosynthesis of unsaturated fatty acids
MYO1C	O00159	Unconventional myosin-Ic				0.514321	0.156574			0.246277	0.0811501			0.475754	-0.244089	-0.0783544	0.0868864	-0.0869551	0.130173	-0.0211458	0.285308	0.0211458	-0.105096	-0.139414	0.0382099	-0.00938416	0.00938416	-0.135563	0.135563	-0.164526	0.390224	0.215302	-0.215302	-0.904413	0.250961
MYO1F	O00160	Unconventional myosin-If				0.622917	0.100209			0.618249	0.0966792			0.00731769	-0.00235987	-0.0560255	0.0119162	-0.00517273	0.0344191	-0.237943	0.0214796	-0.0214796	0.0711908	0.0661774	0.123535	-0.328489	-0.0661774	-0.100917	0.00235271	0.045579	-0.00235271	-0.0111341	-0.044467	0.0111341	0.114358
SNAP23	O00161	Synaptosomal-associated protein 23				1.04304	-0.414815			1.29	-0.37883			0.861185	-0.266804	0.137671	-0.0844011	-0.00348425	-0.108607	0.694014	-0.0990944	0.0990944	-0.245667	0.115989	-0.0284529	-0.0801325	0.0284529	0.0697079	-0.0697079	0.073164	-0.523264	0.159353	-0.279003	-0.120279	0.120279	SNARE interactions in vesicular transport
AIP	O00170	AH receptor-interacting protein				2.33657	-0.288972			2.24882	-0.280543			2.2474	-0.314223	0.218801	-0.0276051	-0.0445786	-0.0249043	0.218571	0.0551548	-0.0551548	-0.0982285	0.434793	0.00248241	-0.173207	-0.00248241	0.219031	-0.0576925	0.0473261	-0.0473261	0.16946	-0.0802612	-0.0340023	0.0340023
GTPBP1	O00178	GTP-binding protein 1				1.70481	0.195715			2.74844	0.221787			0.571899	-0.0556016	-0.0915546	0.137553	-0.157552	0.0734777	-0.135895	0.0717411	-0.0717411	0.099741	-0.0472145	0.151987	-0.166025	0.0472145	-0.169391	0.169391	-0.206473	0.246581	-0.0184116	0.123119	-0.149078	0.0184116
LGALS9	O00182	Galectin-9				0.0404653	-0.0213041			0.41027	-0.133945			0.598607	-0.18826	0.108673	0.0103388	-0.0668116	0.111915	-0.124817	0.0539207	-0.0539207	0.395706	0.450287	-0.0332432	-0.161701	0.0332432	0.288805	-0.0851021	0.0851021	-0.161936	-0.0714588	0.0714588	-0.0797024	0.190586
STXBP3	O00186	Syntaxin-binding protein 3			+	2.4128	0.554538		+	1.87655	0.510878			1.59889	0.332585	-0.382643	0.0742755	-0.0742755	0.130238	-0.642227	0.0701666	-0.0701666	0.0935755	-0.117884	0.0783844	-0.0783844	0.164505	-0.398403	0.41903	-0.0959711	0.0959711	-0.366882	-0.0494661	0.0494661	0.338702
SMAP	O00193	Small acidic protein				1.21106	-0.243371			0.242672	0.257368			0.605343	-0.115942	0.0359364	0.586062	-0.0359364	-0.199305	0.173026	0.370742	-0.282239	-0.173026	0.0636435	0.960231	-0.0636435	-0.425487	0.00822926	-0.925607	-0.00822926	0.0278902	-0.0676212	0.801382	0.0676212	-0.225584
AP3B1	O00203	AP-3 complex subunit beta-1				0.328405	0.0174809			0.95431	0.0951385			0.372629	-0.0625277	-0.0167789	0.0662456	-0.0874333	-0.0086894	-0.0580254	0.134689	0.0284595	-0.0284595	0.00219822	-0.00219822	-0.207313	0.0107489	-0.0357561	0.179635	-0.203326	0.0357561	0.0115776	-0.0115776	0.052063	-0.0281277	Lysosome
TNFRSF10A	O00220	Tumor necrosis factor receptor superfamily member 10A				0.119224	0.103327			0.226638	-0.358819			1.96674	0.374867	-0.117038	-0.655581	0.295571	-0.0675454	0.0977325	-0.0977325	0.423887	-0.656599	-0.145434	-1.21343	0.331689	0.145434	-0.259453	1.15735	0.259453	-0.280525	-0.0886421	-1.67726	0.0886421	0.809202	Apoptosis;Cytokine-cytokine receptor interaction;Measles;Natural killer cell mediated cytotoxicity
NFKBIE	O00221	NF-kappa-B inhibitor epsilon				0.214054	-0.095612			0.190293	0.0580349			0.316529	-0.102143	0.0583973	0.0752153	-0.0102835	-0.091177	0.150221	-0.00325203	0.00325203	-0.375841	0.254766	0.126612	-0.311853	-0.126612	-0.239668	0.216854	0.0557423	-0.0557423	-0.0334263	0.023819	-0.023819	0.30764	Adipocytokine signaling pathway;B cell receptor signaling pathway;Neurotrophin signaling pathway;T cell receptor signaling pathway
PSMD11	O00231	26S proteasome non-ATPase regulatory subunit 11				2.77084	0.262957			2.86582	0.216457			1.89564	0.139373	-0.16733	0.0223036	-0.0218158	0.0895538	-0.245606	0.110085	-0.110085	0.114722	-0.124054	0.00779152	0.00688744	-0.00688744	-0.20657	0.0368156	-0.0368156	0.175287	-0.128091	0.00681591	-0.00681591	0.0643854	Proteasome
PSMD12	O00232	26S proteasome non-ATPase regulatory subunit 12				1.38039	0.296082			1.52832	0.313224			0.348019	0.0912914	-0.11226	0.127218	-0.0988851	0.0988851	-0.503049	0.193433	-0.193433	0.210332	-0.0891151	0.128561	-0.00992966	0.00992966	-0.135406	0.125875	-0.125875	0.140954	-0.0387287	0.0387287	-0.0718956	0.0568161	Proteasome
PSMD9	O00233	26S proteasome non-ATPase regulatory subunit 9				0.519469	-0.134388			0.589444	-0.370371			1.00261	-0.227695	0.191881	0.0158086	-0.112648	-0.0545282	-0.103697	-1.09697	0.103697	0.247349	0.206497	0.0184364	-0.0184364	-0.163836	0.231944	0.0131807	-0.206859	-0.0131807	0.177264	0.0958757	-0.277171	-0.0958757
ATOX1	O00244	Copper transport protein ATOX1				0.493511	0.365999			0.206938	0.175403			0.100682	0.0963984	0.0193868	-0.0181193	-0.153544	0.0826092	-0.0977802	0.252033	-0.133348	0.0977802	0.136554	0.0311995	-0.430375	-0.0311995	-1.11792	-0.318621	0.318621	0.525541	0.27471	-0.0674381	-0.17374	0.0674381	Mineral absorption
SUPT5H	O00267	Transcription elongation factor SPT5				0.50369	-0.0969849			1.74878	-0.303285			0.133116	-0.034421	0.0785694	-0.177334	0.0476727	0.00138378	0.0794487	-0.1236	0.0349483	-0.0349483	0.323348	-0.329473	0.0603971	-0.0603971	-0.0750885	-0.193235	0.210085	0.0750885	0.0776901	-0.161432	-0.0377159	0.0377159
DFFA	O00273	DNA fragmentation factor subunit alpha				0.508694	0.408546			0.556871	0.436836			0.253939	0.240896	-0.0517893	0.0517893	-0.0725794	0.00741434	-1.48121	0.1116	0.0635958	-0.0635958	-0.0786686	0.0786686	-0.513332	0.140335	0.0263138	-0.0263138	0.0279217	-0.0794582	-0.02491	0.02491	-0.17308	0.0784245	Apoptosis
HIP1	O00291	Huntingtin-interacting protein 1				0.611329	0.444176			0.43071	0.439874			0.332964	0.26388	-0.0939941	-0.0154123	-0.0813832	0.116373	0.0499554	-0.423748	-0.0499554	0.325216	-0.237944	0.245745	-0.119934	0.119934	-1.28838	0.935588	-0.112811	0.112811	0.197886	-0.276569	0.0597401	-0.0597401	Huntington's disease
CLIC1	O00299	Chloride intracellular channel protein 1				0.0396033	0.0052433			0.0139986	-0.00197506			1.08061	-0.0903025	0.00553131	0.0124483	-0.0725789	0.0330925	0.140279	-0.000946999	-0.0962706	0.000946999	0.0167789	0.11348	-0.0702362	-0.0167789	-0.00571632	-0.0207787	0.00571632	0.097065	-0.0258436	0.0258436	-0.0749216	0.065238
EIF3F	O00303	Eukaryotic translation initiation factor 3 subunit F				0.209096	-0.0432906			0.04511	0.0110793			0.0244604	0.00616407	-0.0264854	0.0198193	0.0247302	-0.0393691	0.0286226	-0.0286226	-0.064908	0.0476561	0.234626	-0.0323	0.0323	-0.0615778	-0.107836	0.110798	0.0171604	-0.0171604	-0.0815935	0.0682611	0.113923	-0.0682611	RNA transport
WWP2	O00308	NEDD4-like E3 ubiquitin-protein ligase WWP2				1.52311	-0.487266			1.37671	-0.380132			1.46611	-0.358346	0.350744	-0.0347624	-0.0420218	-0.124484	0.613979	0.0689125	-0.0689125	-0.265491	0.328605	0.0523424	-0.0523424	-0.432853	0.372884	-0.22097	-0.0317011	0.0317011	-0.0165224	-0.121867	0.0185156	0.0165224	Ubiquitin mediated proteolysis
DCTN6	O00399	Dynactin subunit 6				0.341403	-0.235555		+	2.17553	-1.34012			0.652419	-0.371004	0.420574	-0.9218	0.0356355	0.239348	0.0484371	-1.37092	-0.0484371	0.304892	-0.119708	-1.20393	0.119708	0.433486	0.896502	-0.639673	0.23646	-0.23646	0.79271	-0.528014	-0.173804	0.173804	Vasopressin-regulated water reabsorption
SLC33A1	O00400	Acetyl-coenzyme A transporter 1		+	+	2.50715	-6.13759			0.0637817	-0.0808511			0.448934	1.20921	-0.0371742	0.0962868	0.200171	-6.24406	-0.33198	0.866179	0.33198	-8.20803	0.894242	-0.894242	4.86235	-3.36631	-0.00598526	0.00598526	0.0620632	-4.3566	-0.0683632	0.186588	0.0683632	-8.13151	Glycosphingolipid biosynthesis - ganglio series
IPO5	O00410	Importin-5				1.48669	0.501134		+	1.69044	0.58034			0.577237	0.220764	-0.443704	0.211528	-0.190488	0.0918055	-0.639732	0.230595	-0.129387	0.129387	-0.247675	0.192461	-0.054224	0.054224	-0.709813	0.325248	-0.25159	0.25159	0.0260239	0.00186157	-0.252939	-0.00186157
POLRMT	O00411	DNA-directed RNA polymerase, mitochondrial				0.0902838	0.0689969			0.102244	0.0867305			0.126594	-0.16125	-0.00371313	0.147389	0.0284572	-0.179742	-0.00662136	0.293973	0.00662136	-0.397738	-0.000804901	0.000804901	0.050293	-0.201902	0.157582	0.470315	-1.5728	-0.157582	-0.510523	-0.778538	0.510523	0.672844
EEF2K	O00418	Eukaryotic elongation factor 2 kinase				0.0702039	0.0229349			0.640405	0.178203			0.0247696	-0.00797653	0.0237603	0.0688949	-0.0360074	-0.000353813	0.0892906	-0.000289917	-0.174343	0.000289917	0.0701609	-0.000195503	0.000195503	-0.193217	-0.0226402	0.137985	0.000997543	-0.000997543	-0.350266	0.361858	-0.0722103	0.0722103
SAP18	O00422	Histone deacetylase complex subunit SAP18				1.41067	0.452542		+	3.08863	0.471053			0.460769	0.293691	-0.2492	0.226667	-0.115955	0.245182	-0.255303	0.0776854	-0.0776854	0.343457	-0.146907	0.210237	-0.154225	0.146907	-0.243097	0.243097	-0.503561	0.476288	-0.453047	0.254837	0.81188	-0.254837	mRNA surveillance pathway;RNA transport
IGF2BP3	O00425	Insulin-like growth factor 2 mRNA-binding protein 3				1.11174	0.13273			0.862762	0.132454			0.411807	-0.0511484	-0.0583639	0.0536189	-0.0929213	0.0498796	0.0428696	-0.0428696	-0.102812	0.083622	-0.124945	0.0830307	-0.0830307	0.21966	-0.0127001	0.0242071	-0.201417	0.0127001	-0.104028	0.266644	-0.0161371	0.0161371
DNM1L	O00429	Dynamin-1-like protein				1.56852	0.203866			1.99782	0.27562			0.769942	0.106862	-0.195504	0.0921321	-0.0576034	0.0412478	-0.278254	0.0619278	-0.0327797	0.0327797	-0.124523	0.0654907	-0.0654907	0.0804157	-0.266484	0.19538	-0.049716	0.049716	0.00835514	0.118773	-0.0854712	-0.00835514	Bacterial invasion of epithelial cells;Endocrine and other factor-regulated calcium reabsorption;Endocytosis;Fc gamma R-mediated phagocytosis
RTCA	O00442	RNA 3'-terminal phosphate cyclase				1.87291	0.31198		+	2.44841	0.36992			1.00204	0.161044	-0.256617	0.155445	-0.0401931	0.0401931	-0.355629	0.134645	-0.0471287	0.0471287	-0.167901	0.19173	-0.0160208	0.0160208	-0.345333	0.176245	-0.176245	0.234686	-0.047965	0.0602312	-0.0332575	0.0332575
EXOC5	O00471	Exocyst complex component 5				1.12708	0.461866			0.821152	0.201702			0.0141225	0.00648737	-0.0984058	0.0858808	-0.17958	0.166848	-0.313141	-0.213556	0.255148	0.213556	-0.0359583	0.0950899	-0.41595	0.0359583	-0.0766716	0.0766716	-0.113667	0.9319	-0.12014	0.302692	-0.245493	0.12014
PSMD14	O00487	26S proteasome non-ATPase regulatory subunit 14				0.836717	0.228072			1.4339	0.246299			0.489914	0.0913515	-0.121171	0.139962	-0.0336423	0.0336423	-0.307986	0.188478	0.00514317	-0.00514317	-0.211983	0.195902	-0.0724277	0.0724277	0.0204782	-0.0204782	-0.127517	0.416497	-0.0303583	0.0914469	0.0303583	-0.101342	Proteasome
ZNF593	O00488	Zinc finger protein 593				0.649477	-0.36601		+	2.10948	-0.523735			1.88444	-0.320233	0.187498	-0.30841	-0.0830917	0.0597751	0.168502	-0.4806	-0.168502	0.281933	0.167992	-0.169065	0.0626864	-0.0626864	0.452212	-0.447756	-0.182237	0.182237	0.206493	-0.00231838	0.00231838	-0.870323
KPNA3	O00505	Importin subunit alpha-4				0.937264	0.173883			1.26236	0.257854			0.608346	0.129181	-0.135804	0.107081	-0.0581226	0.0347614	-0.36736	0.162297	-0.0677042	0.0677042	0.0403318	0.0518656	-0.0692568	-0.0403318	-0.227323	0.239596	-0.0485411	0.0485411	-0.0442858	-0.0209818	0.103591	0.0209818
PES1	O00541	Pescadillo homolog		+	+	3.60688	0.996098		+	2.89727	0.75076	+	+	3.34643	1.02696	-0.777753	-0.148058	0.155435	0.148058	-1.2135	0.0228672	-0.0228672	0.0371246	-0.85501	-0.135846	0.142264	0.135846	-0.700497	-0.160271	0.374939	0.160271	-0.67589	-0.168606	0.168606	0.206255
SDCBP	O00560	Syntenin-1				1.37999	0.578474			0.997796	0.410927			1.16344	0.47818	-0.367328	-0.0146298	0.0530119	0.166137	-0.498026	-0.0190201	0.0190201	0.328501	-0.236629	-0.0870037	0.0870037	0.10742	-0.969691	0.0658636	-0.0658636	0.224854	0.0102396	-0.0102396	0.178454	-0.0409861
NOP56	O00567	Nucleolar protein 56			+	3.42246	0.375352			0.576619	0.0784984			1.52783	0.164092	-0.170053	-0.0833082	0.0292883	0.235611	-0.179576	-0.122857	0.122857	0.319219	-0.193261	0.0732508	-0.0732508	0.222068	-0.0148172	-0.140826	0.0148172	0.249154	-0.160531	-0.0437593	0.0437593	0.162784	Ribosome biogenesis in eukaryotes
DDX3X	O00571	ATP-dependent RNA helicase DDX3X				1.07451	-0.248813			0.122455	0.039258			0.940095	-0.248479	0.0890865	0.196062	-0.0842233	-0.0985785	0.482872	0.134829	-0.140383	-0.134829	-0.0470905	0.166157	0.0470905	-0.0623283	0.150109	0.244035	-0.258605	-0.150109	0.0280638	0.225966	-0.0280638	-0.0340319	RIG-I-like receptor signaling pathway
RNASET2	O00584	Ribonuclease T2			+	2.49163	0.674194		+	2.95251	0.653607			0.132448	0.0431595	-0.268672	0.295983	-0.314037	0.230739	-0.224131	0.336878	-0.429232	0.224131	-0.666756	0.390997	-0.198286	0.198286	-0.255088	0.255088	-0.424836	0.608785	-0.282255	0.203238	-0.203238	0.237347
MFNG	O00587	Beta-1,3-N-acetylglucosaminyltransferase manic fringe				0.044181	0.0419784			0.266973	0.256283			0.181121	-0.168653	0.12549	0.23876	-0.208633	-0.0434608	0.0399323	0.632994	-0.35026	-0.0399323	-1.01535	0.43053	-0.0670061	0.0670061	0.211047	-0.355008	0.0817995	-0.0817995	0.494745	0.0469894	-0.608776	-0.0469894	Notch signaling pathway;Other types of O-glycan biosynthesis
KPNA4	O00629	Importin subunit alpha-3				0.628732	-0.894784			1.10459	-0.816038			1.55143	-1.06394	0.711792	-0.117423	-0.258609	-0.593795	0.902472	-0.902472	-1.10835	1.66591	0.521112	0.65731	-0.598129	-0.521112	1.17526	-0.153934	0.153934	-0.666477	0.185301	-0.0809107	0.0809107	-1.27331
TRIM38	O00635	E3 ubiquitin-protein ligase TRIM38				0.774639	0.430466			0.5391	0.23905			0.177475	0.12214	-0.169576	-0.0296931	-0.0286574	0.235907	0.000109673	-0.000109673	0.18834	-0.314319	-0.766857	0.139882	-0.116591	0.116591	-0.339262	-0.0592766	0.0592766	0.355223	0.115153	-0.115153	-0.633322	0.573514
PPP6C	O00743	Serine/threonine-protein phosphatase 6 catalytic subunit				0.059064	-0.0213923			0.480116	0.160477			0.0689004	-0.0313826	-0.0329289	0.0716891	-0.047318	-0.0708156	0.0239897	0.0535307	-0.343228	-0.0239897	0.249205	-0.0356483	0.0356483	-0.167927	-0.0898476	0.0898476	0.21863	-0.117641	-0.277051	0.440473	-0.130284	0.130284
NME4	O00746	Nucleoside diphosphate kinase, mitochondrial				0.536579	0.130138			1.4972	-0.274094			0.848786	0.132561	-0.0417838	-0.297436	0.112569	0.11287	-0.0777664	-0.112413	0.0777664	0.307325	0.184222	-0.263625	0.0592299	-0.0592299	-0.0058012	-0.435805	0.199159	0.0058012	-0.147371	-0.331247	0.147371	0.219938	Purine metabolism;Pyrimidine metabolism
MAN2B1	O00754	Lysosomal alpha-mannosidase				2.63057	0.240598			1.36198	-0.276571			1.44663	-0.0534048	0.0267277	-0.212913	-0.0267277	0.273758	0.043828	-0.253701	-0.043828	0.29177	0.00962734	-0.172124	-0.00962734	0.255746	0.0564194	-0.541723	-0.0564194	0.151062	-0.00306511	-0.0319271	0.00306511	0.370625	Lysosome;Other glycan degradation
UBE2C	O00762	Ubiquitin-conjugating enzyme E2 C				0.0582216	-0.0552602			0.518962	0.366004			0.176437	-0.147161	0.100297	0.287836	-0.202573	-0.193353	-0.949446	0.339201	-0.206245	0.206245	0.161432	0.485737	-0.348043	-0.161432	0.0391617	0.236471	-0.0391617	-0.225273	0.545143	0.1989	-0.1989	-0.244289	Ubiquitin mediated proteolysis
ACACB	O00763	Acetyl-CoA carboxylase 2				1.03332	0.506467			1.24632	0.553632			0.37745	0.191925	-0.320982	0.252114	-0.106543	0.297171	-0.73018	0.135317	-0.135317	0.337996	0.0334997	-0.0334997	-0.0777693	0.264264	-0.669746	0.368912	-0.330078	0.330078	0.0277815	0.405152	-0.0277815	-0.245114	Fatty acid biosynthesis;Insulin signaling pathway;Propanoate metabolism;Pyruvate metabolism
PDXK	O00764	Pyridoxal kinase				1.93653	-0.222528			1.4539	-0.214606			1.98369	-0.298182	0.228137	0.0265546	-0.0823512	-0.0265546	0.20767	0.0452251	-0.239492	-0.0452251	0.308758	-0.166603	0.00162315	-0.00162315	0.248603	0.0418787	-0.125676	-0.0418787	0.0251255	0.0112305	-0.0390263	-0.0112305	Vitamin B6 metabolism
ARID1A	O14497	AT-rich interactive domain-containing protein 1A				0.798536	0.316166			0.1703	-0.0484476			1.23213	0.255916	-0.149409	-0.111077	0.135637	0.186839	0.194197	-0.0944138	0.0944138	-0.149492	-0.125969	-0.114173	0.114173	0.652004	-0.172848	-0.10798	0.1571	0.10798	-0.283854	-0.265698	0.269501	0.265698
SOCS2	O14508	Suppressor of cytokine signaling 2				1.37908	-0.351712			1.15102	-0.365629			1.38597	-0.353366	0.289616	-0.00865459	-0.042264	-0.0490885	0.0116615	0.130238	-0.0116615	-0.0188923	0.610476	0.0728664	-0.0728664	-0.197479	0.284271	-0.374075	0.0792847	-0.0792847	0.29496	-0.0901756	-0.206852	0.0901756	Insulin signaling pathway;Jak-STAT signaling pathway;Type II diabetes mellitus
FCHO1	O14526	F-BAR domain only protein 1				0.164225	0.017808			0.0886682	0.0140162			0.93438	-0.125026	-0.00745249	0.00745249	-0.150546	0.0383735	-0.0512171	0.148993	-0.12436	0.0512171	0.0111656	-0.0111656	-0.176731	0.0255299	0.101075	-0.0728807	-0.216849	0.0728807	-0.0260706	0.0260706	0.0527887	-0.0434427
TXNDC9	O14530	Thioredoxin domain-containing protein 9				0.301526	-0.541388			0.67871	0.812796			0.188812	0.361337	0.194071	0.640335	-0.0974107	-0.633337	0.189304	1.71997	-0.189304	-0.501678	0.198838	-0.198838	2.16326	-0.764997	-1.11789	1.27515	-0.972469	0.972469	0.28037	0.00551701	-0.00551701	-2.32072
TRAFD1	O14545	TRAF-type zinc finger domain-containing protein 1			+	2.06557	-0.549292			1.40362	-0.387402			1.85202	-0.530126	0.44188	0.0617681	-0.113056	-0.142601	0.515052	0.0153532	-0.117929	-0.0153532	0.755129	0.108183	-0.108183	-0.146004	0.0905962	-0.0828581	0.0828581	-0.167127	0.368708	0.139198	-0.247766	-0.139198
UBFD1	O14562	Ubiquitin domain-containing protein UBFD1				0.0647789	-0.0706849			0.15608	-0.168098			0.551108	-0.474927	0.233255	0.105767	-0.0739102	0.0739102	-0.437027	0.45392	-0.0529537	0.0529537	0.794882	-0.116837	-0.0668888	0.0668888	0.985358	-0.323007	-0.0809317	0.0809317	-0.328371	0.328371	-0.684093	0.531328
CIT	O14578	Citron Rho-interacting kinase				0.156029	0.151474			0.376921	-0.323977			0.0280774	-0.0298433	0.196083	-0.421376	-0.0249557	0.155998	0.345662	-0.445457	-0.251718	0.251718	0.583125	-0.397296	0.129008	-0.129008	0.046504	-0.509809	-0.046504	0.0602789	-1.02854	0.00340748	-0.00340748	0.369658
COPE	O14579	Coatomer subunit epsilon				0.382629	-0.0629234			0.787906	-0.10993			0.990328	-0.199364	0.073576	0.00180292	-0.0497189	0.0287852	0.256879	0.0328302	-0.0488672	-0.0328302	0.0364904	0.0345392	-0.0505705	-0.0345392	0.110662	-0.101569	-0.349462	0.101569	-0.0277367	-0.0292244	0.0277367	0.0904007
EIF1AY;EIF1AX	O14602;P47813	Eukaryotic translation initiation factor 1A, Y-chromosomal;Eukaryotic translation initiation factor 1A, X-chromosomal			+	2.51464	0.383667		+	2.83297	0.453767			0.202394	-0.0510025	-0.180762	0.285751	-0.224059	0.178773	-0.244029	0.395123	-0.149316	0.149316	-0.117495	0.272701	-0.0632191	0.0632191	-0.307129	0.298801	-0.298801	0.355356	-0.0898943	0.0898943	-0.451221	0.20823	RNA transport
AP3D1	O14617	AP-3 complex subunit delta-1				1.12326	-0.150572			0.158478	0.0405369			0.474842	-0.0793476	0.03332	0.128139	-0.0149956	-0.118279	-0.0203524	0.0203524	-0.0545225	0.0413179	0.0869923	0.235926	-0.161209	-0.0869923	-0.0245314	0.238595	0.0245314	-0.177592	0.187349	-0.103268	0.103268	-0.149565	Lysosome
CCS	O14618	Copper chaperone for superoxide dismutase				0.424626	0.273708			0.435867	0.237981			0.0934658	-0.0802698	-0.16734	0.0364523	-0.114642	0.0106621	0.360067	0.191055	-0.854649	-0.191055	-0.744692	0.0628891	-0.0628891	0.545258	-0.359577	-0.0313396	0.0435486	0.0313396	0.0248966	0.0100155	-0.166395	-0.0100155	Amyotrophic lateral sclerosis (ALS)
CHD1	O14646	Chromodomain-helicase-DNA-binding protein 1			+	1.57593	-1.09658		+	1.7742	-1.31605			1.49418	-1.16049	0.907417	-0.392549	-0.110204	-0.14373	1.90713	-0.50831	0.0597825	-0.0597825	0.318209	0.227678	-0.280191	-0.227678	1.19946	-0.666604	0.33546	-0.33546	0.615373	-0.276788	-0.71684	0.276788
APAF1	O14727	Apoptotic protease-activating factor 1			+	1.79521	0.517823		+	1.91866	0.644489			0.435276	0.204528	-0.476485	0.220856	-0.14344	0.0493536	-0.677018	0.460189	0.0142126	-0.0142126	-0.364114	-0.00964832	0.045783	0.00964832	-0.588856	0.385996	-0.301092	0.301092	-0.0557165	0.0557165	-0.626496	0.0890589	Alzheimer's disease;Amyotrophic lateral sclerosis (ALS);Apoptosis;Huntington's disease;ko05152;p53 signaling pathway;Parkinson's disease;Small cell lung cancer
MAP2K7	O14733	Dual specificity mitogen-activated protein kinase kinase 7				0.397662	0.211645			0.264084	0.162679			0.118959	-0.0772913	0.0688095	-0.0430937	-0.226554	0.152093	0.154463	0.465233	-0.332886	-0.154463	-0.0168438	0.0168438	-0.120222	0.201155	-0.723016	-0.126669	0.126669	0.298517	0.187057	-0.103031	-0.381065	0.103031	ErbB signaling pathway;Fc epsilon RI signaling pathway;GnRH signaling pathway;MAPK signaling pathway;Neurotrophin signaling pathway;Osteoclast differentiation;Protein processing in endoplasmic reticulum;T cell receptor signaling pathway;Toll-like receptor signaling pathway
ACOT8	O14734	Acyl-coenzyme A thioesterase 8				1.12036	-0.475823			0.833009	-0.374388			1.20309	-0.497118	0.276588	0.0121255	-0.0716305	-0.0275936	0.432726	0.0445042	-0.0445042	-0.266851	0.120451	-0.140198	-0.00599861	0.00599861	0.987145	-0.0202532	-0.237702	0.0202532	0.0611858	0.219902	-0.0987568	-0.0611858	Peroxisome
PDCD5	O14737	Programmed cell death protein 5				0.762208	0.569643			0.0169572	-0.0249238			1.32252	1.06121	-0.503612	-0.291841	0.543652	-0.0287619	0.213893	-1.531	-0.0225496	0.0225496	-0.118769	0.118769	1.28389	-0.223875	-0.888454	-0.663755	0.829704	0.663755	-1.10289	0.0800734	0.2576	-0.0800734
PRMT5	O14744	Protein arginine N-methyltransferase 5				1.12373	0.0953784			2.11118	0.231303			0.0913157	-0.0137582	-0.073349	0.126971	-0.0815449	0.00962257	-0.153266	0.154084	0.0018034	-0.0018034	-0.0210485	0.0966921	-0.184548	0.0210485	-0.125649	0.283776	-0.0806284	0.0806284	0.00916195	0.0998583	-0.0824614	-0.00916195	Cell cycle - yeast;RNA transport
SLC9A3R1	O14745	Na(+)/H(+) exchange regulatory cofactor NHE-RF1				1.27619	-0.0912914			1.06637	-0.0702219			0.927667	-0.049078	0.048945	-0.0115242	-0.0107312	-0.0512214	0.0322485	0.0332804	-0.0377703	-0.0322485	0.0768747	-0.109614	-0.0412207	0.0412207	0.00674057	-0.00674057	0.0478764	-0.0701942	0.0656414	-0.0163078	0.0163078	-0.122438
CHEK1	O14757	Serine/threonine-protein kinase Chk1				0.274296	-0.12458			0.0329457	0.0180526			0.577452	-0.228725	0.217823	0.12844	-0.128949	-0.0455546	-0.44069	0.193246	-0.0551825	0.0551825	0.327702	0.0636349	-0.0636349	-0.146292	0.150341	0.203775	-0.279163	-0.150341	0.285305	-0.0657883	-0.194263	0.0657883	Cell cycle;Cell cycle - yeast;Meiosis - yeast;p53 signaling pathway
TPP1	O14773	Tripeptidyl-peptidase 1				0.054885	0.0435488			0.254583	0.195597			1.24891	-0.470691	0.116902	0.146271	-0.467384	0.127671	0.157135	-0.0784221	-0.549128	0.0784221	0.0766687	-0.235878	-0.0766687	0.176921	0.38564	0.974204	-0.38564	-0.477145	-0.370964	0.370964	-0.622847	0.644477	Lysosome
TCERG1	O14776	Transcription elongation regulator 1			+	3.13849	0.421644			0.39371	0.0973234			2.32875	0.456379	-0.293318	-0.158601	0.186296	0.120611	-0.119946	-0.213015	0.162474	0.119946	-0.330681	-0.104187	0.210119	0.104187	-0.37863	0.029707	-0.029707	0.121277	-0.255956	-0.408423	0.397418	0.255956	Spliceosome
POLR3A	O14802	DNA-directed RNA polymerase III subunit RPC1				1.73071	0.296851			1.21224	0.259692			1.87444	0.338549	-0.250582	-0.023056	0.109035	0.0555592	-0.0314741	0.0283327	0.171554	-0.0283327	-0.457946	-0.0744448	0.0744448	0.0851049	-0.261178	0.208329	-0.0260134	0.0260134	-0.239986	-0.114033	0.143625	0.114033	Cytosolic DNA-sensing pathway;Purine metabolism;Pyrimidine metabolism;RNA polymerase
PSMA7	O14818	Proteasome subunit alpha type-7				0.610717	0.109083			0.480175	0.0907984			0.224457	0.0433636	-0.0494986	0.0219574	-0.0406308	0.0406308	-0.269975	0.101869	-0.0527925	0.0527925	0.0156984	-0.0143232	0.0143232	-0.062974	-0.114696	0.058238	-0.058238	0.119414	0.0703411	-0.0812206	-0.0284691	0.0284691	Proteasome
SCAMP3	O14828	Secretory carrier-associated membrane protein 3				0.605932	0.134229			0.452039	0.101035			0.662985	0.132356	-0.0216327	-0.000959873	0.0192204	-0.00226164	0.0199623	-0.0915222	0.0219212	-0.0199623	-0.0286655	-0.0165195	0.0165195	0.180449	-0.0145998	0.0145998	0.108459	-0.036973	-0.374661	0.0996161	-0.015439	0.015439
OPLAH	O14841	5-oxoprolinase				1.17047	0.374942			0.654302	0.287051			0.733387	0.270087	-0.202251	-0.072556	-0.0340219	0.0961471	-0.184118	0.379963	-0.145275	0.145275	-0.733742	-0.177622	0.20269	0.177622	-0.220384	0.0291681	-0.0291681	0.047019	0.0472679	-0.17428	-0.0388756	0.0388756	Glutathione metabolism
TAX1BP3	O14907	Tax1-binding protein 3				0.0298116	0.00901747			0.0481948	0.0395794			0.134883	-0.118374	-0.063931	0.23124	-0.00220442	-0.0168171	-0.0329428	0.395904	-0.099328	0.0329428	-0.144394	-0.748819	0.511568	0.144394	0.251571	0.066577	-1.00134	-0.066577	-0.0949192	0.423971	0.0949192	-0.0953751
IKBKB	O14920	Inhibitor of nuclear factor kappa-B kinase subunit beta				0.397908	-0.0617886			0.863736	-0.0432143			1.19705	0.0613437	0.0164375	-0.028409	0.0760098	-0.0941687	-0.0500498	-0.0363169	0.0363169	0.133885	0.0123739	-0.0123739	0.0898676	-0.125735	0.0205011	-0.0205011	0.100284	-0.062602	0.06042	-0.06042	0.0621519	-0.149457	Acute myeloid leukemia;Adipocytokine signaling pathway;Apoptosis;B cell receptor signaling pathway;Chagas disease (American trypanosomiasis);Chemokine signaling pathway;Chronic myeloid leukemia;Cytosolic DNA-sensing pathway;Epithelial cell signaling in Helicobacter pylori infection;Hepatitis C;Insulin signaling pathway;MAPK signaling pathway;Neurotrophin signaling pathway;NOD-like receptor signal…
HAT1	O14929	Histone acetyltransferase type B catalytic subunit				0.0214022	0.00360346			0.369926	0.0531774			0.321883	0.0430369	0.0100598	0.0196443	0.0185103	-0.0179486	-0.19214	0.0869932	0.00150013	-0.00150013	0.0194931	-0.0194931	0.0363026	-0.0343971	0.000626564	0.0587816	-0.0231237	-0.000626564	0.0500717	-0.0355206	0.0355206	-0.0710106
UBE2L6	O14933	Ubiquitin/ISG15-conjugating enzyme E2 L6				0.0568335	0.0476737			0.368537	0.236943			0.193855	-0.132872	0.0960672	0.119946	-0.200008	-0.0156772	0.366117	0.142352	-0.142352	-0.342254	0.190154	0.0293736	-0.257663	-0.0293736	-0.839725	0.397031	-0.282829	0.282829	0.00198078	0.0975409	-0.130119	-0.00198078	Parkinson's disease;Ubiquitin mediated proteolysis
MYL12B;MYL12A	O14950;P19105	Myosin regulatory light chain 12B;Myosin regulatory light chain 12A				0.226494	0.0834551			0.735466	0.222928			0.0332201	0.0202394	-0.115334	0.0819497	-0.0242872	-0.0586915	0.0919876	0.17827	-0.0919876	-0.171558	-0.322656	0.0739698	0.11613	-0.0739698	-0.452778	0.0899296	0.0434132	-0.0434132	0.0972939	-0.0366096	-0.57275	0.0366096	Focal adhesion;Leukocyte transendothelial migration;Regulation of actin cytoskeleton;Tight junction
HGS	O14964	Hepatocyte growth factor-regulated tyrosine kinase substrate				0.120273	-0.0396714			0.600251	0.163445			0.0537228	-0.0264821	-0.0535235	0.0946212	-0.0324855	-0.0929837	-0.283982	0.138852	0.224004	-0.138852	0.0350389	0.281594	-0.0350389	-0.135577	0.254827	0.0503902	-0.401163	-0.0503902	-0.142086	0.0467396	-0.029932	0.029932	Endocytosis;Phagosome
AURKA	O14965	Aurora kinase A			+	2.26618	-0.897238			1.11126	-0.444282			1.52347	-0.625633	0.454919	0.0224018	-0.0224018	-0.356529	1.05038	0.245313	-0.386384	-0.245313	0.565574	0.024785	-0.024785	-0.56129	0.109072	0.0020504	-0.0020504	-0.381243	0.344264	0.0200186	-0.0200186	-0.331815	Oocyte meiosis
DSCR3	O14972	Down syndrome critical region protein 3				0.806578	0.519085		+	1.93589	0.914256			1.40188	0.711794	-0.640374	0.433606	0.122506	0.0620186	-0.157606	-0.19239	0.157606	0.211443	-0.943685	0.446817	0.0874057	-0.0874057	-0.860353	0.600163	-0.374686	0.374686	-0.420396	0.420396	0.594811	-0.804423
PPP1R12A	O14974	Protein phosphatase 1 regulatory subunit 12A				1.80517	-0.299729			2.26691	-0.290583			0.60355	-0.100449	0.189541	-0.123098	0.122632	-0.142275	0.0268269	-0.0268269	-0.0561314	0.0639381	0.334208	-0.125716	0.124784	-0.124784	0.180329	-0.14919	0.14919	-0.238187	0.198752	-0.120481	0.120481	-0.159766	Focal adhesion;Long-term potentiation;Regulation of actin cytoskeleton;Vascular smooth muscle contraction
GAK	O14976	Cyclin-G-associated kinase				0.145199	0.02777			1.06182	-0.099977			0.785422	-0.0923514	0.0265203	-0.0828719	-0.0380192	0.0871949	-0.0236664	-0.157349	0.0236664	0.181036	0.082242	-0.114263	-0.082242	0.122909	-0.00620365	0.0348005	0.00620365	-0.13273	0.0592442	-0.0514812	-0.205418	0.0514812
HNRNPDL	O14979	Heterogeneous nuclear ribonucleoprotein D-like				1.28889	0.224308			0.100392	-0.0938144			1.22311	0.215611	-0.113838	-0.0705023	0.0552654	0.074996	-0.213297	-1.16995	0.231678	0.213297	-0.0143795	-0.140694	0.0143795	0.149437	-0.000555038	0.402069	-0.0133991	0.000555038	-0.305401	-0.000310898	0.0961514	0.000310898
BTAF1	O14981	TATA-binding protein-associated factor 172				0.0320236	-0.0297642			0.111381	-0.0484161			0.310818	0.106678	-0.0258179	-0.0182953	-0.0124512	0.015645	0.195302	0.0773401	-0.0773401	-0.895373	-0.336309	-0.427057	0.336309	0.552383	0.00802517	-0.101241	-0.00802517	0.0144129	-0.0596609	0.0646505	-0.0168772	0.0168772
ZNF646	O15015	Zinc finger protein 646				0.763794	0.415582			0.0268543	0.0290725			0.730748	0.414467	-0.116252	-0.0116496	0.0230548	0.0116496	0.0868902	-1.11187	-0.0868902	0.584634	-0.0766864	-0.0215278	0.0289311	0.0215278	-0.155818	-0.00177145	0.627077	0.00177145	-0.925959	0.179887	0.0171785	-0.0171785
SEC16A	O15027	Protein transport protein Sec16A				0.899542	-0.197302			1.16247	-0.139408			1.19642	-0.190012	0.145777	-0.0117936	-0.0274625	-0.0759134	0.198404	-0.0106392	-0.067873	0.0106392	0.0931492	-0.0931492	-0.24398	0.142614	0.219739	-0.012948	0.012948	-0.29378	-0.0250759	0.0453205	0.0250759	-0.162466
PLXNB2	O15031	Plexin-B2				1.08147	-0.650363			1.02542	-0.439545			0.529546	-0.166204	0.177279	-0.197432	0.0188084	-0.356608	0.510792	-0.455853	0.191547	-0.191547	0.359816	0.0609894	-0.0609894	-0.521669	-0.0323591	0.0754385	0.0323591	-1.18832	-0.00525761	-0.605766	0.00525761	0.133079	Axon guidance
U2SURP	O15042	U2 snRNP-associated SURP motif-containing protein				1.13244	-0.738152			0.889335	-0.570461			0.397903	-0.278447	0.254135	-0.0755849	0.17865	-0.221904	0.176396	-0.176396	0.268584	-0.754994	-0.075201	0.075201	0.277681	-0.355093	1.29047	-0.482333	0.0887156	-0.0887156	0.331873	0.0252266	-0.0252266	-0.0302639	Spliceosome
PFAS	O15067	Phosphoribosylformylglycinamidine synthase				0.861556	-0.105401			1.1581	-0.148419			0.195898	-0.0308948	0.0514359	-0.0420513	0.0240669	-0.0370827	0.0291853	-0.218493	-0.0291853	0.0676699	0.196875	-0.010416	-0.0266552	0.010416	-0.0043335	0.0043335	0.152885	-0.0845814	0.0736866	-0.0736866	0.074789	-0.119694	Purine metabolism
NACAD	O15069	NAC-alpha domain-containing protein 1				0.119073	0.0405297			1.23647	0.485209			0.455117	-0.256135	-0.123115	0.3886	-0.222942	-0.00689316	-0.214576	0.558892	0.0765543	-0.0765543	-0.26348	0.218308	-0.062768	0.062768	0.208874	0.831144	-0.383116	-0.208874	-0.0316544	0.0316544	-0.956045	0.0839424
ANKRD28	O15084	Serine/threonine-protein phosphatase 6 regulatory ankyrin repeat subunit A				0.515619	-0.341914			0.484706	-0.324409			1.02903	-0.572499	0.0881882	-0.0513792	-0.173059	0.0563173	1.12071	-0.26084	-0.557181	0.26084	0.0801353	0.114401	-0.0801353	-0.434568	0.00947762	0.372526	-0.249876	-0.00947762	0.096241	-0.217159	-0.096241	0.122112
CHUK	O15111	Inhibitor of nuclear factor kappa-B kinase subunit alpha				0.365564	0.225389			0.512407	0.30598			0.336138	-0.235382	-0.151642	0.0912113	-0.287932	0.0430193	-0.706777	0.467854	-0.311046	0.311046	-0.382416	0.125584	-0.0983715	0.0983715	0.44875	0.056839	-0.828602	-0.056839	0.0791321	0.0123329	-0.264818	-0.0123329	Acute myeloid leukemia;Adipocytokine signaling pathway;Apoptosis;B cell receptor signaling pathway;Chagas disease (American trypanosomiasis);Chemokine signaling pathway;Chronic myeloid leukemia;Cytosolic DNA-sensing pathway;Epithelial cell signaling in Helicobacter pylori infection;Hepatitis C;MAPK signaling pathway;Measles;NOD-like receptor signaling pathway;Osteoclast differentiation;Pancreatic…
LSM1	O15116	U6 snRNA-associated Sm-like protein LSm1				0.934673	0.160649			1.48298	0.224555			0.811344	0.134385	-0.132228	0.0651269	0.00339699	0.0336771	-0.242631	0.0150309	-0.0150309	0.126847	-0.0218248	0.112187	0.0218248	-0.0894651	-0.255339	0.215073	-0.122671	0.122671	-0.0180664	0.0180664	0.115557	-0.0553169	RNA degradation
SCAMP1	O15126	Secretory carrier-associated membrane protein 1				0.183402	-0.034749			0.555644	-0.129618			1.02961	-0.168308	0.116157	-0.0284534	-0.0624695	0.035615	0.0997334	-0.287134	-0.0372047	0.0372047	0.162063	0.0503683	-0.252103	-0.0503683	0.13258	-0.107275	-0.0340252	0.0340252	-0.13221	0.0877342	-0.0877342	0.102308
SCAMP2	O15127	Secretory carrier-associated membrane protein 2				0.042633	-0.0148139			0.329057	-0.0995588			0.00973513	-0.00363064	-0.044456	-0.0463462	0.0416284	0.0596642	0.216901	-0.134326	0.134326	-0.290563	-0.0720501	0.122066	-0.257608	0.0720501	-0.0472784	-0.371671	0.215768	0.0472784	-0.0416336	0.0416336	-0.0510693	0.167917
ARPC1B	O15143	Actin-related protein 2/3 complex subunit 1B				0.208564	0.108545			0.677511	0.183072			1.26472	0.300764	-0.151241	-0.00948906	0.0898519	-0.0163274	0.000198364	-0.000198364	0.0262222	-0.57695	-0.546197	-0.14865	0.14865	0.195304	-0.0552216	-0.0187798	0.0709114	0.0187798	-0.24726	0.0514345	0.108792	-0.0514345	Bacterial invasion of epithelial cells;Fc gamma R-mediated phagocytosis;Pathogenic Escherichia coli infection;Regulation of actin cytoskeleton;Shigellosis
ARPC2	O15144	Actin-related protein 2/3 complex subunit 2			+	2.59565	0.435246		+	2.75232	0.378763			0.353703	0.0837059	-0.195168	0.131776	-0.125638	0.220884	-0.434159	0.100743	-0.0240965	0.0240965	-0.184634	0.0584917	-0.0584917	0.273238	-0.205702	0.205702	-0.377108	0.287813	-0.162809	0.162809	-0.192785	0.16853	Bacterial invasion of epithelial cells;Fc gamma R-mediated phagocytosis;Pathogenic Escherichia coli infection;Regulation of actin cytoskeleton;Shigellosis
ARPC3	O15145	Actin-related protein 2/3 complex subunit 3				0.301544	0.0675755			0.751231	0.164235			0.539845	0.12077	-0.0779481	0.0410953	0.0279717	-0.0137219	-0.149451	0.249639	0.0991564	-0.0991564	-0.304207	0.0483017	-0.0432129	0.0432129	-0.00644493	-0.0285778	0.146124	0.00644493	0.106414	0.0338888	-0.0726767	-0.0338888	Bacterial invasion of epithelial cells;Fc gamma R-mediated phagocytosis;Pathogenic Escherichia coli infection;Regulation of actin cytoskeleton;Shigellosis
POLR1C	O15160	DNA-directed RNA polymerases I and III subunit RPAC1				1.79743	-0.136644			2.61887	-0.201596			0.661864	-0.0750132	0.14227	-0.0774312	0.0250983	-0.0151629	0.133664	-0.0959921	-0.0361528	0.0361528	0.172672	-0.0394897	0.0394897	-0.075573	0.019619	-0.0588703	0.162735	-0.019619	0.150876	-0.135201	0.0107069	-0.0107069	Cytosolic DNA-sensing pathway;Purine metabolism;Pyrimidine metabolism;RNA polymerase
PFDN6	O15212	Prefoldin subunit 6				0.194069	-0.0842981			1.65393	0.175049			0.133792	0.0928946	-0.0757284	0.0455565	0.0811844	-0.0958285	-0.0572395	0.0572395	0.0617714	-0.637331	-0.153233	0.242006	-0.694115	0.153233	-0.0942173	0.028513	0.100597	-0.028513	-0.0338736	0.0338736	0.564761	-0.163144
ZNF185	O15231	Zinc finger protein 185				0.220905	0.260983			0.0805009	-0.112824			0.850826	0.610186	-0.0493031	0.0493031	0.386998	-0.177479	-0.134427	0.134427	0.533902	-0.709926	-0.973769	-1.65698	0.973769	1.1653	0.128854	0.163556	-0.250543	-0.128854	0.035821	-0.035821	0.240094	-0.226104
RER1	O15258	Protein RER1				0.591831	0.377799			0.247727	0.194373			0.156615	-0.123086	-0.0701265	0.0965319	-0.274098	0.259719	-0.944699	0.143877	-0.143877	0.308615	0.492875	-0.279721	-0.299875	0.279721	-0.0491867	0.0491867	-0.392347	0.239717	-0.0910664	0.272074	-0.248322	0.0910664
OGT	O15294	UDP-N-acetylglucosamine--peptide N-acetylglucosaminyltransferase 110 kDa subunit				0.66008	-0.24931			0.0799936	0.0237546			1.30526	-0.303945	0.11424	0.135499	-0.135499	-0.148808	0.15949	0.114446	-0.114446	-0.458787	0.0689898	0.216258	-0.0689898	-0.125411	-0.11261	0.11261	-0.370943	0.264013	0.388979	0.156553	-0.156553	-0.172205	Other types of O-glycan biosynthesis
PMM2	O15305	Phosphomannomutase 2			+	1.92641	-0.379328			1.78814	-0.31416			1.55032	-0.381315	0.263277	-0.0299144	-0.0412993	-0.0746713	0.365903	0.0285101	-0.128453	-0.0285101	0.517325	-0.0627928	0.0627928	-0.219417	0.16065	-0.0458546	0.0458546	-0.120832	0.118649	-0.0139742	-0.342925	0.0139742	Amino sugar and nucleotide sugar metabolism;Fructose and mannose metabolism
HMGB3	O15347	High mobility group protein B3				2.03185	0.200259			2.07635	0.150614			0.238115	0.0263805	-0.0957441	0.0514607	-0.0613766	0.10399	-0.0803375	0.0803375	-0.105673	0.163246	-0.163926	0.00567341	-0.00567341	0.044734	-0.111151	0.115862	-0.0170803	0.0170803	-0.022584	0.022584	-0.14405	0.197976
PPM1G	O15355	Protein phosphatase 1G				1.2379	-0.352927			0.67846	-0.231359			1.53779	-0.480697	0.29062	0.0215154	-0.118756	-0.0475159	0.0911903	0.293812	-0.10236	-0.0911903	0.630761	0.0391893	-0.0391893	-0.0966635	0.490049	-0.0211315	-0.135153	0.0211315	0.0291443	0.0038414	-0.404942	-0.0038414
INPPL1	O15357	Phosphatidylinositol 3,4,5-trisphosphate 5-phosphatase 2				0.0231002	0.0244889		+	1.33311	-1.07916			1.40357	-0.442265	0.339478	-0.74133	-0.0768518	0.0768518	-0.0259314	0.0259314	-0.145726	1.34465	0.285738	-1.42491	-0.103853	0.103853	0.393217	-0.0910797	-0.0498505	0.0498505	0.781989	-1.39158	-0.0346174	0.0346174	Inositol phosphate metabolism;Phosphatidylinositol signaling system
EIF3D	O15371	Eukaryotic translation initiation factor 3 subunit D				2.18192	-0.314102			1.9259	-0.270893			2.22927	-0.317328	0.252017	-0.00033474	-0.0288873	-0.0558357	0.221031	-0.0465584	-0.0473289	0.0465584	0.283002	0.0767946	-0.109515	-0.0767946	0.472693	-0.0111151	0.0111151	-0.0781565	0.136413	0.0104456	-0.0104456	-0.0348768	RNA transport
EIF3H	O15372	Eukaryotic translation initiation factor 3 subunit H			+	2.35916	-0.370297			1.82937	-0.363066			2.49634	-0.316802	0.329902	-0.00666761	-0.0279317	-0.100035	0.280202	-0.32651	-0.0627184	0.0627184	0.379602	0.00316048	-0.00316048	-0.059185	0.391028	-0.0164957	0.0164957	-0.140885	0.114287	0.0527029	-0.0527029	-0.178718	Measles;RNA transport
NVL	O15381	Nuclear valosin-containing protein-like				0.212393	-0.139894			0.212233	0.165414			0.160395	0.108726	-0.00687885	0.149087	0.113008	-0.128083	-0.624248	0.418851	0.0870008	-0.0870008	0.0927172	-0.131677	0.11954	-0.0927172	-0.106475	0.493947	0.106475	-0.163449	0.636795	-0.120676	0.120676	-0.217619	Ribosome biogenesis in eukaryotes
IPO8	O15397	Importin-8				0.0961975	0.0526123			1.13288	0.20559			0.895504	0.21882	-0.19377	0.0309439	0.0346479	-0.0309439	-0.327322	0.0313873	0.0577412	-0.0313873	-0.0602188	0.0602188	-0.148632	0.191814	-0.34786	0.0305004	0.242809	-0.0305004	0.0235939	-0.0115547	0.0115547	-0.631285
STX7	O15400	Syntaxin-7			+	2.14219	0.43549			0.338352	0.0718961			1.42023	0.206156	-0.165394	-0.0541401	0.0440822	0.245142	-0.312987	-0.0289602	0.0289602	0.485282	-0.00668144	-0.0202599	0.00668144	0.278585	-0.0592041	-0.234333	0.0592041	0.115938	-0.271585	-0.07932	0.07932	0.211698	Phagosome;SNARE interactions in vesicular transport
SLC16A3	O15427	Monocarboxylate transporter 4				0.310535	0.166923			0.696008	0.278346	+	+	2.44635	1.45681	-0.13205	0.00414515	1.23506	-0.126162	-0.156404	-0.155869	0.515885	0.155869	-0.107697	0.107697	1.42391	-0.292837	-0.0488033	0.0488033	1.04622	-0.38912	-0.840362	-0.040513	1.68796	0.040513
CD3EAP	O15446	DNA-directed RNA polymerase I subunit RPA34				0.887147	-0.57138			0.353981	-0.300196			0.00807007	-0.00807214	0.137595	-0.144033	0.188074	-0.126336	0.754548	-0.27771	-0.0121603	0.0121603	-0.0512457	0.784987	-0.370319	0.0512457	0.0103569	-0.0103569	0.388308	-1.1056	0.264832	-0.719213	0.940375	-0.264832
YKT6	O15498	Synaptobrevin homolog YKT6				1.2131	0.519064		+	1.58597	0.648726			0.811343	0.365413	-0.426532	0.220332	-0.102365	0.0654335	-0.94974	0.213281	-0.213281	0.221183	-0.198151	0.227383	0.0777283	-0.0777283	-0.654913	0.285076	-0.131737	0.131737	0.000869751	0.0672321	-0.0729942	-0.000869751	SNARE interactions in vesicular transport
NUPL2	O15504	Nucleoporin-like protein 2				0.217959	-0.119313			0.0504185	0.0310612			0.0147956	0.0100152	-0.0306206	0.00413585	0.0813591	-0.093318	-0.36364	-0.0422964	0.0422964	0.119724	0.183289	0.0505681	-0.305727	-0.0505681	0.486342	-0.120422	0.120422	-0.136068	-0.24453	0.297856	0.24453	-0.348879	RNA transport
ARPC5	O15511	Actin-related protein 2/3 complex subunit 5				1.52225	0.210961			1.26733	0.18619			0.927305	0.0962181	-0.156103	0.0256209	-0.0219703	0.0626073	-0.184058	0.0633745	-0.0633745	0.113082	-0.128148	-0.0191774	0.0191774	0.242703	-0.185336	0.239686	-0.00291538	0.00291538	0.0245323	-0.0121326	-0.0410252	0.0121326	Bacterial invasion of epithelial cells;Fc gamma R-mediated phagocytosis;Pathogenic Escherichia coli infection;Regulation of actin cytoskeleton;Shigellosis
POLR2D	O15514	DNA-directed RNA polymerase II subunit RPB4				0.939754	0.888648		+	1.44632	1.2665			0.96146	0.507128	-0.458197	0.709917	0.0695744	0.0788774	-0.638065	1.67816	0.263956	-0.263956	-1.08532	-0.0864239	0.0864239	1.60635	-0.0527248	0.222807	0.0527248	-0.120573	-0.278328	1.19703	-0.429033	0.278328	Huntington's disease;Purine metabolism;Pyrimidine metabolism;RNA polymerase
DDX3Y	O15523	ATP-dependent RNA helicase DDX3Y			+	1.51412	-0.698574			1.23135	-0.565676			1.51655	-0.70454	0.729531	0.0613046	-0.0946717	-0.144795	1.04132	-0.0805407	0.0805407	-0.194985	-0.0468063	-0.0181732	0.0181732	0.143858	0.834715	0.148808	-0.255777	-0.148808	0.624347	0.140782	-0.207517	-0.140782	RIG-I-like receptor signaling pathway
PDPK1	O15530	3-phosphoinositide-dependent protein kinase 1				0.151276	0.0667281			0.0542937	-0.0201755			0.235416	-0.081182	-0.0322909	-0.0488992	-0.0572839	0.0892072	-0.128115	0.232487	-0.271107	0.128115	0.0635328	-0.0502996	-0.162066	0.0502996	-0.150911	-0.0474987	0.0474987	0.407209	0.292715	-0.138168	0.138168	-0.241489	Aldosterone-regulated sodium reabsorption;Endometrial cancer;Focal adhesion;Insulin signaling pathway;mTOR signaling pathway;Non-small cell lung cancer;PPAR signaling pathway;Prostate cancer
DHX15	O43143	Pre-mRNA-splicing factor ATP-dependent RNA helicase DHX15				2.29117	0.306993			1.27879	0.174715			1.24464	0.170535	-0.126473	-0.00329447	0.00329447	0.134593	-0.374163	0.0140896	-0.0140896	0.129547	-0.118541	-0.0447302	0.0447302	0.180457	-0.0633898	0.0596781	-0.0596781	0.0878267	-0.134406	-0.0206785	0.0206785	0.13964	Spliceosome
RNMT	O43148	mRNA cap guanine-N7 methyltransferase				0.189563	-0.0686603			0.298296	-0.26589			0.113905	0.0781922	0.007267	0.0672903	0.0885744	-0.0672903	0.184805	0.216309	-0.316841	-0.184805	-0.170271	-1.28892	0.40728	0.170271	0.288271	0.0337257	-0.230131	-0.0337257	-0.177279	0.100855	0.577988	-0.100855	mRNA surveillance pathway
ZZEF1	O43149	Zinc finger ZZ-type and EF-hand domain-containing protein 1				0.567728	0.379116			0.269133	0.204788			0.304835	0.226371	0.00336742	-0.0503268	-0.0673738	0.107247	-1.17659	0.0902472	-0.066123	0.066123	0.11836	-0.11836	-0.151605	0.274909	0.0244408	-0.221941	0.140337	-0.0244408	-0.0177059	0.0177059	-0.0686245	0.148371
TTI1	O43156	TELO2-interacting protein 1 homolog				1.08907	0.147852			0.553583	0.0836101			0.949177	0.107942	-0.0707817	-0.0372515	0.0169339	0.0337515	-0.107895	-0.0211601	0.0211601	0.168779	-0.0336685	-0.0682983	0.0336685	0.0639019	-0.245772	0.109408	0.0127077	-0.0127077	0.0195026	-0.0533428	-0.00360107	0.00360107
RRP8	O43159	Ribosomal RNA-processing protein 8				0.532606	0.291211			0.416023	0.197896			0.280722	0.167717	-0.158532	0.0998449	-0.0220387	0.0494249	-0.0166726	0.23779	0.0166726	-0.149524	-0.46993	0.328187	-0.328187	0.719342	-0.300391	-0.0380998	0.546959	0.0380998	0.290818	-0.23247	-0.06075	0.06075
PJA2	O43164	E3 ubiquitin-protein ligase Praja-2				0.0974763	0.0767753			0.461219	0.421284			0.121125	-0.106566	0.0436521	0.450497	-0.102554	-0.0592551	-0.924639	0.813848	-0.0907393	0.0907393	0.114369	-0.571517	-0.114369	0.129075	-0.0270653	0.655718	0.0270653	-0.209249	0.295522	0.245276	-0.790034	-0.245276
PRPF4	O43172	U4/U6 small nuclear ribonucleoprotein Prp4				1.25581	0.323341			0.886837	0.216593			0.223372	0.0722923	-0.083919	0.0302362	-0.0326695	0.151198	-0.483536	0.0434704	-0.0434704	0.35062	-0.00376987	0.184119	-0.0218687	0.00376987	0.0147972	-0.0147972	-0.265066	0.188602	-0.164068	0.0170021	-0.0170021	0.113794	Spliceosome
PHGDH	O43175	D-3-phosphoglycerate dehydrogenase				1.8468	-0.19201			2.27131	-0.214657			0.168615	-0.0309691	0.131764	-0.106714	0.0842428	-0.101471	0.210354	-0.144112	-0.0447083	0.0447083	0.141208	-0.0809183	0.0809183	-0.109609	0.0136023	-0.0136023	0.0875673	-0.0933332	0.122321	-0.13251	0.239831	-0.122321	Glycine, serine and threonine metabolism;Methane metabolism
DYNC1LI2	O43237	Cytoplasmic dynein 1 light intermediate chain 2				0.229408	-0.174321			0.363558	-0.185632			1.43632	0.269047	-0.0280194	-0.268457	0.215003	-0.0233173	-0.0190706	-0.705749	0.13943	0.0190706	-0.0369682	-0.086256	0.0369682	0.216965	0.0657053	-0.450658	0.36398	-0.0657053	-0.2549	0.2549	0.290575	-1.11285	Phagosome;Vasopressin-regulated water reabsorption
PSMD3	O43242	26S proteasome non-ATPase regulatory subunit 3				1.23073	0.139122			1.21104	0.110123			0.00484309	-0.000679493	-0.0259223	0.0378261	-0.0456238	0.0445952	-0.183893	0.117783	-0.0278683	0.0278683	-0.0209141	0.0447216	-0.0508327	0.0209141	-0.0309305	0.0309305	-0.124999	0.0613222	-0.0056591	0.0056591	-0.0404148	0.204987	Proteasome
PAPSS1	O43252	Bifunctional 3'-phosphoadenosine 5'-phosphosulfate synthase 1				0.484044	-0.0984416			1.30496	-0.139457			0.246679	-0.0491266	0.0624919	-0.0948882	0.0164099	0.0199714	0.0974817	-0.164668	-0.0443296	0.0443296	0.143218	-0.0771494	0.0771494	-0.286372	-0.0604324	-0.112627	0.142664	0.0604324	0.0275021	0.0043869	-0.164221	-0.0043869	Purine metabolism;Selenocompound metabolism;Sulfur metabolism
ZW10	O43264	Centromere/kinetochore protein zw10 homolog				0.478669	0.151369			0.447399	0.125182			0.118619	0.0395718	-0.0833335	0.063561	-0.00196838	0.00196838	-0.34709	0.126741	-0.126741	0.314304	0.225657	-0.041234	-0.00381184	0.00381184	-0.0162792	0.042944	0.000865936	-0.000865936	-0.150388	0.084178	-0.000124931	0.000124931
B4GALT5	O43286	Beta-1,4-galactosyltransferase 5				0.641216	-0.536106			0.48337	0.889084			0.480943	-0.41805	0.0640154	0.537394	-0.122864	-0.451691	-0.513516	3.31915	-0.172974	0.172974	0.0552773	-0.0552773	0.0920205	-0.275862	1.16781	0.62752	-0.736168	-0.62752	0.0727534	0.447269	-0.0727534	-0.631691	Mucin type O-Glycan biosynthesis
SART1	O43290	U4/U6.U5 tri-snRNP-associated protein 1				0.328973	0.13529			0.0105318	0.00519514			0.0394102	-0.0301347	-0.153708	-0.0671988	0.114273	0.0881305	-0.299699	-0.0316095	0.125758	0.0316095	0.365096	-0.102788	0.102788	-0.167192	-0.144651	0.145638	-0.753866	0.144651	-0.162764	-0.232477	0.162764	0.290073	Spliceosome
AP5Z1	O43299	AP-5 complex subunit zeta-1				1.91842	-0.170061			0.209724	-0.0919542			0.102438	0.0197906	0.0659413	-0.117568	0.0699763	-0.0926499	-0.00648117	0.465771	0.00648117	-0.104597	0.196861	-0.27619	0.0592499	-0.0592499	0.0200634	-0.0200634	0.254992	-0.11343	0.111819	-0.215072	0.0807028	-0.0807028
CCP110	O43303	Centriolar coiled-coil protein of 110 kDa				0.050442	0.023073			0.04329	0.0216565			0.0490473	-0.01755	-0.0324547	0.0320842	-0.00839019	0.00876069	0.309175	0.0730658	-0.14424	-0.0730658	0.0256777	0.339761	-0.0256777	-0.216786	-0.0905871	-0.300129	0.107995	0.0905871	-0.227091	-0.0088973	0.0088973	0.308731
PPIP5K2	O43314	Inositol hexakisphosphate and diphosphoinositol-pentakisphosphate kinase 2				0.403917	0.0778279			0.705289	0.138018			0.538243	0.0969901	-0.0171251	0.0827684	0.00295734	-0.003232	-0.0311193	0.100776	0.00368023	-0.00368023	-0.00313091	0.07693	0.00313091	-0.0622663	-0.344235	0.0886068	0.00278378	-0.00278378	6.00815e-05	-0.0926657	-6.00815e-05	0.00161648
MAP3K7	O43318	Mitogen-activated protein kinase kinase kinase 7				1.00799	0.263992			0.794897	0.360502			0.257347	0.178915	-0.186446	0.181702	-0.0215588	0.0928974	-0.270072	0.40326	-0.0829744	0.0829744	0.079154	-0.0398569	0.0398569	-0.120252	-0.10282	-0.229182	0.710586	0.10282	-0.348344	0.665704	-0.593892	0.348344	Adherens junction;Leishmaniasis;MAPK signaling pathway;Measles;NOD-like receptor signaling pathway;Osteoclast differentiation;RIG-I-like receptor signaling pathway;T cell receptor signaling pathway;Toll-like receptor signaling pathway;Toxoplasmosis;Wnt signaling pathway
EEF1E1	O43324	Eukaryotic translation elongation factor 1 epsilon-1				0.350972	0.0435143			0.429253	0.0716844			2.25035	0.210415	-0.0732741	0.0106292	0.11469	-0.0367985	0.0059433	-0.157137	0.117142	-0.0059433	-0.134026	0.0676537	0.105209	-0.0676537	-0.188269	0.0937424	0.112238	-0.0937424	-0.0125227	-0.0463953	0.178197	0.0125227
RIPK2	O43353	Receptor-interacting serine/threonine-protein kinase 2				0.135118	0.0805764			1.1154	-0.190539			0.0698322	0.018353	0.0975986	-0.138947	0.0449057	-0.0449057	0.147073	-0.127021	0.0628099	-0.0628099	0.0565376	-0.284786	-0.0565376	0.803698	-0.0713968	0.0713968	0.311011	-0.120708	0.138659	-0.150872	0.0270014	-0.0270014	ko05152;Neurotrophin signaling pathway;NOD-like receptor signaling pathway;Shigellosis
WDR62	O43379	WD repeat-containing protein 62				1.04827	0.326356			1.13432	0.386231			0.0414596	-0.0203915	-0.0807118	0.184262	-0.242279	0.122706	-0.653023	0.206192	-0.206192	0.245249	-0.0359468	0.407973	-0.0233278	0.0233278	-0.125477	0.162333	-0.278366	0.125477	0.0230103	-0.0230103	-0.365116	0.119936
HNRNPR	O43390	Heterogeneous nuclear ribonucleoprotein R				0.281387	-0.0980229			1.15789	-0.33619			0.550162	-0.137209	0.112583	-0.179226	0.0163836	0.0128503	0.43911	0.0274487	-0.0665245	-0.0274487	0.00390148	-0.0235109	-0.00390148	0.0531492	0.221265	-0.386147	0.112529	-0.112529	-0.0366688	-0.334942	0.0366688	0.322344
PRPF3	O43395	U4/U6 small nuclear ribonucleoprotein Prp3			+	1.60635	-0.771031			1.23594	-1.10079			1.45181	-0.551869	0.44784	-0.162659	0.0420232	-0.177697	0.416389	-0.0114555	0.0114555	-0.789999	0.310747	-0.231543	-0.404051	0.231543	0.963847	-0.0937757	0.0725908	-0.0725908	0.479291	-1.89611	0.282804	-0.282804	Spliceosome
TXNL1	O43396	Thioredoxin-like protein 1				1.11771	-0.182953			0.700331	-0.130085			0.837599	-0.170222	0.166403	0.0230503	0.0199718	-0.0399303	-0.0495567	0.067049	0.0410347	-0.0410347	0.287985	-0.0622578	0.038826	-0.038826	0.0470295	-0.00111771	0.00111771	-0.0334988	0.285776	0.0472183	-0.190632	-0.0472183
TPD52L2	O43399	Tumor protein D54				1.02865	-0.165779			0.435181	-0.0633898			0.0363612	-0.00673771	-0.00399303	-0.012269	0.0431075	-0.0908399	0.236506	-0.0566263	0.0566263	-0.0976915	-0.0121861	0.0121861	0.0985813	-0.0839882	-0.0033989	-0.0367241	0.0295887	0.0033989	-0.00458717	0.0439396	0.00458717	-0.268501
FIBP	O43427	Acidic fibroblast growth factor intracellular-binding protein				0.0570252	0.0145521			0.481506	0.192364			0.568658	0.174685	0.00213432	0.0130243	0.0638189	-0.0482683	0.0311527	0.609209	-0.0902023	-0.0311527	-0.0268841	0.0513592	0.0268841	-0.0653839	-0.305326	-0.0253105	0.443678	0.0253105	0.0834293	-0.0834293	0.100754	-0.0881939
EIF4G3	O43432	Eukaryotic translation initiation factor 4 gamma 3				0.629348	-0.14607			0.762975	0.154484			0.624208	-0.125056	0.0795937	0.171946	-0.0838895	-0.133018	0.00517845	0.113691	-0.00517845	-0.112028	0.172074	0.0969763	-0.0969763	-0.259553	0.154009	0.306562	-0.197773	-0.154009	-0.201769	0.2302	-0.0708027	0.0708027	RNA transport;Viral myocarditis
PPIH	O43447	Peptidyl-prolyl cis-trans isomerase H				0.298807	0.0966778			0.489927	0.154491			0.0122384	-0.00470352	-0.020484	0.106486	-0.0763831	0.0177016	-0.393769	0.218799	-0.0245466	0.0245466	0.114849	0.13448	-0.12822	-0.114849	0.124271	-0.124271	-0.165657	0.155691	-0.155817	0.0784931	-0.0108566	0.0108566	Spliceosome
AKR7A2	O43488	Aflatoxin B1 aldehyde reductase member 2				1.00002	-0.193023			1.15902	-0.224901			0.864279	-0.184047	0.157215	-0.0330443	-0.0394983	-0.0177045	0.284654	-0.138274	-0.0590582	0.0590582	0.392692	0.0199385	-0.0199385	-0.0805597	0.0297766	-0.0717211	0.138579	-0.0297766	0.00805855	0.0056324	-0.0805893	-0.0056324
RAD51C	O43502	DNA repair protein RAD51 homolog 3				0.307722	0.251159			0.229562	0.197438			0.16815	0.156617	0.0929666	0.015296	-0.0875077	-0.0222249	-1.24141	0.0985603	0.252579	-0.0985603	0.101434	0.0847025	-0.0847025	-0.1244	0.090313	-0.293447	-0.090313	0.219439	0.0956202	-0.0541105	-0.405141	0.0541105	Homologous recombination
WIPF1	O43516	WAS/WASL-interacting protein family member 1				0.696739	0.453279			0.778903	0.503171			0.996614	0.620502	-0.356671	0.0368719	0.1001	-0.0356755	-0.666882	0.0956249	0.01898	-0.01898	-1.31484	0.0272837	0.0761118	-0.0272837	0.0440674	-0.1408	0.278713	-0.0440674	-0.0464602	0.0464602	0.124087	-0.0806723
XRCC3	O43542	DNA repair protein XRCC3				1.38889	0.261473			1.85826	0.344307			0.564787	0.120727	-0.172931	0.166928	-0.0960183	0.107309	-0.151294	0.0731249	-0.0731249	0.134723	-0.0185871	0.0185871	-0.118912	0.079895	-0.194569	0.271679	-0.189346	0.189346	-0.388659	0.260731	0.111181	-0.111181	Homologous recombination
RGS14	O43566	Regulator of G-protein signaling 14				0.49324	0.0671782			1.15065	0.124398			0.315215	-0.0372124	-0.0329218	0.0852704	-0.0689259	0.0360632	-0.0479622	0.122459	-0.0519066	0.0479622	-0.0178814	0.0178814	-0.0859451	0.0241642	-0.158908	0.153588	-0.118499	0.118499	0.069169	0.0480814	-0.0480814	-0.0774946
RNF13	O43567	E3 ubiquitin-protein ligase RNF13			+	2.7056	0.289063			0.764482	-0.167144			1.9853	0.445379	-0.120623	-0.211002	0.282606	0.167801	-0.103338	-0.601337	0.103338	0.114132	-0.137907	-0.176184	0.137907	0.22147	-0.230406	-0.239704	0.58202	0.230406	-0.0592966	-0.1823	0.427304	0.0592966
AKAP10	O43572	A-kinase anchor protein 10, mitochondrial				0.00407253	-0.00136852			0.179514	-0.0652323			0.559768	0.165211	0.0234103	-0.170887	0.0857015	-0.0419197	-0.247694	0.259241	0.134979	-0.134979	-0.000595093	-0.203737	0.000595093	0.188004	0.0474157	-0.171229	0.463504	-0.0474157	0.175532	-0.170545	0.0364237	-0.0364237
DENR	O43583	Density-regulated protein				0.4988	0.521973			0.5989	0.686028			0.529407	0.547707	-0.199331	-0.0112619	0.0239544	0.102682	-1.85095	-0.182449	0.296513	0.182449	-0.226106	0.114934	-0.0895491	0.0895491	-0.172557	0.986863	-0.115815	0.115815	0.287387	-0.137458	0.137458	-0.262143
XPOT	O43592	Exportin-T				1.43277	0.442785		+	1.85305	0.542699			0.672695	0.225967	-0.379778	0.182894	-0.140759	0.0755329	-0.707315	0.18277	-0.0984993	0.0984993	-0.261091	0.204012	-0.0525665	0.0525665	-0.498466	0.183019	-0.183019	0.209113	0.0279551	0.162078	-0.200965	-0.0279551	RNA transport
DNPH1	O43598	2'-deoxynucleoside 5'-phosphate N-hydrolase 1				0.782708	-0.178917			1.21006	-0.263207			0.363342	-0.0932178	0.092442	-0.0992732	0.0686717	-0.0376735	0.449389	-0.208087	0.0808821	-0.0808821	-0.0374165	-0.0887985	0.0677567	0.0374165	0.173007	-0.109748	0.0695868	-0.0695868	0.0118771	-0.0493374	0.00576019	-0.00576019
TRAPPC3	O43617	Trafficking protein particle complex subunit 3				1.92178	-0.253667			1.59704	-0.2431			0.590262	-0.0849452	0.158508	-0.0648298	0.068377	-0.0932231	0.161341	-0.222124	0.0675449	-0.0675449	0.317826	-0.0692091	0.0692091	-0.158771	-0.00711346	0.00711346	0.109469	-0.118901	0.155675	-0.0604506	0.0417242	-0.0417242
CHMP2A	O43633	Charged multivesicular body protein 2a				1.30356	-0.568079			0.554566	-0.287939			0.244255	-0.154435	0.451203	0.0024066	0.136295	-0.181243	0.267058	0.128564	-0.128564	-0.195903	0.66073	-0.123751	0.123751	-0.151953	-0.277704	0.277704	0.523664	-0.472443	0.635347	-0.14884	0.14884	-0.166584	Endocytosis
NCK2	O43639	Cytoplasmic protein NCK2				1.05204	-0.593001			0.958411	-0.780835			0.923671	-0.474706	0.440013	-0.108764	-0.0421557	-0.0744743	-0.016036	-1.31938	0.0795927	0.016036	0.916323	0.193876	-0.193876	-0.581612	0.822175	-0.159677	0.159677	-0.164985	0.0578518	-0.0578518	-0.163904	0.138868	ErbB signaling pathway;Pathogenic Escherichia coli infection;T cell receptor signaling pathway
PLRG1	O43660	Pleiotropic regulator 1			+	1.32536	-0.910914		+	1.50332	-1.14213			0.876807	-0.666897	0.836745	-0.458443	-0.074986	-0.0395389	0.909588	-0.353678	-0.291672	0.291672	0.0265713	0.42422	-0.0265713	-0.202478	0.763902	-0.983519	0.866407	-0.763902	1.39229	-0.563208	-0.123401	0.123401	Spliceosome
RGS10	O43665	Regulator of G-protein signaling 10				0.166845	0.104895			0.0250456	0.0257254			0.146336	-0.0763698	-0.00117397	0.165432	-0.0661964	0.0423717	-0.490776	0.510477	-0.10186	0.10186	0.365711	-0.865852	-0.365711	0.507614	0.0171165	0.311399	-0.0305328	-0.0171165	-0.0194645	0.0194645	0.0652122	-0.300192
ZNF207	O43670	BUB3-interacting and GLEBS motif-containing protein ZNF207				0.565646	-0.305661			1.37591	-0.718751			0.450637	-0.371022	0.274403	-0.255003	-0.0321708	-0.0275841	0.725265	-0.111815	-0.87396	0.111815	0.155522	0.0100393	-0.0100393	-0.166984	0.393283	-1.04666	0.782586	-0.393283	0.0543022	-0.398191	-0.0543022	0.55418
ASNA1	O43681	ATPase ASNA1				0.861921	0.172357			0.911962	0.131261			0.28949	0.0573478	-0.067997	0.0391326	-0.0187063	0.0319161	-0.112544	0.0608625	-0.0608625	0.27675	-0.0234499	0.0804682	0.0234499	-0.0503473	-0.287185	-0.0328798	0.0328798	0.0812349	0.0239868	0.0174026	-0.165268	-0.0174026
BUB3	O43684	Mitotic checkpoint protein BUB3				0.00862491	-0.00221443			0.338484	-0.0672808			0.21651	-0.0483456	0.0440869	-0.0735059	-0.050766	0.0555263	-0.16568	0.0871067	-0.083889	0.083889	0.0705309	-0.0271635	-0.13622	0.0271635	0.15993	-0.126794	0.126794	-0.131457	0.017643	-0.119848	-0.017643	0.0939713	Cell cycle;Cell cycle - yeast
ACTN4	O43707	Alpha-actinin-4				0.727032	0.0766821			0.843653	0.105827			0.0153989	0.00243282	-0.0368075	0.0704618	-0.0519686	0.0379372	-0.0389385	0.106247	-0.0408764	0.0389385	-0.0346766	0.0346766	-0.0797548	0.0486574	-0.179024	0.131512	0.00561333	-0.00561333	0.0648289	-0.0369358	-0.0630608	0.0369358	Adherens junction;Amoebiasis;Arrhythmogenic right ventricular cardiomyopathy (ARVC);Focal adhesion;Leukocyte transendothelial migration;Regulation of actin cytoskeleton;Systemic lupus erythematosus;Tight junction
GSTZ1	O43708	Maleylacetoacetate isomerase				0.325322	0.296059			0.0593771	0.0459371			0.31164	0.195518	-0.118647	0.00675392	0.0787277	-0.0694818	-0.551442	0.0478487	-0.0478487	1.03315	-0.577023	-0.0153217	0.186285	0.0153217	0.33306	-0.358865	0.191211	-0.191211	0.314148	0.0288296	-0.0288296	-0.154285	Drug metabolism - cytochrome P450;Glutathione metabolism;Metabolism of xenobiotics by cytochrome P450;Styrene degradation;Tyrosine metabolism
BUD23	O43709	Probable 18S rRNA (guanine-N(7))-methyltransferase				0.16075	0.0467243			0.116971	-0.0356827			0.535996	0.528997	-0.0709178	-0.0670173	0.277918	-0.0106809	-0.148136	0.043438	0.294163	-0.043438	-0.11976	0.11976	0.261674	-0.151375	-0.0220761	-0.240955	1.78261	0.0220761	0.177473	-0.177473	-0.334961	0.247135	Histidine metabolism;Polycyclic aromatic hydrocarbon degradation;Tyrosine metabolism
HTATSF1	O43719	HIV Tat-specific factor 1				0.407221	-0.105897			1.39236	-0.312669			1.02383	-0.560054	0.176588	-0.136	-0.230049	0.110976	0.423075	-0.121428	-0.393585	0.121428	0.0422392	-0.247176	0.0733595	-0.0422392	0.310937	-0.150573	-1.0996	0.150573	-0.0223751	0.0223751	-0.0665131	0.100525
AP1G1	O43747	AP-1 complex subunit gamma-1			+	2.91235	0.3863			2.07283	0.386342			1.23102	0.203152	-0.281294	0.0985165	-0.0645781	0.131259	-0.397658	-0.0664892	0.0664892	0.122546	-0.139973	0.314604	-0.224945	0.139973	-0.365052	0.0896521	-0.0896521	0.142957	-0.197536	0.107381	-0.0395041	0.0395041	Lysosome
SYNGR1	O43759	Synaptogyrin-1				0.0390078	0.025111			1.36645	0.267067			0.553325	0.124336	-0.154455	0.102034	-0.0571632	0.0209255	-0.0706425	0.122665	0.0328903	-0.0328903	0.0621099	0.158465	-0.0621099	-0.725504	-0.238267	0.0522165	-0.0522165	0.130576	-0.406721	0.0814018	-0.0747414	0.0747414
SYNGR2	O43760	Synaptogyrin-2			+	1.30293	-2.25366			1.17896	-1.56357	+	+	2.22152	-2.51999	1.68909	0.0385056	-0.919102	-0.935467	0.761333	0.357184	-0.357184	-1.97476	1.13262	-1.13262	-1.66676	1.51077	2.24556	1.48102	-1.48102	-1.76621	2.54019	-0.280173	0.104722	-0.104722
SGTA	O43765	Small glutamine-rich tetratricopeptide repeat-containing protein alpha				0.398739	0.0822058			0.91503	0.152788			1.46515	-0.236133	-0.0258737	0.0883536	-0.256064	0.0518384	0.0509768	0.0739832	-0.175399	-0.0509768	-0.102724	0.102724	-0.160839	0.15292	-0.170934	0.280013	-0.33673	0.170934	0.117492	0.049243	-0.376752	-0.049243
ENSA	O43768	Alpha-endosulfine				0.127535	-0.125346		+	1.77161	-0.674957			0.584592	-0.239112	0.252011	-0.39369	0.0683475	-0.063478	0.848395	-0.496856	0.01472	-0.01472	-0.0367594	-0.387147	0.0367594	1.14903	0.307806	-0.400232	0.207796	-0.207796	0.196217	-0.0999355	0.0999355	-0.112236
NARS	O43776	Asparagine--tRNA ligase, cytoplasmic				0.948692	0.138832			1.62345	0.223351			0.398915	-0.0886235	-0.0923071	0.134544	-0.199476	0.0177431	0.0279341	0.158702	-0.232598	-0.0279341	-0.167273	0.110386	0.016016	-0.016016	-0.22474	0.225556	-0.166354	0.166354	-0.0173416	0.0173416	-0.352978	0.0515022	Aminoacyl-tRNA biosynthesis
SSNA1	O43805	Sjoegren syndrome nuclear autoantigen 1			+	2.06529	-0.687355		+	2.41445	-0.749418			0.972032	-0.263299	0.524013	-0.254975	0.236652	-0.265672	0.555646	-0.248429	0.248429	-0.30647	0.49238	-0.26152	-0.0915699	0.0915699	0.103336	-0.103336	0.274752	-0.59996	0.558321	-0.674704	0.224874	-0.224874
NUDT21	O43809	Cleavage and polyadenylation specificity factor subunit 5				2.65069	0.263483		+	3.40094	0.4026			2.47181	0.242401	-0.226823	0.159023	-0.00351	0.00351	-0.192965	0.182234	0.0592861	-0.0592861	-0.200014	0.135813	0.0199947	-0.0199947	-0.365156	0.236084	-0.0944309	0.0944309	-0.253633	0.0445032	-0.0270147	0.0270147	mRNA surveillance pathway
LANCL1	O43813	LanC-like protein 1				0.590679	0.115374			0.563346	0.107304			0.236216	-0.0544777	-0.00327492	0.0203829	-0.146502	0.0189152	-0.320561	0.111773	-0.111773	0.147914	0.04531	-0.00512409	-0.02143	0.00512409	-0.0327063	0.0347166	-0.185277	0.0327063	0.0261564	0.00604916	-0.181231	-0.00604916
STRN	O43815	Striatin				0.930014	-0.206229			0.888051	-0.236534			0.598442	-0.160583	0.0688076	-0.0524521	0.0093317	-0.0409594	0.472338	-0.121626	0.121626	-0.137741	0.0472889	0.0167217	-0.175016	-0.0167217	0.0903263	-0.293627	0.065197	-0.065197	-0.00234795	0.0599995	-0.0465336	0.00234795
RRP9	O43818	U3 small nucleolar RNA-interacting protein 2				0.301849	0.114874			0.607659	0.219684			0.688331	0.169256	-0.123934	0.102102	0.0292368	-0.0307426	-0.103471	0.427615	0.103471	-0.106483	0.130979	-0.239081	-0.0449972	0.0449972	-0.369106	0.0598068	-0.0598068	0.305973	-0.144398	0.144398	0.192362	-0.270987
AKAP8	O43823	A-kinase anchor protein 8				0.588357	0.280767			0.708848	0.349316			0.538745	0.299109	-0.196881	0.0869007	0.0962639	-0.0368891	-0.371906	0.331625	-0.0375156	0.0375156	-0.0218563	0.0218563	0.26967	-0.111294	-0.827724	-0.211554	0.230043	0.211554	0.118097	0.151945	-0.36915	-0.118097
NRDC	O43847	Nardilysin				1.83766	0.242666			1.53205	0.298662			0.179265	-0.0616279	-0.150498	0.133696	-0.123188	0.0948548	-0.063592	0.21972	-0.149135	0.063592	-0.295418	0.335278	-0.0972404	0.0972404	0.00221729	-0.00221729	-0.54666	0.0924692	-0.237404	0.0476723	-0.0476723	0.123167
AHCYL1	O43865	S-adenosylhomocysteine hydrolase-like protein 1				0.221035	-0.0807981			0.209464	-0.0535188			0.550464	-0.119745	0.127261	0.00126314	-0.0562258	-0.023397	-0.202264	-0.0101023	0.0101023	0.135518	0.201393	0.099823	-0.099823	-0.182312	0.211037	0.0126286	-0.0126286	-0.224674	0.0531292	-0.0531292	-0.113335	0.211571	Cysteine and methionine metabolism
ORC5	O43913	Origin recognition complex subunit 5				0.986201	0.482624			0.350905	0.229112			0.0786154	-0.11208	-0.238577	-0.137129	0.0521982	0.289034	0.25197	-0.29426	0.0975127	-0.0975127	-0.837825	-0.00688362	0.00688362	0.386932	-0.335421	0.421959	-1.75746	0.335421	-0.141733	-0.267375	0.141733	0.242647	Cell cycle;Cell cycle - yeast;Meiosis - yeast
PDE6D	O43924	Retinal rod rhodopsin-sensitive cGMP 3',5'-cyclic phosphodiesterase subunit delta				0.636134	-0.215782			0.315747	-0.143866			0.223117	-0.139507	0.0931163	0.0618415	-0.063148	-0.14378	0.343048	-0.513433	0.00282478	-0.00282478	0.180795	0.129121	-0.129121	-0.284736	0.00543785	-0.00543785	0.52059	-0.359377	-0.156545	0.187022	-0.579587	0.156545	Purine metabolism
RAD21	O60216	Double-strand-break repair protein rad21 homolog			+	2.09403	0.74058			1.29359	0.446663		+	2.04269	0.697154	-0.445401	-0.0812063	0.113631	0.187288	-0.580132	-0.0773134	0.0773134	0.344502	-0.31067	-0.0314169	0.142163	0.0314169	-1.0471	-0.0850992	0.0850992	0.143233	-0.273922	-0.231342	0.272217	0.231342	Cell cycle;Cell cycle - yeast
TIMM8A	O60220	Mitochondrial import inner membrane translocase subunit Tim8 A				0.771559	0.147145			0.133241	0.0655916			1.21305	0.172939	-0.0776727	-0.104526	0.0994365	0.0436375	-0.114907	-0.24252	0.114907	0.245336	-0.226389	0.457598	0.0839658	-0.0839658	-0.0404382	0.0334687	0.19475	-0.0334687	0.0418005	-0.326115	-0.0418005	0.120744
DHX16	O60231	Pre-mRNA-splicing factor ATP-dependent RNA helicase DHX16				0.106211	0.023922			0.0369739	0.00949478			0.648991	-0.113016	0.0234137	0.0389471	-0.0914745	-0.00416708	0.0185137	-0.0185137	-0.168176	0.211968	0.0283136	0.167808	-0.212588	-0.0283136	0.164566	-0.12809	0.0231075	-0.0231075	-0.131761	0.0964079	-0.0147734	0.0147734	Spliceosome
SSSCA1	O60232	Sjoegren syndrome/scleroderma autoantigen 1		+	+	3.80651	-0.681672		+	2.8736	-0.544654		+	4.06015	-0.441461	0.460067	-0.00782442	0.00782442	-0.244027	0.375061	-0.343588	0.062809	-0.062809	0.53313	-0.000325203	0.000325203	-0.328563	0.536645	0.0124617	-0.0124617	-0.343986	0.387005	-0.0153236	0.0153236	-0.159491
GMFG	O60234	Glia maturation factor gamma				1.22872	-0.100553			0.361853	-0.0152593			0.345963	0.0222092	0.00401211	0.00546026	0.0194864	-0.0642657	0.0116863	0.000537872	-0.000537872	-0.198589	-0.0103827	0.0103827	0.101384	-0.0285101	0.0533409	-0.0353107	0.0353107	-0.100021	-0.00366211	0.0143356	0.00366211	-0.0241089
PRPSAP2	O60256	Phosphoribosyl pyrophosphate synthase-associated protein 2				0.265972	-0.0558662			0.0412249	-0.00995159			0.252545	-0.0505743	0.0739889	0.0158925	-0.0158925	-0.00812054	-0.179802	-0.0139999	0.0139999	0.0409889	0.142611	0.0106564	-0.0106564	-0.0108738	0.00536728	0.0876884	-0.0392323	-0.00536728	0.177104	0.0211287	-0.0211287	-0.102933
SMARCA5	O60264	SWI/SNF-related matrix-associated actin-dependent regulator of chromatin subfamily A member 5			+	1.48929	0.567546			0.47735	0.215398			1.23797	0.511236	-0.246553	-0.12975	0.0612736	0.199508	-0.036994	-0.297219	0.036994	0.347796	-0.332641	-0.0855532	0.0855532	0.22507	-0.924398	-0.173946	0.431709	0.173946	-0.160466	-0.0361891	0.0361891	0.0688715
SPAG9	O60271	C-Jun-amino-terminal kinase-interacting protein 4				0.161238	-0.0541959			0.299908	0.115729			0.278999	-0.0850763	0.0218878	0.0460887	-0.0908761	-0.0262814	-0.261837	0.470791	-0.101017	0.101017	0.306394	0.0807352	-0.0807352	-0.176906	0.0117188	-0.0117188	0.0806751	-0.0411205	0.0320568	0.0114422	-0.150896	-0.0114422
AQR	O60306	Intron-binding protein aquarius				0.135263	0.0704293			0.666796	0.251704			0.409934	0.19354	-0.232101	0.140868	0.147626	-0.0536666	-0.251328	0.441944	0.0741196	-0.0741196	-0.248523	0.248523	-0.416486	0.33661	-0.21568	0.0332136	0.396058	-0.0332136	0.216197	-0.216197	0.221133	-0.446893	Spliceosome
MAST3	O60307	Microtubule-associated serine/threonine-protein kinase 3				0.110598	-0.172793		+	1.92234	-0.892454			1.50542	-0.987032	0.787982	-0.166774	-0.238456	0.0779352	0.855183	-0.142806	-0.382817	0.142806	0.832388	-0.190742	0.190742	-0.412004	0.743577	-0.743577	-1.18233	2.04459	0.0484776	-0.0130649	-0.0940957	0.0130649
KDM1A	O60341	Lysine-specific histone demethylase 1A				1.22767	0.242616			0.208554	-0.0555701			0.755174	0.136203	-0.03653	-0.171538	0.0278325	0.14894	-0.00691414	0.0760345	-0.0144157	0.00691414	-0.0661459	-0.153193	0.0700808	0.0661459	0.0331879	-0.287691	-0.0331879	0.231733	-0.29258	-0.189882	0.189882	0.333218
TBC1D4	O60343	TBC1 domain family member 4				0.473423	0.238265			0.778724	0.3483			1.10522	0.677106	-0.105771	0.0531468	0.378417	-0.00225496	-0.0997915	0.0100012	0.807361	-0.0100012	-0.111751	0.111751	0.766353	-0.228507	-0.948121	0.052968	-0.0209227	0.0209227	-0.00549126	0.0533257	-0.00951958	0.00549126
GSDME	O60443	Gasdermin-E				0.0639412	-0.038384			0.885482	0.378266			0.103063	-0.0499322	-0.140596	0.162491	-0.127595	-0.111236	-0.209966	0.152926	-0.152926	0.153863	0.34403	0.741026	-0.34403	-0.413193	-0.391104	0.172055	-0.102263	0.102263	-0.0712261	0.11879	0.0712261	-0.324735
LY75	O60449	Lymphocyte antigen 75				0.074416	-0.112862			0.740034	-0.885928			1.01755	-0.953071	0.475615	-0.0801101	-0.183844	0.0546403	1.36279	-1.67804	-1.36279	1.67429	0.916235	-0.00363541	-0.262043	0.00363541	0.0349951	-0.156585	0.118217	-0.0349951	-0.113999	0.494573	-0.105645	0.105645
ACSL4	O60488	Long-chain-fatty-acid--CoA ligase 4				0.0556794	0.0177937			0.997519	0.311689			0.310288	-0.116775	-0.0305095	0.32747	-0.183765	-0.0505848	-0.261452	0.50202	0.103168	-0.103168	0.0978384	-0.0978384	-0.390372	0.119548	-0.158857	0.35811	-0.0019989	0.0019989	0.134837	0.29683	-0.365531	-0.134837	Adipocytokine signaling pathway;Fatty acid metabolism;Peroxisome;PPAR signaling pathway
SNX3	O60493	Sorting nexin-3				2.39569	-0.156507			1.89924	-0.139844			0.334558	-0.030468	0.0844846	-0.0574212	0.0752954	-0.0833335	0.15548	-0.105138	0.0829191	-0.0829191	0.0435867	-0.0435867	0.0877647	-0.0837479	0.025363	-0.0712557	0.0676718	-0.025363	0.125382	0.0104151	-0.0104151	-0.0841875
DOK2	O60496	Docking protein 2				1.42651	-0.187075			1.06797	-0.181796			0.595467	-0.11807	0.13049	-0.0181103	0.0300312	-0.0583625	0.296541	-0.0323849	0.0323849	-0.0692406	0.00240707	-0.00383568	0.0276775	-0.00240707	0.0504675	-0.197291	0.169286	-0.0504675	0.210512	0.0662575	-0.141701	-0.0662575
STX10	O60499	Syntaxin-10				0.203612	0.0865927			0.0905148	0.0378637			0.504332	-0.237089	0.00528336	0.0428152	-0.11199	0.114697	0.318926	-0.107294	0.0235558	-0.0235558	0.133776	0.132044	-0.696372	-0.132044	-0.123209	-0.0464134	0.0464134	0.323439	-0.255075	0.247537	-0.247537	0.25295	SNARE interactions in vesicular transport
MGEA5	O60502	Protein O-GlcNAcase				0.962317	0.285893			0.580242	0.189576			0.777475	0.231228	-0.173516	0.0164232	0.00801754	0.0571785	-0.539356	0.126886	-0.086668	0.086668	-0.288597	0.0605354	-0.0605354	0.276773	0.0669727	-0.220846	0.176128	-0.0669727	-0.0584354	-0.027689	0.0765705	0.027689
SYNCRIP	O60506	Heterogeneous nuclear ribonucleoprotein Q				1.25607	0.214041			1.07474	0.188753			1.12706	0.198991	-0.12682	0.00414228	0.00749969	0.0280237	-0.070055	-0.00706482	0.115484	0.00706482	-0.0174112	0.0961809	-0.0152826	0.0152826	-0.409778	-0.030282	0.030282	0.0407648	-0.183585	0.0153494	-0.0153494	0.112222
CDC40	O60508	Pre-mRNA-processing factor 17				1.446	0.358961			0.806343	0.227091			1.17097	0.214519	-0.196609	-0.0227509	0.043807	0.147133	-0.359803	-0.0172453	0.073844	0.0172453	-0.210964	-0.15003	0.15003	0.277021	-0.182254	0.379132	0.0137701	-0.0137701	0.0282564	-0.0282564	-0.104333	0.430581	Spliceosome
RANBP6	O60518	Ran-binding protein 6				0.963891	0.600085		+	1.45283	0.850559			0.618631	0.412385	-0.372972	0.353115	-0.097116	0.0622106	-1.33696	0.401324	-0.171178	0.171178	-0.125926	0.304906	0.0723562	-0.0723562	-0.620018	0.478395	-0.288431	0.288431	0.0230541	0.157764	-0.0230541	-0.0467567
NEMF	O60524	Nuclear export mediator factor NEMF				0.123734	-0.0113764			0.216546	-0.0648599			1.43826	-0.179355	0.0591078	-0.0179143	-0.0962148	0.0401168	0.0130787	-0.0130787	-0.289248	0.0628471	0.108832	-0.0227499	-0.134946	0.0227499	0.105137	-0.289927	-0.0574837	0.0574837	-0.0192308	0.274133	-0.0279264	0.0192308
GMDS	O60547	GDP-mannose 4,6 dehydratase				0.316894	-0.0799065			0.903059	-0.15846			1.55145	-0.250648	0.130951	-0.0959668	-0.16979	0.00618649	0.150053	0.215067	-0.291945	-0.150053	0.134582	-0.175683	0.110225	-0.110225	0.0693359	-0.0693359	-0.177238	0.299345	0.12732	-0.122598	-0.162341	0.122598	Amino sugar and nucleotide sugar metabolism;Fructose and mannose metabolism
EIF4E2	O60573	Eukaryotic translation initiation factor 4E type 2				0.494223	0.124388			0.707112	0.100796			0.524633	0.101008	-0.0748839	0.0111566	-0.00527334	0.0857034	-0.17987	-0.000966072	0.000966072	0.232596	-0.0108004	0.0108004	-0.0585604	0.225181	0.0867691	0.0115128	-0.0115128	-0.0537739	-0.138968	0.138968	0.230272	-0.149321	Insulin signaling pathway;mTOR signaling pathway;RNA transport
DIAPH1	O60610	Protein diaphanous homolog 1				0.753222	0.11542			1.44193	0.200261			0.111817	0.0234413	-0.0374765	0.11099	-0.060102	0.0168886	-0.309094	0.108016	-0.0237951	0.0237951	0.0105572	0.113964	-0.0419941	-0.0105572	-0.064971	0.076129	-0.0782099	0.064971	-0.00998211	0.129443	-0.135726	0.00998211	Focal adhesion;Regulation of actin cytoskeleton;Shigellosis
EXOC3	O60645	Exocyst complex component 3				0.750689	-0.171947			0.530452	-0.133748			0.178289	-0.0572462	0.025166	-0.025166	0.0653896	-0.179262	0.0769911	-0.449315	0.122611	-0.0769911	0.0446358	-0.0446358	0.0790138	-0.36862	-0.04599	0.04599	0.0517654	-0.281532	0.0056963	-0.0056963	-0.401042	0.120687	Tight junction
PLIN3	O60664	Perilipin-3				0.78496	0.0624676			0.776422	0.0445967			0.600834	0.0350323	-0.029253	0.0146308	-0.00545931	0.0366735	-0.103999	0.00322628	-0.00322628	0.0843248	0.00769234	-0.0381584	-0.00769234	0.0198898	-0.0324707	0.0324707	-0.0370617	0.0534573	-0.0260353	0.0260353	0.0332966	-0.0626144
SLC16A7	O60669	Monocarboxylate transporter 2				0.586233	0.755471			0.566093	0.769253			0.325195	0.461005	-0.218002	0.202398	-0.233617	0.226748	-0.380555	0.349347	-0.349347	0.443042	-0.0554485	0.0554485	-0.128508	0.0857697	-2.2957	0.730069	0.267629	-0.267629	0.338727	-0.450826	-0.338727	0.367726
RAD1	O60671	Cell cycle checkpoint protein RAD1				0.056729	0.0244293			0.123111	0.0436597			0.410731	0.143571	-0.0106592	0.0263	0.0297618	-0.0398703	-0.390073	0.0273638	-0.0273638	0.191552	0.194606	0.0490274	-0.0490274	-0.23088	-0.0758228	0.0252361	0.0868874	-0.0252361	0.0545044	-0.143774	0.347002	-0.0545044	Cell cycle - yeast;Meiosis - yeast
PRMT3	O60678	Protein arginine N-methyltransferase 3				0.101067	-0.029283			0.145531	0.0379162			0.130531	-0.0366902	0.0115795	-0.0101662	-0.0402646	-0.0465422	-0.251504	0.145862	-0.0910196	0.0910196	0.190735	-0.0104904	0.0104904	-0.102926	0.0114746	-0.0114746	0.0690899	-0.152678	0.0116844	-0.00984192	-0.172932	0.00984192
KPNA6	O60684	Importin subunit alpha-7				1.33963	0.448637			1.6464	0.546171			0.340197	0.142891	-0.328609	0.168159	-0.163756	0.0991788	-0.698466	0.380414	-0.0819502	0.0819502	-0.116407	0.204636	-0.195831	0.116407	-0.54081	0.131681	-0.131681	0.265026	0.0122585	0.124527	-0.362398	-0.0122585
UGDH	O60701	UDP-glucose 6-dehydrogenase				1.73193	0.327828			1.38183	0.207225			0.557611	0.107065	-0.154673	0.00183582	-0.0624275	0.131236	-0.167426	0.15952	-0.15952	0.236587	-0.141919	-0.0252714	0.0381422	0.0252714	-0.353305	-0.0258856	0.0346651	0.0258856	-0.0289431	0.0289431	-0.176621	0.331975	Amino sugar and nucleotide sugar metabolism;Ascorbate and aldarate metabolism;Pentose and glucuronate interconversions;Starch and sucrose metabolism
LPXN	O60711	Leupaxin				0.0444493	0.0214667			0.201941	-0.12459			0.172582	-0.0750604	0.0119081	-0.125131	-0.0453677	0.0453677	0.00609112	0.0580339	-0.115039	-0.00609112	0.436477	-0.47969	-0.0391893	0.0391893	-0.383551	0.308334	-0.0515461	0.0515461	0.017725	-0.308296	-0.017725	0.0779648
EIF1B	O60739	Eukaryotic translation initiation factor 1b				0.122775	0.0569968			1.23069	0.409298			0.590981	0.219482	-0.128803	0.201395	0.0609522	-0.128209	-0.152838	0.344091	0.050272	-0.050272	-0.104769	0.141241	0.104769	-0.236107	-0.656607	0.261549	0.0716324	-0.0716324	0.14343	0.119527	-0.119527	-0.184785	RNA transport
SNX2	O60749	Sorting nexin-2				0.335675	0.0367789			0.0609839	0.00994444			0.405909	0.0560613	-0.0169101	-0.00719118	-0.00311136	0.00719118	-0.154172	0.0484533	-0.0148687	0.0148687	0.00231171	-0.11447	0.00864601	-0.00231171	-0.0361319	-0.00246906	0.141034	0.00246906	0.0678158	-0.0119133	-0.0307426	0.0119133
USO1	O60763	General vesicular transport factor p115				0.208552	0.0357127			0.0963185	-0.00952864			0.660725	-0.0688748	0.0106091	0.0174899	-0.0838437	0.00632715	0.0612059	-0.0773439	0.0678682	-0.0612059	-0.0433369	0.0433369	-0.083868	0.23049	0.0362272	0.00235462	-0.0838194	-0.00235462	-0.0150089	0.0326252	-0.136593	0.0150089
TOM1	O60784	Target of Myb protein 1				0.650701	-0.252921			0.261889	-0.118565			0.24633	-0.119102	0.0355911	0.0515876	0.0690284	-0.0948262	0.625526	0.120008	-0.222788	-0.120008	-0.152149	0.0335312	-0.00495338	0.00495338	0.156718	-0.152884	0.152884	-0.282426	-0.085536	0.069644	0.14301	-0.069644
CCDC22	O60826	Coiled-coil domain-containing protein 22				0.572953	-0.210121			0.876553	-0.311183			0.734583	-0.263077	0.236836	-0.109213	-0.0101895	0.0326509	0.553226	-0.111054	-0.00623989	0.00623989	-0.057436	0.084919	-0.121035	0.057436	0.524836	-0.107372	-0.0141392	0.0141392	-0.0511627	-0.141762	0.058567	0.0511627
PQBP1	O60828	Polyglutamine-binding protein 1				0.0153409	-0.00617218			0.023519	-0.00905085			0.125005	0.0524154	-0.0743313	0.0296478	0.0764475	0.0117092	0.41617	0.00841331	-0.0854836	-0.00841331	-0.143873	0.0508823	-0.0508823	0.135647	-0.0886955	-0.0318317	0.265884	0.0318317	-0.059967	0.059967	0.203777	-0.0601196	Spliceosome
DKC1	O60832	H/ACA ribonucleoprotein complex subunit 4				0.550748	-0.093111			1.60346	-0.20874			0.232467	-0.0396976	0.0853682	-0.134481	0.0249519	0.0252256	0.194874	-0.0391922	-0.00710106	0.00710106	-0.0137444	-0.197353	0.0137444	0.0433502	0.184481	-0.127857	0.127857	-0.151758	-0.0361595	-0.141106	0.0361595	0.0583134	Ribosome biogenesis in eukaryotes
EIF5B	O60841	Eukaryotic translation initiation factor 5B			+	2.56846	0.368691			2.52836	0.250025			1.06574	0.110242	-0.196572	0.0716043	-0.0933323	0.198893	-0.234434	0.113247	-0.113247	0.183706	-0.0697908	0.0697908	-0.117141	0.21408	-0.281275	0.0734177	-0.0734177	0.308947	-0.15871	-0.000563622	0.000563622	0.0238218	RNA transport
EDF1	O60869	Endothelial differentiation-related factor 1			+	1.58645	-0.902265		+	1.53318	-0.708403			1.22759	-0.477893	0.497391	-0.115947	0.0399075	-0.28822	0.153608	-0.678894	0.157791	-0.153608	0.78739	-0.0448837	-0.177599	0.0448837	0.852408	-0.187011	0.187011	-0.422832	0.207392	0.0779762	-0.0779762	-1.07671
DIAPH2	O60879	Protein diaphanous homolog 2				0.87327	-0.149961			1.05988	-0.133466			1.2787	-0.153453	0.134486	-0.0180826	-0.0181303	0.0119953	-0.00531101	-0.0175714	0.00531101	0.0930376	0.260861	-0.0185938	0.017581	-0.017581	0.198363	-0.0440645	-0.0415716	0.0415716	0.0706091	0.0708895	-0.0706091	-0.192348	Regulation of actin cytoskeleton
DNAJA2	O60884	DnaJ homolog subfamily A member 2			+	3.03698	-0.615499			1.64733	-0.383773			0.936443	-0.398471	0.42111	0.11468	-0.149867	-0.159883	0.639554	0.16606	-0.16606	-0.197177	0.479032	0.106771	-0.208768	-0.106771	0.224369	-0.224369	0.620762	-0.329313	0.363189	0.12259	-0.133674	-0.12259	Protein processing in endoplasmic reticulum
BRD4	O60885	Bromodomain-containing protein 4				0.0519397	-0.0429902			0.727455	0.695416			0.221058	0.146966	0.033674	0.596155	0.0332556	-0.111325	0.174958	0.0503602	-0.0503602	-0.64464	-0.899205	1.26126	0.116871	-0.116871	0.105778	1.14195	-0.272042	-0.105778	-0.0384297	-0.328807	0.136496	0.0384297
CUTA	O60888	Protein CutA				0.369456	-0.0764546			0.0888064	-0.0214958			0.205269	-0.047945	0.0823474	0.0144601	0.00104618	-0.0333443	0.102355	-0.0240221	0.00176525	-0.00176525	0.0623398	0.0374413	-0.108355	-0.0374413	-0.217609	0.0292473	0.0428047	-0.0292473	0.181237	-0.00032711	0.00032711	-0.109042
TBL1X	O60907	F-box-like/WD repeat-containing protein TBL1X				1.01985	0.778016		+	1.39531	0.941378			0.043653	-0.0494754	-0.404163	0.433099	-0.409646	0.389689	-0.484058	0.525135	-1.07038	0.484058	-0.324268	0.48493	-0.397882	0.324268	-1.48913	0.381268	-0.381268	0.455111	0.224416	0.301137	-0.421411	-0.224416	Wnt signaling pathway
PFDN1	O60925	Prefoldin subunit 1				0.321006	0.199128			0.319873	-0.242924			0.856586	0.452605	0.00470018	-0.131931	0.221394	-0.0279202	-0.620455	-1.16959	0.912668	0.620455	0.00809765	-0.115869	-0.00809765	0.151101	0.147993	-0.147993	0.308958	-0.206942	0.00130272	-0.00130272	0.133829	-0.231163
PPP1R11	O60927	E3 ubiquitin-protein ligase PPP1R11				0.269104	-0.148939			0.427349	-0.225543			0.086945	-0.0523839	0.168971	-0.103691	0.0719309	-0.0388145	-0.0420647	0.12077	-0.0124321	0.0124321	0.380007	-0.0538006	0.0538006	-0.18502	0.558695	-0.321016	0.0900612	-0.0900612	-0.402091	-0.153581	0.153581	0.161441
NBN	O60934	Nibrin				0.18504	-0.168965			0.243514	0.251717			0.700895	0.538814	-0.0300956	0.0786586	0.303797	-0.298532	-0.0196142	0.0196142	0.462012	-0.665446	-1.12092	0.137703	0.782734	-0.137703	-0.0405769	0.684198	0.0405769	-0.451483	0.456761	-0.559001	0.145581	-0.145581	Homologous recombination
RNGTT	O60942	mRNA-capping enzyme				1.01971	-0.118075			1.66531	-0.262204			0.0290414	-0.00515413	0.0789752	-0.151594	0.0891957	-0.0433054	0.194954	-0.363333	0.0431538	-0.0431538	0.114493	-0.202834	0.135238	-0.114493	0.043457	-0.100353	0.186319	-0.043457	0.0146952	-0.0146952	-0.0177279	0.0964041	mRNA surveillance pathway
SRGAP2	O75044	SLIT-ROBO Rho GTPase-activating protein 2				0.83133	-0.0770121			0.621688	0.138584			1.30451	-0.207699	0.0504131	0.161152	-0.101958	-0.0536356	0.09305	0.447193	-0.118486	-0.09305	0.0752954	0.055953	-0.0854292	-0.055953	0.010643	-0.010643	-0.396832	0.0967922	0.0255308	0.266351	-0.0255308	-0.0513182	Axon guidance
WDR1	O75083	WD repeat-containing protein 1				1.11726	0.209425			1.28942	0.240944			0.8973	0.16629	-0.115858	0.0736065	-0.00936317	0.052722	-0.421294	0.127446	0.0484533	-0.0484533	-0.0183115	-0.00104046	0.00104046	0.0695562	-0.185119	0.146283	-0.0358877	0.0358877	-0.0465975	0.0197668	-0.0197668	0.109387
N4BP1	O75113	NEDD4-binding protein 1				0.244776	-0.151213			0.608157	0.249935			1.12502	-0.466247	-0.0694661	0.338139	-0.356221	0.0694661	-0.100456	0.425781	-0.638847	0.100456	-0.038476	0.257262	-0.166844	0.038476	0.646452	0.244532	-0.244532	-0.5576	-0.160667	0.419016	-0.467911	0.160667
ROCK2	O75116	Rho-associated protein kinase 2				1.50139	0.149544			0.944174	0.292604			0.89045	-0.127672	-0.0657415	0.169067	-0.188171	0.113185	0.0474892	-0.0474892	-0.315538	0.09482	-0.00909519	0.664229	-0.0343523	0.00909519	-0.122388	0.122388	-0.201388	0.147168	-0.13155	0.215746	-0.174953	0.13155	Axon guidance;Chemokine signaling pathway;Focal adhesion;Leukocyte transendothelial migration;Pathogenic Escherichia coli infection;Regulation of actin cytoskeleton;Shigellosis;TGF-beta signaling pathway;Vascular smooth muscle contraction;Wnt signaling pathway
CLASP2	O75122	CLIP-associating protein 2				0.797926	0.169368			1.05567	0.228652			0.663466	0.142677	-0.161783	0.070086	-0.0142269	0.0335121	-0.356298	0.140806	-0.0415211	0.0415211	-0.0151529	-0.000634193	0.000634193	0.0379362	-0.308414	0.159619	-0.029088	0.029088	0.0521154	-0.0129328	0.0129328	-0.0588236
CPNE3	O75131	Copine-3				0.766343	0.703768			0.810925	0.718291			0.556767	0.526177	-0.470337	0.0810175	-0.0675473	0.0218244	-1.69182	0.213078	-0.213078	0.398339	0.135205	0.000760078	-0.0821905	-0.000760078	-0.993578	0.0868435	-0.0444088	0.0444088	0.0529041	0.0751915	-0.0529041	-0.124208
RNF40	O75150	E3 ubiquitin-protein ligase BRE1B				0.348303	-0.6937			0.00351408	0.0102549			0.0608978	-0.148578	0.0543947	0.613101	0.232789	-0.367087	0.60405	-0.953058	0.473108	-0.473108	-0.49526	1.07945	0.204512	-0.204512	-1.37429	1.00478	0.261066	-0.261066	2.57708	0.221419	-0.221419	-0.524534
CLUH	O75153	Clustered mitochondria protein homolog				0.312233	-0.0332294			0.699982	0.0588431			0.113103	0.0131946	-0.0202594	0.0516219	0.0020771	-0.0463114	0.00123119	0.00832653	-0.00123119	-0.0126066	0.0837679	0.0508165	-0.0508165	-0.0800161	-0.04175	0.0524273	0.04175	-0.0925999	-0.10094	0.0661116	0.0053854	-0.0053854
DNAJC13	O75165	DnaJ homolog subfamily C member 13				0.570039	-0.309464			0.221241	-0.190743			0.0496451	0.0371711	0.189822	-0.046874	0.135871	-0.178777	0.430601	-0.144705	0.144705	-0.230516	0.667392	-0.613221	0.127038	-0.127038	-0.455566	0.535468	0.0570002	-0.0570002	-0.0509567	0.0509567	0.411411	-0.231833
PPP6R2	O75170	Serine/threonine-protein phosphatase 6 regulatory subunit 2		+	+	2.26558	1.97911			0.951279	0.908237			0.155341	0.422365	-0.708569	0.0918965	-0.284988	1.22372	-2.03413	-0.224542	1.25507	0.224542	-0.442918	0.442918	-1.42334	1.08731	-0.408335	0.408335	-2.85524	1.36013	-0.97422	-0.853363	0.853363	1.38486
CNOT3	O75175	CCR4-NOT transcription complex subunit 3				0.655285	0.203897			1.9376	0.270603			0.315014	0.0893908	-0.0934424	0.112903	-0.0380521	0.0656195	-0.0855198	0.0855198	0.133982	-0.295439	-0.101365	0.17549	-0.335198	0.101365	-0.0803604	0.0462303	-0.0462303	0.344902	-0.367639	0.140286	-0.0298738	0.0298738	RNA degradation
ANKRD17	O75179	Ankyrin repeat domain-containing protein 17				0.0419596	-0.0304055			0.225019	-0.117555			0.105365	0.0674129	-0.0294633	-0.0818577	0.00757694	0.0567689	-0.0161295	0.0161295	0.0858946	-0.440446	-0.361487	0.100102	-0.100102	0.345403	-0.0427971	-0.266489	0.494717	0.0427971	0.560531	-0.179845	-0.0707407	0.0707407
DNAJB6	O75190	DnaJ homolog subfamily B member 6				1.35826	0.545966			1.2122	0.472255			1.11974	0.448968	-0.458103	0.0755305	-0.0179853	0.100613	-0.801506	0.0893879	-0.0893879	0.304678	-0.157501	-0.0951195	0.177816	0.0951195	-0.758704	0.0616732	-0.0616732	0.106107	-0.0257025	0.0896635	0.0257025	-0.0654535
GGCT	O75223	Gamma-glutamylcyclotransferase				1.09501	0.423416			1.33367	0.585022			0.998532	0.39297	-0.310762	0.131671	0.00342226	0.00673771	-0.962478	0.264941	0.00192165	-0.00192165	-0.0137215	-0.0118771	0.0516968	0.0118771	-0.331082	0.490899	-0.0843859	0.0843859	-0.290442	-0.00159836	0.00492287	0.00159836	Glutathione metabolism
ZPR1	O75312	Zinc finger protein ZPR1				1.16018	-0.0958977			0.62892	-0.0582094			0.73696	-0.0773492	0.0431643	0.0169315	-0.0103035	-0.0289392	0.0418749	0.0273809	-0.0823278	-0.0273809	0.18736	0.0254774	-0.0254774	-0.0304976	-0.00838566	0.00838566	0.0588408	-0.0555391	0.0444536	-0.028779	0.00487041	-0.00487041
HMMR	O75330	Hyaluronan mediated motility receptor				1.13471	-0.440893			0.398797	-0.107577			1.37261	-0.427735	0.163448	0.0274887	-0.212362	-0.211436	0.146245	-0.0384665	0.0384665	-0.46107	-0.0398264	0.0931749	-0.615924	0.0398264	0.180652	-0.0381975	-0.162784	0.0381975	0.421688	0.26194	-0.26194	-0.671766	ECM-receptor interaction
PDCD6	O75340	Programmed cell death protein 6				0.241174	-0.0591431			0.477354	0.121491			0.11447	-0.0277615	0.0249834	0.0883989	-0.0249834	-0.0808802	-0.233425	-0.00295258	0.00295258	0.0636864	0.0165396	0.129565	-0.0165396	-0.119431	0.0334272	0.328919	-0.0334272	-0.0423288	0.200257	0.0472326	-0.0472326	-0.121699
TBCA	O75347	Tubulin-specific chaperone A				0.18237	-0.0580268			0.0107881	-0.00434208			0.1515	0.0601749	0.0889344	-0.0398436	0.0801272	-0.0463681	-0.346732	0.185632	0.0338984	-0.0338984	0.122424	-0.122424	0.268222	-0.162724	0.0554447	-0.0554447	0.126356	-0.0588379	0.169752	-0.0242424	-0.186888	0.0242424
ATP6V1G1	O75348	V-type proton ATPase subunit G 1				0.321081	-0.194362			0.236195	-0.147582			0.192424	-0.131129	0.230243	-0.01934	0.041378	-0.0801649	-0.587611	-0.000502586	0.136678	0.000502586	0.220408	0.0404634	-0.0404634	-0.160832	0.596015	-0.123219	0.123219	-0.186406	0.240078	-0.0381775	-0.275061	0.0381775	Collecting duct acid secretion;Epithelial cell signaling in Helicobacter pylori infection;Oxidative phosphorylation;Phagosome;Rheumatoid arthritis;Vibrio cholerae infection
VPS4B	O75351	Vacuolar protein sorting-associated protein 4B				0.00620584	-0.000743389			0.115453	-0.0139227			1.06125	0.105718	-0.008008	-0.00742865	0.12597	-0.0146136	0.0215673	-0.029439	-0.0215673	0.037425	-0.0964832	0.0145817	0.12298	-0.0145817	-0.0375834	0.0146456	0.128961	-0.0146456	0.0618353	-0.106143	0.141835	-0.0618353	Endocytosis
H2AFY	O75367	Core histone macro-H2A.1			+	2.60039	0.454437			0.140472	0.0324259		+	3.15225	0.557584	-0.238034	-0.272286	0.318372	0.195722	-0.116868	-0.272313	0.179568	0.116868	-0.310548	-0.27226	0.27226	0.293748	-0.447768	-0.274575	0.364484	0.274575	-0.16552	-0.0918522	0.373322	0.0918522	Systemic lupus erythematosus
SH3BGRL	O75368	SH3 domain-binding glutamic acid-rich-like protein				0.382807	0.089942			0.15504	0.0541034			0.213013	0.0532947	-0.0234814	0.0235753	-0.0196772	0.0179543	-0.334445	-0.00766468	0.00766468	0.0792303	0.071991	0.0548153	-0.0580215	-0.0548153	-0.118954	0.146143	0.0111103	-0.0111103	0.0819635	-0.276324	-0.047019	0.047019
FLNB	O75369	Filamin-B				2.69738	-0.110828			2.74097	-0.0967412			2.54832	-0.105894	0.0878267	-0.00282907	-0.0134263	-0.0169625	0.0639114	0.0113373	-0.0480804	-0.0113373	0.108309	-0.0136852	-0.0188255	0.0136852	0.0673447	-0.0220013	0.0220013	-0.0524311	0.131078	0.00802708	-0.00802708	-0.0225878	Focal adhesion;MAPK signaling pathway
NCOR1	O75376	Nuclear receptor corepressor 1				1.22589	-0.218313			0.835559	-0.158783			0.169021	-0.0513763	0.131191	0.00605297	0.0668359	-0.0877633	0.242337	-0.0171442	-0.145276	0.0171442	-0.0452185	0.0292501	0.167695	-0.0292501	0.228359	-0.228359	0.2656	-0.255367	0.0340233	0.0406227	-0.0340233	-0.146276
ULK1	O75385	Serine/threonine-protein kinase ULK1				0.693109	-0.18882			0.015561	-0.00500822			0.469951	-0.14129	0.0877509	0.0525241	-0.0525241	-0.154326	-0.208791	0.034236	-0.034236	0.0854292	0.274641	0.0708122	-0.0708122	-0.187668	0.170789	0.120984	-0.314794	-0.120984	0.00471306	-0.00471306	0.0960331	-0.290707	mTOR signaling pathway;Regulation of autophagy
CS	O75390	Citrate synthase, mitochondrial				1.43345	0.235326			1.10763	0.149156			1.77703	-0.263971	-0.0467324	0.115796	-0.276995	0.178505	-0.0019207	0.140047	-0.260065	0.0019207	-0.181189	0.181189	-0.226086	0.202723	0.0454044	-0.0454044	-0.505056	0.353123	-0.0915442	0.0915442	-0.293925	0.154288	Citrate cycle (TCA cycle);Glyoxylate and dicarboxylate metabolism
SPAG7	O75391	Sperm-associated antigen 7				0.275415	-0.0761905			0.0065522	-0.00288343			0.706227	-0.314991	0.0326858	0.0479593	-0.127192	0.0292158	0.302857	-0.107272	-0.787133	0.107272	-0.0595655	0.203191	0.0595655	-0.192454	-0.0902176	0.321297	-0.286171	0.0902176	0.124937	-0.150738	0.031786	-0.031786
SEC22B	O75396	Vesicle-trafficking protein SEC22b				0.305052	0.316638			0.419946	0.408846			0.132809	0.179699	-0.155388	-0.0248508	-0.131218	0.0816145	-1.38642	0.592732	-0.378293	0.378293	0.517288	-0.0875568	-0.831575	0.0875568	-0.284805	-0.0756721	0.115856	0.0756721	-0.0259705	0.0259705	0.632898	-0.454881	Phagosome;SNARE interactions in vesicular transport
PRPF40A	O75400	Pre-mRNA-processing factor 40 homolog A				1.52584	0.499477			0.118325	0.0801301			1.14215	0.484574	-0.36315	-0.180299	0.0279822	0.166735	0.0527639	-0.780421	-0.0527639	0.0899096	-0.192674	-0.0913591	0.0913591	0.24356	-0.686272	0.101732	-0.0353947	0.0353947	-0.533626	-0.269238	0.57529	0.269238	Spliceosome
TACC1	O75410	Transforming acidic coiled-coil-containing protein 1			+	2.1441	0.634377			0.012672	-0.00451708			0.101	-0.0400958	-0.0853662	-0.0421715	-0.0103083	0.525294	-0.0835581	0.0120726	-0.0120726	0.7398	-0.14956	0.14956	-0.53869	0.310788	-0.0871744	-0.0964155	0.0871744	0.275929	0.00854397	-0.395034	-0.00854397	0.89924
CDC45	O75419	Cell division control protein 45 homolog			+	2.8708	0.487066		+	2.74122	0.832646			2.45476	0.40233	-0.392226	0.361626	-0.0337911	0.0337911	-0.4454	0.515385	-0.0246696	0.0246696	-0.30858	0.133781	-0.0223713	0.0223713	-0.68576	0.694758	-0.0795183	0.0795183	-0.339051	0.207868	-0.0429125	0.0429125	Cell cycle;Cell cycle - yeast;Meiosis - yeast
GIGYF1	O75420	GRB10-interacting GYF protein 1				0.552623	-0.106307			0.150867	-0.0402503			0.376498	-0.138597	0.0835485	-0.00261974	0.0211883	-0.0223708	0.164229	0.193702	-0.486449	-0.164229	0.20985	0.0177841	-0.0177841	-0.0418739	0.0028677	-0.110183	0.0601606	-0.0028677	-0.137667	-0.0230236	0.128967	0.0230236
LRCH4	O75427	Leucine-rich repeat and calponin homology domain-containing protein 4				2.07905	-0.283094			2.69766	-0.269236			0.341511	-0.0622039	0.127545	-0.101187	0.0647411	-0.138265	0.11494	-0.0372381	-0.0260477	0.0260477	0.119157	-0.192384	0.0630426	-0.0630426	0.135934	-0.135934	0.292699	-0.236947	0.274919	-0.0664396	0.0664396	-0.213487
VPS26A	O75436	Vacuolar protein sorting-associated protein 26A				2.07258	0.28899			1.91434	0.286913			0.88123	0.140043	-0.185912	0.0924745	-0.0556912	0.0920916	-0.256259	0.179746	-0.161412	0.161412	-0.0713129	0.134402	-0.108981	0.0713129	-0.364824	0.0505466	-0.00240135	0.00240135	-0.115565	-0.0250044	0.0250044	0.11287
PMPCB	O75439	Mitochondrial-processing peptidase subunit beta				0.0605597	-0.0326123			0.0319538	-0.0237336			0.038769	-0.0396094	0.0703993	0.0613937	-0.0221806	-0.120729	0.152316	-0.603389	0.528382	-0.152316	0.213403	0.110114	-0.894267	-0.110114	-0.0115175	0.0126734	-0.175706	0.0115175	-0.606009	0.133859	0.131345	-0.131345
MED24	O75448	Mediator of RNA polymerase II transcription subunit 24				0.4292	0.181			0.166411	0.0925264			0.517598	0.215977	-0.0489788	-0.0302172	-0.0213652	0.0213652	-0.655593	0.178628	0.300513	-0.178628	0.0804548	-0.421184	-0.0456133	0.0456133	-0.164927	0.0432806	0.00288296	-0.00288296	0.0669699	-0.103715	-0.0669699	0.186801
KATNA1	O75449	Katanin p60 ATPase-containing subunit A1				0.289768	-0.0396543			0.681805	-0.130599			0.396496	-0.0831356	0.0278869	-0.0318208	-0.0299921	0.00802374	0.0637121	-0.29791	-0.0637121	0.0651617	-0.00793839	0.00793839	-0.217911	0.0197754	-0.0476513	0.0394917	0.145687	-0.0394917	0.192212	-0.0715799	0.00372791	-0.00372791
PSIP1	O75475	PC4 and SFRS1-interacting protein				1.81302	0.368978			0.194375	0.117257			0.639312	0.163549	-0.180955	-0.0976417	-0.0194936	0.195867	0.0935621	-0.524909	-0.0935621	0.275558	-0.221747	0.508401	-0.127801	0.127801	-0.140162	-0.140708	0.140162	0.159634	-0.412474	-0.054575	0.054575	0.2321
SRSF10	O75494	Serine/arginine-rich splicing factor 10			+	2.33369	0.540795			1.03473	0.380419			0.612187	0.352181	-0.341051	-0.0565677	0.0993085	0.143884	-0.11048	-0.221278	0.262769	0.11048	-0.577263	0.0641518	-0.0641518	0.0950718	-0.410495	0.486243	-0.666808	0.410495	-0.271607	-0.177287	0.507071	0.177287	Spliceosome
GMNN	O75496	Geminin				0.581539	-0.344623			0.629706	-0.369082			0.401971	-0.257667	0.482981	-0.0399981	0.0175548	-0.0147243	-0.461161	0.0269337	0.221949	-0.0269337	0.298247	-0.16849	0.00251484	-0.00251484	0.667715	-0.0325947	0.0325947	-0.127216	0.749975	-0.0474014	-0.0329494	0.0329494
EED	O75530	Polycomb protein EED			+	2.63124	0.50984			1.57219	0.376145			1.57043	0.366523	-0.391622	-0.0547123	0.057724	0.172588	-0.461664	-0.0212364	0.0272598	0.0212364	-0.130535	-0.0978661	0.222509	0.0978661	-0.324754	0.336427	-0.24731	0.24731	-0.458489	-0.0881882	0.0881882	0.297504
BANF1	O75531	Barrier-to-autointegration factor				0.322054	0.379579			0.379907	-0.40207			0.85794	-0.718282	0.314316	0.0158868	-0.427696	0.677312	-0.606588	0.324238	-0.324238	1.34078	0.700607	-0.747004	-0.700607	1.01636	1.19524	-0.0402012	-0.0998421	0.0402012	-0.0719748	0.0719748	-0.531154	0.338262
SF3B1	O75533	Splicing factor 3B subunit 1				1.12538	0.264313			0.00639602	-0.00229931			0.624497	0.180446	-0.116856	-0.149558	0.0726681	0.105064	-0.224093	-0.163398	0.176835	0.163398	0.0857306	-0.0415373	-0.169698	0.0415373	-0.00961781	-0.237855	0.00961781	0.046731	-0.42133	-0.135718	0.135718	0.236274	Spliceosome
CSDE1	O75534	Cold shock domain-containing protein E1				1.71315	-0.327817			0.736221	-0.131039			1.01928	-0.210305	0.165805	0.0500603	-0.0904613	-0.143585	0.0812502	-0.0812502	0.172177	-0.330796	0.25036	0.0308704	-0.0308704	-0.21792	0.335169	0.0692501	-0.152435	-0.0692501	0.0132608	0.137013	-0.150052	-0.0132608
WBP4	O75554	WW domain-binding protein 4				0.143874	0.0641193			0.439802	-0.0403247			0.692355	-0.101353	0.0274415	-0.0248942	-0.0817428	0.0570364	0.0324163	-0.0324163	-0.0733175	0.545262	0.0173721	-0.0173721	-0.217264	0.136539	0.0224667	0.107479	-0.090168	-0.0224667	0.0733671	-0.0733671	0.120961	-0.257236
SKAP2	O75563	Src kinase-associated phosphoprotein 2				0.148943	-0.0459595			0.96589	0.217252			0.407359	-0.111001	0.00672913	0.163687	-0.110205	-0.0944419	-0.228941	0.378927	0.0360451	-0.0360451	0.136197	0.107133	-0.107133	-0.152839	0.159907	0.113276	-0.113276	-0.173268	-0.122739	0.214097	-0.315215	0.122739
PRKRA	O75569	Interferon-inducible double-stranded RNA-dependent protein kinase activator A			+	2.62622	0.456136			1.70896	0.255277			0.877455	0.237005	-0.176984	0.0482235	-0.0482235	0.271216	-0.132487	-0.0754404	0.380279	0.0754404	-0.22148	0.167956	-0.167956	0.322556	-0.1004	0.0138597	-0.0138597	0.374528	-0.377776	0.0825872	-0.0825872	0.219876
RPS6KA5	O75582	Ribosomal protein S6 kinase alpha-5				0.225582	-0.0641742			1.06976	-0.264456			0.438882	-0.0961823	0.108524	-0.110063	0.026185	0.0562148	0.207719	-0.143794	-0.121758	0.121758	0.277687	-0.0105381	0.0105381	-0.152412	0.00932884	-0.435488	0.041832	-0.00932884	-0.103062	-0.0763321	0.0763321	0.174959	MAPK signaling pathway;Neurotrophin signaling pathway
MYCBP2	O75592	E3 ubiquitin-protein ligase MYCBP2				0.477197	-0.0812473			0.242268	0.0244136			0.245599	-0.0343189	0.00158501	0.0408602	-0.0173912	-0.0283937	0.0934706	-0.0322104	-0.146081	0.0322104	0.0121593	0.0370922	-0.0437717	-0.0121593	-0.0735931	0.0446281	0.0666351	-0.0446281	-0.00898933	0.0711918	0.00898933	-0.277365
NPM3	O75607	Nucleoplasmin-3				1.25078	-0.281013			1.61714	-0.305278		+	2.44557	-0.551883	0.336608	0.0127082	-0.199889	-0.0127082	0.4551	0.0938406	-0.223716	-0.0938406	0.220813	0.0966063	-0.0966063	-0.104321	0.452404	-0.0684242	-0.176062	0.0684242	0.107409	-0.107409	-0.475423	0.241412
LYPLA1	O75608	Acyl-protein thioesterase 1				0.188213	0.0337715			0.243953	0.0422182			0.0772971	0.0168738	-0.0206342	0.00086832	-0.0182476	0.0101295	-0.203642	0.00635338	-0.00635338	0.0196609	0.108908	-0.0156422	-0.0301418	0.0156422	0.0408363	0.0467758	-0.107038	-0.0408363	-0.0821047	-0.00461674	0.0750265	0.00461674	Glycerophospholipid metabolism
SNRNP200	O75643	U5 small nuclear ribonucleoprotein 200 kDa helicase				1.46721	0.252029			0.10616	0.0302868			0.518312	0.103211	-0.081511	-0.105759	-0.0144057	0.125089	-0.0216427	-0.179487	0.0216427	0.208317	-0.141379	0.0504541	-0.0504541	0.125913	0.0538692	-0.177692	-0.0538692	0.087925	-0.352546	-0.0338259	0.0338259	0.124265	Spliceosome
TIPRL	O75663	TIP41-like protein				0.461036	0.118942			2.03366	0.393853			0.209475	0.0574279	-0.142954	0.282895	-0.0885897	-0.00362778	-0.0752926	0.358305	0.0752926	-0.242569	-0.210615	0.28492	-0.0360184	0.0360184	-0.341797	0.28087	-0.141161	0.141161	0.0432739	0.0668869	-0.252832	-0.0432739
RPS6KA4	O75676	Ribosomal protein S6 kinase alpha-4				0.0994432	0.053062			0.14492	-0.0684819			0.283933	0.118981	0.00194645	-0.0601559	0.0970387	0.0140595	-0.0681915	-0.0482273	0.173969	0.0482273	-0.437501	0.0684614	0.0201082	-0.0201082	0.0720844	-0.0720844	-0.078392	0.314936	0.318892	-0.336794	0.245523	-0.245523	MAPK signaling pathway;Neurotrophin signaling pathway
SURF6	O75683	Surfeit locus protein 6		+	+	3.05248	2.41187	+	+	3.16524	2.50465	+	+	3.01128	2.35855	-2.70435	0.126362	-0.0373974	0.0373974	-2.87747	0.165196	0.116769	-0.116769	-2.57527	0.137115	-0.0300369	0.0300369	-2.83343	0.115608	-0.115608	0.181585	-1.22168	0.092844	-0.0447578	0.0447578
PPM1B	O75688	Protein phosphatase 1B				0.860283	0.303918			0.879044	0.298629			0.638779	0.22039	-0.188606	0.0695362	0.0215445	0.00314808	-0.364522	0.175767	0.0303984	-0.0303984	-0.0126905	0.188174	0.0126905	-0.031085	0.0628729	-0.0366945	-0.151706	0.0366945	-0.614384	-0.0614548	0.0614548	0.311737	MAPK signaling pathway
ADAP1	O75689	Arf-GAP with dual PH domain-containing protein 1				0.261493	0.0674677			0.00720581	-0.00238752			0.347321	0.0789967	-0.0214915	-0.071506	0.0319238	0.0083046	0.0269918	-0.110927	-0.0269918	0.0483713	-0.0699749	-0.0320854	0.0320854	0.132114	-0.303117	0.098258	0.0317621	-0.0317621	0.145961	-0.164935	0.0789919	-0.0789919
UTP20	O75691	Small subunit processome component 20 homolog				1.05055	0.583203			0.0947791	-0.100668			0.698971	0.437444	-0.436542	-0.29393	0.156029	0.394222	0.307498	-0.789286	-0.307498	0.653524	-0.426106	0.223034	-0.13492	0.13492	-0.446978	-1.08891	0.446978	0.694731	-0.485477	0.201427	0.694154	-0.201427
NUP155	O75694	Nuclear pore complex protein Nup155				0.00460327	-0.00116491			0.255204	-0.0487137			0.6446	-0.110769	0.0645666	0.00409985	-0.0386372	-0.00892067	-0.134852	-0.00912189	0.00912189	0.20811	0.152623	-0.14383	0.000519753	-0.000519753	0.081109	0.0173216	-0.0777941	-0.0173216	0.0480242	0.0876799	-0.228021	-0.0480242	RNA transport
RP2	O75695	Protein XRP2				1.25695	0.503153		+	2.47469	0.911548			0.763662	1.36001	-0.623357	0.314761	0.0153189	-0.0153189	-0.520461	0.436282	3.34954	-0.436282	-0.951142	0.193241	0.0039711	-0.0039711	-0.726253	0.522348	0.0266666	-0.0266666	-0.140838	0.155629	-0.278832	0.140838
WDHD1	O75717	WD repeat and HMG-box DNA-binding protein 1				0.00448642	-0.00171614			0.230056	0.0854359			0.241549	-0.0799837	-0.0669932	0.108229	-0.0643744	-0.00324297	-0.185561	0.283063	-0.0966616	0.0966616	-0.166074	0.135413	0.0510244	-0.0510244	0.335543	0.0810452	-0.226215	-0.0810452	0.0320873	-0.141783	-0.0320873	0.0445385
RNASEH2A	O75792	Ribonuclease H2 subunit A				0.592558	-0.0945559			1.85811	-0.361354			0.577395	-0.0932717	0.0846114	-0.211865	0.0376558	0.0100532	-0.0281067	-0.144457	0.0281067	0.0417461	0.0216398	-0.279273	0.0508909	-0.0216398	0.147583	-0.467955	0.047205	-0.047205	0.284091	-0.128526	-0.0740824	0.0740824	DNA replication
CDC123	O75794	Cell division cycle protein 123 homolog			+	1.72764	-0.952094			1.08537	-0.801613			0.47005	-0.350103	0.440053	-0.00505209	0.00505209	-0.288567	0.053957	0.0728874	-0.053957	-0.300842	0.228532	-0.0144053	0.0144053	-0.276292	0.651575	0.00430107	-0.00430107	-0.236061	1.24181	-1.09336	0.819309	-0.819309
POP7	O75817	Ribonuclease P protein subunit p20				0.837223	0.133566			0.736329	-0.233821			0.247667	0.0710301	-0.0664096	-0.185731	0.0733304	0.14694	-0.0521908	-0.202814	0.0521908	0.142612	-0.09447	-0.649117	0.09447	0.151267	0.168649	-0.168649	-0.201331	0.2084	-0.0806284	0.0266562	0.28015	-0.0266562	Ribosome biogenesis in eukaryotes;RNA transport
RPP40	O75818	Ribonuclease P protein subunit p40				0.0175117	-0.0300837			0.356962	-0.571955			0.126112	-0.202684	-0.19864	-0.277483	0.0653615	0.213473	-0.450613	-0.578632	0.529581	0.450613	1.7256	-1.51927	-0.682129	0.682129	0.0533333	0.0236664	-0.309774	-0.0236664	-0.539405	0.57533	0.440497	-0.440497	Ribosome biogenesis in eukaryotes;RNA transport
EIF3G	O75821	Eukaryotic translation initiation factor 3 subunit G				1.4111	0.0748329			2.70842	0.180839			0.173269	0.0421386	-0.0596218	0.113094	-0.0772939	0.0190196	-0.0943871	0.200857	-0.00673866	0.00673866	-0.0313005	0.0922518	-0.147849	0.0313005	-0.0678635	0.133936	-0.162537	0.0678635	-0.0513802	0.0513802	0.240747	-0.0515022	RNA transport
EIF3J	O75822	Eukaryotic translation initiation factor 3 subunit J				1.24032	0.159652		+	2.52801	0.417811			0.438037	0.126618	-0.14967	0.193701	0.0587654	-0.0587654	-0.282143	0.468515	0.0998783	-0.0998783	-0.151164	0.107488	0.0968103	-0.0968103	-0.126357	0.168271	0.0207205	-0.0207205	-0.148176	0.219131	-0.418776	0.148176	RNA transport
PSMD10	O75832	26S proteasome non-ATPase regulatory subunit 10				0.483022	0.108488			1.50369	0.334532			0.611918	0.156356	-0.0860453	0.170407	0.0347929	-0.0364509	-0.418262	0.26141	0.124891	-0.124891	-0.107813	0.0589867	0.147938	-0.0589867	-0.0642776	0.361891	-0.0553055	0.0553055	0.0139151	0.0794039	-0.168536	-0.0139151
AP1G2	O75843	AP-1 complex subunit gamma-like 2				1.29087	0.128068			0.710503	0.122307			0.16747	0.0291963	-0.0568037	0.0432167	-0.0590658	0.0404215	-0.0533218	0.0533218	-0.148832	0.128273	-0.0205574	-0.146332	0.0295334	0.0205574	-0.202103	0.0331116	0.0474815	-0.0331116	-0.0602856	0.21286	-0.147665	0.0602856
IDH1	O75874	Isocitrate dehydrogenase [NADP] cytoplasmic				0.165651	0.0367093			0.259763	0.0456657			0.305408	-0.054719	0.0194139	0.0140753	-0.0425806	0.00988483	0.0978355	0.0264606	-0.0264606	-0.101107	-0.0214596	-0.0346775	0.0343533	0.0214596	-0.162927	0.162927	-0.194331	0.201911	0.0602875	0.00168991	-0.0587006	-0.00168991	Carbon fixation pathways in prokaryotes;Citrate cycle (TCA cycle);Glutathione metabolism;Peroxisome
STAM2	O75886	Signal transducing adapter molecule 2				0.480997	-0.209608			0.230926	0.159486			0.339554	0.187571	-0.0960836	0.11827	0.155694	-0.151087	0.60249	-0.184505	0.176719	-0.176719	-0.0810814	0.801071	-0.013113	0.013113	-0.111086	0.111086	0.13467	-0.334208	-0.195161	0.125455	0.667169	-0.125455	Endocytosis;Jak-STAT signaling pathway
CCNK	O75909	Cyclin-K				1.41089	0.482847			0.160231	0.0668726			0.123908	0.0758653	-0.069531	0.0207705	-0.194619	0.327557	-0.487916	-0.426097	0.460027	0.426097	0.00824738	0.0333157	-0.37027	-0.00824738	-0.0225735	0.0225735	-0.386059	0.665791	-0.116488	0.0189676	-0.0189676	0.229016
DYSF	O75923	Dysferlin				0.178159	-0.307979			0.0413753	0.0587602			0.229653	-0.317949	-0.268071	0.140402	-0.0281148	0.179674	-0.264027	0.00868797	-0.00868797	0.580156	-0.272116	0.272116	-1.05667	0.311806	-0.415502	0.65865	0.415502	-1.59702	1.52604	-0.130015	-0.0475416	0.0475416
BCAS2	O75934	Pre-mRNA-splicing factor SPF27				0.889299	0.324754			0.189658	0.0389967			0.66803	0.321754	-0.0811572	-0.0519009	0.0991716	0.189504	-0.0663157	0.0663157	0.133252	-0.143075	0.0387106	-0.0387106	-0.163028	0.28301	-0.0959988	-0.188349	0.869879	0.0959988	-0.258218	-0.0650911	0.0650911	0.681262	Spliceosome
DCTN3	O75935	Dynactin subunit 3				0.0555448	-0.0384436			0.106193	0.0768862			0.0521867	-0.0351481	-0.133361	0.200421	-0.0501828	-0.0105124	-0.29146	0.314682	-0.221472	0.221472	0.0247374	0.304189	-0.0247374	-0.299621	0.622286	-0.353378	-0.0756283	0.0756283	-0.300962	0.096653	0.235846	-0.096653
DNAJC8	O75937	DnaJ homolog subfamily C member 8				0.398414	-0.100969			0.812052	-0.215852			0.0947325	-0.0327668	0.0429468	-0.110319	0.0391006	-0.0042963	0.120367	-0.292656	0.043066	-0.043066	-0.0862236	-0.0351353	0.0351353	0.047863	0.39696	0.0465174	-0.0598631	-0.0465174	-0.0344734	-0.185503	0.247225	0.0344734
SMNDC1	O75940	Survival of motor neuron-related-splicing factor 30				0.109513	-0.116388			0.273723	0.278234			0.796474	0.817099	-0.0724936	0.0770483	0.568052	-0.336664	0.473773	-0.473773	1.40609	-0.597018	0.19022	-0.040266	0.040266	-0.0763092	-0.335207	0.194363	-0.0626659	0.0626659	-1.11765	0.643753	1.09584	-0.643753	Spliceosome
RAD17	O75943	Cell cycle checkpoint protein RAD17				1.50883	0.507662		+	1.65236	0.585302			1.03182	0.352833	-0.35768	0.130333	-0.0416675	0.113034	-0.844615	0.0199919	-0.0199919	0.0296755	-0.07936	0.421216	0.0526552	-0.0526552	-0.49578	0.197324	-0.197324	0.217902	-0.21958	0.063343	-0.063343	0.196392	Cell cycle - yeast;Meiosis - yeast
CPD	O75976	Carboxypeptidase D				0.761767	0.277172			0.039596	0.0292382			0.4058	0.204798	-0.168825	-0.0483387	0.0815248	0.097903	-0.422923	-0.23629	0.48078	0.23629	0.154857	0.139613	-0.430352	-0.139613	-0.215085	0.315188	0.0404844	-0.0404844	-0.122565	-0.707274	0.122565	0.446778
SASH3	O75995	SAM and SH3 domain-containing protein 3				0.25473	0.01825			1.49596	0.0981779			2.15064	-0.254627	-0.0198255	0.0899682	-0.250472	0.0198255	-0.0452728	0.060667	-0.297525	0.0452728	0.0604649	0.0363827	-0.13483	-0.0363827	-0.029664	0.119269	-0.203418	0.029664	-0.00998688	0.151934	-0.407192	0.00998688
GLRX3	O76003	Glutaredoxin-3				0.706919	0.312522			1.19348	0.513914			0.394618	0.200073	-0.266863	0.242507	-0.0644569	-0.00597525	-0.76166	0.373384	0.0121288	-0.0121288	0.0239735	0.271343	-0.0239735	-0.0403366	-0.557699	0.213671	-0.10494	0.10494	0.0979509	-0.000178337	-0.280358	0.000178337
RSL1D1	O76021	Ribosomal L1 domain-containing protein 1			+	2.89119	0.786358			0.80297	0.225767			1.59717	0.384553	-0.3132	-0.0953507	0.0462098	0.44532	-0.521739	-0.237016	0.237016	0.678386	-0.136969	0.0463142	-0.0463142	0.34927	-0.487667	0.0763302	-0.0763302	0.2913	-0.138734	-0.267671	0.138734	0.541369
CIAO1	O76071	Probable cytosolic iron-sulfur protein assembly protein CIAO1				1.10098	0.509202			1.70457	0.397677			0.0554401	-0.0629888	-0.259768	0.15172	-0.115058	0.188629	-0.218725	0.225866	-0.334927	0.218725	-0.523461	-0.10481	0.10481	0.810494	-0.30081	0.271511	0.299032	-0.271511	-0.0775728	0.0775728	-1.44144	0.158532
DFFB	O76075	DNA fragmentation factor subunit beta				1.38261	-0.583853		+	1.58981	-0.640975			0.522491	-0.329677	0.332657	-0.245011	0.164378	-0.116302	0.444407	-0.419031	0.419031	-0.898508	0.398892	0.0670328	-0.791202	-0.0670328	0.165571	-0.86562	0.4006	-0.165571	0.266421	-0.0709906	-0.0718451	0.0709906	Apoptosis
SRP72	O76094	Signal recognition particle subunit SRP72			+	2.33048	0.439789		+	2.58908	0.465989			1.1984	0.179015	-0.331196	0.202495	-0.0996308	0.100184	-0.390266	0.281141	-0.0908394	0.0908394	-0.272126	0.271214	-0.108422	0.108422	-0.390977	0.133775	-0.133775	0.352349	-0.0622282	0.0622282	-0.0665007	0.0919466	Protein export
RECQL4	O94761	ATP-dependent DNA helicase Q4				0.699857	0.116963			0.482574	0.0646782			0.650254	0.0749569	-0.0198364	0.0189462	0.0191131	0.0496917	-0.219879	0.0396938	-0.0396938	0.198475	-0.00235844	-0.00180149	0.00180149	0.0961351	-0.00324821	-0.0896931	0.0393848	0.00324821	-0.0364246	0.0486031	0.0364246	-0.0919151
URI1	O94763	Unconventional prefoldin RPB5 interactor 1				0.507059	0.11521			0.0741115	-0.0242109			0.339471	0.0938973	-0.0154204	-0.0649815	0.0388999	0.0154204	0.0110369	-0.296474	0.0422201	-0.0110369	0.0827351	-0.0827351	-0.173538	0.179411	-0.33806	0.0434265	0.0355797	-0.0355797	-0.0418777	-0.0472279	0.185162	0.0418777
STK17B	O94768	Serine/threonine-protein kinase 17B			+	1.49003	0.830266		+	1.58821	0.89141			0.504671	0.32693	-0.38163	0.239576	-0.231984	0.255971	-1.43897	0.231971	-0.231971	0.362819	-0.313745	0.231997	-0.231997	0.33427	-0.449514	0.530251	-0.177672	0.177672	-0.122036	0.247156	-0.374905	0.122036
MTA2	O94776	Metastasis-associated protein MTA2				0.217005	0.0466332			0.863632	-0.240932			1.90468	0.221903	-0.00881481	-0.287261	0.196376	-0.0383062	-0.0480604	0.0461817	0.200343	-0.0461817	0.0304308	-0.273986	0.192409	-0.0304308	0.0733595	-0.575776	0.127114	-0.0733595	-0.196117	-0.300535	0.22736	0.196117
STK10	O94804	Serine/threonine-protein kinase 10				0.766995	-0.079463			0.639297	0.0499659			0.973298	-0.0637631	0.0387344	0.0745673	-0.039814	-0.0453391	-0.0549002	0.026412	-0.026412	0.0335073	0.075387	0.053216	-0.053216	-0.0609369	0.0698471	0.0959187	-0.0698471	-0.162725	0.00762177	0.122272	-0.00762177	-0.0297413
KBTBD11	O94819	Kelch repeat and BTB domain-containing protein 11			+	2.65239	0.351432		+	2.6962	0.322607			0.515504	0.0695329	-0.176932	0.130395	-0.130395	0.145346	-0.215061	0.196012	-0.196012	0.266418	-0.138803	0.123228	-0.123228	0.123417	-0.339461	0.137563	-0.137563	0.167275	-0.0909538	0.049345	-0.049345	0.0643387
LTN1	O94822	E3 ubiquitin-protein ligase listerin				0.0597249	-0.0216074			0.356819	-0.0868149			0.174907	0.105226	0.043838	-0.024405	-0.0163355	0.0616755	-0.171943	0.0106306	-0.0106306	0.0639105	0.148753	-0.148753	-0.153262	0.176635	0.256003	0.0220404	-0.0220404	-0.214679	-0.0610771	-0.0594406	0.778574	0.0594406
TOX4	O94842	TOX high mobility group box family member 4				0.10733	0.0561883			0.0205935	0.00541878			0.909337	-0.28195	0.0603976	0.0461836	-0.128696	-0.00702143	0.0412312	-0.0412312	-0.179786	0.613207	0.231589	0.0776072	-0.0776072	-0.140683	-0.12664	0.196283	-0.629904	0.12664	0.0795641	0.01476	-0.01476	-0.148666
SEC24D	O94855	Protein transport protein Sec24D				0.0938042	0.0488176			0.0721863	0.0224218			1.67772	-0.411987	0.0740485	0.100217	-0.276314	-0.00731277	0.0929518	0.248664	-0.210608	-0.0929518	0.308504	0.0589352	-0.18067	-0.0589352	-0.1415	0.1415	-0.342019	0.617949	0.0551453	-0.0443096	-0.59955	0.0443096	Protein processing in endoplasmic reticulum
UFL1	O94874	E3 UFM1-protein ligase 1				1.40479	0.357783			0.694576	0.270291			0.00823519	-0.0034256	-0.0828013	0.0591874	-0.0877104	0.242682	-0.0581284	0.0581284	-0.324686	0.224014	-0.107474	0.0602465	-0.0602465	0.26135	0.10482	-0.122011	-0.10482	0.328518	-0.485868	0.538151	-0.0706005	0.0706005
UBXN7	O94888	UBX domain-containing protein 7			+	1.50072	0.531357			1.33416	0.468277			1.06184	0.389031	-0.340466	0.0709672	-0.0443063	0.104132	-0.902379	0.0521402	0.0011816	-0.0011816	-0.510921	-0.0585871	0.0917959	0.0585871	-0.103226	0.103226	-0.133596	0.23181	-0.170012	0.0897942	-0.0897942	0.149677
PLPBP	O94903	Pyridoxal phosphate homeostasis protein				1.67159	-0.105285			0.969215	-0.10184			0.130166	0.0133462	0.0312843	-0.0598783	0.061554	-0.0357389	0.0198307	0.0586681	-0.0198307	-0.152763	0.0368443	-0.107162	0.110514	-0.0368443	0.0257244	-0.175097	0.121283	-0.0257244	0.0887756	-0.0125942	0.0125942	-0.0346336
ERLIN2	O94905	Erlin-2				0.755384	0.299028			0.91844	0.384658			0.822947	0.321758	-0.337816	0.0293565	0.0229726	-0.0130448	-0.109449	0.0423603	-0.0359421	0.0359421	-0.566182	0.0163527	0.0545607	-0.0163527	0.141332	-0.0720873	0.0362082	-0.0362082	-0.688169	0.329536	0.00973701	-0.00973701
PRPF6	O94906	Pre-mRNA-processing factor 6				1.36218	0.346125			0.486366	0.122313			0.00651971	-0.00184584	-0.0483499	0.0364938	-0.0626402	0.216387	-0.0504637	0.0504637	-0.057725	0.0622301	0.0675554	-0.159774	-0.0675554	0.118922	-0.046236	0.0225239	-0.0225239	0.313852	-0.329086	0.21781	-0.21781	0.531265	Spliceosome
FRYL	O94915	Protein furry homolog-like				0.265014	0.0569363			0.263788	0.0693588			0.0343955	-0.00875807	-0.0612612	-0.00153637	-0.00275755	0.0371604	-0.145051	0.255633	-0.0977583	0.0977583	0.208101	0.00475121	-0.00786591	-0.00475121	-0.145996	-0.00782394	0.00782394	0.0766716	0.0225286	-0.0355425	0.00235081	-0.00235081
GLS	O94925	Glutaminase kidney isoform, mitochondrial				0.0499305	-0.0656819			1.01866	0.826935			0.18989	0.184022	0.0151544	0.612357	-0.0774713	-0.294183	-0.0463438	0.703111	-0.07829	0.0463438	0.0766525	0.878922	-0.0766525	-0.63471	-1.41299	0.0448322	-0.0448322	0.124496	0.223411	0.521604	-0.223411	-0.958131	Alanine, aspartate and glutamate metabolism;Arginine and proline metabolism;D-Glutamine and D-glutamate metabolism;Nitrogen metabolism;Proximal tubule bicarbonate reclamation
HAUS5	O94927	HAUS augmin-like complex subunit 5				0.874449	-0.243517			0.765161	-0.129913			0.178225	-0.10367	0.0659976	-0.0205946	0.013103	-0.0618501	-0.0198517	0.0198517	0.276281	-0.0794392	0.0610409	-0.0610409	0.455416	-0.465645	0.34158	0.044261	-0.250075	-0.044261	0.0709543	-0.0690012	-0.442576	0.0690012
USP19	O94966	Ubiquitin carboxyl-terminal hydrolase 19				0.490073	0.100115			0.0639559	0.0147634			0.422187	0.0739746	-0.0185404	-0.063736	0.0185404	0.0473137	0.0650835	0.0757837	-0.0650835	-0.111201	-0.0359325	-0.0666656	0.0359325	0.185167	-0.259871	-0.0608063	0.0920334	0.0608063	-0.00114822	-0.121126	0.00114822	0.0338211
AP2A2	O94973	AP-2 complex subunit alpha-2				0.57645	0.0439777			0.58934	0.0394201			0.75724	-0.0851636	-0.00934172	0.00856304	-0.117074	0.00287867	0.0335188	-0.00233173	-0.169108	0.00233173	-0.0216122	-0.0034256	0.012001	0.0034256	0.00292873	0.0194578	-0.19745	-0.00292873	-0.0937767	0.0650387	-0.0650387	0.094141	Endocrine and other factor-regulated calcium reabsorption;Endocytosis;Huntington's disease
SEC31A	O94979	Protein transport protein Sec31A				1.18645	0.251695			0.779782	0.180425			0.6802	0.156977	-0.150648	-0.0100098	-0.00679159	0.0774145	-0.227687	0.106156	-0.106156	0.114203	-0.0736084	0.00271797	0.0245037	-0.00271797	-0.45817	-0.0227375	0.0227375	0.131523	0.0363207	-0.0875826	-0.0363207	0.0406256	Protein processing in endoplasmic reticulum
HEXIM1	O94992	Protein HEXIM1				0.676752	0.180331			0.0790756	0.0246325			0.0948428	-0.0281444	0.0316319	0.0124059	-0.0731673	0.124216	-0.337162	0.00764084	-0.00764084	0.0894356	0.105571	0.0171709	-0.0501776	-0.0171709	0.11625	-0.126237	-0.11625	0.158996	-0.0423069	0.0423069	-0.0961571	0.332415
RPP14	O95059	Ribonuclease P protein subunit p14				1.52994	0.163786			2.26029	0.173678			0.144671	-0.0152731	-0.0935936	0.0935478	-0.0850916	0.110123	-0.0851345	0.0851345	-0.121586	0.107641	0.0333519	0.143044	-0.0656757	-0.0333519	-0.102053	0.101961	-0.101961	0.1719	-0.142517	0.068222	-0.068222	0.112604	RNA transport
CCNB2	O95067	G2/mitotic-specific cyclin-B2				0.319191	-0.108663			0.222609	-0.131717			0.629401	0.201056	-0.0524201	-0.0292125	0.168725	-0.0442772	-0.0819378	-0.0369167	0.122536	0.0369167	-0.0229025	0.279349	0.0229025	-0.110063	-0.191024	-0.0215082	0.214913	0.0215082	0.339439	-0.704219	0.487446	-0.339439	Cell cycle;p53 signaling pathway;Progesterone-mediated oocyte maturation
UBR5	O95071	E3 ubiquitin-protein ligase UBR5				0.615481	-0.104022			0.123767	-0.0266767			0.0116253	-0.00341797	0.0168576	0.0325031	0.0797238	-0.0426521	0.241921	0.0474157	-0.14371	-0.0474157	0.0610085	-0.0610085	0.114502	-0.134951	-0.117517	0.0377131	0.128711	-0.0377131	-0.0272932	0.0272932	0.0449457	-0.0378885	Ubiquitin mediated proteolysis
SCAF4	O95104	Splicing factor, arginine/serine-rich 15				1.22577	0.334073			0.162441	0.0912375			0.410912	0.106556	-0.0932984	0.0362611	-0.0517068	0.0730147	-0.0513277	-0.630294	0.0513277	0.467145	-0.135269	0.245424	-0.0537052	0.0537052	-0.0228138	0.0228138	-0.198986	0.0458202	-0.467887	0.0497084	-0.0497084	0.0923243
SNUPN	O95149	Snurportin-1				0.174753	-0.188112			0.0396349	-0.0736961			0.0204137	0.0157669	0.0818827	-0.00731874	0.0312054	-0.0310078	0.177038	-1.60681	-0.177038	0.416742	-0.699271	1.29155	0.0752883	-0.0752883	-0.0132728	-0.0275149	0.142579	0.0132728	0.500389	0.0128775	-0.0128775	-1.14229	RNA transport
AKR7A3	O95154	Aflatoxin B1 aldehyde reductase member 3				0.807278	0.56656			0.408029	0.0834961			0.198701	0.0417275	-0.140887	0.0218453	-0.0432649	0.1523	0.126103	-0.141463	-0.126103	1.48887	-0.184089	0.0475264	-0.0475264	0.19313	-0.228559	0.0390034	-0.0390034	0.111471	-0.0976858	0.00468731	-0.00468731	0.0885382
UBE4B	O95155	Ubiquitin conjugation factor E4 B			+	2.265	0.526978		+	2.38771	0.491243			1.21712	0.255672	-0.344877	0.118053	-0.114231	0.129208	-0.610229	0.0951595	-0.0951595	0.12068	-0.166171	0.102805	-0.047452	0.047452	-0.204973	0.167551	-0.167551	0.335892	-0.48478	0.133302	-0.133302	0.137736	Protein processing in endoplasmic reticulum;Ubiquitin mediated proteolysis
ELP1	O95163	Elongator complex protein 1				1.19256	0.536337			1.16798	0.564797			0.722785	0.354056	-0.290978	0.154705	-0.0748973	0.123402	-1.07117	0.299526	-0.126862	0.126862	-0.13749	-0.02987	0.02987	0.137441	-0.444466	0.316637	-0.098093	0.098093	-0.00988293	0.00988293	-0.0517015	0.119943
ZRANB2	O95218	Zinc finger Ran-binding domain-containing protein 2				1.04114	0.480409		+	1.68579	0.665813			0.461444	0.211783	-0.367373	0.267699	-0.179885	0.166221	-0.0477476	0.437167	0.0477476	-0.339915	-0.76164	0.0823469	-0.0823469	0.166511	-0.636515	0.501375	-0.384977	0.384977	-0.0982304	0.0982304	-0.277424	0.165932
SNX4	O95219	Sorting nexin-4				0.250192	0.194604			0.0393504	0.0370288			0.413116	0.201136	-0.0793624	-0.104249	0.131545	0.268898	0.0101223	0.828493	-0.307678	-0.0101223	-0.221322	-0.685195	0.221322	0.681746	0.166731	-0.166731	0.635815	-0.654443	-0.168847	-0.0417681	0.0417681	0.547917
LUC7L3	O95232	Luc7-like protein 3			+	1.35893	0.758178			1.30797	0.729177			0.602709	0.376624	-0.408717	0.166721	-0.20972	0.216076	-1.39824	0.0615187	-0.0615187	0.308988	-0.400138	0.247481	-0.165984	0.165984	-0.417295	0.268124	-0.266169	0.266169	-0.0379477	0.0859613	-0.253455	0.0379477
KIF4A	O95239	Chromosome-associated kinesin KIF4A				0.90018	-1.10275			1.09591	-1.53604			1.05237	-1.26328	0.969182	-0.108606	-0.160244	-0.0317183	1.68533	-0.276913	0.194786	-0.194786	0.253037	-1.58292	-0.253037	0.368281	2.57897	0.0597	-0.406347	-0.0597	0.0037365	0.17705	-0.0674515	-0.0037365
SBF1	O95248	Myotubularin-related protein 5				1.15012	0.276627			0.419883	-0.150325			1.06276	0.248866	-0.0984445	-0.238495	0.099791	0.143095	0.0949583	-0.0519514	0.00148487	-0.00148487	-0.110968	-0.276722	0.110968	0.293016	-0.426856	-0.200269	0.265609	0.200269	-0.0859213	-0.601146	0.0886145	0.0859213
ATE1	O95260	Arginyl-tRNA--protein transferase 1				0.194857	0.190558			0.0556407	0.0651083			0.463543	-0.503124	-0.0182991	0.0904231	-0.33982	0.146606	0.86663	-0.477668	-1.43159	0.477668	-0.106293	0.496208	0.0376911	-0.0376911	-0.891078	0.103887	-0.103887	0.330903	0.0696945	0.0769596	-0.575754	-0.0696945
CCNDBP1	O95273	Cyclin-D1-binding protein 1				1.50978	0.465112			1.81423	-0.430493			1.31242	0.378262	-0.0902462	-0.608832	0.178268	0.270704	-0.0638571	-0.747653	0.0838251	0.0638571	-0.00155354	-0.645352	0.00155354	0.587066	-0.116635	-0.572312	0.272712	0.116635	-0.486071	-0.424772	0.486839	0.424772
SNAPIN	O95295	SNARE-associated protein Snapin				0.988524	-0.0898561			0.185583	0.0273023			0.939567	0.0908518	0.00561714	-0.00561714	0.0914588	-0.0661888	-0.0144768	0.0144768	0.174061	-0.095829	0.0781202	-0.033349	0.033349	-0.178906	-0.0684986	0.174648	0.0272846	-0.0272846	0.0257111	-0.0257111	0.149569	-0.0365486
CELF2	O95319	CUGBP Elav-like family member 2				0.0407716	-0.0170445			0.297663	0.13026			0.732166	0.247824	-0.0509386	0.131824	0.177013	-0.0163426	0.230295	-0.296104	0.000394821	-0.000394821	-0.384698	0.297214	0.353631	-0.297214	-0.0422564	0.231359	-0.00544071	0.00544071	-0.0596209	0.0322905	0.38643	-0.0322905
PGLS	O95336	6-phosphogluconolactonase				1.247	-0.256927			1.77761	-0.262445			0.274252	-0.0600243	0.197668	-0.114012	0.0716681	-0.0586929	-0.0452509	-0.0973463	0.0452509	0.0488787	0.295279	-0.130678	0.0980854	-0.0980854	0.146828	-0.146828	0.24263	-0.313837	0.248508	-0.0295658	0.0193005	-0.0193005	Pentose phosphate pathway
SMC2	O95347	Structural maintenance of chromosomes protein 2				0.181296	-0.0219541			0.862399	-0.0734921			0.284149	-0.0282731	0.00622034	-0.0256033	0.0150528	0.0153451	0.163067	-0.0169907	0.0169907	-0.0264091	-0.00160217	-0.0342159	0.00160217	0.044733	-0.0131149	-0.014492	0.0131149	0.0702953	0.0140429	-0.065877	0.0175924	-0.0140429	Cell cycle - yeast
ATG7	O95352	Ubiquitin-like modifier-activating enzyme ATG7				1.08252	0.363231			0.860646	0.290706			0.327472	0.130106	-0.134764	0.078836	-0.0942135	0.148979	-0.714294	0.0930557	-0.0930557	0.207108	-0.176261	0.0646162	-0.0646162	0.0908499	-0.0932674	0.0932674	-0.0953712	0.212706	0.0567493	-0.0151882	-0.153605	0.0151882	Regulation of autophagy
TRIM16	O95361	Tripartite motif-containing protein 16				0.808043	0.46738			0.913597	0.557229			0.516062	0.322666	-0.335824	0.0157194	-0.101975	0.0341654	-1.10455	0.526602	-0.209743	0.209743	-0.02104	0.02104	0.02495	-0.0879631	-0.650608	0.0103989	-0.0103989	0.0597992	0.0967884	-0.00853157	-0.193552	0.00853157
LYPLA2	O95372	Acyl-protein thioesterase 2			+	1.74144	0.478311		+	2.16481	0.387953			1.54557	0.292634	-0.361782	0.0976448	-0.0262275	0.155104	-0.0566998	-0.00515556	0.00515556	0.445621	-0.423608	0.105083	-0.0576105	0.0576105	-0.467097	0.114318	-0.114318	0.252597	-0.299956	0.0902071	0.0899477	-0.0899477	Glycerophospholipid metabolism
IPO7	O95373	Importin-7				0.980916	0.314348			1.5459	0.457864			0.342248	0.128386	-0.228513	0.231696	-0.112463	0.0251203	-0.220589	0.270159	-0.0462971	0.0462971	-0.236438	0.193233	-0.00394344	0.00394344	-0.637297	0.309938	-0.260149	0.260149	0.0917587	0.0555611	-0.178629	-0.0555611
ARIH2	O95376	E3 ubiquitin-protein ligase ARIH2				0.67119	0.207721			0.138285	-0.0450969			0.460687	-0.16133	-0.0110207	-0.0972719	-0.118202	0.169182	-0.124707	-0.0918779	0.0918779	0.543977	-0.163087	0.208102	0.0186834	-0.0186834	0.102666	-0.102666	-0.468022	0.177192	0.217901	-0.161173	-0.255087	0.161173
TNFAIP8	O95379	Tumor necrosis factor alpha-induced protein 8				1.02102	-1.37939			0.717804	-0.522642			0.0168998	0.0283773	0.280492	-0.036092	0.38594	-0.625651	1.16733	0.238298	-0.644733	-0.238298	-0.0603256	0.0809536	0.0603256	-2.72383	0.62131	-0.62131	0.711554	-1.013	-0.0929379	-0.153138	1.62173	0.0929379
PGM3	O95394	Phosphoacetylglucosamine mutase				0.0867218	-0.0463328			0.0808833	0.0442801			0.180067	0.0909247	0.114331	-0.0156827	0.0365796	-0.0770235	-0.598777	0.145291	0.185479	-0.145291	0.244935	0.0201197	-0.0201197	-0.0583982	0.104729	-0.0514851	0.0111732	-0.0111732	0.123933	-0.061986	0.061986	-0.0956488	Amino sugar and nucleotide sugar metabolism
MOCS3	O95396	Adenylyltransferase and sulfurtransferase MOCS3				1.27809	-0.383651			0.505009	-0.170123			0.80656	-0.249177	0.108665	0.0329123	-0.0253401	-0.178672	0.012866	0.170217	-0.157385	-0.012866	0.630427	0.0458517	-0.0458517	-0.209769	0.00482845	0.0199728	-0.00482845	-0.147574	0.204465	-0.0639448	0.0639448	-0.311806	Sulfur relay system
CD2BP2	O95400	CD2 antigen cytoplasmic tail-binding protein 2				0.494661	0.124993			0.330298	0.0851226			0.586403	0.121269	-0.126676	0.00153208	0.0397644	-0.00108576	-0.235387	0.119897	-0.119897	0.224271	-0.0179653	0.0624561	0.0179653	-0.138815	0.0898609	-0.199158	0.0615635	-0.0615635	-0.253196	-0.059392	0.108756	0.059392
BAG4	O95429	BAG family molecular chaperone regulator 4				0.534125	0.197834			1.19859	0.440681			0.102156	0.0440779	-0.149125	0.310999	-0.102491	0.0790529	0.037569	0.522078	-0.037569	-0.242954	-0.335819	0.252777	-0.0183582	0.0183582	-0.500648	0.369222	-0.167413	0.167413	0.090126	-0.090126	-0.30912	0.139748
AHSA1	O95433	Activator of 90 kDa heat shock protein ATPase homolog 1				0.502704	0.0866895			0.689449	0.155942			1.03492	0.165447	-0.150417	0.0672817	0.0370646	-0.0225143	-0.204598	0.191323	0.0549669	-0.0549669	-0.0962362	-0.00993824	0.0191622	0.00993824	-0.246837	0.144502	-0.0193834	0.0193834	0.0876341	-0.162156	0.147006	-0.0876341
PARN	O95453	Poly(A)-specific ribonuclease PARN				0.0980187	-0.123335			0.295963	-0.336391			0.271355	-0.308857	0.425692	-0.180356	-0.0942326	0.097456	0.928478	-0.242895	0.00613403	-0.00613403	1.02396	-0.302017	-0.286861	0.286861	-0.077095	0.286142	-0.194599	0.077095	-0.906361	-0.117817	0.208876	0.117817	RNA degradation
PSMG1	O95456	Proteasome assembly chaperone 1				0.856396	-0.19904			0.612849	-0.159842			0.333394	-0.0803862	0.0912457	-0.0778937	0.0365429	-0.031302	0.0222406	-0.0222406	0.109563	-0.0627375	0.380613	-0.133547	-0.000133514	0.000133514	-0.0732193	0.168201	0.0732193	-0.25798	0.160251	-0.161895	-0.014308	0.014308
FMNL1	O95466	Formin-like protein 1				1.97913	-0.144927			0.653171	-0.0575004			1.84842	-0.10966	0.0742297	0.0387988	-0.028954	-0.0775213	0.0164204	0.0271206	-0.0164204	-0.123985	0.106972	-0.0698357	-0.00571251	0.00571251	0.141511	0.0686274	-0.0686274	-0.079114	0.0414877	0.050477	-0.0414877	-0.0759287
H6PD	O95479	GDH/6PGL endoplasmic bifunctional protein				0.195871	-0.159315			1.42331	0.150314			0.282542	-0.254277	-0.0772195	0.0638714	-3.67165e-05	-0.0343409	-0.0133638	0.102565	0.0133638	-1.17534	0.0115852	0.0706463	-1.45211	-0.0115852	-0.214659	0.0134373	-0.0134373	0.249249	-0.141075	0.0570965	0.0775681	-0.0570965	Pentose phosphate pathway
SEC24A	O95486	Protein transport protein Sec24A				0.568415	0.176041			1.29866	0.376727			0.254656	0.092618	-0.19244	0.207901	-0.11405	0.0189385	-0.0502825	0.179763	-0.185397	0.0502825	-0.334597	0.0124054	0.0409451	-0.0124054	-0.487134	0.236039	-0.0522509	0.0522509	0.128988	0.335674	-0.17585	-0.128988	Protein processing in endoplasmic reticulum
SEC24B	O95487	Protein transport protein Sec24B				1.74984	0.34741			1.22063	0.254138			0.768754	0.172532	-0.263563	0.0254288	-0.0882378	0.120194	-0.4505	0.0932102	-0.0932102	0.183645	0.0444279	-0.0324078	-0.12731	0.0324078	-0.250738	0.0832653	-0.0832653	0.107821	-0.276387	-0.0607157	0.0607157	0.132567	Protein processing in endoplasmic reticulum
TDP2	O95551	Tyrosyl-DNA phosphodiesterase 2				0.186821	0.0490551			0.277478	-0.0396085			0.444629	-0.0759544	0.00662613	0.0269532	-0.0362296	0.0541158	-0.0352745	0.0352745	-0.040575	0.293562	0.0318842	0.0466585	-0.0318842	-0.0749979	-0.0186319	0.0186319	0.103215	-0.0870848	0.140511	-0.140511	-0.216085	0.183229
ETHE1	O95571	Persulfide dioxygenase ETHE1, mitochondrial				0.0520559	0.0438027			0.119474	-0.0820422			0.0178477	0.013474	-0.104918	-0.0492411	0.0492411	0.127966	0.749071	0.0652962	-0.0652962	-0.335215	-0.4021	-0.157846	0.157846	0.39163	-0.200317	-0.0903034	0.0903034	0.217197	-0.00951767	-0.00817871	0.00817871	0.0387344
ACSL3	O95573	Long-chain-fatty-acid--CoA ligase 3				0.122913	-0.0551591			0.155069	0.106776			0.337431	-0.293937	0.0765009	-0.00865126	-0.149799	0.0471807	-0.0647726	-0.245973	0.416171	0.0647726	-0.345945	0.0273781	-0.0273781	0.0496807	0.217774	-0.0446806	-1.21304	0.0446806	0.272221	0.769657	-0.272221	-0.300493	Adipocytokine signaling pathway;Fatty acid metabolism;Peroxisome;PPAR signaling pathway
POLR1A	O95602	DNA-directed RNA polymerase I subunit RPA1			+	2.42685	0.342326			0.450477	0.0840054			2.3849	0.336657	-0.193465	-0.0987649	0.0987649	0.136874	-0.391888	-0.103014	0.103014	0.195017	-0.0752316	-0.274006	0.0752316	0.113188	-0.230049	-0.0464916	0.219816	0.0464916	-0.15688	-0.0945158	0.0945158	0.16056	Purine metabolism;Pyrimidine metabolism;RNA polymerase
ZBTB11	O95625	Zinc finger and BTB domain-containing protein 11				0.483761	-0.396191			0.236694	-0.290956			0.691603	-0.56133	0.384468	0.123119	-0.210718	-0.136357	-0.376353	0.141709	-0.141709	0.563295	1.06973	-0.927107	0.413039	-0.413039	0.168185	0.979353	-0.279728	-0.168185	0.60075	0.104528	-0.774613	-0.104528
STAMBP	O95630	STAM-binding protein				0.436167	0.0636711			0.048316	-0.0129118			1.44806	0.170337	-0.0657616	-0.103357	0.109447	0.0223074	-0.070508	-0.142167	0.15788	0.070508	-0.0610151	-0.216552	0.0610151	0.116406	0.0645466	-0.0645466	0.234951	-0.107944	-0.134631	0.170011	0.0258932	-0.0258932	Endocytosis
CPSF4	O95639	Cleavage and polyadenylation specificity factor subunit 4			+	1.98163	0.552954			0.519643	0.168103			1.01285	0.292802	-0.125168	-0.0699291	0.0436368	0.314003	-0.670105	-0.0370893	0.0370893	0.332194	-0.189738	-0.101887	0.101887	0.379665	-0.0605984	-0.0501842	0.0501842	0.252899	-0.0308037	-0.089674	0.0308037	0.295811	mRNA surveillance pathway
ASMTL	O95671	N-acetylserotonin O-methyltransferase-like protein				0.515738	-0.0734282			0.530713	0.112808			1.11238	-0.163594	0.00966072	0.146846	-0.130014	-0.021781	-0.0341501	0.371776	-0.109181	0.0341501	0.235493	0.00642967	-0.191496	-0.00642967	-0.0178108	0.12252	0.0178108	-0.0636368	0.0371323	0.171171	-0.150846	-0.0371323
FGFR1OP	O95684	FGFR1 oncogene partner				1.34499	-0.35933			1.02961	-0.221084			1.11221	-0.254695	0.264405	0.0184603	-0.0260324	-0.0401869	-0.0166445	0.153705	-0.22577	0.0166445	0.287408	0.0631456	-0.0631456	-0.069293	0.395786	-0.167007	0.167007	-0.465637	0.241403	-0.0262251	0.0110807	-0.0110807
POP4	O95707	Ribonuclease P protein subunit p29				0.44669	-0.0994215			0.361147	-0.0882487			0.239684	-0.072288	0.0776281	-0.0527353	-0.0449371	0.0308714	0.155932	-0.044404	0.044404	-0.210374	0.2508	-0.0610666	-0.134278	0.0610666	-0.0785007	-0.131062	0.270161	0.0785007	-0.000676155	0.211093	-0.141883	0.000676155	Ribosome biogenesis in eukaryotes;RNA transport
HERC2	O95714	E3 ubiquitin-protein ligase HERC2				0.923095	-0.493591			0.226727	-0.149529			0.564854	-0.34285	0.12667	0.0590429	0.0358181	-0.0741329	0.977354	0.495363	-0.495363	-0.599932	0.000295639	-0.000295639	0.237637	-0.0684471	0.253044	-0.0262527	0.0262527	-0.0408573	-0.0453835	0.118382	0.0453835	-0.0798187	Ubiquitin mediated proteolysis
RAB3D	O95716	Ras-related protein Rab-3D				0.856383	-0.861413			0.574986	-0.137789			0.352911	-0.0917006	0.0392122	-0.0392122	0.0385771	-0.683918	0.017169	-0.017169	0.0224237	-1.28235	0.0612555	-0.0612555	0.0679064	-1.85888	-0.0547304	-0.0768805	0.0547304	0.234925	0.430163	0.0580053	-0.0580053	-0.0854883	Pancreatic secretion
SNAP29	O95721	Synaptosomal-associated protein 29			+	1.99971	-0.463497			1.61633	-0.271023			1.06994	-0.245955	0.19229	-0.0588007	0.01616	-0.231017	0.117545	-0.117545	0.12996	-0.313415	0.266871	-5.62668e-05	-0.252481	5.62668e-05	0.41177	-0.150234	0.150234	-0.478115	0.117709	0.09764	-0.09764	-0.14862	SNARE interactions in vesicular transport
OXSR1	O95747	Serine/threonine-protein kinase OSR1			+	1.51424	0.608352		+	1.64484	0.628136			0.635884	0.2835	-0.405432	0.196396	-0.176174	0.154309	-0.873717	0.255433	-0.135743	0.135743	-0.103368	0.176188	0.00409603	-0.00409603	-0.707497	0.216604	-0.216604	0.354437	-0.0898685	0.0898685	-0.2922	0.172874
GGPS1	O95749	Geranylgeranyl pyrophosphate synthase				0.257836	-0.117524			1.5639	0.287778			2.80651	0.299038	-0.169045	0.0756068	0.164745	-0.257299	-0.185821	0.393922	0.185821	-0.673462	-0.152269	-0.0559921	0.2162	0.0559921	-0.209762	0.0370951	-0.011508	0.011508	-0.114119	0.114119	0.143669	-0.526106	Terpenoid backbone biosynthesis
HSPA4L	O95757	Heat shock 70 kDa protein 4L				1.23622	0.18743			0.477664	0.0794735			0.680527	0.0972147	-0.112853	-0.022007	0.00681782	0.0672951	-0.195257	0.124176	-0.0774517	0.0774517	-0.101542	0.0131245	0.0723534	-0.0131245	-0.124165	-0.0571384	0.0904293	0.0571384	0.0587177	-0.124514	-0.0587177	0.266008	Protein processing in endoplasmic reticulum
PTBP3	O95758	Polypyrimidine tract-binding protein 3				0.162783	-0.0920386			0.0237173	-0.013453			0.0604314	-0.0566759	0.153137	-0.00373793	-0.0339608	-0.149399	-0.460004	0.0973387	0.525975	-0.0973387	0.226968	-0.226968	-0.61152	0.339513	0.104815	-0.104815	0.392103	-0.335632	0.201459	0.253869	-0.460025	-0.201459
LSM8	O95777	U6 snRNA-associated Sm-like protein LSm8			+	2.36316	0.631309		+	2.92596	0.811597			2.05156	0.466352	-0.566822	0.192791	-0.0565901	0.0910187	-0.678886	0.596331	0.0487099	-0.0487099	-0.677611	0.164191	0.0973921	-0.0973921	-0.456033	0.221391	-0.221391	0.338006	-0.290054	0.16189	-0.16189	0.230747	RNA degradation;Spliceosome
AP2A1	O95782	AP-2 complex subunit alpha-1				0.110159	-0.0234194			0.377196	0.0759916			0.0132696	0.0038085	-0.0610108	0.0545921	0.0452485	-0.0420203	-0.124125	0.0771132	0.0643854	-0.0643854	-0.0320711	0.0320711	0.072896	-0.057929	0.213015	-0.021616	-0.181292	0.021616	-0.0899506	0.183266	0.0261116	-0.0261116	Endocrine and other factor-regulated calcium reabsorption;Endocytosis;Huntington's disease
STAU1	O95793	Double-stranded RNA-binding protein Staufen homolog 1				0.219274	0.183122			0.0794651	-0.054986			0.222089	0.156243	0.0794659	-0.0878687	0.096139	-0.00827026	0.0302029	-0.0302029	0.419468	-0.330902	0.128729	-0.047636	-0.305603	0.047636	0.30065	-0.332832	0.0641766	-0.0641766	-0.77841	-0.128101	0.128101	0.761103
TTC4	O95801	Tetratricopeptide repeat protein 4				0.361806	0.243505			0.152716	0.11624			0.419804	0.287014	-0.0431108	0.00542736	0.0291519	0.0161762	-0.953817	-0.328905	0.471561	0.328905	0.0221872	-0.0221872	0.0913458	-0.0263872	-0.108409	0.033042	-0.033042	0.0587397	0.339438	0.0824099	-0.0824099	-0.0878401
TMEM50A	O95807	Transmembrane protein 50A				0.0202571	-0.0169168			0.265595	0.099062			0.263088	0.108578	-0.014195	-0.0295072	0.0200744	0.0693073	-0.558942	-0.0646048	0.0646048	0.159415	0.097559	-0.097559	-0.234039	0.144205	0.0346584	0.00559044	-0.024456	-0.00559044	-0.0630484	0.0630484	0.138431	-0.85547
BAG2	O95816	BAG family molecular chaperone regulator 2				1.86236	0.338164		+	2.8009	0.59325			0.281188	0.0834646	-0.202813	0.32441	-0.148251	0.0834484	-0.258889	0.55005	-0.0557241	0.0557241	-0.146737	0.341985	0.0355368	-0.0355368	-0.463718	0.306835	-0.240778	0.240778	-0.111173	0.193614	-0.385694	0.111173	Protein processing in endoplasmic reticulum
MAP4K4	O95819	Mitogen-activated protein kinase kinase kinase kinase 4				0.156054	-0.0591855			0.438815	0.122632			0.593664	0.174018	-0.0189967	0.00060606	0.190732	-0.0838351	0.0797853	-0.0797853	0.235852	-0.441054	-0.320436	0.0565577	0.150966	-0.0565577	0.0553455	-0.0553455	0.230497	-0.111113	-0.093339	0.290458	-0.199885	0.093339	MAPK signaling pathway
CRYZL1	O95825	Quinone oxidoreductase-like protein 1				1.50497	0.245849			2.25083	0.367019			1.61427	0.239059	-0.205464	0.129774	-0.0239406	0.0395355	-0.38287	0.12117	-0.0458698	0.0458698	-0.110888	0.0146799	-0.0146799	0.138017	-0.121452	0.289164	-0.0332012	0.0332012	-0.289475	0.138377	0.145303	-0.138377
EML2	O95834	Echinoderm microtubule-associated protein-like 2				0.925693	0.185733			0.791314	0.165812			0.26987	0.0689526	-0.164169	0.0178752	-0.077652	0.0508437	-0.293751	0.0912514	-0.0803547	0.0803547	-0.0345879	0.0461273	-0.0749493	0.0345879	-0.317969	-0.0142679	0.0142679	0.0670996	0.0957937	-0.0103769	-0.133668	0.0103769
BPNT1	O95861	3'(2'),5'-bisphosphate nucleotidase 1				1.00321	0.0692005			0.239176	0.0281401			1.35323	0.0902691	-0.0543008	-0.0107112	0.0140743	0.0123997	-0.0734253	-0.00563049	0.00563049	0.055151	0.0054636	-0.138257	0.0123568	-0.0054636	-0.131408	0.037694	0.0927515	-0.037694	-0.0351763	-0.0157919	0.0157919	0.0302629	Sulfur metabolism
DDAH2	O95865	N(G),N(G)-dimethylarginine dimethylaminohydrolase 2				1.2639	-0.269879			0.74118	-0.186061			1.6304	-0.266124	0.214444	0.0397797	-0.0782037	-0.0458698	0.0137386	0.198048	-0.075016	-0.0137386	0.354746	0.078001	-0.109158	-0.078001	0.332438	0.0015583	-0.0015583	-0.271797	0.0964499	-0.224479	-0.0813913	0.0813913
TXNDC12	O95881	Thioredoxin domain-containing protein 12				0.764463	0.326784			0.61189	0.162081			0.407587	-0.110579	-0.0327907	0.11618	-0.19252	0.0824714	0.0230379	0.091773	-0.277091	-0.0230379	-0.0387096	0.140587	-0.107948	0.0387096	-0.290042	0.290042	-0.416736	0.832647	-0.0268717	-0.206662	0.0268717	0.126233	Glutathione metabolism
ECD	O95905	Protein ecdysoneless homolog				0.329078	0.240587			1.09038	0.612374			0.372394	0.361646	-0.0716677	0.288847	-0.145344	0.0156064	-1.15617	0.158142	-0.127117	0.127117	0.00257683	0.419553	-0.163571	-0.00257683	-0.0337896	0.465327	-0.512012	0.0337896	-0.109546	0.109546	0.952357	-0.49291
SYF2	O95926	Pre-mRNA-splicing factor SYF2				0.218556	-0.10766			0.95682	-0.514858			0.0589094	0.0323	0.0666213	-0.590459	0.197989	-0.0122299	-0.184224	-0.4671	0.318397	0.184224	0.425882	-0.739824	-0.210274	0.210274	-0.154426	0.236211	0.154426	-0.208684	0.287668	-0.713818	0.241552	-0.241552	Spliceosome
MBD3	O95983	Methyl-CpG-binding domain protein 3				0.320627	0.089479			0.0498327	0.0161605			1.22814	0.258596	-0.0176539	-0.103714	0.141722	-0.0220675	-0.414084	-0.125476	0.130885	0.125476	-0.0300303	0.0300303	0.254165	-0.123405	0.0494127	-0.157941	0.0967951	-0.0494127	-0.00527763	-0.0819511	0.152559	0.00527763
TOP3B	O95985	DNA topoisomerase 3-beta-1				0.070091	-0.0221071			1.16889	-0.458144			0.0769562	-0.0441947	0.087882	-0.273336	-0.0621214	0.0604358	0.111764	-0.291802	-0.111764	0.231889	0.369258	-0.853836	-0.0124788	0.0124788	0.0640001	0.00455952	-0.211131	-0.00455952	-0.108393	-0.254869	0.595224	0.108393	Homologous recombination
NUDT3	O95989	Diphosphoinositol polyphosphate phosphohydrolase 1				0.0843095	0.0717249			0.112977	-0.0660248			0.0538658	0.0553412	0.123767	-0.0189934	0.18431	-0.104774	0.357278	0.0730162	-0.637259	-0.0730162	-0.474579	0.240482	-0.240482	0.852451	0.136532	-0.336361	0.620237	-0.136532	0.111003	-0.111003	0.609103	-0.22577
BCL10	O95999	B-cell lymphoma/leukemia 10				0.0433162	0.024714			0.0870926	-0.0458236			0.104823	0.0624008	-0.0598936	-0.0438538	0.0302815	0.0423455	0.486931	-0.0290585	0.0290585	-0.155228	-0.370957	0.0661783	0.0315046	-0.0315046	-0.178436	-0.165579	0.37829	0.165579	0.0586491	-0.0586491	-0.193064	0.116196	B cell receptor signaling pathway;ko05152;T cell receptor signaling pathway
ZBED1	O96006	Zinc finger BED domain-containing protein 1				0.0140004	-0.0215929			0.274269	0.281118			0.0207826	-0.0250928	-0.0639803	0.125649	-0.135997	0.104959	-0.0733905	-0.185232	0.0733905	0.10263	-0.0545702	-0.138183	0.0545702	0.107287	0.715102	0.480086	-0.480086	-1.20117	-1.16546	0.389481	-0.326565	0.326565
MOCS2	O96007	Molybdopterin synthase catalytic subunit				0.687842	0.650624			0.195217	0.195349			1.27941	0.903823	-0.431117	-0.0539732	0.253952	0.0629005	-0.144756	0.0672703	-0.0254498	0.0254498	-0.717478	-0.0902195	0.0902195	0.100351	-1.14417	-1.1666	1.14417	1.14519	0.0177269	-0.0177269	0.417685	-0.657166	Folate biosynthesis;Sulfur relay system
CHEK2	O96017	Serine/threonine-protein kinase Chk2				0.242013	0.0975957			1.38239	0.522146			1.00536	0.406515	-0.341607	0.114493	0.00305367	-0.0624743	-0.384043	0.141682	-0.0315361	0.0315361	-0.377026	0.0763054	0.0376434	-0.0376434	0.0676565	0.783692	-0.0676565	-0.515805	-0.306189	0.0873051	0.688007	-0.0873051	Cell cycle;Cell cycle - yeast;p53 signaling pathway
ACTL6A	O96019	Actin-like protein 6A				0.147509	-0.0533953			0.521101	-0.146183			0.0727081	-0.0261927	0.110496	-0.0932603	-0.00280285	0.0193372	0.237659	-0.167271	0.167271	-0.200327	0.223433	-0.20729	-0.0248556	0.0248556	-0.265288	-0.0192499	0.0192499	0.141435	-0.00244141	0.00244141	-0.0730724	0.0138187
LDHA	P00338	L-lactate dehydrogenase A chain				1.04796	0.314273			1.31612	0.502423			0.282278	0.156775	-0.3826	0.158609	0.00188017	-0.00188017	-0.533936	0.591204	0.0573673	-0.0573673	-0.277581	0.166163	0.0978804	-0.0978804	-0.487618	0.151055	-0.053607	0.053607	0.0989323	-0.0989323	-0.674742	0.158531	Cysteine and methionine metabolism;Glycolysis / Gluconeogenesis;Propanoate metabolism;Pyruvate metabolism
GLUD1	P00367	Glutamate dehydrogenase 1, mitochondrial				1.62622	0.187315			1.82396	0.25991			0.0949968	0.0176983	-0.0994239	0.123179	-0.0383673	0.0711927	-0.110147	0.195485	-0.268773	0.110147	-0.143455	0.359689	-0.032239	0.032239	-0.0887012	0.0508728	0.0272045	-0.0272045	-0.0467939	0.0444956	-0.0444956	0.244981	Alanine, aspartate and glutamate metabolism;Arginine and proline metabolism;D-Glutamine and D-glutamate metabolism;Nitrogen metabolism;Proximal tubule bicarbonate reclamation
DHFR	P00374	Dihydrofolate reductase				0.049157	-0.0289903			0.0199879	-0.0134339			0.467939	-0.176457	0.127743	0.0283675	-0.127743	0.00557375	0.225709	-0.230687	0.213901	-0.213901	0.223165	-0.347932	-0.223165	0.436137	0.0323219	0.287422	-0.0323219	-0.307098	-0.225048	0.493608	-0.408096	0.225048	Folate biosynthesis;One carbon pool by folate
CYB5R3	P00387	NADH-cytochrome b5 reductase 3				0.0181397	-0.0187614			0.617317	-0.512376			0.274387	0.600742	0.0688806	-0.145958	-0.0776052	0.0691047	0.303402	-0.303402	3.36162	-0.776903	-0.0114851	0.0114851	-0.494196	0.132245	-0.131918	0.10433	-0.00596428	0.00596428	0.149246	-1.55267	-0.149246	0.872893	Amino sugar and nucleotide sugar metabolism
GSR	P00390	Glutathione reductase, mitochondrial				1.16398	0.116999			1.1033	0.16547			0.105269	-0.015348	-0.0951891	0.0834498	-0.0814133	0.0431056	-0.0588007	0.265763	-0.124413	0.0588007	-0.131577	0.0635386	-0.0635386	0.104482	-0.137638	0.103361	-0.0274105	0.0274105	0.0747576	-0.0240431	-0.099288	0.0240431	Glutathione metabolism
SOD1	P00441	Superoxide dismutase [Cu-Zn]				0.911859	-0.640087			1.09722	-0.817169			0.537345	-0.488961	0.274205	-0.276929	0.170925	-0.125187	-0.0282583	0.0282583	0.260339	-0.329347	0.168863	-0.494251	0.411409	-0.168863	1.52008	-0.702842	0.0815115	-0.0815115	0.379546	-0.0596075	-0.66887	0.0596075	Amyotrophic lateral sclerosis (ALS);Huntington's disease;Peroxisome;Prion diseases
F13A1	P00488	Coagulation factor XIII A chain				0.0488555	-0.0233397			0.683847	-0.232904			0.505357	-0.16068	0.140726	-0.0227938	-0.0189443	0.089283	-0.178283	0.0237799	-0.0237799	0.343312	0.491964	-0.314674	0.0201035	-0.0201035	0.0216465	-0.0216465	-0.0298023	0.164457	0.259806	-0.023941	-0.0141087	0.0141087	Complement and coagulation cascades
PNP	P00491	Purine nucleoside phosphorylase				1.46518	0.517713		+	1.73044	0.660302			0.47572	0.219184	-0.434057	0.260417	-0.15535	0.0781832	-0.786407	0.421737	-0.0971956	0.0971956	-0.190315	0.166111	-0.0244007	0.0244007	-0.677798	0.354722	-0.213504	0.213504	-0.0220594	0.0220594	-0.464742	0.0591707	Nicotinate and nicotinamide metabolism;Purine metabolism;Pyrimidine metabolism
HPRT1	P00492	Hypoxanthine-guanine phosphoribosyltransferase				0.378236	0.0733891			0.374495	0.0813675			0.175431	0.0391822	-0.00807333	0.0262432	-0.0258851	0.0258851	-0.0395041	0.131509	-0.037324	0.037324	0.0233574	-0.0287094	0.0629768	-0.0233574	-0.284948	0.0811958	-0.0598106	0.0598106	0.0957623	-0.063858	-0.0144463	0.0144463	Drug metabolism - other enzymes;Purine metabolism
GOT2	P00505	Aspartate aminotransferase, mitochondrial			+	2.81045	0.406525			2.34624	0.253061			0.945495	0.106244	-0.199186	0.0674534	-0.0674534	0.228813	-0.235898	0.117961	-0.117961	0.326125	-0.250932	-0.00280857	0.00280857	0.109971	-0.162474	0.161535	-0.161535	0.339891	-0.0693064	0.0169458	-0.0169458	0.131501	Alanine, aspartate and glutamate metabolism;Arginine and proline metabolism;Cysteine and methionine metabolism;Fat digestion and absorption;Phenylalanine metabolism;Phenylalanine, tyrosine and tryptophan biosynthesis;Tyrosine metabolism
PGK1	P00558	Phosphoglycerate kinase 1				1.85345	-0.150749			1.49687	-0.174032			1.23242	-0.147291	0.0961866	-0.0426731	-0.0338345	-0.043632	0.0533848	0.0348949	-0.0348949	-0.076643	0.197981	-0.201939	-0.032774	0.032774	0.105992	-0.0959673	0.0959673	-0.104768	0.086381	0.0106211	-0.173724	-0.0106211	Carbon fixation in photosynthetic organisms;Glycolysis / Gluconeogenesis
AK1	P00568	Adenylate kinase isoenzyme 1				0.74381	-0.323698			0.825651	-0.360029			0.118603	-0.0679989	0.0355945	-0.0657725	0.0552764	-0.0538735	0.074398	-0.054882	-0.0898361	0.054882	-0.00320911	-0.076663	0.00320911	0.0430193	-0.0148277	0.0148277	0.107344	-0.150766	0.710958	-0.556081	0.474607	-0.474607	Purine metabolism
CFD	P00746	Complement factor D				1.03328	-0.311621			0.127908	-0.0581093			0.501964	-0.183362	0.0222969	0.0931096	0.0279584	-0.170344	0.59615	-0.0837793	0.0837793	-0.219453	0.0384998	0.279303	-0.258965	-0.0384998	0.00609398	-0.00609398	0.0293522	-0.253115	-0.0265646	0.192313	0.0265646	-0.121236	Complement and coagulation cascades;Staphylococcus aureus infection
ADA	P00813	Adenosine deaminase				0.437358	0.146987			0.0254978	-0.0105119			0.0998511	0.0599113	-0.0831733	-0.0998182	0.123496	0.040266	-0.197546	-0.154861	0.154861	0.240934	0.24791	-0.0952997	-0.526742	0.0952997	-0.379247	0.0147676	0.0921297	-0.0147676	0.0311995	-0.104337	0.221713	-0.0311995	Primary immunodeficiency;Purine metabolism
CA2	P00918	Carbonic anhydrase 2				0.951302	0.226852			1.00986	0.283713			0.528564	0.173143	-0.22585	0.0430307	-0.00373125	0.0160789	-0.470773	0.292064	0.00379467	-0.00379467	-0.161051	-0.0209007	0.159985	0.0209007	-0.290649	0.106962	-0.0112572	0.0112572	0.104587	-0.0611601	-0.277835	0.0611601	Nitrogen metabolism
ASS1	P00966	Argininosuccinate synthase				0.444329	0.0559993			1.62331	0.189359			1.05813	0.12203	-0.0655222	0.0919061	0.0344009	-0.0391216	-0.237606	0.191557	0.0976067	-0.0976067	-0.0699129	-0.00218105	0.0076704	0.00218105	-0.0155983	0.106276	-0.0625362	0.0155983	-0.0611315	0.0775366	0.0611315	-0.0804243	Alanine, aspartate and glutamate metabolism;Arginine and proline metabolism
CSTA	P01040	Cystatin-A				0.0281099	-0.00783443			0.133584	0.0380468			0.266813	-0.0945086	-0.0375667	0.0480752	-0.118989	0.041225	-0.115279	0.0684824	0.246045	-0.0684824	-0.027668	0.027668	-0.28372	0.0349846	-0.0474653	0.215493	-0.171443	0.0474653	0.292793	-0.0570755	-0.0665359	0.0570755
HLA-A	P01891	HLA class I histocompatibility antigen, A-68 alpha chain				0.148328	0.13203			0.692563	0.528415			0.0355552	-0.0324841	-0.1823	0.277819	-0.148134	-0.0709	0.568332	0.0210848	-0.0210848	-0.360923	-0.446592	0.0598068	0.194553	-0.0598068	-0.671341	0.495831	-0.495831	0.563236	0.0819931	1.06933	-0.275183	-0.0819931
LMNA	P02545	Prelamin-A/C				1.40483	0.23332			0.15277	0.0218906			1.93704	0.205176	-0.0762401	-0.0484314	0.103435	0.0863185	-0.199335	-0.0386543	0.0386543	0.100533	-0.0803757	-0.00514984	0.202293	0.00514984	-0.0721045	-0.192103	0.168216	0.0721045	-0.0298634	-0.0582085	0.0298634	0.373816	Arrhythmogenic right ventricular cardiomyopathy (ARVC);Dilated cardiomyopathy;Hypertrophic cardiomyopathy (HCM)
MBP	P02686	Myelin basic protein			+	1.54775	-0.649673			1.1536	-0.496874			1.51377	-0.799888	0.656927	0.042881	-0.169508	-0.117372	0.661961	0.0937386	-0.368038	-0.0937386	0.956775	0.141006	-0.705564	-0.141006	0.651893	-0.0296469	0.0296469	-0.187306	-0.08601	-0.00797653	0.0290222	0.00797653
TFRC	P02786	Transferrin receptor protein 1		+	+	4.92255	0.507319		+	3.12319	0.343263			1.7455	0.176182	-0.280049	0.12228	-0.12228	0.243602	-0.271137	-0.0385437	0.0385437	0.238192	-0.155611	0.124708	-0.124708	0.282375	-0.28896	0.128146	-0.128146	0.220809	-0.323181	0.119852	-0.119852	0.249012	Endocytosis;Hematopoietic cell lineage;Phagosome
FTL	P02792	Ferritin light chain				1.11775	-0.737608			0.413795	-0.218601			0.455349	-0.195298	0.211095	-0.116883	0.129907	-0.410847	0.371467	-0.183042	0.183042	-0.228993	-0.0737028	-0.389506	0.0816069	0.0737028	0.050724	-0.050724	0.178207	-0.592701	0.437779	0.535134	-0.437779	-1.41617	Mineral absorption;Porphyrin and chlorophyll metabolism
FTH1	P02794	Ferritin heavy chain				1.18483	0.886121			0.604797	0.426935			0.570732	0.402614	-0.414271	-0.0323768	-0.0424819	0.406951	0.182318	-0.229185	0.0865955	-0.0865955	-0.00149727	0.00149727	-0.151215	1.01192	-1.15903	0.196427	-0.196427	0.466186	-0.827044	-0.0662508	0.0662508	0.347716	Mineral absorption;Porphyrin and chlorophyll metabolism
CAT	P04040	Catalase				0.614795	-0.0496659			0.926466	-0.0681758			1.04131	-0.0946369	0.0460844	-0.00350332	-0.0235615	0.0113592	-0.00271416	0.00271416	-0.034029	0.0150604	0.0928202	-0.0334806	0.0215273	-0.0215273	0.145475	-0.007658	-0.0130939	0.007658	-0.00065136	0.00065136	-0.118022	0.0350752	Amyotrophic lateral sclerosis (ALS);Methane metabolism;Peroxisome;Tryptophan metabolism
RAF1	P04049	RAF proto-oncogene serine/threonine-protein kinase				1.05223	-0.38706			0.457059	-0.189616			0.216262	-0.178747	0.40587	0.0770535	-0.1651	-0.0770535	0.551304	0.174541	-0.174541	-0.252254	-0.248549	0.0885639	0.92185	-0.0885639	0.511092	0.0655432	-0.155658	-0.0655432	0.300648	0.0273814	-0.192145	-0.0273814	Acute myeloid leukemia;B cell receptor signaling pathway;Bladder cancer;Chemokine signaling pathway;Chronic myeloid leukemia;Colorectal cancer;Endometrial cancer;ErbB signaling pathway;Fc epsilon RI signaling pathway;Fc gamma R-mediated phagocytosis;Focal adhesion;Gap junction;Glioma;GnRH signaling pathway;Hepatitis C;Insulin signaling pathway;ko05152;Long-term depression;Long-term potentiation;M…
ALDOA	P04075	Fructose-bisphosphate aldolase A				0.428978	0.0588188			0.522833	0.0684457			0.0658167	0.011456	-0.032517	0.0222373	-0.0361223	0.00607967	-0.200243	0.0501614	-0.0501614	0.0533104	-0.0530233	0.026021	0.00949001	-0.00949001	-0.0120106	0.0184536	-0.0707169	0.0120106	0.0859814	-0.000148773	-0.0220833	0.000148773	Carbon fixation in photosynthetic organisms;Fructose and mannose metabolism;Glycolysis / Gluconeogenesis;Pentose phosphate pathway
CSTB	P04080	Cystatin-B				0.378783	-0.181097			0.247808	0.0972757			0.273635	-0.0842738	-0.0381331	0.143986	-0.0279078	0.0334678	-0.0262585	0.361105	-0.105824	0.0262585	-0.106379	-0.0645542	0.0878506	0.0645542	-0.0500078	0.328649	0.0500078	-0.660457	0.378064	-0.0406771	-0.173711	0.0406771
ANXA1	P04083	Annexin A1				0.891135	0.117502			0.307792	0.0529199			1.06872	0.163934	-0.0527921	-0.0139232	0.0319848	0.0139232	-0.26171	-0.0277147	0.0290976	0.0277147	0.00282383	-0.15672	-0.00282383	0.109466	-0.0802469	0.0317755	0.230119	-0.0317755	-0.0253372	-0.000131607	0.0348721	0.000131607
NR3C1	P04150	Glucocorticoid receptor				0.136163	0.0595751			0.371491	0.148347			0.153036	0.0681477	0.0155897	0.0345354	-0.0978918	0.0287981	-0.467218	0.368553	-0.0782547	0.0782547	-0.0484123	0.0484123	-0.12463	0.155409	0.140137	-0.140137	0.297102	-0.270607	0.0795918	0.0206585	-0.117529	-0.0206585	Neuroactive ligand-receptor interaction
SOD2	P04179	Superoxide dismutase [Mn], mitochondrial		+	+	3.19795	0.847205		+	2.42909	0.698692			2.05323	0.471554	-0.561484	0.15994	-0.104851	0.351435	-0.583942	0.422342	-0.0790215	0.0790215	-0.539025	0.130681	-0.130681	0.344188	-0.776402	0.189199	-0.189199	0.438097	-0.269463	-0.116285	0.116285	0.358683	Huntington's disease;Peroxisome
TK1	P04183	Thymidine kinase, cytosolic				0.0799043	0.122819			0.0709222	0.111868			0.173288	-0.266878	0.200593	0.100614	-0.138474	0.0591316	-1.57792	0.243333	-0.105577	0.105577	-0.0126867	0.352448	-0.171371	0.0126867	0.935896	-0.347044	-1.07351	0.347044	0.413874	-0.0421047	0.0421047	-0.21487	Drug metabolism - other enzymes;Pyrimidine metabolism
KRT1	P04264	Keratin, type II cytoskeletal 1				0.0755651	-0.230209			0.0729359	-0.0890508			0.429168	-0.447836	0.415958	0.106916	-0.186003	-0.178153	-1.04788	0.0550928	-0.0550928	2.54054	0.957315	0.197567	-0.316914	-0.197567	0.271336	0.158739	-0.704247	-0.158739	0.56058	-0.0262556	0.0262556	-2.36372
TUBB4A	P04350	Tubulin beta-4A chain				1.50506	0.275805			1.80322	0.312792			0.178277	0.0454502	-0.211375	0.14057	-0.166887	0.0640354	-0.27749	0.125028	-0.102122	0.102122	-0.14526	0.156113	0.0230503	-0.0230503	-0.329752	0.245827	-0.245827	0.259846	0.0141497	-0.0141497	-0.231652	0.0259485	Gap junction;Pathogenic Escherichia coli infection;Phagosome
GAPDH	P04406	Glyceraldehyde-3-phosphate dehydrogenase				0.866893	0.146276			1.30443	0.209501			0.982172	0.137228	-0.184377	0.0360947	0.0037899	-0.00263023	-0.244122	0.214149	0.00341988	-0.00341988	-0.223269	0.00184059	0.0425568	-0.00184059	-0.145485	-0.00415993	0.00415993	0.138863	0.0570507	0.0703487	-0.0570507	-0.104324	Alzheimer's disease;Glycolysis / Gluconeogenesis
ASL	P04424	Argininosuccinate lyase				0.217868	0.0967383			1.19188	0.216985			0.749688	0.114286	-0.14923	0.0878921	-0.0380616	0.0380616	-0.0834618	0.257158	0.0834618	-0.48649	0.0466509	-0.0675364	-0.0457869	0.0457869	-0.250727	0.123056	-0.0303364	0.0303364	-0.214997	0.0527277	-0.0527277	0.294785	Alanine, aspartate and glutamate metabolism;Arginine and proline metabolism
CAPNS1	P04632	Calpain small subunit 1				0.0877113	-0.04877			0.397831	0.149568			0.145296	-0.0656924	0.0562825	0.0736327	-0.112246	-0.146561	-0.559272	0.0520029	-0.0520029	0.134152	0.118095	0.0952625	-0.0952625	-0.305305	0.130459	0.129229	-0.129229	-0.352358	-0.00553036	0.00553036	-0.302524	0.0121832
HSPB1	P04792	Heat shock protein beta-1			+	2.36257	-0.34462		+	2.43235	-0.363528			1.82118	-0.260083	0.294749	-0.0740886	0.0325541	-0.0675449	0.417466	-0.130876	0.0597391	-0.0597391	0.4247	-0.0556049	-0.0111008	0.0111008	0.155492	-0.0925722	0.0753508	-0.0753508	0.172031	-0.00536919	0.00536919	-0.0848007	Amoebiasis;MAPK signaling pathway;VEGF signaling pathway
TYMS	P04818	Thymidylate synthase			+	2.92775	-0.701192			0.626238	-0.114418			2.56394	-0.429119	0.315574	0.189998	-0.134545	-0.465652	0.0952806	0.206185	-0.0952806	-0.133538	0.351663	0.17381	-0.17381	-0.5974	0.279486	0.0274696	-0.0274696	-0.495932	0.416097	0.27739	-0.27739	-0.435372	One carbon pool by folate;Pyrimidine metabolism
GNAI2	P04899	Guanine nucleotide-binding protein G(i) subunit alpha-2				0.0531863	-0.0122981			0.832782	0.162712			0.123028	-0.0244985	-0.026443	0.117102	-0.0216203	-0.0424247	-0.0134325	0.0134325	0.0719385	-0.0894384	0.13842	0.195553	-0.167797	-0.13842	-0.126639	0.0386515	-0.0386515	0.132972	-0.0394535	0.362106	-0.00458908	0.00458908	Axon guidance;Chagas disease (American trypanosomiasis);Chemokine signaling pathway;Gap junction;Gastric acid secretion;Leukocyte transendothelial migration;Long-term depression;Melanogenesis;Progesterone-mediated oocyte maturation;Tight junction;Toxoplasmosis
ATP1A1	P05023	Sodium/potassium-transporting ATPase subunit alpha-1				0.0953233	0.0240755			1.62412	0.180521			0.551395	0.10334	-0.124779	0.0598416	0.0375085	-0.0201545	-0.0598288	0.0598288	0.102872	-0.308547	-0.202312	0.14979	-0.013073	0.013073	-0.189729	0.020524	0.0880899	-0.020524	0.0197849	0.0598545	-0.196615	-0.0197849	Aldosterone-regulated sodium reabsorption;Bile secretion;Carbohydrate digestion and absorption;Cardiac muscle contraction;Endocrine and other factor-regulated calcium reabsorption;Gastric acid secretion;Mineral absorption;Pancreatic secretion;Protein digestion and absorption;Proximal tubule bicarbonate reclamation;Salivary secretion
ITGB2	P05107	Integrin beta-2				1.68762	0.201859			1.7672	0.205425			1.62425	0.186885	-0.161998	0.0752945	0.0527406	0.0423369	-0.0670586	0.147259	0.00130272	-0.00130272	-0.216936	0.0882187	-0.0882187	0.175306	-0.218773	0.0623703	0.120449	-0.0623703	-0.10706	-0.0859766	0.104178	0.0859766	Amoebiasis;Cell adhesion molecules (CAMs);ko05152;Leishmaniasis;Leukocyte transendothelial migration;Malaria;Natural killer cell mediated cytotoxicity;Phagosome;Regulation of actin cytoskeleton;Rheumatoid arthritis;Staphylococcus aureus infection;Viral myocarditis
HMGN1	P05114	Non-histone chromosomal protein HMG-14				0.622785	-0.194201			0.368963	-0.204052			0.588684	-0.351013	0.0460241	0.00318694	-0.0751052	-0.00423765	0.0295005	0.0689216	-0.0372148	-0.0295005	-0.0210252	0.375482	-0.112996	0.0210252	0.529557	-0.597486	0.258403	-0.258403	0.0625477	-0.0625477	-0.911666	0.0906544
SLC25A5	P05141	ADP/ATP translocase 2				0.382024	0.780503			0.348883	0.807754			0.393885	0.816069	-0.248039	0.411606	0.079298	-0.0585918	-0.324211	0.0132713	-0.0132713	0.0840588	-0.171867	0.80994	0.171867	-0.201242	-3.1833	0.837953	-0.837953	0.841558	0.64087	-1.46866	0.905126	-0.64087	Calcium signaling pathway;Huntington's disease;Parkinson's disease
ISG15	P05161	Ubiquitin-like protein ISG15				0.126551	-0.0443473			1.643	0.203967			0.79954	0.212812	-0.0650845	0.0913248	0.160811	-0.0686016	-0.0199604	0.0199604	0.280167	-0.489819	-0.0414553	0.130658	0.0414553	-0.0852118	-0.0887136	0.252339	-0.192803	0.0887136	-0.21079	0.0519915	0.36151	-0.0519915	RIG-I-like receptor signaling pathway
MPO	P05164	Myeloperoxidase				0.245312	0.069757			1.06223	-0.122322			2.41178	-0.266994	0.0937924	-0.0118985	-0.191368	0.109751	0.0752325	-0.0338202	-0.215623	0.0338202	0.112352	0.0466976	-0.277548	-0.0466976	0.167113	-0.167514	-0.167113	0.185681	-0.0100231	0.0100231	-0.063015	0.450899	Phagosome
EIF2S1	P05198	Eukaryotic translation initiation factor 2 subunit 1				0.220732	0.0380964			0.24585	-0.055582			0.524278	-0.0909109	0.0169878	0.0235667	-0.0439219	0.0196023	-0.0378857	-0.298004	0.0378857	0.0638008	0.0723581	0.0245962	-0.0653067	-0.0245962	0.0718613	0.0577145	-0.284513	-0.0577145	-0.0771618	0.0225372	-0.0225372	0.200068	Hepatitis C;Measles;Protein processing in endoplasmic reticulum;RNA transport
RPLP1	P05386	60S acidic ribosomal protein P1				0.161675	0.0608869			0.160743	0.066299			0.265389	0.096395	-0.0138879	0.00791693	0.0379019	-0.0102363	0.251088	-0.154323	0.0796556	-0.0796556	0.00385189	0.22894	-0.00385189	-0.0521002	-0.0316277	-0.0727749	0.22364	0.0316277	-0.398057	0.0886087	-0.0886087	0.168931	Ribosome
RPLP2	P05387	60S acidic ribosomal protein P2			+	2.24984	0.427491		+	2.92722	0.527699			0.83642	0.186368	-0.2911	0.238849	-0.152539	0.152539	-0.22389	0.158987	-0.0568562	0.0568562	-0.438806	0.318711	-0.275704	0.275704	-0.358309	0.365049	-0.248222	0.248222	-0.17761	0.0694351	0.127638	-0.0694351	Ribosome
RPLP0	P05388	60S acidic ribosomal protein P0				1.95314	0.206392			1.45049	0.185429			0.803728	0.162779	-0.148531	0.0140324	0.0568576	0.042037	-0.0763254	0.163203	0.00370693	-0.00370693	-0.24439	-0.0515728	0.110008	0.0515728	-0.220737	-0.0325012	0.168634	0.0325012	-0.0605659	0.0605659	-0.233253	0.143181	Ribosome
POLR3D	P05423	DNA-directed RNA polymerase III subunit RPC4				0.0448544	0.0606008			0.337779	0.381221			0.176231	-0.23411	-0.254479	0.328816	-0.165009	-0.00370693	0.0120993	0.474166	-0.319177	-0.0120993	-0.994035	0.487402	-0.0046854	0.0046854	1.19358	0.0704374	-0.911147	-0.0704374	-0.521058	0.183467	-0.0108423	0.0108423	Cytosolic DNA-sensing pathway;Purine metabolism;Pyrimidine metabolism;RNA polymerase
SSB	P05455	Lupus La protein				0.354853	0.0577083			0.515751	0.0997062			0.146159	0.0335851	-0.0211482	0.0125237	0.0167079	0.00377703	-0.0347471	0.212478	-0.0061388	0.0061388	-0.00754929	-0.00141525	0.0693665	0.00141525	-0.243427	0.0264626	0.0395546	-0.0264626	0.0802031	-0.0442209	-0.173963	0.0442209	Systemic lupus erythematosus
ITGB1	P05556	Integrin beta-1				0.395022	-0.16169			2.15903	-0.163153			0.389415	0.0593133	0.0369153	-0.125379	0.0808363	-0.0442848	0.0316944	-0.0316944	0.281242	-0.614807	0.0421362	-0.175624	0.115239	-0.0421362	0.0846968	-0.0751333	0.0464334	-0.0464334	0.0235672	-0.188066	-0.0235672	0.23871	Arrhythmogenic right ventricular cardiomyopathy (ARVC);Axon guidance;Bacterial invasion of epithelial cells;Cell adhesion molecules (CAMs);Dilated cardiomyopathy;ECM-receptor interaction;Focal adhesion;Hypertrophic cardiomyopathy (HCM);Leishmaniasis;Leukocyte transendothelial migration;Pathogenic Escherichia coli infection;Pathways in cancer;Phagosome;Regulation of actin cytoskeleton;Shigellosis;…
PRKCB	P05771	Protein kinase C beta type				0.650997	-0.124683			1.43893	-0.243334			0.817385	-0.16062	0.151864	-0.103265	0.0220661	0.00778103	0.120477	-0.048274	-0.179755	0.048274	0.330379	-0.18084	0.032712	-0.032712	0.183251	-0.158256	0.0676908	-0.0676908	-0.0595598	-0.0114202	0.0114202	0.127944	African trypanosomiasis;Aldosterone-regulated sodium reabsorption;Amoebiasis;Calcium signaling pathway;Endocrine and other factor-regulated calcium reabsorption;ErbB signaling pathway;Fc gamma R-mediated phagocytosis;Focal adhesion;Gap junction;Gastric acid secretion;Glioma;Leukocyte transendothelial migration;Long-term depression;Long-term potentiation;MAPK signaling pathway;MAPK signaling pathw…
MYL1;MYL3	P05976;P08590	Myosin light chain 1/3, skeletal muscle isoform;Myosin light chain 3				1.08525	0.400762			1.39717	0.747606			0.0641906	0.0471525	-0.175982	0.3542	-0.255444	0.0528083	-0.295099	1.05197	-0.404833	0.295099	-0.81548	0.0138636	0.180463	-0.0138636	-0.0568638	0.241966	-0.106054	0.0568638	-0.0487528	0.466434	-0.697162	0.0487528	Cardiac muscle contraction;Dilated cardiomyopathy;Hypertrophic cardiomyopathy (HCM)
UROD	P06132	Uroporphyrinogen decarboxylase			+	1.44708	0.742394		+	1.65421	0.838677			0.803268	0.443233	-0.597954	0.184592	-0.185559	0.119051	-1.27018	0.146431	-0.0451031	0.0451031	-0.798794	0.359932	-0.192999	0.192999	-0.397115	0.178119	-0.178119	0.239236	-0.0130768	0.191065	-0.290007	0.0130768	Porphyrin and chlorophyll metabolism
INSR	P06213	Insulin receptor		+	+	3.34859	0.751932			0.656308	0.348328			1.77728	0.479245	-0.464092	0.0226307	-0.0226307	0.22557	-0.30783	-0.825986	0.30783	0.493876	-0.505194	0.127981	-0.127981	0.194622	-0.674914	0.263106	-0.256518	0.256518	-0.422991	-0.0827198	0.0827198	0.151783	Adherens junction;Aldosterone-regulated sodium reabsorption;Insulin signaling pathway;Type II diabetes mellitus
GSN	P06396	Gelsolin				0.130346	-0.107425			0.527646	-0.193877			0.0189623	-0.013658	0.0366616	-0.0135679	-0.0211158	-0.0234036	0.0281048	0.123089	-0.0281048	-0.476496	0.650364	-0.165857	-0.0166626	0.0166626	0.0452185	-0.0452185	0.721309	-0.0634699	-0.0180826	0.0180826	-0.025569	0.799207	Fc gamma R-mediated phagocytosis;Regulation of actin cytoskeleton
PTMA	P06454	Prothymosin alpha				0.0959493	-0.381954			0.527172	1.06089			0.30897	0.679603	0.0296664	0.218543	-0.158475	-0.21615	-3.60944	0.125835	-0.125835	0.126522	0.191115	0.441562	-0.191115	-4.58103	-0.00129795	0.00592709	0.00129795	-0.371669	0.0606308	0.311251	-0.324928	-0.0606308
CDK1	P06493	Cyclin-dependent kinase 1				0.587025	-0.0963798			1.30217	-0.217643			0.592643	-0.116519	0.109145	-0.123344	0.00661516	0.0213966	-0.0627823	-0.195047	0.111843	0.0627823	0.149737	-0.051671	-0.153434	0.051671	0.282207	-0.195017	0.0533791	-0.0533791	0.068553	0.00887775	-0.0401487	-0.00887775	Cell cycle;Gap junction;Oocyte meiosis;p53 signaling pathway;Progesterone-mediated oocyte maturation
ATP5B	P06576	ATP synthase subunit beta, mitochondrial				0.965377	-0.245551			0.0405455	-0.012845			0.388212	-0.0909271	0.0728364	0.0482306	-0.0175128	-0.143771	0.231662	0.123242	-0.191657	-0.123242	-0.0451536	0.303231	0.0451536	-0.1643	0.118892	-0.118892	0.195155	-0.462544	0.0267811	-0.0267811	-0.0801792	0.100063	Alzheimer's disease;Huntington's disease;Oxidative phosphorylation;Parkinson's disease
S100A6	P06703	Protein S100-A6				0.528726	0.671564			0.791053	0.903122			0.464679	0.593623	-0.235376	0.208089	-0.15815	0.0580935	-0.112974	0.112974	0.31386	-0.405903	-2.32138	0.279876	-0.279876	0.319165	-0.357779	0.136303	-0.136303	0.251516	0.135329	0.426528	-0.179997	-0.135329
ENO1	P06733	Alpha-enolase				0.468069	0.111581			0.594477	0.129848			0.183984	0.0504103	-0.101941	0.0368352	-0.0430379	0.00156498	0.0805998	0.0327291	-0.0451345	-0.0327291	-0.280933	0.0409412	-0.0409412	0.105253	-0.270158	-0.0300741	0.0300741	0.0358591	0.0662756	0.0715818	-0.146573	-0.0662756	Glycolysis / Gluconeogenesis;Methane metabolism;RNA degradation
PYGL	P06737	Glycogen phosphorylase, liver form			+	1.92292	0.630561		+	2.20351	0.686748			1.02513	0.349901	-0.390876	0.165385	-0.128256	0.146044	-0.92699	0.175939	-0.175939	0.211514	-0.254663	0.154832	0.0225229	-0.0225229	-0.52709	0.326351	-0.309544	0.309544	-0.234395	0.146731	-0.0805731	0.0805731	Insulin signaling pathway;Starch and sucrose metabolism
GPI	P06744	Glucose-6-phosphate isomerase				0.598498	0.121664			0.355312	0.0717602			0.525517	0.100351	-0.0421624	-0.00676203	0.00676203	0.029799	-0.307763	0.00395107	-0.00395107	0.133683	0.0572739	-0.0174751	0.0174751	-0.041441	-0.121385	0.0303526	-0.0303526	0.0966578	0.0370598	-0.0646019	0.0834198	-0.0370598	Amino sugar and nucleotide sugar metabolism;Glycolysis / Gluconeogenesis;Pentose phosphate pathway;Starch and sucrose metabolism
TPM3	P06753	Tropomyosin alpha-3 chain				1.72815	-0.235093			1.24168	-0.167927			1.03118	-0.226056	0.186669	0.00148726	-0.0592966	-0.0506411	0.0839005	0.0104599	-0.251585	-0.0104599	0.297515	0.0549994	-0.126079	-0.0549994	0.0294151	-0.0294151	0.166222	-0.128361	0.289437	-0.00748539	0.00748539	-0.0462828	Cardiac muscle contraction;Dilated cardiomyopathy;Hypertrophic cardiomyopathy (HCM);Pathways in cancer;Thyroid cancer
HEXA	P06865	Beta-hexosaminidase subunit alpha				0.248834	-0.177092			0.327812	0.280019			0.403564	0.163741	-0.0321603	-0.0773106	0.0850291	-0.309779	0.17714	-0.0891371	0.0891371	-0.342208	0.31864	-0.0737	0.0737	-0.681919	-0.241461	1.19409	0.241461	-0.27735	-0.424064	-0.0809212	0.0809212	0.423367	Amino sugar and nucleotide sugar metabolism;Glycosaminoglycan degradation;Glycosphingolipid biosynthesis - ganglio series;Glycosphingolipid biosynthesis - globo series;Lysosome;Other glycan degradation
DBI	P07108	Acyl-CoA-binding protein				1.45158	0.327418			1.51833	0.46782			1.10085	0.267611	-0.332672	0.0749912	-0.0373616	0.0261664	-0.329113	0.536625	-0.0663166	0.0663166	-0.33623	0.00840664	-0.00840664	0.143561	-0.524905	0.0624876	0.125041	-0.0624876	0.0139837	0.0874949	-0.15614	-0.0139837	PPAR signaling pathway
LDHB	P07195	L-lactate dehydrogenase B chain				0.542163	0.102785			1.19636	0.245163			0.23495	0.0482678	-0.0989423	0.158151	-0.0587096	0.0269074	-0.285452	0.290142	-0.0562458	0.0562458	-0.081296	0.00243092	0.00361729	-0.00243092	-0.116589	0.255129	-0.0649052	0.0649052	0.111558	0.0611734	-0.0611734	-0.07936	Cysteine and methionine metabolism;Glycolysis / Gluconeogenesis;Propanoate metabolism;Pyruvate metabolism
CENPB	P07199	Major centromere autoantigen B				0.765255	1.67531			0.817023	2.66863			0.418923	1.36691	-0.698509	0.91109	0.535952	0.0824823	0.29126	1.87672	-2.83529	-0.29126	-0.970576	-0.0545425	1.85511	0.0545425	-0.426441	4.65878	-0.110422	0.110422	-4.27014	-1.18233	1.18233	1.45163
GPX1	P07203	Glutathione peroxidase 1				0.255962	0.0667515			0.467457	0.0872931			0.28109	0.0577545	-0.0410156	0.00822926	-0.00403452	0.0363736	-0.0733957	0.0594282	-0.0594282	0.0838137	-0.00863552	0.00267696	-0.00267696	0.108947	-0.292253	0.0110664	0.0279064	-0.0110664	0.103676	0.00539207	-0.00539207	-0.185297	Arachidonic acid metabolism;Glutathione metabolism
PGK2	P07205	Phosphoglycerate kinase 2			+	1.70806	-0.516366			0.0686541	-0.0584192		+	1.90999	-1.12983	0.323646	0.202092	-0.675926	-0.164865	0.397157	0.154284	-1.10195	-0.154284	0.786942	0.2499	-0.2499	-0.272075	0.175446	1.11784	-0.217604	-0.175446	0.250135	-0.146021	-1.34019	0.146021	Carbon fixation in photosynthetic organisms;Glycolysis / Gluconeogenesis
P4HB	P07237	Protein disulfide-isomerase				0.909374	0.146644			1.38945	0.0961647			0.148374	-0.0189061	-0.0192637	0.046257	-0.0662169	0.116293	-0.0911102	0.0785904	0.0642891	-0.0642891	-0.0246038	0.143962	-0.14639	0.0246038	-0.0139236	0.0139236	-0.090044	0.207983	-0.00927258	0.00927258	-0.0423899	0.279366	Protein processing in endoplasmic reticulum
ACYP1	P07311	Acylphosphatase-1				1.17414	0.415172			0.214372	0.111699			0.744442	0.323263	-0.164855	0.0247631	0.00194645	0.16774	-0.219167	0.129117	-0.129117	0.213811	-0.561494	-0.562034	0.588088	0.561494	-0.110543	0.110543	-0.118815	0.121669	0.061017	-0.061017	0.122708	-0.066474	Aminobenzoate degradation;Pyruvate metabolism
FES	P07332	Tyrosine-protein kinase Fes/Fps				1.42228	-0.406067			1.44571	-0.206191			1.46838	-0.177616	0.151264	-0.0281906	-0.00905228	-0.238993	0.341522	-0.144783	-0.0210419	0.0210419	0.147659	-0.0534439	0.0151272	-0.0151272	0.154869	-0.00293732	0.00293732	-0.462858	0.0317173	0.0521698	-0.0317173	-0.491558	Axon guidance
CTSD	P07339	Cathepsin D				0.728131	0.269299			0.230348	0.12013			0.492088	-0.397316	-0.0269194	0.034451	-0.614962	0.126812	-0.561983	-0.282881	0.282881	0.390255	0.17173	-0.17173	-1.02967	0.189009	-0.0646162	0.250405	-0.200257	0.0646162	0.0107775	0.240632	-1.08631	-0.0107775	ko05152;Lysosome
ANXA2	P07355	Annexin A2				0.204051	0.0322385			0.114134	0.0207424			0.022519	-0.00402498	-0.00951481	0.0063982	-0.0440931	0.0379744	0.0706882	-0.0827312	-0.0344906	0.0344906	-0.112198	0.10602	0.0794563	-0.0794563	0.084343	-0.0414581	-0.0536957	0.0414581	-0.0897179	0.0542545	-0.0542545	0.085577
CAPN1	P07384	Calpain-1 catalytic subunit				1.93211	0.202243			1.97506	0.182166			0.526015	0.0547028	-0.107188	0.0828862	-0.0496149	0.0896721	-0.212245	0.0558176	-0.0558176	0.109069	-0.0754766	0.115308	-0.00910664	0.00910664	-0.138899	0.109955	-0.109955	0.18342	-0.0104818	0.0104818	-0.0434122	0.0702753	Alzheimer's disease;Apoptosis;Protein processing in endoplasmic reticulum
TUBB	P07437	Tubulin beta chain				2.19773	0.258677		+	2.76486	0.365404			0.464856	0.0745578	-0.197251	0.158222	-0.0919356	0.0695338	-0.269955	0.17713	-0.0937862	0.0937862	-0.124548	0.139315	-0.0489826	0.0489826	-0.312005	0.257674	-0.090085	0.090085	-0.0476742	0.133314	-0.223097	0.0476742	Gap junction;Pathogenic Escherichia coli infection;Phagosome
PSAP	P07602	Prosaposin				0.685157	0.416003			0.44791	0.274831			0.149402	0.108884	0.026288	0.0220585	-0.11367	0.141209	0.00683308	-0.0161066	-0.00683308	0.073472	0.0467558	-0.0467558	-0.284194	0.208945	0.045743	0.0602236	-0.0792818	-0.045743	-1.05324	0.148059	-0.148059	0.473433	Lysosome
HEXB	P07686	Beta-hexosaminidase subunit beta				0.110557	-0.179109			0.250731	-0.372614			0.0449163	-0.0790305	0.401124	-0.336831	0.0148253	-0.0148253	1.3371	-0.214127	0.113546	-0.113546	0.329491	-0.459536	-0.329491	0.480993	-1.38431	0.412736	0.738761	-0.412736	0.472758	-0.474488	-0.0838957	0.0838957	Amino sugar and nucleotide sugar metabolism;Glycosaminoglycan degradation;Glycosphingolipid biosynthesis - ganglio series;Glycosphingolipid biosynthesis - globo series;Lysosome;Other glycan degradation
PFN1	P07737	Profilin-1				0.533223	0.127675			0.886203	0.219001			0.684695	0.152549	-0.0800624	0.0908237	0.0274806	0.00288248	-0.424765	-0.063755	0.063755	0.0736065	-0.141487	0.00111008	0.0618362	-0.00111008	-0.0186377	0.180537	-0.00687504	0.00687504	0.0467043	0.219926	-0.0467043	-0.106856	Regulation of actin cytoskeleton;Shigellosis
APRT	P07741	Adenine phosphoribosyltransferase				0.350862	-0.0576763			0.546751	-0.0563712			0.261934	-0.0490971	0.0523725	0.0109892	-0.0469952	-0.0122972	0.0649204	-0.0649204	-0.0862503	0.134254	0.154769	0.0173883	-0.0173883	-0.137818	0.0398245	0.00459003	-0.076602	-0.00459003	-0.0569668	0.0200043	0.186399	-0.0200043	Purine metabolism
EPRS	P07814	Bifunctional glutamate/proline--tRNA ligase				1.02376	0.104939			1.1166	0.105736			0.248643	0.0326009	-0.0434589	0.023006	-0.0426507	0.0218968	-0.215954	0.0261345	-0.0261345	0.0271606	-0.00667381	0.00821877	0.00667381	-0.0191917	-0.0702848	0.0591669	-0.0591669	0.0856104	-0.016633	0.0198774	-0.100514	0.016633	Aminoacyl-tRNA biosynthesis;Porphyrin and chlorophyll metabolism
HSP90AA1	P07900	Heat shock protein HSP 90-alpha				0.300187	0.0330896			0.807382	0.112283			0.40572	0.0453806	-0.032649	0.0169315	0.015841	-0.0112119	-0.104331	0.263452	0.0589132	-0.0589132	0.00890541	-0.00890541	0.0868111	-0.0836811	-0.0586662	0.0272312	-0.0272312	0.0777397	-0.00663185	0.00663185	-0.0976944	0.0364895	Antigen processing and presentation;NOD-like receptor signaling pathway;Pathways in cancer;Plant-pathogen interaction;Progesterone-mediated oocyte maturation;Prostate cancer;Protein processing in endoplasmic reticulum
HNRNPC	P07910	Heterogeneous nuclear ribonucleoproteins C1/C2			+	2.24424	0.669184			0.835887	0.2362		+	2.86401	0.671526	-0.385889	-0.192092	0.24312	0.304489	-0.211679	0.0523748	0.287206	-0.0523748	-0.662206	-0.369052	0.369052	0.474469	-0.234446	-0.18515	0.18515	0.365498	-0.537333	-0.199034	0.199034	0.243481	Spliceosome
LYN	P07948	Tyrosine-protein kinase Lyn				0.541251	0.137597			0.375011	0.0791979			0.0323466	0.0104065	-0.0647845	-0.00404453	-0.0128727	0.0381346	-0.0162926	0.0162926	-0.050127	0.0214825	0.132103	0.0927563	-0.256979	-0.0927563	-0.113276	-0.046113	0.046113	0.288636	-0.280771	-0.0243816	0.0243816	0.0547867	B cell receptor signaling pathway;Chemokine signaling pathway;Epithelial cell signaling in Helicobacter pylori infection;Fc epsilon RI signaling pathway;Fc gamma R-mediated phagocytosis;Long-term depression
FH	P07954	Fumarate hydratase, mitochondrial				0.078951	0.0215826			0.577515	-0.0929494			0.126761	-0.0254326	0.0623522	-0.0647445	0.0093646	0.0122313	0.12008	-0.133597	0.0706205	-0.0706205	0.00462437	-0.00462437	-0.07055	0.268628	0.144033	-0.124865	-0.0518913	0.0518913	-0.132598	0.0274286	0.0862303	-0.0274286	Carbon fixation pathways in prokaryotes;Citrate cycle (TCA cycle);Pathways in cancer;Renal cell carcinoma
ANXA6	P08133	Annexin A6				0.25931	0.0827637			0.614142	0.149741			0.814169	0.169512	-0.0678129	-0.0284719	0.0392919	-0.00589609	-0.108539	-0.00469875	0.00469875	0.0148745	0.0266666	-0.054245	0.0514965	-0.0266666	-0.43356	-0.0522451	0.0522451	0.0848093	-0.0270872	0.167634	0.0270872	-0.284482
SLC3A2	P08195	4F2 cell-surface antigen heavy chain				0.178164	-0.0368004			1.71969	0.216736			1.88258	0.163081	-0.0922904	0.113931	0.0611129	-0.136078	-0.205227	-0.00019455	0.0560265	0.00019455	-0.0109539	0.0559177	0.0109539	-0.0384655	-0.118382	0.238516	0.118382	-0.23369	-0.0661993	0.171945	0.0661993	-0.276002	Protein digestion and absorption
PFKM	P08237	ATP-dependent 6-phosphofructokinase, muscle type			+	1.83343	0.408285			1.71555	0.362866			0.978985	0.221582	-0.29215	0.106441	-0.0414238	0.146986	-0.338981	0.246055	0.00565434	-0.00565434	-0.0113344	0.0113344	-0.0885019	0.25649	-0.434375	0.201549	-0.201549	0.314813	-0.24532	-0.0374823	0.140714	0.0374823	Fructose and mannose metabolism;Galactose metabolism;Glycolysis / Gluconeogenesis;Methane metabolism;Pentose phosphate pathway
HSP90AB1	P08238	Heat shock protein HSP 90-beta				0.0623397	0.0156446			0.983332	0.145372			0.349735	-0.0609379	-0.00726748	0.114384	-0.0945659	0.00407171	0.0860052	0.121865	-0.0860052	-0.192971	-0.21575	0.106903	-0.103127	0.103127	-0.0104017	0.204307	-0.00383663	0.00383663	-0.00413322	0.00413322	-0.195063	0.00430679	Antigen processing and presentation;NOD-like receptor signaling pathway;Pathways in cancer;Plant-pathogen interaction;Progesterone-mediated oocyte maturation;Prostate cancer;Protein processing in endoplasmic reticulum
ASNS	P08243	Asparagine synthetase [glutamine-hydrolyzing]				1.97731	-0.17867			0.65577	-0.0602212			0.453414	0.0513945	0.0504613	-0.00640965	0.107355	-0.113469	0.0146656	-0.0146656	0.11903	-0.0824795	0.086257	-0.086257	0.0956793	-0.143249	0.118561	0.00184631	-0.00184631	-0.224617	-0.0388374	0.0388374	0.173361	-0.0836887	Alanine, aspartate and glutamate metabolism;Nitrogen metabolism
ELANE	P08246	Neutrophil elastase				0.220527	0.178329			0.599842	0.418272			0.0982505	-0.0882254	0.029778	0.246347	-0.221834	0.0219493	0.295607	0.216206	-0.244188	-0.216206	-1.11605	0.276489	-0.124735	0.124735	0.08605	-0.0174046	-0.545387	0.0174046	-0.026494	0.436912	-0.199479	0.026494	Systemic lupus erythematosus
CTSG	P08311	Cathepsin G				1.00608	-0.42961			0.396828	-0.220675			0.86879	-0.4513	0.221947	0.080586	-0.0546589	-0.115569	0.911418	-0.0481672	-0.131116	0.0481672	0.219913	0.209339	-0.570215	-0.209339	0.223981	-0.162383	0.162383	-0.24742	-0.0672636	0.40656	0.0217981	-0.0217981	Amoebiasis;Lysosome;Neuroactive ligand-receptor interaction;Renin-angiotensin system;Systemic lupus erythematosus
HMBS	P08397	Porphobilinogen deaminase				0.338074	0.150727			0.696943	0.324744			0.0280182	0.0157776	-0.0515456	0.0972295	-0.133921	0.0174623	-0.658785	0.560028	0.00395393	-0.00395393	-0.0119734	0.0119734	-0.129046	0.0388784	0.229362	0.0556479	-0.205516	-0.0556479	-0.0911179	0.138811	-0.138796	0.0911179	Porphyrin and chlorophyll metabolism
PLEK	P08567	Pleckstrin				0.289753	0.0976448			0.333857	0.0742154			0.0928596	0.0241275	-0.0117869	0.0368657	-0.00820827	0.0331969	-0.0156174	7.43866e-05	-7.43866e-05	0.307856	-0.0079565	0.0606966	0.0079565	-0.146029	-0.295044	0.0163422	-0.0163422	0.148338	0.156259	0.0573893	-0.0573893	-0.0819445
PTPRC	P08575	Receptor-type tyrosine-protein phosphatase C				0.0416136	-0.0341883			0.487538	-0.361874			0.397448	-0.211079	0.118715	-0.0349836	-0.0192466	0.145717	0.243702	-0.944853	-0.243702	0.477816	-0.00627136	0.183384	0.00627136	-0.289942	-0.34246	0.0447645	-0.0447645	0.345372	0.721089	-0.114732	0.0539389	-0.0539389	Cell adhesion molecules (CAMs);Fc gamma R-mediated phagocytosis;Primary immunodeficiency;T cell receptor signaling pathway
SNRPB2	P08579	U2 small nuclear ribonucleoprotein B''			+	2.17669	0.639784			1.09433	0.455058			0.215405	0.127716	-0.335914	0.169001	-0.278294	0.307076	-0.121166	0.466824	-0.315567	0.121166	-0.0778418	0.0778418	-0.597909	0.373132	-0.590713	-0.324977	0.324977	0.483436	-0.550662	0.260159	-0.241021	0.241021	Spliceosome
SNRNP70	P08621	U1 small nuclear ribonucleoprotein 70 kDa				1.23679	0.314105			0.116007	0.0419765			1.0256	0.249771	-0.156541	-0.15975	0.0586672	0.129395	-0.125923	-0.215254	0.125923	0.259436	-0.18716	-0.00517368	0.00517368	0.154544	0.0749016	-0.258074	0.0124607	-0.0124607	-0.512472	-0.104246	0.104874	0.104246	Spliceosome
HCK	P08631	Tyrosine-protein kinase HCK				1.73714	0.368441			1.39306	0.218112			0.328137	0.0668845	-0.114272	0.0699768	-0.0747147	0.250839	-0.382134	0.0857573	-0.0857573	0.243014	0.00600529	0.0541964	-0.0636721	-0.00600529	-0.0985222	0.0985222	-0.158407	0.258663	-0.130021	0.0292978	-0.0292978	0.373418	Chemokine signaling pathway;Fc gamma R-mediated phagocytosis
ITGA5	P08648	Integrin alpha-5				1.07989	0.134051			2.0249	0.256399			2.52443	0.318264	-0.187724	0.0840559	0.151008	-0.0546026	-0.18209	0.22149	0.137147	-0.137147	-0.193358	0.0441008	-0.0279417	0.0279417	-0.124011	0.124011	0.276841	-0.162879	-0.222682	-0.0861464	0.164868	0.0861464	Arrhythmogenic right ventricular cardiomyopathy (ARVC);Bacterial invasion of epithelial cells;Dilated cardiomyopathy;ECM-receptor interaction;Focal adhesion;Hematopoietic cell lineage;Hypertrophic cardiomyopathy (HCM);Phagosome;Regulation of actin cytoskeleton;Shigellosis
VIM	P08670	Vimentin				1.1914	-0.22108			1.62875	-0.270736			0.275569	0.0685177	0.0761757	-0.210755	0.1585	-0.0744448	0.28451	-0.243834	0.243834	-0.311287	0.0228291	-0.24729	0.0193672	-0.0193672	0.129522	-0.177677	0.356848	-0.129522	-0.0177164	0.00500011	0.0731668	-0.00500011
RPS17	P08708	40S ribosomal protein S17				1.22958	-0.206425			1.22471	-0.200706			1.18464	-0.208754	0.113988	-0.0112057	0.00818729	-0.0290251	0.107998	-0.00838852	0.00838852	-0.0583553	0.119978	-0.0315666	-0.124554	0.0315666	0.44249	-0.00798607	0.00798607	-0.0115471	0.0703945	-0.0140228	0.0140228	-0.0465031	Ribosome
GNAI3	P08754	Guanine nucleotide-binding protein G(k) subunit alpha				0.635161	0.44236		+	1.51206	0.899818			0.425009	0.352709	-0.758164	0.403762	-0.0716295	-0.0841284	-1.00799	0.349818	0.0223932	-0.0223932	-0.85295	0.169267	-0.165652	0.165652	-0.663379	0.474299	0.145864	-0.145864	0.376137	0.457706	-0.739948	-0.376137	Axon guidance;Chagas disease (American trypanosomiasis);Chemokine signaling pathway;Gap junction;Gastric acid secretion;Leukocyte transendothelial migration;Long-term depression;Melanogenesis;Progesterone-mediated oocyte maturation;Tight junction;Toxoplasmosis
ANXA5	P08758	Annexin A5				1.52975	0.319604			1.63342	0.352462			1.08277	0.233245	-0.240943	0.0597186	-0.0466185	0.0591259	-0.545209	0.0784159	-0.0784159	0.0857153	-0.0624475	0.0153761	0.0150919	-0.0150919	-0.354176	0.185492	-0.0522156	0.0522156	-0.12771	0.0410213	-0.0410213	0.0660362
RPSA	P08865	40S ribosomal protein SA				1.74391	0.251612			2.1312	0.301044			0.525085	0.0930071	-0.218088	0.118845	-0.0593123	0.0593123	-0.268497	0.0488749	-0.0488749	0.142776	0.0057373	0.166826	-0.211258	-0.0057373	-0.320348	0.112197	-0.0570498	0.0570498	-0.167679	0.125492	-0.0615749	0.0615749	Ribosome
SNRPA	P09012	U1 small nuclear ribonucleoprotein A			+	2.94633	0.561711		+	4.02907	0.570811		+	3.11074	0.407613	-0.425559	0.101222	-0.0392447	0.0845089	-0.602448	0.0840702	0.00191879	-0.00191879	-0.449237	0.118373	-0.118373	0.308852	-0.40188	0.0804081	-0.0804081	0.170937	-0.344579	0.202249	0.02917	-0.02917	Spliceosome
ENO2	P09104	Gamma-enolase				1.20946	0.221659			2.64502	0.256072			0.316763	0.0405149	-0.12281	0.130548	-0.0910754	0.0889421	-0.17467	0.149043	-0.149043	0.339374	-0.0709505	0.0728407	-0.0752172	0.0709505	-0.184212	0.228809	-0.106934	0.106934	-0.0317106	0.112052	0.0317106	-0.092164	Glycolysis / Gluconeogenesis;Methane metabolism;RNA degradation
SRP19	P09132	Signal recognition particle 19 kDa protein				1.26172	-0.345845			0.316505	-0.101783			1.06994	-0.398888	0.116347	0.0340157	-0.155667	-0.159711	0.506565	0.255203	-0.59549	-0.255203	-0.0100584	0.0674582	0.0100584	-0.335921	-0.000573158	0.000573158	0.040473	-0.0642195	0.233268	-0.00116634	-0.321393	0.00116634	Protein export
GSTP1	P09211	Glutathione S-transferase P				0.0652717	0.0118656			0.579703	0.0263634			0.178508	-0.00885582	-0.00750399	0.0105796	-0.00543165	0.0305896	0.0158968	-0.0158968	-0.0639277	0.114373	-0.000785828	0.00951004	0.000785828	-0.0432167	-0.0260344	0.0116491	-0.0116491	0.104396	-0.0142221	0.0750456	0.0142221	-0.153235	Drug metabolism - cytochrome P450;Glutathione metabolism;Metabolism of xenobiotics by cytochrome P450
SNRPC	P09234	U1 small nuclear ribonucleoprotein C			+	2.16319	0.57191			0.163781	-0.142134			0.528387	0.198363	-0.243276	-0.370071	-0.100376	0.336424	-0.213308	0.0885124	-0.0885124	0.383333	0.112239	-0.970161	-0.112239	0.415347	-0.557051	0.210403	-0.210403	0.268082	-0.273244	-0.828654	0.273244	0.289515	Spliceosome
LGALS1	P09382	Galectin-1				0.666044	0.259632		+	1.6567	0.613402			0.350493	0.151661	-0.256728	0.369008	-0.109172	-0.0437312	-0.617785	0.393798	0.00283337	-0.00283337	-0.0378532	0.344217	0.0378532	-0.132992	-0.475603	0.593163	-0.221178	0.221178	0.0934391	0.0846291	-0.250666	-0.0846291
QDPR	P09417	Dihydropteridine reductase				0.763419	0.168674			1.10943	0.239182			0.598667	0.144512	-0.069313	0.096159	-0.014338	0.0329189	-0.012928	-0.00240707	0.00240707	0.0391273	-0.103871	0.140267	-0.0310831	0.0310831	-0.470229	0.0520506	0.0893373	-0.0520506	-0.0347548	0.145036	-0.104398	0.0347548	Folate biosynthesis
HMGB1	P09429	High mobility group protein B1				2.06428	-0.328687		+	2.80475	-0.479683			2.0678	-0.321527	0.314739	-0.191172	-0.0129566	-0.012866	0.192669	-0.244263	-0.0434341	0.0434341	0.452459	-0.0175209	0.0175209	-0.0691662	0.431784	-0.22249	0.108797	-0.108797	0.197695	-0.159853	-0.0943871	0.0943871	Base excision repair
FBP1	P09467	Fructose-1,6-bisphosphatase 1				0.223036	-0.127665			0.0212992	-0.026535			0.944842	0.368067	-0.0133371	-0.111096	0.312629	-0.291859	-0.515748	0.831676	0.482312	-0.482312	-0.212906	-1.05809	0.376045	0.212906	0.186232	-0.022234	0.022234	-0.221878	0.199958	-0.199958	0.249213	-0.36184	Carbon fixation in photosynthetic organisms;Fructose and mannose metabolism;Glycolysis / Gluconeogenesis;Insulin signaling pathway;Methane metabolism;Pentose phosphate pathway
TPM1	P09493	Tropomyosin alpha-1 chain				0.356024	-0.263724			0.89955	-0.379169		+	1.99084	-0.936079	0.345275	0.00138378	-0.538966	0.00700521	0.0187731	-0.0187731	-0.769137	0.867822	0.981247	0.206676	-0.206676	-0.246157	0.451191	-0.0355511	-0.764851	0.0355511	0.23936	0.0215406	-0.313081	-0.0215406	Cardiac muscle contraction;Dilated cardiomyopathy;Hypertrophic cardiomyopathy (HCM)
CLTA	P09496	Clathrin light chain A				0.239334	-0.0709133			0.74795	0.174877			0.0894695	-0.0282912	-0.0439558	0.195057	-0.0132713	-0.102267	0.230394	0.200693	-0.215225	-0.200693	-0.249591	0.189422	0.00384045	-0.00384045	0.0136995	-0.0136995	0.0214949	-0.216611	-0.101611	0.215983	-0.0303831	0.0303831	Bacterial invasion of epithelial cells;Endocrine and other factor-regulated calcium reabsorption;Endocytosis;Huntington's disease;Lysosome
CLTB	P09497	Clathrin light chain B				0.754323	-0.202073			0.338102	-0.0870056			0.583249	-0.133717	0.0986462	0.0196695	-0.0188837	-0.0109253	0.222736	0.0195045	-0.0195045	-0.305723	-0.077837	0.00201607	0.0222168	-0.00201607	0.379526	0.0198345	-0.0203342	-0.0198345	-0.025444	0.109604	-0.0182629	0.0182629	Bacterial invasion of epithelial cells;Endocrine and other factor-regulated calcium reabsorption;Endocytosis;Huntington's disease;Lysosome
ANXA4	P09525	Annexin A4				0.773488	0.137853			0.938108	0.140833			0.217978	0.0424533	-0.0696864	0.0457501	-0.0454907	0.0239358	-0.284601	0.00923729	-0.00923729	0.168009	0.00408173	0.0828438	-0.0509529	-0.00408173	-0.143455	0.0400286	-0.0400286	0.0519533	0.0442219	0.0514717	-0.10972	-0.0442219
CNP	P09543	2',3'-cyclic-nucleotide 3'-phosphodiesterase				0.130115	-0.0825076			0.410892	-0.204386			0.604992	0.375222	-0.0158539	-0.192707	0.290406	-0.0673852	-0.37412	-0.0566263	0.0766954	0.0566263	0.246865	-0.247554	0.389415	-0.246865	0.533779	-0.205856	0.191397	-0.191397	-0.278573	-0.179557	0.971332	0.179557
DLD	P09622	Dihydrolipoyl dehydrogenase, mitochondrial				0.26939	-0.0725932			0.508494	0.176959			0.696818	-0.223768	0.0982237	0.16327	-0.176504	-0.0945482	0.151618	0.0994558	-0.205155	-0.0994558	0.0556707	-0.0556707	0.131606	-0.0896406	0.140777	0.59125	-0.147853	-0.140777	-0.193783	0.227083	-0.519388	0.193783	Citrate cycle (TCA cycle);Glycine, serine and threonine metabolism;Glycolysis / Gluconeogenesis;Pyruvate metabolism;Valine, leucine and isoleucine degradation
HNRNPA1	P09651	Heterogeneous nuclear ribonucleoprotein A1			+	1.47607	0.623015			1.4767	0.534891			1.12892	0.438563	-0.461582	0.0524092	0.00210381	0.108336	-0.896277	0.0322886	-0.0322886	0.203448	-0.570212	0.0725298	0.15614	-0.0725298	-0.0132246	0.238576	-0.238761	0.0132246	-0.352952	-0.0364962	0.0364962	0.515252	Spliceosome
SNRPA1	P09661	U2 small nuclear ribonucleoprotein A'		+	+	5.22983	0.660475		+	3.73168	0.392027	+	+	4.6334	0.564922	-0.485314	-0.0914292	0.0914292	0.180326	-0.513494	-0.131511	0.131511	0.143741	-0.458187	0.0170155	-0.0170155	0.0944538	-0.429776	-0.179946	0.179946	0.21691	-0.512442	-0.0513477	0.0513477	0.272896	Spliceosome
PARP1	P09874	Poly [ADP-ribose] polymerase 1			+	2.3315	0.357181			0.120414	0.0274873			1.57548	0.269437	-0.136128	-0.147707	0.097322	0.196552	-0.221913	-0.144301	0.144301	0.203055	-0.0162907	-0.0551834	0.0162907	0.158276	-0.0503426	-0.151112	0.0503426	0.226748	-0.362048	-0.190049	0.216218	0.190049	Base excision repair
POLA1	P09884	DNA polymerase alpha catalytic subunit				0.899401	0.484728			1.07737	0.570326			0.574556	0.336941	-0.250247	0.14184	-0.104274	0.0569196	-1.19032	0.251339	-0.0821629	0.0821629	-0.0503483	0.0237999	0.0277538	-0.0237999	-0.450145	0.174861	-0.126386	0.126386	-0.0316763	0.108819	-0.193929	0.0316763	DNA replication;Purine metabolism;Pyrimidine metabolism
LTA4H	P09960	Leukotriene A-4 hydrolase				1.53797	0.458064			1.62179	0.470702			0.571739	0.202291	-0.422226	0.112752	-0.153664	0.0771046	-0.637717	0.145171	-0.132974	0.132974	-0.250756	0.0803328	-0.0212355	0.0212355	-0.593697	0.174355	-0.174355	0.210445	0.00728416	0.00806427	-0.337158	-0.00728416	Arachidonic acid metabolism
ALDOC	P09972	Fructose-bisphosphate aldolase C				0.20394	-0.0527334			0.260018	-0.0663595			0.143525	0.0393362	0.0519595	-0.0525694	0.0786638	-0.0251994	0.038044	-0.100237	0.0642719	-0.038044	0.0658751	0.0123549	-0.0243006	-0.0123549	-0.25614	-0.00493813	0.096735	0.00493813	0.224638	-0.100201	0.0930557	-0.0930557	Carbon fixation in photosynthetic organisms;Fructose and mannose metabolism;Glycolysis / Gluconeogenesis;Pentose phosphate pathway
NUDT7	P0C024	Peroxisomal coenzyme A diphosphatase NUDT7				1.15661	-0.685187			0.058337	-0.042479			0.957445	-0.428971	0.280418	0.092972	-0.0545423	-0.286966	-0.0481577	-0.0490723	0.0783854	0.0481577	-0.0033741	0.0734854	0.0033741	-0.115572	0.564209	0.112459	-0.112459	-0.458359	0.586253	0.792142	-0.586253	-1.11604
H2AFZ;H2AFV	P0C0S5;Q71UI9	Histone H2A.Z;Histone H2A.V				2.28752	0.299943			1.33503	-0.183964			2.22782	0.226813	-0.0876884	-0.277874	0.111348	0.144046	-0.044117	-0.461113	0.044117	0.143408	-0.0703611	-0.289798	0.0703611	0.144685	-0.241228	-0.179718	0.179718	0.345942	-0.105016	-0.26595	0.152335	0.105016	Systemic lupus erythematosus
HIST1H2AG;HIST1H2AH;HIST1H2AJ;H2AFJ	P0C0S8;Q96KK5;Q99878;Q9BTM1	Histone H2A type 1;Histone H2A type 1-H;Histone H2A type 1-J;Histone H2A.J				0.162801	0.0381532			1.0647	-0.178286			0.565933	0.095778	-6.91414e-05	-0.151626	0.0628686	0.00334215	0.118005	-0.118617	0.124579	-0.118005	0.00101948	-0.366363	-0.00101948	0.00282192	-0.00115776	-0.119946	0.00115776	0.00386238	-0.192954	-0.183307	0.183307	0.188846	Systemic lupus erythematosus
TFPT	P0C1Z6	TCF3 fusion partner				0.511532	0.200556			0.109396	0.052494			0.222365	0.117614	0.0529857	-0.0618963	-0.0555682	0.0665479	-0.642264	-0.0592909	0.338151	0.0592909	0.0865774	-0.0865774	-0.206275	0.183419	0.0293694	-0.0293694	-0.0751438	0.0738049	0.076602	-0.0645018	-0.0359926	0.0359926
FBXO45	P0C2W1	F-box/SPRY domain-containing protein 1			+	1.7419	0.472212			1.67886	0.426618			0.715401	0.220057	-0.252231	0.106803	-0.101233	0.192395	-0.693528	0.209501	-0.209501	0.22777	-0.220761	0.121198	0.0442533	-0.0442533	-0.0924091	0.0924091	-0.251957	0.157021	-0.283701	-0.0070343	0.0070343	0.25791
POLR2M;GCOM2	P0CAP2;Q9BZD3	DNA-directed RNA polymerase II subunit GRINL1A;Putative GRINL1B complex locus protein 2				0.379343	0.148			0.0765419	0.040535			0.514409	0.309927	-0.0520434	-0.0848756	0.170165	0.0840869	-0.396508	-0.32116	0.894886	0.32116	-0.110914	-0.162924	0.110914	0.195177	0.00682735	-0.00682735	0.229415	-0.0270033	0.198965	0.351421	-0.297136	-0.198965
TRAPPC2;TRAPPC2B	P0DI81;P0DI82	Trafficking protein particle complex subunit 2;Trafficking protein particle complex subunit 2B				0.582043	0.457108			0.122841	0.0958118			0.161793	-0.143658	-0.211061	0.243798	-0.39523	0.23107	-0.197942	0.263415	-0.13363	0.13363	-0.280108	0.280108	-0.656831	1.30241	0.319171	-0.767516	0.600347	-0.319171	-0.22418	0.22418	-0.767576	0.32851
CT45A6;CT45A5;CT45A10;CT45A7;CT45A8;CT45A9;CT45A2;CT45A1;CT45A3	P0DMU7;P0DMU8;P0DMU9;P0DMV0;P0DMV1;P0DMV2;Q5DJT8;Q5HYN5;Q8NHU0	Cancer/testis antigen family 45 member A6;Cancer/testis antigen family 45 member A5;Cancer/testis antigen family 45 member A10;Cancer/testis antigen family 45 member A7;Cancer/testis antigen family 45 member A8;Cancer/testis antigen family 45 member A9;Cancer/testis antigen family 45 member A2;Cancer/testis antigen family 45 member A1;Cancer/testis antigen family 45 member A3				2.30692	0.242754			2.17446	0.188216			2.07054	0.178876	-0.161283	0.0532012	0.0321875	0.0790763	-0.144223	-0.0910578	0.0910578	0.215627	-0.123699	0.0779037	-0.0779037	0.13147	-0.179469	0.111783	-0.0266829	0.0266829	-0.178344	0.0284986	0.103299	-0.0284986
HSPA1A;HSPA1B	P0DMV8;P0DMV9	Heat shock 70 kDa protein 1A;Heat shock 70 kDa protein 1B			+	3.61568	-0.292422		+	3.07273	-0.37831			2.25839	-0.169939	0.238473	-0.184052	0.0564756	-0.06704	0.226279	-0.0126791	0.0126791	-0.0678854	0.250668	-0.205612	0.0467567	-0.0467567	0.12361	-0.162491	0.0661945	-0.0661945	0.296562	-0.23534	0.0917339	-0.0917339
U2AF1L5;U2AF1	P0DN76;Q01081	Splicing factor U2AF 35 kDa subunit-like protein;Splicing factor U2AF 35 kDa subunit				1.26474	0.708019			1.21761	0.721581			0.206799	0.165565	-0.545734	0.299211	-0.319872	0.198132	-0.922619	0.10936	-0.10936	0.227415	-0.964512	0.489092	0.0236168	-0.0236168	0.128586	-0.128586	-0.530384	0.532036	-0.168849	0.489062	-0.649009	0.168849	Shigellosis;Spliceosome
CBSL;CBS	P0DN79;P35520	Cystathionine beta-synthase-like protein;Cystathionine beta-synthase				1.12472	0.563222			0.322706	0.227216			0.542451	0.833109	-0.193992	0.0881138	0.51614	0.156934	-0.141128	0.141128	-1.02726	0.32286	0.00899124	0.287357	-0.0939465	-0.00899124	-0.830706	-0.764421	1.12623	0.764421	-0.246857	0.0351	2.11771	-0.0351	Cysteine and methionine metabolism;Glycine, serine and threonine metabolism
CALM1;CALM2;CALM3	P0DP23;P0DP24;P0DP25	Calmodulin-1;Calmodulin-2;Calmodulin-3				0.951971	0.389313		+	1.87917	0.834503			0.612411	0.368724	-0.57942	0.365439	0.0201464	-0.0485482	-0.649206	0.833546	0.338354	-0.338354	-0.509633	0.266469	0.239392	-0.239392	-0.65478	0.46441	-0.1991	0.1991	0.0200157	-0.0200157	-0.697355	0.142296
POLR1D	P0DPB6	DNA-directed RNA polymerases I and III subunit RPAC2				0.323481	-0.0637102			0.709748	-0.139133			0.14051	0.0721617	0.0533047	-0.0862284	-0.04251	0.0156898	0.116328	-0.0059042	-0.094739	0.0059042	-0.00971889	0.104558	0.00971889	-0.220305	-0.0254755	-0.166553	0.68781	0.0254755	0.116505	-0.290997	-0.116505	0.131723
SRGN	P10124	Serglycin				0.845003	-0.60839			0.620833	-0.488833			1.05562	-0.934828	0.583261	0.107749	-0.181868	-0.0552177	1.23694	-0.309031	0.0224953	-0.0224953	0.162998	0.0879402	-1.26243	-0.0879402	1.00352	0.273842	-0.277376	-0.273842	-0.26782	0.127558	-0.086359	0.086359
TROVE2	P10155	60 kDa SS-A/Ro ribonucleoprotein				0.185256	0.0436172			0.108665	0.0385642			0.333577	-0.0794883	-0.0185652	-0.0234356	-0.0810232	0.0470257	0.025835	-0.118862	-0.00489044	0.00489044	-0.0629654	0.307428	-0.163578	0.0629654	0.230355	-0.0525541	-0.156363	0.0525541	-0.205787	0.00568295	-0.00568295	0.0414972	Systemic lupus erythematosus
GAA	P10253	Lysosomal alpha-glucosidase				0.96269	0.303135			0.99706	0.212764			0.326682	-0.143425	-0.0840845	0.129429	-0.188833	0.177698	-0.187868	0.187868	-0.710688	0.375095	0.0196986	-0.0540547	0.0562739	-0.0196986	0.0541253	0.0712743	-0.190082	-0.0541253	-0.344339	0.187584	-0.187584	0.452885	Galactose metabolism;Lysosome;Starch and sucrose metabolism
ARAF	P10398	Serine/threonine-protein kinase A-Raf				0.765983	-0.217055			0.69755	-0.251278			0.14452	-0.0386558	0.102069	-0.211144	0.0626459	-0.121932	0.144628	-0.431851	0.184802	-0.144628	0.0595102	-0.462955	-0.0595102	0.191648	0.157676	0.232381	-0.157676	-0.463756	-0.00956345	0.00956345	0.230011	-0.0992355	Acute myeloid leukemia;Bladder cancer;Chronic myeloid leukemia;Colorectal cancer;Endometrial cancer;ErbB signaling pathway;Glioma;Hepatitis C;Insulin signaling pathway;Long-term depression;Long-term potentiation;Melanoma;Natural killer cell mediated cytotoxicity;Non-small cell lung cancer;Pancreatic cancer;Pathways in cancer;Progesterone-mediated oocyte maturation;Prostate cancer;Regulation of ac…
HIST1H1E	P10412	Histone H1.4				1.36617	0.13388			1.53442	-0.29184			2.47549	0.306684	-0.0634251	-0.37506	0.194406	0.0634251	-0.146585	-0.568205	0.170805	0.146585	-0.014451	-0.116796	0.179593	0.014451	0.00567532	-0.432149	0.39936	-0.00567532	-0.112399	-0.317971	0.209218	0.112399
TXN	P10599	Thioredoxin				0.0172147	-0.0110927			0.271085	0.195051			0.0674916	0.0577931	-0.0230265	-0.0640454	0.161533	-0.0634799	-0.145027	0.791779	0.145027	-0.156076	0.0989742	-0.0989742	0.352922	-0.264891	-0.566251	-0.0291166	0.178039	0.0291166	0.380305	-0.115481	-0.676814	0.115481
PRKAR1A	P10644	cAMP-dependent protein kinase type I-alpha regulatory subunit				0.860347	-0.252954			0.0447864	-0.0163579			0.841427	-0.209746	0.164979	0.157973	-0.0179462	-0.0176239	0.384659	0.161114	-0.161114	-0.353342	0.343268	0.0203619	-0.0203619	-0.0406885	-0.0780802	0.154832	-0.00544071	0.00544071	-0.0133104	0.234797	-0.0155306	0.0133104	Apoptosis;Insulin signaling pathway
UROS	P10746	Uroporphyrinogen-III synthase				0.175124	0.146119			0.57861	-0.275182			0.723429	0.408332	0.0503161	-0.330132	0.312914	0.0898581	-0.604383	-0.400575	0.400575	0.697633	0.25969	-0.25969	0.820683	-0.500348	-0.159058	-0.487098	0.225254	0.159058	0.296276	-0.160839	-0.0206585	0.0206585	Porphyrin and chlorophyll metabolism
ESD	P10768	S-formylglutathione hydrolase				1.34562	-0.260094			1.87849	-0.228121			2.37276	-0.258108	0.240088	-0.0336437	-0.0549197	0.00115013	0.0449524	0.0557117	-0.0449524	-0.312202	0.271272	-0.0903177	-0.01513	0.01513	0.285462	0.0128298	-0.064887	-0.0128298	0.208903	-0.0801172	-0.0968733	0.0801172	Methane metabolism
HSPD1	P10809	60 kDa heat shock protein, mitochondrial				2.08413	0.161054			1.80354	0.127971			0.724892	0.0435472	-0.0660343	0.043797	-0.0356245	0.0728426	-0.0261784	0.127954	-0.0458832	0.0261784	-0.0502625	0.0253658	-0.0253658	0.0416546	-0.143754	0.0622282	-0.0622282	0.17035	-0.0818062	-0.00566483	0.00566483	0.104031	ko05152;RNA degradation;Type I diabetes mellitus
HSPA5	P11021	78 kDa glucose-regulated protein				0.0835143	-0.0244918			0.794837	-0.210456			0.420477	-0.0857935	0.0555558	-0.191599	0.00479412	0.0627398	0.286613	-0.224071	-0.114585	0.114585	-0.0108948	0.187634	-0.0387707	0.0108948	0.122006	-0.296893	0.111188	-0.111188	-0.0483589	-0.159128	0.0483589	0.237106	Prion diseases;Protein export;Protein processing in endoplasmic reticulum
HSPA8	P11142	Heat shock cognate 71 kDa protein				0.122183	-0.0512824			0.0788567	-0.0204191			0.839311	-0.189865	0.0244727	0.0682154	-0.0707064	0.033072	0.114077	-0.0010128	-0.0142365	0.0010128	-0.0651312	0.0661688	-0.0711508	0.0651312	-0.0732756	0.0732756	-0.313439	0.319343	0.3147	0.070262	-0.070262	-0.300246	Antigen processing and presentation;Endocytosis;MAPK signaling pathway;Measles;Protein processing in endoplasmic reticulum;Spliceosome;Toxoplasmosis
SLC2A3	P11169	Solute carrier family 2, facilitated glucose transporter member 3				1.44304	-0.439478			0.36528	-0.121661			1.85192	-0.305508	0.198753	0.077076	-0.0719638	-0.239058	0.369821	0.0946169	-0.232947	-0.0946169	0.292271	-0.214487	-0.0843925	0.0843925	0.0389147	0.379933	-0.0389147	-0.557946	0.105235	0.059535	-0.059535	-0.3835
EPB41	P11171	Protein 4.1				1.10004	0.686609			1.20105	0.493613			0.112233	-0.0639648	-0.315403	0.189827	-0.274498	0.502355	-0.405514	0.154362	-0.154362	1.08392	0.256831	0.634904	-0.576247	-0.256831	-0.225293	0.225293	-0.394633	0.491529	-0.540662	0.0452547	-0.0452547	0.513181	Tight junction
UMPS	P11172	Uridine 5'-monophosphate synthase				0.238279	-0.0345874			0.527703	-0.0775971			0.577042	-0.102597	0.0453029	0.0125422	-0.0538611	0.00196409	-0.0378151	0.0378151	-0.210394	0.109028	0.1144	0.019866	-0.102504	-0.019866	-0.0237942	-0.170527	0.110489	0.0237942	0.149971	0.00521851	-0.00521851	-0.0485439	Drug metabolism - other enzymes;Pyrimidine metabolism
PDHB	P11177	Pyruvate dehydrogenase E1 component subunit beta, mitochondrial				0.147096	-0.0474501			0.0357853	-0.0285563			0.277312	0.0567145	0.0214262	0.106974	-6.98566e-05	-0.064873	0.00448275	0.467897	-0.00448275	-0.304744	0.0383697	0.218292	-0.0383697	-0.0424027	0.0873432	-0.790229	0.27121	-0.0873432	-0.124353	-0.00434303	0.00434303	0.250532	Butanoate metabolism;Citrate cycle (TCA cycle);Glycolysis / Gluconeogenesis;Pyruvate metabolism;Valine, leucine and isoleucine biosynthesis
PYGB	P11216	Glycogen phosphorylase, brain form				1.52714	0.331414			1.96628	0.373335			0.999273	0.17171	-0.289107	0.126893	-0.0571508	0.104774	-0.356134	0.169239	-0.106754	0.106754	0.0132275	0.288679	-0.0132275	-0.0972271	-0.343321	0.084547	-0.084547	0.292213	-0.234894	0.0297546	-0.0297546	0.102793	Insulin signaling pathway;Starch and sucrose metabolism
PYGM	P11217	Glycogen phosphorylase, muscle form				0.392513	0.177124			0.821876	0.459251			0.278418	0.204019	-0.166733	0.0886445	-0.116292	0.0148635	-0.276887	0.0476065	-0.0476065	0.207332	-0.0565796	0.129683	-0.184978	0.0565796	0.230801	0.930626	-0.394316	-0.230801	-0.599572	0.0268526	0.740737	-0.0268526	Insulin signaling pathway;Starch and sucrose metabolism
RALA	P11233	Ras-related protein Ral-A		+	+	4.1468	-0.556229		+	2.98284	-0.69181		+	2.8979	-0.681176	0.527337	-0.181821	-0.106843	-0.0206583	0.469874	-0.319286	0.0856714	-0.0856714	0.583411	0.100805	-0.450917	-0.100805	0.621226	-0.358631	-0.0629797	0.0629797	0.471262	-0.0443549	-0.150706	0.0443549	Pancreatic cancer;Pathways in cancer
RALB	P11234	Ras-related protein Ral-B				0.176096	-0.0879588			0.48606	0.204268			0.0347383	-0.0182095	-0.0547185	0.164992	-0.0130801	-0.0522823	0.392102	0.072732	-0.213012	-0.072732	-0.164725	0.257253	0.0318327	-0.0318327	0.0552883	0.361067	-0.0552883	-0.390251	-0.417167	-0.00847912	0.0291281	0.00847912	Pancreatic cancer;Pathways in cancer
LAMP1	P11279	Lysosome-associated membrane glycoprotein 1				0.0916934	0.0335312			0.725564	0.201473			0.204507	0.164833	-0.0149665	0.111776	-0.0720882	-0.0516024	-0.0211191	0.0065546	0.886214	-0.0065546	-0.00881386	0.102671	-0.442955	0.00881386	0.131734	0.215537	-0.240827	-0.131734	-0.46205	0.120881	0.0966501	-0.0966501	ko05152;Lysosome;Phagosome
ACADM	P11310	Medium-chain specific acyl-CoA dehydrogenase, mitochondrial				0.0162685	0.107805			0.258777	-1.22106			0.19511	-0.891202	0.14801	-0.126616	0.162996	-0.234539	0.198598	0.0250235	-0.0250235	-0.371655	-2.57085	1.48141	-1.48141	5.22391	5.64133	-2.74591	0.957109	-0.957109	0.0974226	-0.278255	0.351016	-0.0974226	beta-Alanine metabolism;Fatty acid metabolism;PPAR signaling pathway;Propanoate metabolism;Valine, leucine and isoleucine degradation
TOP1	P11387	DNA topoisomerase 1		+	+	4.21198	0.781761		+	2.8871	0.321811	+	+	4.41753	0.632501	-0.48663	-0.15032	0.15032	0.299209	-0.506981	-0.174524	0.174524	0.45417	-0.32885	-0.122078	0.122078	0.329401	-0.590098	-0.126115	0.126115	0.269017	-0.46628	-0.182247	0.215076	0.182247
G6PD	P11413	Glucose-6-phosphate 1-dehydrogenase				0.798716	-0.197841			0.593798	-0.154244			1.0155	-0.225625	0.168051	0.0175037	-0.0927191	-0.0185442	0.279208	0.0919008	-0.0919008	-0.163579	0.0568933	-0.0568933	0.0774794	-0.0935507	0.412979	-0.110138	-0.101921	0.101921	-0.0564623	0.150773	-0.0935373	0.0564623	Glutathione metabolism;Pentose phosphate pathway
UBL4A	P11441	Ubiquitin-like protein 4A			+	2.06005	-0.381536			1.6264	-0.357748			2.19452	-0.344513	0.263125	0.0117679	-0.0473819	-0.0634618	0.211945	-0.0120583	0.0120583	-0.0913296	0.520038	0.035594	-0.098115	-0.035594	0.150943	-0.315511	-0.0365477	0.0365477	0.314306	0.0582161	-0.0582161	-0.238537
MTHFD1	P11586	C-1-tetrahydrofolate synthase, cytoplasmic				0.888044	0.0933628			0.0642211	0.00631952			0.395211	0.0331554	-0.0269279	-0.0217118	0.00697994	0.0441108	-0.0823164	-0.00539684	0.00539684	0.178229	0.0318117	-0.0414648	-0.0318117	0.0637178	-0.0935192	-0.0245037	0.0349102	0.0245037	0.0284605	-0.0189199	0.00856304	-0.00856304	One carbon pool by folate
IGF2R	P11717	Cation-independent mannose-6-phosphate receptor				0.019729	0.0053091			0.00909952	-0.00165844			0.354725	-0.0753012	0.00420904	0.0147085	-0.0159039	4.91142e-05	0.0233974	-0.0474205	0.0182972	-0.0182972	-0.0149794	0.0149794	-0.281693	0.0183954	0.142355	0.0173702	-0.0173702	-0.156	-0.144773	0.0144377	-0.0144377	0.183139	Lysosome
ADH5	P11766	Alcohol dehydrogenase class-3				0.914284	0.195945		+	1.74452	0.504539			0.159696	-0.0586395	-0.141198	0.373934	-0.20018	0.0364823	-0.386722	0.0369463	0.0381365	-0.0369463	-0.172485	0.29232	-0.169312	0.169312	0.0638075	0.628034	-0.231048	-0.0638075	-0.109911	0.455547	-0.477646	0.109911	Chloroalkane and chloroalkene degradation;Drug metabolism - cytochrome P450;Fatty acid metabolism;Glycolysis / Gluconeogenesis;Metabolism of xenobiotics by cytochrome P450;Methane metabolism;Naphthalene degradation;Retinol metabolism;Tyrosine metabolism
PRPS2	P11908	Ribose-phosphate pyrophosphokinase 2				1.08991	-0.202365			1.7432	-0.289447			1.64542	-0.44693	0.194474	-0.0379057	-0.153966	0.0345373	0.0895176	-0.0895176	-0.530878	0.142271	0.495587	-0.0184069	-0.14154	0.0184069	0.166265	-0.0506678	-0.166392	0.0506678	0.222684	-0.0251436	0.0251436	-0.046752	Pentose phosphate pathway;Purine metabolism
PABPC1	P11940	Polyadenylate-binding protein 1				1.7827	-0.192759			0.592737	-0.0764093			2.26967	-0.179451	0.11307	0.0637646	-0.0586014	-0.118973	0.119341	-0.101776	-0.0564575	0.0564575	0.203968	0.122643	-0.122643	-0.135513	0.106798	0.0607452	-0.0607452	-0.122244	0.0239258	0.0667839	-0.0239258	-0.115702	mRNA surveillance pathway;RNA degradation;RNA transport
PCNA	P12004	Proliferating cell nuclear antigen				0.0944528	0.0151658			1.66661	0.116463			1.89636	0.18848	-0.0612345	0.0274043	0.111504	-0.0713201	-0.184584	-0.0166264	0.0595055	0.0166264	-0.0508432	0.0508432	0.163503	-0.146466	-0.0526962	0.00396538	-0.00382614	0.00382614	-0.0697727	0.0697727	0.176844	-0.171219	Base excision repair;Cell cycle;DNA replication;Mismatch repair;Nucleotide excision repair
HARS	P12081	Histidine--tRNA ligase, cytoplasmic				0.666328	0.15988			0.302323	0.06001			0.0174985	0.00588846	-0.0863886	-0.015758	-0.00824499	0.0181804	-0.195531	-0.0440512	0.0440512	0.327586	0.107076	0.0200167	-0.0366545	-0.0200167	0.0227537	-0.0113516	-0.299598	0.0113516	-0.229889	-0.0201645	0.0201645	0.0250092	Aminoacyl-tRNA biosynthesis
IMPDH2	P12268	Inosine-5'-monophosphate dehydrogenase 2				1.47218	-0.179164			1.74605	-0.226817			0.662007	-0.095726	0.15291	-0.0869045	0.0435581	-0.0152373	0.220823	0.0057373	-0.0057373	-0.0166473	0.0849962	-0.10052	0.0138273	-0.0138273	0.00612068	-0.146717	0.128195	-0.00612068	0.280538	-0.0732889	0.0732889	-0.0875826	Drug metabolism - other enzymes;Purine metabolism
TPR	P12270	Nucleoprotein TPR				0.747583	0.0907035			0.588108	-0.0436444			0.709276	0.0508909	-0.0167184	-0.0640736	0.0431099	0.110897	-0.031147	-0.0730743	0.031147	0.161297	-0.00228977	-0.0149031	0.00228977	0.119618	0.069294	-0.0789165	0.0676651	-0.0676651	-0.0832462	-0.0550728	0.0550728	0.102175	MAPK signaling pathway - yeast;Pathways in cancer;RNA transport;Thyroid cancer
ACTN1	P12814	Alpha-actinin-1				0.139419	0.0292916			0.318182	0.0613084			0.179097	0.035428	-0.0407939	0.00978613	0.00634575	0.00323153	-0.0109386	0.0277882	-0.012682	0.0109386	-0.0706491	-0.0082159	0.0082159	0.0381575	-0.210387	0.105422	0.00447559	-0.00447559	0.161004	-0.0107317	0.0107317	-0.0584249	Adherens junction;Amoebiasis;Arrhythmogenic right ventricular cardiomyopathy (ARVC);Focal adhesion;Leukocyte transendothelial migration;Regulation of actin cytoskeleton;Systemic lupus erythematosus;Tight junction
PEPD	P12955	Xaa-Pro dipeptidase				1.43371	0.409428			1.5982	0.503631			0.468534	0.192223	-0.374669	0.122276	-0.143451	0.128901	-0.265924	0.511366	-0.186638	0.186638	-0.541001	0.144288	0.21981	-0.144288	-0.483413	0.100265	-0.100265	0.249724	0.0158663	-0.0158663	-0.438487	0.0711641
XRCC6	P12956	X-ray repair cross-complementing protein 6			+	3.12185	0.273263			1.43413	0.114649			2.48627	0.232478	-0.148206	-0.0556474	0.0556474	0.109752	-0.15368	-0.0576639	0.0576639	0.098052	-0.142733	-0.0151768	0.0151768	0.140549	-0.278871	-0.073966	0.144406	0.073966	-0.0837517	-0.0536308	0.0536308	0.121452	Non-homologous end-joining
XRCC5	P13010	X-ray repair cross-complementing protein 5				1.86296	0.240233			0.880263	0.0662956			1.0189	0.0750527	-0.059207	-0.00355387	0.00355387	0.151605	-0.0200176	-0.00703049	0.00703049	0.0571823	-0.0983963	0.0293751	-0.0293751	0.215481	-0.00690556	-7.72476e-05	7.72476e-05	0.317845	-0.157377	-0.0397816	0.0397816	0.0877285	Non-homologous end-joining
UNG	P13051	Uracil-DNA glycosylase			+	1.60347	-1.13193			0.966746	-0.565703		+	1.73465	-0.919602	0.796071	0.0492358	-0.128792	-0.439995	0.960148	0.586651	-0.586651	-0.936866	1.21143	0.106052	-0.106052	-0.884759	0.025836	-0.00758076	-0.00476933	0.00476933	0.631994	-0.11853	-0.151531	0.11853	Base excision repair;Primary immunodeficiency
LAMP2	P13473	Lysosome-associated membrane glycoprotein 2			+	1.67485	0.454942		+	2.03697	0.551034			0.41711	-0.116395	-0.275604	0.320461	-0.367358	0.204204	-0.434771	0.565147	-0.180672	0.180672	0.0329142	0.0450029	-0.292691	-0.0329142	-0.227736	0.317451	-0.442025	0.227736	-0.323472	0.323472	-0.503255	0.491208	ko05152;Lysosome;Phagosome
RNH1	P13489	Ribonuclease inhibitor				0.000273837	6.7234e-05			0.0364961	-0.00794601			0.114471	-0.0227361	0.0298491	0.00692511	-0.00692511	-0.0253701	-0.18841	0.0175667	-0.0175667	0.122295	0.0149679	-0.00371647	0.00371647	-0.0369692	0.0447302	0.0446882	-0.0642672	-0.0446882	0.15531	-0.0637245	0.0137711	-0.0137711
ITGA4	P13612	Integrin alpha-4				0.0513617	0.0798178			0.539341	-0.277508			0.584618	-0.296525	0.135306	-0.00642967	-0.00123215	0.304293	0.952273	0.111606	-0.111606	-0.461207	-0.00671577	0.00671577	-0.0220394	1.06979	-0.0824814	-0.0195751	0.0195751	1.35256	0.277328	-0.0683746	0.0683746	-0.501471	Arrhythmogenic right ventricular cardiomyopathy (ARVC);Cell adhesion molecules (CAMs);Dilated cardiomyopathy;ECM-receptor interaction;Focal adhesion;Hematopoietic cell lineage;Hypertrophic cardiomyopathy (HCM);Intestinal immune network for IgA production;Leishmaniasis;Leukocyte transendothelial migration;Regulation of actin cytoskeleton
ATP1A3	P13637	Sodium/potassium-transporting ATPase subunit alpha-3				0.194928	-0.0487337			0.596011	-0.0749407			0.131361	-0.0321875	0.0636754	-0.0481763	-0.0422845	-0.0249281	0.129182	-0.0782537	-0.0547438	0.0547438	0.0298252	-0.0348072	-0.0298252	0.282072	0.0615454	-0.0615454	0.307982	-0.1046	0.0658054	0.161201	-0.0658054	-0.140793	Aldosterone-regulated sodium reabsorption;Bile secretion;Carbohydrate digestion and absorption;Cardiac muscle contraction;Endocrine and other factor-regulated calcium reabsorption;Gastric acid secretion;Mineral absorption;Pancreatic secretion;Protein digestion and absorption;Proximal tubule bicarbonate reclamation;Salivary secretion
EEF2	P13639	Elongation factor 2				1.02188	-0.112025			0.132656	-0.0211649			0.22707	-0.0355458	0.0580168	0.0141344	0.00846863	-0.0499239	-0.0292482	0.143344	0.0292482	-0.111426	-0.0159578	0.0159578	0.134828	-0.083333	0.159763	-0.00972366	-0.0473995	0.00972366	0.131991	0.012311	-0.012311	-0.0165148
PDIA4	P13667	Protein disulfide-isomerase A4				0.0400703	-0.0232296			0.483068	-0.197308			0.136901	-0.0878053	0.0751343	-0.0742731	-0.0904598	0.0850172	-0.191561	0.112738	-0.112738	0.397854	0.0466938	-0.0466938	0.559744	-0.0570164	0.645082	-0.149632	-0.068182	0.068182	0.103575	-0.101852	-0.126255	0.101852	Protein processing in endoplasmic reticulum;Vibrio cholerae infection
TPT1	P13693	Translationally-controlled tumor protein				0.907393	-0.449417			1.48551	-0.19122			1.20359	-0.265347	0.186924	-0.045351	-0.00926924	-0.100119	0.244245	-0.0247698	0.0247698	-0.999078	0.0240269	0.0880146	-0.0240269	-0.19475	0.129603	-0.097909	0.0054884	-0.0054884	0.26641	-0.0659323	-0.403333	0.0659323
ALAD	P13716	Delta-aminolevulinic acid dehydratase				0.166508	-0.0877709			0.0219593	0.0128894			0.254559	-0.129317	-0.0094347	0.0936308	-0.11678	-0.048233	0.202653	0.00396061	-0.141984	-0.00396061	-0.283725	0.0947561	0.119855	-0.0947561	0.564172	0.0925055	-0.131845	-0.0925055	-0.221522	0.121913	-0.101716	0.101716	Porphyrin and chlorophyll metabolism
HLA-E	P13747	HLA class I histocompatibility antigen, alpha chain E				0.985705	0.215752			1.23311	0.264551			1.26463	0.266664	-0.194926	0.035697	0.0296783	-0.0157013	-0.127475	0.0672884	0.0508738	-0.0508738	-0.262378	0.0074873	0.0234003	-0.0074873	-0.53091	0.0639067	0.0239153	-0.0239153	-0.0122614	-0.0135012	0.0354414	0.0122614	Allograft rejection;Antigen processing and presentation;Autoimmune thyroid disease;Cell adhesion molecules (CAMs);Endocytosis;Graft-versus-host disease;Natural killer cell mediated cytotoxicity;Phagosome;Type I diabetes mellitus;Viral myocarditis
LCP1	P13796	Plastin-2				1.18316	0.481937			1.25141	0.49784			0.507356	0.23269	-0.444685	0.123938	-0.151891	0.0718455	-0.715428	0.241876	-0.133897	0.133897	-0.175438	0.0779915	-0.00979424	0.00979424	-0.713931	0.169885	-0.169885	0.282134	0.103032	-0.000157356	-0.257428	0.000157356
APEH	P13798	Acylamino-acid-releasing enzyme				0.59037	-0.211581			0.625652	-0.222554			0.53611	-0.198967	0.0792232	-0.00517511	0.0133266	-0.000181198	0.112655	-0.00719166	-0.080781	0.00719166	0.0457916	-0.0663662	0.0361347	-0.0361347	0.700922	-0.00315857	-0.00948143	0.00315857	-0.0423489	0.00352097	0.0752773	-0.00352097
ETFA	P13804	Electron transfer flavoprotein subunit alpha, mitochondrial				1.95963	0.126606			0.409735	0.0299945			1.57642	-0.0900636	-0.0218039	0.0218039	-0.0965428	0.104002	-0.0317993	0.0317993	-0.161266	0.0561237	-0.0624352	0.0624352	-0.0846577	0.112371	-0.0118084	0.0118084	-0.0658913	0.182308	0.0460539	-0.0460539	-0.108428	0.0956316
GYS1	P13807	Glycogen [starch] synthase, muscle				1.24969	0.171824			0.307547	-0.13099			0.101806	0.0403666	-0.101683	-0.101755	-0.020967	0.101683	0.148721	-0.0871305	-0.295323	0.0871305	-0.171076	-0.658201	0.273003	0.171076	-0.101174	-0.11638	0.10905	0.101174	-0.102192	0.112032	-0.150984	0.102192	Insulin signaling pathway;Starch and sucrose metabolism
PRKAR2A	P13861	cAMP-dependent protein kinase type II-alpha regulatory subunit				0.150454	0.0250015			0.167269	-0.0242949			1.18766	-0.163838	0.00191736	0.00460529	-0.165404	0.0382814	-0.0824118	0.00817776	-0.00557041	0.00557041	0.0158978	-0.0158978	-0.1462	0.127031	0.181132	0.00103283	-0.216418	-0.00103283	-0.012063	0.012063	-0.184608	0.0709925	Apoptosis;Insulin signaling pathway
ENO3	P13929	Beta-enolase				0.222264	-0.65848			0.706263	-0.981013			0.584342	0.758239	0.0946941	-0.896998	0.732817	0.0458159	-0.0300674	0.0300674	1.32777	-3.94316	-1.1126	-2.26513	1.68177	1.1126	0.818212	-1.5452	0.137866	-0.137866	0.219456	-0.248793	-0.219456	0.229498	Glycolysis / Gluconeogenesis;Methane metabolism;RNA degradation
GTF2F2	P13984	General transcription factor IIF subunit 2				0.839386	-0.197118			2.15571	-0.374895			0.220545	0.0703921	0.114784	-0.242411	0.218853	-0.0435209	0.159298	-0.159298	0.405243	-0.308123	0.304748	-0.148685	0.130248	-0.130248	-0.0432062	-0.374965	0.307458	0.0432062	0.0702705	-0.325523	-0.0702705	0.0978031	Basal transcription factors
MIF	P14174	Macrophage migration inhibitory factor				0.958435	-0.250239			0.00258315	0.0011282			0.32448	-0.101243	0.126841	0.0242629	-0.0115023	-0.125381	0.365043	0.0101519	-0.0101519	-0.15117	0.0995913	0.349483	-0.126399	-0.0995913	-0.215076	0.0356731	0.148081	-0.0356731	0.15409	0.0128527	-0.0128527	-0.310876	Phenylalanine metabolism;Tyrosine metabolism
PRKCSH	P14314	Glucosidase 2 subunit beta				0.67341	0.203527			0.0208914	-0.00862169			0.0563685	-0.0312963	-0.0503139	-0.0869579	-0.0316553	0.102675	0.0956163	-0.0956163	-0.479445	0.240491	-0.411932	-0.109148	0.109148	0.12705	0.204137	-0.0598459	-0.150426	0.0598459	-0.196244	-0.0782995	0.0871153	0.0782995	Protein processing in endoplasmic reticulum
HCLS1	P14317	Hematopoietic lineage cell-specific protein				1.18689	-0.125562			1.07298	-0.101286			0.242834	-0.0275817	0.0581412	-0.0330772	0.0118403	-0.0496016	-0.0119791	0.0423975	0.0119791	-0.183938	0.0787649	-0.139615	-0.0226679	0.0226679	0.0375175	-0.0375175	0.130434	-0.0875015	0.13747	-0.0286369	0.0117016	-0.0117016	Bacterial invasion of epithelial cells;Pathogenic Escherichia coli infection;Shigellosis;Tight junction
FDPS	P14324	Farnesyl pyrophosphate synthase				0.520106	0.0823522			0.720452	0.0999079			0.0902614	0.0164709	-0.0583062	0.0677967	-0.0492806	0.0146289	0.0274448	0.0698357	-0.0418587	-0.0274448	-0.144057	0.0805006	-0.0567026	0.0567026	-0.17387	0.0657578	-0.0657578	0.121571	0.0836124	-0.0233326	0.0233326	-0.0282898	Terpenoid backbone biosynthesis
AKR1A1	P14550	Alcohol dehydrogenase [NADP(+)]				1.99035	-0.17769			1.62272	-0.235591			1.34885	-0.125473	0.111405	-0.129187	0.0158043	-0.0500317	0.060317	-0.224238	-0.0166349	0.0166349	0.149587	0.0627851	-0.0627851	-0.104793	0.239409	-0.199052	0.0482435	-0.0482435	0.0732241	-0.0593214	0.0518198	-0.0518198	Caprolactam degradation;Glycerolipid metabolism;Glycolysis / Gluconeogenesis
NCF1	P14598	Neutrophil cytosol factor 1				0.60295	0.106962			1.30427	0.152704			0.271773	0.0403261	-0.0438738	0.0562401	-0.0248728	0.000936508	-0.0542936	0.0561152	-0.124125	0.0542936	0.0185766	0.25744	-0.0185766	-0.0524206	-0.140557	0.056365	0.125447	-0.056365	-0.0334539	0.0311689	-0.0311689	0.272611	Chemokine signaling pathway;Fc gamma R-mediated phagocytosis;Leishmaniasis;Leukocyte transendothelial migration;Osteoclast differentiation;Phagosome
PKM	P14618	Pyruvate kinase PKM				1.52575	0.31275			1.32291	0.278141			0.491455	0.12147	-0.148282	0.0580864	-0.0799007	0.102463	-0.527452	0.0740519	-0.0740519	0.0771227	-0.180505	0.0421209	-0.0421209	0.120347	-0.116059	0.123197	-0.160802	0.116059	-0.0245905	0.0245905	-0.0857496	0.0888662	Carbon fixation in photosynthetic organisms;Glycolysis / Gluconeogenesis;Purine metabolism;Pyruvate metabolism;Type II diabetes mellitus
ACYP2	P14621	Acylphosphatase-2				0.395465	0.230253			0.931317	-0.339872			0.614896	-0.159705	0.0323296	-0.129778	-0.0357003	0.255771	0.0474138	-0.0474138	-0.135573	0.356116	0.0172453	-0.623615	-0.0172453	0.987889	0.469292	-0.212143	0.073288	-0.073288	-0.0288181	0.0288181	-0.0541553	0.155426	Aminobenzoate degradation;Pyruvate metabolism
HSP90B1	P14625	Endoplasmin				0.825533	0.169295			0.185142	0.0396266			0.296926	0.060008	-0.0767694	-0.0210094	0.0210094	0.0753183	0.0947323	0.0568542	-0.153868	-0.0568542	-0.244207	-0.0425854	0.0425854	0.141247	-0.104671	0.000566483	-0.000566483	0.00938988	-0.0488672	-0.159343	0.0488672	0.280385	NOD-like receptor signaling pathway;Pathways in cancer;Plant-pathogen interaction;Prostate cancer;Protein processing in endoplasmic reticulum
CCNB1	P14635	G2/mitotic-specific cyclin-B1		+	+	3.31218	-0.776647			0.791615	-0.202691		+	2.25409	-0.59173	0.393368	0.17836	-0.189504	-0.379335	0.609247	0.308113	-0.430092	-0.308113	0.40457	0.3304	-0.3304	-0.450558	0.382167	0.0299692	-0.0299692	-0.532058	0.131868	0.0486069	-0.0486069	-0.288006	Cell cycle;p53 signaling pathway;Progesterone-mediated oocyte maturation
MYL6B	P14649	Myosin light chain 6B				1.51781	-0.48279		+	2.18775	-0.725484			1.36106	-0.436399	0.448868	-0.230014	0.0124307	-0.0124307	0.146666	-0.443939	-0.0630417	0.0630417	0.696103	-0.204312	0.0227365	-0.0227365	0.793974	-0.255716	0.130962	-0.130962	0.201633	-0.159592	0.00212479	-0.00212479	Vascular smooth muscle contraction
SNRPB	P14678	Small nuclear ribonucleoprotein-associated proteins B and B'			+	2.61171	0.801729		+	2.5205	0.702401			1.74657	0.504614	-0.578532	0.0976157	-0.0751648	0.263912	-0.449998	0.277165	-0.277165	0.331679	-0.707067	0.159347	-0.159347	0.196145	-0.889798	-0.00901699	0.00901699	0.368752	-0.29936	0.0358849	0.0997295	-0.0358849	Spliceosome;Systemic lupus erythematosus
IDE	P14735	Insulin-degrading enzyme				0.985106	0.265709			1.27648	0.35462			0.610961	0.180051	-0.258745	0.128045	-0.0543194	0.0054307	-0.544305	0.223853	-0.00132465	0.00132465	-0.223445	0.0531797	-0.00369358	0.00369358	-0.294045	0.20291	-0.104945	0.104945	0.116089	-0.00716782	-0.11554	0.00716782	Alzheimer's disease
POU2F1	P14859	POU domain, class 2, transcription factor 1				0.14518	0.113368			0.0128128	-0.0113733			0.166233	0.140079	-0.0545783	-0.067914	-0.0359643	0.0917771	0.597532	-0.232637	-0.0853939	0.0853939	-0.689848	-0.0134654	0.0134654	0.189943	-0.352907	0.1215	0.528932	-0.1215	0.24375	-0.122363	-0.0981603	0.0981603
HNRNPL	P14866	Heterogeneous nuclear ribonucleoprotein L				0.588203	0.350701			0.0220436	-0.0143533			0.368916	-0.135066	-0.0400233	-0.000221252	-0.0539818	0.380752	-0.0914392	-0.219779	0.0914392	0.893371	0.102261	-0.545321	-0.102261	0.675755	0.00570297	0.419125	-0.00570297	-0.321295	-0.0857496	0.219337	-0.592965	0.0857496
DARS	P14868	Aspartate--tRNA ligase, cytoplasmic				1.43045	0.406716			1.5091	0.42041			0.77308	0.237267	-0.204597	0.102033	-0.0710011	0.0940733	-0.75233	0.110017	-0.0479536	0.0479536	-0.103373	0.0498695	-0.0112915	0.0112915	-0.241076	0.16281	-0.162532	0.162532	-0.168117	0.0940485	-0.0940485	0.140193	Aminoacyl-tRNA biosynthesis
GLUL	P15104	Glutamine synthetase				0.0259913	-0.00874329			0.667344	-0.132965			1.09904	-0.180132	0.131056	-0.0255709	-0.0564537	0.0408716	-0.102003	0.102003	-0.20089	0.343372	0.170357	-0.18614	-0.0101509	0.0101509	0.0917549	0.0204506	-0.0204506	-0.063509	0.236471	-0.0715923	-0.0924568	0.0715923	Alanine, aspartate and glutamate metabolism;Arginine and proline metabolism;Nitrogen metabolism;Two-component system
AKR1B1	P15121	Aldose reductase				1.19793	0.249363			0.443775	0.101241			0.0624681	0.0138264	-0.0451193	0.0107899	-0.0439167	0.238895	-0.221476	0.248774	0.0521603	-0.0521603	-0.101336	0.0767355	-0.0767355	0.348659	0.0885515	-0.0885515	-0.132184	0.26164	0.0110979	-0.0551558	-0.0110979	0.216151	Fructose and mannose metabolism;Galactose metabolism;Glycerolipid metabolism;Pentose and glucuronate interconversions;Pyruvate metabolism
RAC2	P15153	Ras-related C3 botulinum toxin substrate 2				0.984436	-0.125858			1.39116	-0.186525			1.208	-0.146185	0.164111	-0.0577226	-0.0168719	0.00886202	0.231099	-0.0340033	-0.0500231	0.0340033	0.172626	-0.0814419	-0.0682831	0.0682831	-0.0383034	0.0441227	0.0383034	-0.0684223	0.155596	-0.153761	0.0162792	-0.0162792	Adherens junction;Axon guidance;B cell receptor signaling pathway;Chemokine signaling pathway;Colorectal cancer;Fc epsilon RI signaling pathway;Fc gamma R-mediated phagocytosis;Focal adhesion;Leukocyte transendothelial migration;MAPK signaling pathway;Natural killer cell mediated cytotoxicity;Pancreatic cancer;Pathways in cancer;Regulation of actin cytoskeleton;VEGF signaling pathway;Viral myocar…
GSPT1	P15170	Eukaryotic peptide chain release factor GTP-binding subunit ERF3A				0.00632743	-0.00122166			0.293063	0.0592914			0.460899	-0.0888019	0.00990105	0.0845404	-0.0540466	0.00997734	0.0381193	0.182851	-0.0381193	-0.163482	0.0259867	-0.0137701	-0.0699739	0.0137701	-0.00618458	0.196919	-0.325759	0.00618458	-0.0682831	-0.139196	0.0682831	0.128279	mRNA surveillance pathway
EZR	P15311	Ezrin				0.747769	-0.0962243			0.22718	-0.0324845			1.1092	-0.141268	0.106796	0.0239487	-0.0329466	-0.00897408	0.0796404	0.0187979	-0.0367937	-0.0187979	0.133952	0.124473	-0.194554	-0.124473	0.155578	-0.000849724	-0.00316715	0.000849724	-0.0677118	0.0290995	-0.0290995	0.0589819	Gastric acid secretion;Leukocyte transendothelial migration;Pathogenic Escherichia coli infection;Regulation of actin cytoskeleton
UCHL3	P15374	Ubiquitin carboxyl-terminal hydrolase isozyme L3				1.99407	-0.1679			2.35482	-0.162988			1.28464	-0.0891886	0.106213	-0.0598307	0.0287013	-0.0321712	0.0613832	0.00125408	-0.00125408	-0.0088377	0.195003	-0.0647345	0.0555048	-0.0555048	0.0624638	-0.0559082	0.0559082	-0.136547	0.149961	-0.0637531	0.00189781	-0.00189781
VAV1	P15498	Proto-oncogene vav				0.93826	0.289162			1.73107	0.475169			0.20892	0.0805955	-0.140945	0.297874	-0.13481	0.0402346	-0.272011	0.282469	-0.0961952	0.0961952	-0.00988007	0.31328	0.00988007	-0.0157261	-0.587715	0.322725	-0.260513	0.260513	0.0269709	0.139567	-0.173425	-0.0269709	B cell receptor signaling pathway;Chemokine signaling pathway;Fc epsilon RI signaling pathway;Fc gamma R-mediated phagocytosis;Focal adhesion;Leukocyte transendothelial migration;Natural killer cell mediated cytotoxicity;Regulation of actin cytoskeleton;T cell receptor signaling pathway
NME1	P15531	Nucleoside diphosphate kinase A			+	1.73125	0.966406		+	2.03871	1.212			0.992713	0.606749	-0.917934	0.333826	-0.18718	0.0692735	-1.05799	0.682625	-0.0620232	0.0620232	-0.777875	0.232429	-0.0765238	0.0765238	-1.46965	0.435224	-0.297835	0.297835	-0.061861	0.130356	-0.504004	0.061861	Purine metabolism;Pyrimidine metabolism
GNS	P15586	N-acetylglucosamine-6-sulfatase				0.354828	0.11259			0.0569425	0.0154815			0.00887964	0.00287533	-0.0521607	-0.0753236	0.0521607	0.149909	-0.108528	-0.136908	0.108528	0.268386	-0.0778403	0.231057	0.0778403	-0.261792	-0.0264812	-0.119215	0.0264812	0.293909	0.0944247	-0.0314326	-0.319772	0.0314326	Glycosaminoglycan degradation;Lysosome
PHKG2	P15735	Phosphorylase b kinase gamma catalytic chain, liver/testis isoform				0.362135	-0.052949			0.975257	-0.247312			0.640665	-0.145247	0.077209	-0.0796552	-0.0822415	0.0408778	0.0700979	-0.506799	-0.0700979	0.143567	0.216356	0.0569897	-0.0943851	-0.0569897	0.0843201	-0.0843201	-0.256701	0.0911102	0.00935459	-0.0749903	0.220326	-0.00935459	Calcium signaling pathway;Insulin signaling pathway
ARSB	P15848	Arylsulfatase B				0.747779	0.558599			0.837652	0.656367			0.0167461	0.0222824	-0.264566	0.303663	-0.427521	0.170723	0.225842	0.195873	-0.83359	-0.195873	-0.477842	0.688507	-0.948154	0.477842	-0.0512896	0.411452	-0.0214529	0.0214529	-1.30769	-0.281345	0.281345	0.319994	Glycosaminoglycan degradation;Lysosome
RPS2	P15880	40S ribosomal protein S2				1.23132	0.237828			1.81507	0.319897			0.492449	0.107381	-0.197551	0.130517	-0.0955405	0.0501785	0.0301342	0.140726	-0.0707741	-0.0301342	-0.297071	0.120307	-0.120307	0.126346	-0.098032	0.115349	-0.131813	0.098032	-0.389776	0.14846	-0.00232506	0.00232506	Ribosome
RPA2	P15927	Replication protein A 32 kDa subunit				0.343963	0.0815544			1.12915	0.291098			0.174605	-0.0591397	-0.0596247	0.116555	-0.151225	0.0402493	-0.110127	0.612477	-0.00900936	0.00900936	-0.044714	0.044714	0.180897	-0.255348	-0.04776	0.04776	-0.389097	0.226976	-0.0714893	0.18535	-0.29344	0.0714893	DNA replication;Homologous recombination;Mismatch repair;Nucleotide excision repair
CD44	P16070	CD44 antigen				0.641057	-0.146224			0.123842	0.0320907			0.367899	-0.110494	0.02283	0.0854905	-0.05058	-0.0871458	0.278793	0.117751	-0.315814	-0.117751	0.0356226	0.11444	-0.0356226	-0.26403	-0.170982	0.056541	0.128471	-0.056541	0.0100374	-0.00689793	-0.0655375	0.00689793	ECM-receptor interaction;Hematopoietic cell lineage;Shigellosis
NQO2	P16083	Ribosyldihydronicotinamide dehydrogenase [quinone]				0.32578	0.0558767			0.219601	0.0546556			0.430495	0.108523	-0.0546827	0.0125957	0.0454507	0.024652	-0.200728	-0.0454035	0.265775	0.0454035	-0.00390053	0.166733	-0.136509	0.00390053	0.0961695	-0.187226	0.147349	-0.0961695	-0.105465	0.0705948	-0.056448	0.056448
SPN	P16150	Leukosialin				0.988412	0.249441			0.309732	0.0962491			1.44635	0.432717	-0.247536	-0.0741572	0.140768	0.0477481	0.101879	-0.28813	0.124239	-0.101879	-0.313762	-0.0840368	0.157296	0.0840368	-0.181311	-0.0114594	0.552156	0.0114594	-0.439707	-0.0642776	0.0642776	0.171247	Cell adhesion molecules (CAMs)
CBR1	P16152	Carbonyl reductase [NADPH] 1				0.0974322	-0.0115027			1.21678	-0.10116			0.0921833	-0.0163155	0.0208478	-0.0667796	-0.0179605	0.0218773	0.0313196	-0.0626459	-0.0313196	0.0745173	0.160406	-0.0856514	-0.0255451	0.0255451	-0.0272455	-0.0105734	0.176835	0.0105734	0.010376	-0.0709133	-0.010376	0.0182095	Arachidonic acid metabolism
CREB1	P16220	Cyclic AMP-responsive element-binding protein 1				0.548847	0.772418			0.0761231	0.116389			0.119389	0.260544	-0.0710087	-0.151776	-0.104244	0.614476	0.479573	-0.479573	-1.25768	1.1786	0.788329	-0.253198	0.253198	-0.287858	-1.43331	0.461685	-0.461685	1.36158	-0.621591	-0.050355	1.72135	0.050355	Antigen processing and presentation;Huntington's disease;ko05152;Melanogenesis;Osteoclast differentiation;Prostate cancer;Vasopressin-regulated water reabsorption
PPP3CB	P16298	Serine/threonine-protein phosphatase 2B catalytic subunit beta isoform				0.296064	-0.0602045			0.0676331	-0.0205727			1.23446	-0.215378	0.0266223	0.0907817	-0.142577	-0.000294685	-0.0215921	0.212173	-0.226644	0.0215921	0.0129642	0.159382	-0.0129642	-0.0427513	0.305099	-0.139275	-0.219398	0.139275	0.0402803	0.0221815	-0.0657549	-0.0221815	Alzheimer's disease;Amyotrophic lateral sclerosis (ALS);Apoptosis;Axon guidance;B cell receptor signaling pathway;Calcium signaling pathway;ko05152;Long-term potentiation;MAPK signaling pathway;Natural killer cell mediated cytotoxicity;Oocyte meiosis;Osteoclast differentiation;T cell receptor signaling pathway;VEGF signaling pathway;Wnt signaling pathway
NCK1	P16333	Cytoplasmic protein NCK1				0.27085	-0.120681			0.235234	0.0593915			0.0241542	0.00779867	-0.0416336	0.057682	-0.0224805	0.0224805	0.237361	-0.0667219	-0.0338125	0.0338125	-0.109583	0.109583	0.24037	-0.603447	-0.00578117	0.00578117	-0.119703	0.120272	-0.077486	0.233435	-0.0111485	0.0111485	ErbB signaling pathway;Pathogenic Escherichia coli infection;T cell receptor signaling pathway
GCFC2	P16383	GC-rich sequence DNA-binding factor 2				1.2341	-0.458975			1.53804	-0.439356			1.86162	-0.583758	0.395974	-0.0398746	-0.149456	0.0409145	0.497938	-0.0166416	-0.169418	0.0166416	0.29401	0.0230293	-0.0230293	-0.415907	0.78046	-0.0651875	-0.129494	0.0651875	0.0631075	-0.0631075	-0.377574	0.133693
HIST1H1B	P16401	Histone H1.5			+	3.71244	0.498381			0.925806	0.116477		+	3.55249	0.503039	-0.3076	-0.181073	0.198468	0.201818	-0.423034	-0.129174	0.129174	0.266467	-0.29768	-0.232971	0.278971	0.232971	-0.170665	-0.26632	0.267762	0.170665	-0.317519	-0.114522	0.127353	0.114522
HIST1H1D	P16402	Histone H1.3			+	1.86564	0.450494			0.0646574	-0.0259233			2.05809	0.358347	-0.228516	-0.146591	0.126376	0.247708	-0.187488	-0.121854	0.121854	0.211267	-0.389839	-0.0726528	0.0726528	0.476557	-0.269545	-0.576296	0.269545	0.284149	0.00843334	-0.171329	0.130898	-0.00843334
HIST1H1C	P16403	Histone H1.2				0.311959	0.242219			0.497827	-0.287731			0.137583	0.0953498	-0.0203938	-0.239268	0.152478	0.264038	-0.45074	-0.274659	0.274659	0.765542	0.73385	-0.203877	0.0302973	-0.0302973	0.0824175	-0.42134	0.310039	-0.0824175	-0.123205	-0.00872612	0.00872612	0.558372
PLCG2	P16885	1-phosphatidylinositol 4,5-bisphosphate phosphodiesterase gamma-2				0.986475	0.10315			1.35569	0.184017			0.467166	0.0565748	-0.078752	0.0994439	-0.0116305	0.0110679	-0.0210152	0.221651	-0.0236111	0.0210152	-0.157296	-0.000349998	0.000349998	0.00112057	-0.136489	0.19781	-0.123475	0.123475	-0.00107765	0.00107765	0.0571575	-0.0488873	Calcium signaling pathway;Epithelial cell signaling in Helicobacter pylori infection;ErbB signaling pathway;Fc epsilon RI signaling pathway;Fc gamma R-mediated phagocytosis;Glioma;Inositol phosphate metabolism;Leukocyte transendothelial migration;Natural killer cell mediated cytotoxicity;Neurotrophin signaling pathway;Non-small cell lung cancer;Pathways in cancer;Phosphatidylinositol signaling sy…
FAH	P16930	Fumarylacetoacetase				0.355902	0.063858			0.28013	0.0529785			0.0593324	0.0141969	-0.0170269	0.00912666	-0.0276804	0.0186563	-0.250957	0.017518	-0.017518	0.0514307	0.109811	0.000735283	-0.0378428	-0.000735283	0.00851059	0.056509	-0.122345	-0.00851059	-0.0425644	-0.0380478	0.0592937	0.0380478	Styrene degradation;Tyrosine metabolism
STMN1	P16949	Stathmin				2.42788	-0.25187		+	2.47439	-0.380678			0.660856	-0.0730429	0.156492	-0.19364	0.0988569	-0.0903955	0.256427	-0.173942	0.00404072	-0.00404072	0.207316	-0.213338	0.0751238	-0.0751238	0.105667	-0.408972	0.154009	-0.105667	0.0785246	-0.0785246	0.12259	-0.174712	MAPK signaling pathway
YBX3	P16989	Y-box-binding protein 3				0.982459	-0.188001			0.120303	-0.0337801			1.61139	-0.382512	0.156184	0.0928445	-0.23171	-0.0535092	0.0222178	0.251086	-0.0222178	-0.0861139	0.323491	0.0952425	-0.204598	-0.0952425	0.29015	0.0209045	-0.258821	-0.0209045	-0.0430584	0.0904465	-0.451609	0.0430584	Tight junction
ZKSCAN1	P17029	Zinc finger protein with KRAB and SCAN domains 1				0.166391	-0.0595989			1.48004	-0.258351			0.591876	-0.17667	0.0703702	-0.116421	-0.152894	0.129029	0.0301743	-0.0301743	-0.195221	0.0553913	0.110566	-0.299649	-0.110566	0.260583	0.0270967	-0.0270967	0.307347	-0.283219	0.305981	-0.202667	-0.234423	0.202667
HSPA6	P17066	Heat shock 70 kDa protein 6				0.768411	-0.232881			0.754936	-0.240681			0.983671	-0.289815	0.22016	0.0173912	-0.0680375	-0.0173912	-0.106837	0.0831308	-0.0501413	0.0501413	0.314564	0.0173092	-0.11232	-0.0173092	0.125755	0.0174732	-0.0859337	-0.0174732	0.595392	-0.151762	0.0180092	-0.0180092	Antigen processing and presentation;Endocytosis;MAPK signaling pathway;Measles;Protein processing in endoplasmic reticulum;Spliceosome;Toxoplasmosis
HMGA1	P17096	High mobility group protein HMG-I/HMG-Y				1.11958	-0.938632		+	1.27381	-1.6171			1.24059	-1.02707	0.833144	-0.257938	-0.159159	0.0541835	1.8799	-0.217191	-0.427142	0.217191	1.03076	-0.298686	0.298686	-0.58962	0.635525	-2.36472	0.108824	-0.108824	0.0208073	-0.0208073	-0.521641	0.293716
GOT1	P17174	Aspartate aminotransferase, cytoplasmic				1.42786	-0.185271			1.33157	-0.178599			1.5069	-0.166708	0.137128	-0.00550461	-0.0198822	-0.0789995	0.207796	-0.167728	-0.0799541	0.0799541	0.0664597	0.00865173	-0.00865173	-0.0962677	0.0298157	-0.0196609	0.0196609	-0.0915794	0.262701	0.0311127	-0.0311127	-0.0664196	Alanine, aspartate and glutamate metabolism;Arginine and proline metabolism;Cysteine and methionine metabolism;Phenylalanine metabolism;Phenylalanine, tyrosine and tryptophan biosynthesis;Tyrosine metabolism
PRKCA	P17252	Protein kinase C alpha type				0.0726728	-0.0201607			0.733482	-0.0924001			0.705261	-0.124527	0.026844	-0.026844	-0.11556	0.0603199	0.16525	-0.166959	-0.16525	0.223876	0.00222683	0.0722113	-0.193728	-0.00222683	0.031682	-0.031682	0.147906	-0.203994	0.022006	-0.022006	-0.0658693	0.122867	African trypanosomiasis;Aldosterone-regulated sodium reabsorption;Amoebiasis;Calcium signaling pathway;Endocrine and other factor-regulated calcium reabsorption;ErbB signaling pathway;Fc gamma R-mediated phagocytosis;Focal adhesion;Gap junction;Gastric acid secretion;Glioma;Leukocyte transendothelial migration;Long-term depression;Long-term potentiation;MAPK signaling pathway;MAPK signaling pathw…
UBTF	P17480	Nucleolar transcription factor 1				0.280275	0.0751452			1.03605	-0.163265			0.0894483	0.0231647	0.0148616	-0.109971	0.0951095	0.143573	-0.117301	-0.0768099	0.130788	0.0768099	0.165671	-0.119748	0.119748	-0.148271	-0.0704708	-0.278214	0.0704708	0.239799	0.100194	-0.100194	-0.150254	0.210336
JUND	P17535	Transcription factor jun-D			+	1.83542	0.417934			0.403817	0.0552437			1.35596	-0.722259	0.00166965	-0.0136421	-0.873635	0.395273	-0.00697565	-0.0169692	0.00697565	0.653839	0.0284452	-0.0284452	-0.681541	0.104894	-0.154244	0.154244	-1.06573	0.466176	0.0103149	-0.0103149	-1.2712	0.324369	MAPK signaling pathway;Osteoclast differentiation
PRKACA	P17612	cAMP-dependent protein kinase catalytic subunit alpha				0.641494	-0.891936			0.628077	-0.900051			0.51202	-0.783906	0.289501	-0.237931	0.0799215	-0.25688	0.590617	0.671933	-0.862425	-0.590617	-0.0473785	0.0473785	-0.365532	0.593664	2.52541	-0.739242	0.525375	-0.525375	-0.0116158	-0.52324	0.623991	0.0116158	Amoebiasis;Apoptosis;Bile secretion;Calcium signaling pathway;Chemokine signaling pathway;Dilated cardiomyopathy;Endocrine and other factor-regulated calcium reabsorption;Gap junction;Gastric acid secretion;GnRH signaling pathway;Hedgehog signaling pathway;Insulin signaling pathway;Long-term potentiation;MAPK signaling pathway;Meiosis - yeast;Melanogenesis;Olfactory transduction;Oocyte meiosis;Pr…
CAPN2	P17655	Calpain-2 catalytic subunit				0.610095	0.0586863			0.637697	0.0632596			1.28823	0.237361	-0.0585008	-0.0044446	0.222092	-0.00111723	0.0342073	0.0610571	-0.0641966	-0.0342073	-0.153234	-0.0351582	0.28153	0.0351582	-0.0160255	0.0160255	0.333427	-0.0271492	-0.100976	-0.0249147	0.162654	0.0249147	Alzheimer's disease;Apoptosis;Focal adhesion;Protein processing in endoplasmic reticulum
PTPN2	P17706	Tyrosine-protein phosphatase non-receptor type 2				0.73135	-0.269191			0.495108	-0.228305			0.415317	0.103001	-0.0460386	-0.183774	0.0929751	-0.231231	-0.0716562	-0.639438	0.286305	0.0716562	0.292883	-0.400751	0.0658188	-0.0658188	-0.020421	0.0332041	0.020421	-0.396644	-0.120131	0.174438	0.120131	-0.605285
CTPS1	P17812	CTP synthase 1				0.903128	0.258807			1.10864	0.326428			0.323501	0.107004	-0.123197	0.0728693	-0.0899515	0.0538197	-0.561708	0.100983	-0.100983	0.117418	0.0160885	0.0447559	-0.0160885	-0.0324345	-0.256173	0.33376	-0.168008	0.168008	0.00977898	0.0341988	-0.0789204	-0.00977898	Pyrimidine metabolism
DDX5	P17844	Probable ATP-dependent RNA helicase DDX5				2.39484	0.200714			0.343793	-0.0393786			1.69415	0.173826	-0.107135	-0.0907073	0.0985031	0.112034	0.0187778	-0.0898132	-0.0187778	0.0605679	-0.095149	-0.0916014	0.189385	0.0916014	-0.119122	-0.225904	0.119122	0.132467	-0.132196	-0.0778847	0.0778847	0.190531	Spliceosome
PFKL	P17858	ATP-dependent 6-phosphofructokinase, liver type				1.39964	0.364086			1.07515	0.282341			0.359395	0.113133	-0.0970712	0.0852971	-0.110312	0.141873	-0.588496	0.146836	-0.0854197	0.0854197	-0.0352535	-0.00596046	0.00596046	0.272665	-0.158751	0.135203	-0.135203	0.198327	-0.0353909	0.0353909	-0.150696	0.0820408	Fructose and mannose metabolism;Galactose metabolism;Glycolysis / Gluconeogenesis;Methane metabolism;Pentose phosphate pathway
PSMC3	P17980	26S proteasome regulatory subunit 6A				0.414838	0.0320497			1.16859	0.0809097			0.237397	0.0306392	-0.0249419	0.0344563	0.00624228	-0.0133104	-0.0214996	0.0683079	0.0214996	-0.0300388	-0.139746	0.0128345	0.0606346	-0.0128345	-0.0283842	0.0105753	-0.00901508	0.00901508	0.0137863	0.056078	-0.126406	-0.0137863	Proteasome
TCP1	P17987	T-complex protein 1 subunit alpha				0.108399	-0.0131783			0.223603	-0.0244975			0.229194	0.0274839	0.00642157	-0.0365095	0.0288954	-0.00642157	-0.0896978	0.0459623	-0.0459623	0.0486994	-0.00356483	-0.0566425	0.0414143	0.00356483	0.016408	-0.0610762	0.107965	-0.016408	0.0867119	-0.0163765	0.0163765	-0.0787125
ERCC2	P18074	General transcription and DNA repair factor IIH helicase subunit XPD				0.557494	0.170553			0.328256	0.124105			0.0879922	0.0286522	-0.102185	0.140811	-0.0444803	0.0444803	-0.0791531	0.0791531	-0.0840225	0.347839	-0.308083	0.214392	0.0210896	-0.0210896	-0.125217	0.202469	-0.0796394	0.0796394	0.245951	-0.266094	-0.00932121	0.00932121	Basal transcription factors;Nucleotide excision repair
RPL35A	P18077	60S ribosomal protein L35a				1.02492	0.217427			1.41837	0.317605			0.0913977	-0.0416632	-0.162188	0.101585	-0.210869	0.0308409	0.00591564	0.0373812	-0.331767	-0.00591564	-0.288195	0.165789	-0.0899715	0.0899715	-0.0361814	0.0361814	-0.539411	0.0675974	-0.437815	0.274796	0.0382214	-0.0382214	Ribosome
ARF4	P18085	ADP-ribosylation factor 4			+	2.02925	0.516116		+	2.64039	0.721298			0.690174	0.25476	-0.546066	0.287816	-0.138404	0.0635276	-0.575204	0.435588	-0.0532961	0.0532961	-0.516928	0.102926	0.0571499	-0.0571499	-0.605156	0.316664	-0.223513	0.223513	-0.0737591	0.258968	-0.532347	0.0737591
RPL7	P18124	60S ribosomal protein L7				0.646699	0.0624027			0.419996	0.0479307			1.54446	-0.179353	-0.0129905	0.0438962	-0.174971	0.0571475	0.0640039	-0.0572367	-0.148917	0.0572367	-0.0570583	0.0617256	-0.330185	0.0570583	0.0310774	0.0260668	-0.0988569	-0.0260668	-0.0995951	0.0995951	-0.201024	0.0998106	Ribosome
VCL	P18206	Vinculin				1.5424	0.124986			1.21756	0.117414			0.60549	0.0669565	-0.0825701	0.0516458	0.0292864	0.0746098	-0.118466	0.125287	0.050683	-0.050683	-0.110992	-0.0545826	0.0545826	0.0950718	-0.0541477	0.111181	-0.140987	0.0541477	-0.0120516	-0.00788975	0.00788975	0.105748	Adherens junction;Amoebiasis;Bacterial invasion of epithelial cells;Focal adhesion;Leukocyte transendothelial migration;Regulation of actin cytoskeleton;Shigellosis
NAT1	P18440	Arylamine N-acetyltransferase 1				0.698889	0.265783			0.677664	0.188427			1.11372	0.32567	-0.271832	-0.0320282	0.0404778	0.114376	-0.461066	-0.0661898	0.0661898	0.259299	-0.413021	-0.00809479	0.00809479	0.179461	0.112679	-0.0147657	0.0147657	-0.316968	-0.130643	-0.0492907	0.321578	0.0492907	Caffeine metabolism;Drug metabolism - other enzymes;Nitrotoluene degradation
NELFE	P18615	Negative elongation factor E				0.43009	-0.101725			1.18863	-0.259229			0.386109	-0.0899291	0.125967	-0.1259	0.0294619	0.0202374	-0.0923862	-0.0328197	0.0854664	0.0328197	0.240588	-0.213204	-0.00765514	0.00765514	0.333213	-0.259536	0.0665789	-0.0665789	0.0113459	-0.0385962	-0.0113459	0.111964
PGAM1	P18669	Phosphoglycerate mutase 1				1.33894	-0.248907			1.79139	-0.280114			1.46466	-0.258216	0.220439	-0.0558219	-0.00596046	0.00684452	0.436535	-0.0170708	0.0170708	-0.0321522	0.216759	-0.0673237	-0.158859	0.0673237	0.22412	-0.0443201	0.0443201	-0.170236	0.0289917	-0.0853367	-0.0289917	0.0458412	Glycolysis / Gluconeogenesis;Methane metabolism
RCC1	P18754	Regulator of chromosome condensation		+	+	3.71891	0.776778			1.56607	0.271878		+	2.88218	0.646986	-0.428767	-0.160674	0.234886	0.331233	-0.301463	-0.0238447	0.0238447	0.506703	-0.548548	-0.108103	0.108103	0.370472	-0.5657	-0.291993	0.369628	0.291993	-0.308987	-0.213245	0.36167	0.213245
LIG1	P18858	DNA ligase 1				0.772349	-0.1674			0.54242	0.150873			0.232118	-0.0471768	0.0203943	0.137176	-0.00230122	-0.136751	0.182281	0.148061	-0.148061	-0.344691	0.0747223	-0.0538998	0.0538998	-0.200621	-0.133125	0.472984	-0.0385361	0.0385361	-0.0339336	0.126291	0.0339336	-0.0728817	Base excision repair;DNA replication;Mismatch repair;Nucleotide excision repair
XRCC1	P18887	DNA repair protein XRCC1				0.180251	-0.040576			0.200557	-0.0507288			0.0152489	0.00681925	-0.00670671	0.031013	0.0651355	-0.031013	-0.00461102	-0.211909	0.00461102	0.128556	0.247016	0.0879011	-0.297456	-0.0879011	-0.0926695	0.0604601	0.335395	-0.0604601	-0.00880241	0.00156593	0.12566	-0.00156593	Base excision repair
PLCG1	P19174	1-phosphatidylinositol 4,5-bisphosphate phosphodiesterase gamma-1				0.354374	0.124025			0.0328035	0.0135279			0.991186	0.30144	-0.158597	-0.10043	0.13605	0.026464	-0.390352	-0.111185	0.382124	0.111185	-0.311109	-0.0468416	0.104728	0.0468416	0.208187	-0.197548	0.167372	-0.167372	-0.00608635	-0.089674	0.0521774	0.00608635	Calcium signaling pathway;Epithelial cell signaling in Helicobacter pylori infection;ErbB signaling pathway;Fc epsilon RI signaling pathway;Fc gamma R-mediated phagocytosis;Glioma;Inositol phosphate metabolism;Leukocyte transendothelial migration;Natural killer cell mediated cytotoxicity;Neurotrophin signaling pathway;Non-small cell lung cancer;Pathways in cancer;Phosphatidylinositol signaling sy…
NCL	P19338	Nucleolin		+	+	4.48526	0.59233		+	4.55214	0.556673			2.72506	0.254782	-0.376751	0.148741	-0.148741	0.198165	-0.384094	0.189093	-0.171185	0.171185	-0.320831	0.128357	-0.123964	0.123964	-0.537426	0.131067	-0.131067	0.237267	-0.369408	0.166414	-0.166414	0.225145	Pathogenic Escherichia coli infection
HK1	P19367	Hexokinase-1			+	1.85654	-0.549426			0.562164	-0.170843			0.318573	-0.105265	0.0899491	-1.33514e-05	0.0740495	-0.389474	0.485853	0.0996571	-0.0996571	-0.641836	0.055584	-0.200197	0.251833	-0.055584	0.0996838	-0.0996838	0.228313	-0.454145	0.0802145	0.238189	-0.0802145	-0.324803	Amino sugar and nucleotide sugar metabolism;Butirosin and neomycin biosynthesis;Carbohydrate digestion and absorption;Fructose and mannose metabolism;Galactose metabolism;Glycolysis / Gluconeogenesis;Insulin signaling pathway;Starch and sucrose metabolism;Streptomycin biosynthesis;Type II diabetes mellitus
POLR2C	P19387	DNA-directed RNA polymerase II subunit RPB3				0.334513	-0.142532			0.184081	0.0873632			0.526062	-0.300405	-0.0708776	0.12744	-0.225365	-0.094696	-0.0821247	0.339123	0.0821247	-0.106758	-0.150278	0.172247	0.150278	-0.156597	0.596214	0.082634	-0.532854	-0.082634	-0.0596304	0.0596304	-0.596988	0.0800428	Huntington's disease;Purine metabolism;Pyrimidine metabolism;RNA polymerase
POLR2E	P19388	DNA-directed RNA polymerases I, II, and III subunit RPABC1				0.217854	0.122638			0.131305	0.0749335			0.511571	0.248763	0.0505018	-0.0683603	0.0856676	-0.0156074	-0.783764	-0.0864677	0.272108	0.0864677	0.0818129	-0.0818129	0.116427	-0.15636	0.11196	-0.0549078	0.0549078	-0.117682	0.0191908	-0.0478773	-0.0191908	0.107326	Cytosolic DNA-sensing pathway;Huntington's disease;Purine metabolism;Pyrimidine metabolism;RNA polymerase
GGT1;GGT2	P19440;P36268	Glutathione hydrolase 1 proenzyme;Inactive glutathione hydrolase 2				0.0787377	0.0175395			0.0204661	-0.0049758			0.235179	-0.0776377	-0.00724697	-0.0210915	0.0140839	-0.0235157	-0.0306587	0.205784	0.0306587	-0.116526	0.0446739	-0.0446739	-0.465763	0.233236	0.0140285	0.002491	-0.002491	-0.0755539	-0.0285225	-0.183983	0.126566	0.0285225	Arachidonic acid metabolism;Cyanoamino acid metabolism;Glutathione metabolism;Taurine and hypotaurine metabolism
TRIM21	P19474	E3 ubiquitin-protein ligase TRIM21				0.839481	0.201486			1.71845	0.244552			1.19878	0.182083	-0.148341	0.10618	-0.00015974	0.0419197	-0.198881	0.256796	-0.0564365	0.0564365	-0.0978003	0.0978003	0.232621	-0.184695	-0.228701	0.114559	-0.0274029	0.0274029	-0.0270834	-0.0434141	0.0270834	0.354335	Systemic lupus erythematosus
EIF2AK2	P19525	Interferon-induced, double-stranded RNA-activated protein kinase				0.826626	0.172504			0.593487	0.154288			0.889435	0.17608	-0.0759759	0.0247884	0.0119534	-1.62125e-05	-0.00985909	-0.195471	0.00985909	0.0140152	-0.062602	0.0111876	-0.0111876	0.128247	-0.438379	0.0383892	0.0914116	-0.0383892	-0.0893497	0.162855	0.0140476	-0.0140476	Hepatitis C;Measles;Protein processing in endoplasmic reticulum
SRM	P19623	Spermidine synthase				1.07927	0.247395			1.08914	0.263829			0.476656	0.125029	-0.173315	0.08359	-0.063035	0.0565462	-0.455454	0.102564	-0.0901546	0.0901546	-0.0247488	0.167056	-0.0452414	0.0247488	-0.321881	0.0646162	-0.0478163	0.0478163	0.0405016	-0.0405016	-0.0782537	0.0652761	Arginine and proline metabolism;beta-Alanine metabolism;Cysteine and methionine metabolism;Glutathione metabolism
CSNK2A2	P19784	Casein kinase II subunit alpha'				1.31043	0.0967159			0.875998	0.132323			0.00228898	0.000479698	-0.0593448	0.0631967	-0.0619769	0.0436902	-0.1181	-0.0596132	0.0871267	0.0596132	0.0176659	0.139389	-0.180378	-0.0176659	-0.0277672	0.243387	-0.13695	0.0277672	-0.0909224	-0.0129957	0.0129957	0.0980253	Adherens junction;Circadian rhythm - plant;Measles;Ribosome biogenesis in eukaryotes;Tight junction;Wnt signaling pathway
RXRA	P19793	Retinoic acid receptor RXR-alpha			+	1.89955	-0.388947			0.804945	-0.190292			0.403935	0.110101	0.0687623	-0.0303855	0.231928	-0.276534	0.390403	-0.255717	0.252446	-0.252446	0.137591	-0.0608377	0.0608377	-0.13267	-0.0416241	0.0416241	0.211411	-0.383744	-6.67572e-05	6.67572e-05	0.402011	-0.300622	Adipocytokine signaling pathway;Bile secretion;Hepatitis C;Non-small cell lung cancer;Pathways in cancer;PPAR signaling pathway;Small cell lung cancer;Thyroid cancer
TYMP	P19971	Thymidine phosphorylase				0.74217	0.395835			0.0302832	0.0310521			0.303232	-0.360104	0.0878611	-0.240415	-0.285131	0.308225	-0.0774231	0.708775	-0.134323	0.0774231	-0.764371	-0.435298	0.435298	0.557908	0.253145	-0.253145	-1.63701	0.388765	0.257088	-0.227684	-0.43594	0.227684	Bladder cancer;Drug metabolism - other enzymes;Pyrimidine metabolism
ATP2B1	P20020	Plasma membrane calcium-transporting ATPase 1				0.11849	-0.0573652			0.192424	-0.0979235			0.471544	-0.201339	0.0438559	-0.0275133	-0.140565	0.0858181	0.182101	-0.0772467	-0.258909	0.0772467	-0.162871	0.0222201	-0.0222201	0.244481	0.511503	-0.256132	0.209234	-0.209234	-0.0943894	0.355808	-0.297115	0.0943894	Calcium signaling pathway;Pancreatic secretion;Salivary secretion
EIF2S2	P20042	Eukaryotic translation initiation factor 2 subunit 2				0.496661	0.100569			2.05213	0.296685			1.06727	0.161396	-0.149344	0.111461	0.00425434	-0.0270591	-0.0353708	0.249286	0.0353708	-0.225289	-0.299492	0.0809803	0.092268	-0.0809803	-0.250556	0.116233	-0.0268621	0.0268621	-0.0481319	0.106689	-0.0887451	0.0481319	RNA transport
ANXA7	P20073	Annexin A7				0.0237822	0.00559282			0.0786022	-0.0149951			0.0970511	0.0195389	0.0431972	-0.0163794	0.0163794	-0.0284581	-0.19901	-0.0367899	0.0367899	0.134294	0.092454	0.00403118	-0.00403118	-0.0751677	0.0497952	0.0203171	-0.066206	-0.0203171	0.0365992	-0.0677004	0.0914412	-0.0365992
CD33	P20138	Myeloid cell surface antigen CD33				0.0455148	0.0688062			0.570521	-0.329268			0.212244	-0.306738	0.279741	-0.260217	-0.329783	0.153905	0.348328	-0.348328	-1.07981	1.67518	-0.189739	-0.368582	1.48199	0.189739	0.599812	0.541496	-0.541496	-0.738209	0.211155	-0.172106	-0.118071	0.118071	Hematopoietic cell lineage
AZU1	P20160	Azurocidin				1.13711	-0.627798			1.22178	-0.66049			0.124594	-0.135796	0.27303	-0.176792	0.0345798	-0.0500531	0.331272	-0.331272	1.26527	-0.517738	0.214788	-0.0223122	0.0223122	-0.0532589	0.0797472	-0.430064	0.0468473	-0.0468473	1.24215	0.00964928	-0.00964928	-0.0253849
TBP	P20226	TATA-box-binding protein				1.05051	0.468203			1.0224	0.407135			0.845037	0.337672	-0.192848	0.0492892	0.00652981	0.211463	-0.699615	0.102977	-0.102977	0.456563	0.0120192	-0.0120192	-0.0205774	0.476115	-0.390095	0.46869	0.033637	-0.033637	0.00439835	-0.00439835	0.367311	-0.0995216	Basal transcription factors;Huntington's disease
CCNA2	P20248	Cyclin-A2				0.325948	-0.0333838			0.575715	-0.188839			0.566764	-0.0647874	0.0283184	-0.00567627	-0.0606976	0.00921917	0.0944595	-0.609417	0.111012	-0.0944595	0.0082159	-0.0082159	-0.0453234	0.0153017	0.0484209	-0.00313663	-0.105924	0.00313663	-0.00825405	0.00825405	-0.0760717	0.0853281	Cell cycle;Progesterone-mediated oocyte maturation
BTF3	P20290	Transcription factor BTF3				0.754855	-0.0856123			1.16849	-0.117146			0.723346	0.102677	0.0368214	-0.0622506	0.117078	-0.0368214	0.181325	-0.111337	0.0997705	-0.0997705	-0.0524702	-0.0334616	0.0810328	0.0334616	0.0465775	-0.0910397	0.134386	-0.0465775	0.0270653	-0.0302486	0.298018	-0.0270653
TNFRSF1B	P20333	Tumor necrosis factor receptor superfamily member 1B				0.592414	-0.254622			0.581297	0.281173			0.111871	-0.0819583	0.0290778	0.193678	-0.197152	-0.215932	-0.207562	0.901047	-0.433294	0.207562	0.0639281	0.123362	-0.0639281	-0.167869	-0.00577259	0.00577259	0.669248	-0.624705	0.31889	0.263994	-0.330376	-0.263994	Adipocytokine signaling pathway;Amyotrophic lateral sclerosis (ALS);Cytokine-cytokine receptor interaction
RAB4A	P20338	Ras-related protein Rab-4A				0.511687	-0.570572			0.320955	-0.0663414			0.479618	-0.251382	0.0902057	0.0187845	-0.00566578	-0.0187845	-0.0359983	0.00408649	0.147967	-0.00408649	-0.101625	-0.0281239	0.0281239	0.0743732	0.21641	0.0394554	-0.0394554	-2.00483	0.23548	0.0334826	-0.827897	-0.0334826	Endocytosis
RAB5A	P20339	Ras-related protein Rab-5A				0.567246	0.172135			0.76271	0.276627			0.392641	0.184238	-0.0790205	0.163461	-0.104393	0.0570774	-0.047574	0.047574	0.545138	-0.247542	-0.00127316	-0.251222	0.00127316	0.00368786	-0.452555	0.279348	-0.21006	0.21006	-0.110467	0.418939	-0.211268	0.110467	Amoebiasis;Amyotrophic lateral sclerosis (ALS);Endocytosis;ko05152;Phagosome;Vasopressin-regulated water reabsorption
RAB6A	P20340	Ras-related protein Rab-6A				0.910838	0.112748			0.411447	0.0377684			1.60145	0.169543	-0.0754008	-0.0479722	0.0626273	0.0360579	-0.132645	-0.0539589	0.221159	0.0539589	-0.018157	-0.0419855	0.0218973	0.018157	-0.0126591	0.0126591	0.0497513	-0.0903606	-0.146401	-0.0755033	0.0755033	0.159375
MSH3	P20585	DNA mismatch repair protein Msh3				0.689724	-0.608418			0.430545	-0.380232			0.417914	-0.370999	0.708276	-0.0067668	0.0067668	-0.354003	0.792599	-0.14327	0.14327	-0.31632	-0.781176	-0.0377884	0.0377884	0.284426	0.623953	0.138338	-0.138338	-0.391685	0.867085	0.0242548	-0.0242548	-0.50763	Colorectal cancer;Mismatch repair;Pathways in cancer
PSMB1	P20618	Proteasome subunit beta type-1				0.945108	0.156469			0.424755	0.0925617			0.345834	-0.0807838	0.00743198	-0.00743198	-0.108706	0.0944648	-0.304698	0.179255	-0.0470953	0.0470953	-0.0195255	0.0195255	-0.0816898	0.0814381	0.0343895	-0.0343895	-0.135723	0.142008	0.0419893	-0.0419893	-0.306472	0.107491	Proteasome
M6PR	P20645	Cation-dependent mannose-6-phosphate receptor			+	1.61933	0.485563			1.73869	0.491476			0.715501	0.231863	-0.272564	0.118697	-0.0984373	0.0763726	-0.782979	0.149774	-0.149774	0.313184	-0.213588	0.0876207	-0.047101	0.047101	-0.105644	0.224293	-0.266855	0.105644	-0.331541	0.0704632	-0.0425701	0.0425701	Lysosome;Phagosome
COX5A	P20674	Cytochrome c oxidase subunit 5A, mitochondrial				0.0620787	0.0376749			0.14366	-0.082365			0.228392	-0.123401	-0.0202193	-0.0467181	-0.0341377	0.096776	-0.0893526	-0.0445223	0.0445223	0.234641	0.048914	-0.048914	-0.222067	0.0955658	0.636234	-0.145241	0.0297108	-0.0297108	-0.348013	0.157	-0.0979862	0.0979862	Alzheimer's disease;Cardiac muscle contraction;Huntington's disease;Oxidative phosphorylation;Parkinson's disease
LMNB1	P20700	Lamin-B1				0.48983	-0.0943775		+	2.22994	-0.424435			0.34975	0.0646467	0.076169	-0.304253	0.0984678	-0.076169	0.225413	-0.261806	0.0918016	-0.0918016	0.0683832	-0.339837	0.105134	-0.0683832	0.0839548	-0.571868	0.084733	-0.0839548	-0.12219	-0.268669	0.232479	0.12219
ITGAL	P20701	Integrin alpha-L				0.179164	0.0497403			0.466232	-0.0878038			0.398207	-0.136491	0.0129533	-0.0930595	-0.0679259	0.129577	-0.136365	-0.102948	0.102948	0.187434	0.194015	-0.138804	-0.236295	0.138804	0.0831709	-0.0831709	-0.429503	0.120349	-0.0572643	0.0572643	0.100443	-0.16407	Cell adhesion molecules (CAMs);Leukocyte transendothelial migration;Malaria;Natural killer cell mediated cytotoxicity;Regulation of actin cytoskeleton;Rheumatoid arthritis;Staphylococcus aureus infection;Viral myocarditis
CAST	P20810	Calpastatin				0.0314254	-0.0122509			0.587716	-0.165642			0.0249869	-0.0131173	0.120414	-0.0666094	-0.0198851	0.0132365	-0.256227	-0.304499	0.433378	0.256227	0.11333	0.0277319	-0.193496	-0.0277319	0.267981	-0.0790138	0.0790138	-0.0791225	0.127499	-0.0542049	-0.118784	0.0542049
IMPDH1	P20839	Inosine-5'-monophosphate dehydrogenase 1				0.447111	0.0530982			0.270769	-0.0309372			0.100502	0.0107327	-0.0175195	-0.0438437	0.00252676	0.054297	-0.0398645	0.0384722	-0.0384722	0.126552	-0.076436	-0.00987911	0.00987911	0.0980234	0.00482559	-0.101332	-0.00482559	0.0105705	0.0846767	-0.0778084	0.049551	-0.049551	Drug metabolism - other enzymes;Purine metabolism
AGA	P20933	N(4)-(beta-N-acetylglucosaminyl)-L-asparaginase				1.17926	0.300744			0.0168651	0.00562334			1.21418	0.172952	-0.0642319	-0.0484195	0.0996866	0.242159	-0.241838	-0.14426	0.14426	0.44388	-0.0474215	0.0474215	0.168588	-0.142945	-0.0551128	-0.371742	0.0551128	0.172003	-0.0733509	0.0733509	-0.0938778	0.312315	Lysosome;Other glycan degradation
RASA1	P20936	Ras GTPase-activating protein 1				1.02948	0.190627			1.44032	0.197289			1.05146	0.138529	-0.144397	0.0154471	-0.00392246	0.0271063	-0.182669	0.135632	-0.0575581	0.0575581	-0.106125	0.0111904	-0.0111904	0.211407	-0.321331	0.00781059	0.00334549	-0.00334549	-0.00469685	0.0197039	0.00469685	-0.117932	Axon guidance;MAPK signaling pathway
CDK11B	P21127	Cyclin-dependent kinase 11B				0.0863902	-0.0851092			0.287557	-0.270557			0.185668	-0.170395	0.193669	-0.13568	0.0233922	-0.0562949	0.768795	-0.664904	-0.513353	0.513353	-0.0404425	0.332141	-0.131089	0.0404425	0.427781	-0.424392	0.263095	-0.263095	-0.678028	0.153032	0.177874	-0.153032
ATP6V1B2	P21281	V-type proton ATPase subunit B, brain isoform				1.14778	-0.181994			1.18217	-0.134338			0.900999	-0.106308	0.143849	-0.0245767	0.0243497	-0.0723367	-0.0192404	0.00749683	-0.00749683	0.108058	0.212607	0.0639448	-0.0639448	-0.0884771	0.110771	-0.0710793	0.0710793	-0.210297	0.176928	-0.0566502	0.0561962	-0.0561962	Collecting duct acid secretion;Epithelial cell signaling in Helicobacter pylori infection;Oxidative phosphorylation;Phagosome;Rheumatoid arthritis;Vibrio cholerae infection
ATP6V1C1	P21283	V-type proton ATPase subunit C 1				1.11553	-0.263443			1.65871	-0.247864			0.368434	-0.102821	0.129206	-0.0713816	0.0789909	-0.0411873	0.190414	-0.00987244	0.00987244	-0.0143776	0.380566	-0.0882282	-0.158625	0.0882282	0.067997	-0.145309	0.282869	-0.067997	0.0545349	-0.0545349	0.148109	-0.366112	Collecting duct acid secretion;Epithelial cell signaling in Helicobacter pylori infection;Oxidative phosphorylation;Phagosome;Rheumatoid arthritis;Vibrio cholerae infection
CSRP1	P21291	Cysteine and glycine-rich protein 1				0.278189	0.123509			0.672801	-0.282849			0.334307	0.114047	0.0491519	-0.263858	0.114463	0.0198402	0.178045	-0.738297	-0.110403	0.110403	-0.0212841	0.0680351	0.0212841	-0.0707226	-0.342932	-0.271082	0.271082	0.50736	0.119588	-0.256635	0.207643	-0.119588
FLNA	P21333	Filamin-A				0.579887	0.0951033			0.600982	0.0983515			0.0551592	0.0119166	-0.0180888	0.0155268	-0.0522242	0.032692	-0.270725	0.0205612	-0.0205612	0.0687618	0.0507774	0.00337791	-0.0838871	-0.00337791	-0.069396	0.102849	-0.0846167	0.069396	0.0332184	0.0104923	-0.0193939	-0.0104923	Focal adhesion;MAPK signaling pathway
NF1	P21359	Neurofibromin			+	2.94358	0.658786			1.43513	0.349675			0.0758243	-0.0245359	-0.199141	0.199141	-0.248048	0.448741	-0.373921	0.343651	-0.343651	0.346957	0.0152993	-0.100135	-0.0152993	0.637751	-0.121275	0.121275	-0.160753	0.343008	-0.277006	0.277006	-0.335343	0.550525	MAPK signaling pathway
MAOA	P21397	Amine oxidase [flavin-containing] A				0.352925	0.192799			0.915903	0.235266			0.281811	-0.104979	-0.101444	0.0936551	-0.205359	0.162443	0.0553913	0.0997505	-0.0553913	-0.513853	-0.397206	0.0875597	-0.0875597	0.4187	0.0586319	-0.0459862	-0.495268	0.0459862	-0.258279	0.258279	-0.323157	0.278899	Arginine and proline metabolism;Drug metabolism - cytochrome P450;Glycine, serine and threonine metabolism;Histidine metabolism;Isoquinoline alkaloid biosynthesis;Phenylalanine metabolism;Tryptophan metabolism;Tyrosine metabolism
ACO1	P21399	Cytoplasmic aconitate hydratase				1.60417	0.290134			1.84328	0.369			0.868947	0.168705	-0.228565	0.139094	-0.0495043	0.0639391	-0.378687	0.120049	-0.0512886	0.0512886	-0.0784435	0.265779	-0.04772	0.04772	-0.404338	0.158139	-0.088006	0.088006	-0.0354652	0.0351009	-0.0351009	0.0765896	Carbon fixation pathways in prokaryotes;Citrate cycle (TCA cycle);Glyoxylate and dicarboxylate metabolism
TNFAIP3	P21580	Tumor necrosis factor alpha-induced protein 3				0.158199	-0.111224			0.0558236	-0.0400863			0.0318048	-0.0233207	-0.074605	0.0529394	0.0294209	-0.0274272	0.79105	0.0257645	-0.0257645	-0.304535	-0.0841017	-0.104585	0.0841017	0.206128	-0.350204	0.0801144	0.165276	-0.0801144	-0.0651083	0.129996	-0.02526	0.02526	Measles;NOD-like receptor signaling pathway
COMT	P21964	Catechol O-methyltransferase				1.0421	0.475405			1.25622	0.52159			0.0380686	-0.0248079	-0.336219	0.274448	-0.178365	0.276196	-0.210971	0.413419	-0.157525	0.157525	-0.606881	0.135478	-0.135478	0.394866	-0.461468	0.461468	-0.587049	0.465172	0.299294	0.0959682	-0.199205	-0.0959682	Betalain biosynthesis;Steroid hormone biosynthesis;Tyrosine metabolism
OSBP	P22059	Oxysterol-binding protein 1				0.452783	0.131663			0.143249	0.0576839			0.669371	0.179865	-0.0372415	-0.072135	0.0299878	0.0140796	-0.492726	0.125657	0.170814	-0.125657	0.0392694	-0.17583	-0.0392694	0.0962114	-0.0425014	-0.278591	0.0425014	0.0456333	-0.0319815	0.0315599	0.0174742	-0.0174742
PCMT1	P22061	Protein-L-isoaspartate(D-aspartate) O-methyltransferase				0.0565157	-0.0203519			0.716794	0.195793			0.181939	0.0547762	-0.0573187	0.170314	0.00847626	-0.0272813	-0.106246	0.222733	-0.00934315	0.00934315	0.253572	-0.00856113	0.00856113	-0.0145025	-0.310369	0.117895	0.04006	-0.04006	-0.00839138	0.279668	0.00839138	-0.207623
FBL	P22087	rRNA 2'-O-methyltransferase fibrillarin				0.134634	-0.043263			1.42097	-0.244747			1.57867	-0.325305	0.161869	-0.0747247	-0.181651	0.0999789	0.00528908	-0.00528908	-0.273409	0.0745068	0.276561	-0.125451	-0.139115	0.125451	0.369772	-0.102272	0.0342903	-0.0342903	0.0471773	-0.0471773	-0.224187	0.36008	Ribosome biogenesis in eukaryotes
RPS4Y1	P22090	40S ribosomal protein S4, Y isoform 1				1.363	0.143958			1.69824	0.217099			1.46232	-0.15775	-0.0691099	0.127638	-0.191019	0.0774727	-0.0107985	0.127854	-0.181687	0.0107985	0.00423717	0.0298071	-0.355794	-0.00423717	-0.144147	0.305182	-0.171298	0.144147	-0.127421	0.127421	-0.200351	0.146993	Ribosome
GART	P22102	Trifunctional purine biosynthetic protein adenosine-3				1.59807	-0.131554			1.08672	-0.0968289			0.579323	-0.120985	0.0623026	0.00168467	-0.00603199	-0.0856619	0.14629	-0.134235	0.115929	-0.115929	0.0605927	0.000494003	-0.000494003	-0.0947495	-0.00287533	0.00287533	-0.319783	0.0290556	0.0640125	0.01157	-0.01157	-0.0765743	One carbon pool by folate;Purine metabolism
PAICS	P22234	Multifunctional protein ADE2				1.09243	0.058259			1.52955	0.212146			1.01082	0.0622883	-0.0626354	0.142734	0.0126538	0.00822592	-0.101975	0.320168	-0.00677013	0.00677013	-0.0320778	0.204264	0.0320778	-0.0614319	-0.0253849	0.0812035	-0.068325	0.0253849	-0.0931931	-0.0096817	0.0395393	0.0096817	Purine metabolism
SCP2	P22307	Non-specific lipid-transfer protein			+	2.06571	-0.645911			1.49273	-0.312155			1.53173	-0.331893	0.225135	0.0330987	-0.0330987	-0.297939	0.185479	0.0847578	-0.171962	-0.0847578	0.247647	0.00343037	-0.00343037	-0.454441	0.202622	-0.168727	0.141437	-0.141437	0.5951	0.062767	-0.062767	-0.672159	Peroxisome;PPAR signaling pathway;Primary bile acid biosynthesis
UBA1	P22314	Ubiquitin-like modifier-activating enzyme 1				1.09481	0.0528808			0.69446	-0.0422769			0.971611	0.054687	-0.00966167	-0.025383	0.0554705	0.0421634	-0.0175104	-0.0263777	0.0175104	0.0996447	0.0142689	-0.133291	-0.0142689	0.0735378	-0.0206842	-0.0107889	0.0963373	0.0107889	-0.00181293	-0.0243883	0.0934305	0.00181293	Parkinson's disease;Ubiquitin mediated proteolysis
NME2	P22392	Nucleoside diphosphate kinase B				0.777574	0.185099			1.32343	0.309166			0.622522	0.147193	-0.154311	0.129844	-0.0164442	-0.00528812	-0.458009	0.246078	0.0331545	-0.0331545	-0.0940714	0.0273905	-0.0225782	0.0225782	-0.21455	0.232298	-0.132082	0.132082	0.0460424	0.0103102	-0.0103102	-0.101699	Purine metabolism;Pyrimidine metabolism
HNRNPA2B1	P22626	Heterogeneous nuclear ribonucleoproteins A2/B1				1.57911	0.436612			0.563191	0.121182			1.6876	0.349813	-0.127645	-0.0781884	0.128579	0.127754	-0.496714	-0.04813	0.04813	0.147261	-0.150647	-0.108247	0.209027	0.108247	-0.0866718	-0.157959	0.263809	0.0866718	-0.104643	-0.0396099	0.0396099	0.565592
RFX1	P22670	MHC class II regulatory factor RFX1				0.0285928	-0.0217152			0.892296	-0.37305			0.0822218	-0.0480192	0.0757849	-0.31695	0.0811102	0.161563	0.582675	-0.253113	0.253113	-0.390554	-0.0359397	-0.380787	0.0359397	0.313869	-0.314344	-0.00925636	0.126281	0.00925636	0.18751	-0.429143	-0.18751	0.400469
CBL	P22681	E3 ubiquitin-protein ligase CBL				0.511204	-0.216711			0.0833221	-0.0543137			0.78391	-0.310749	0.0735879	0.0490732	-0.0514808	-0.0220904	0.7592	0.0370302	-0.0370302	-0.105475	-0.0790548	0.0611162	-0.0611162	0.110135	0.0860262	0.573001	-0.275681	-0.0860262	0.0611496	-0.0610809	-0.0418453	0.0418453	Bacterial invasion of epithelial cells;Chronic myeloid leukemia;Endocytosis;ErbB signaling pathway;Insulin signaling pathway;Jak-STAT signaling pathway;Pathways in cancer;T cell receptor signaling pathway;Ubiquitin mediated proteolysis
PRKACB	P22694	cAMP-dependent protein kinase catalytic subunit beta			+	2.72711	0.820887			1.82748	0.438429			0.778593	0.199873	-0.333899	0.0910187	-0.104744	0.423319	-0.62208	0.23221	-0.23221	0.389517	-0.0247946	0.0247946	-0.100932	0.774249	-0.336732	0.108556	-0.108556	0.457122	-0.331067	0.0734816	-0.0734816	0.347985	Amoebiasis;Apoptosis;Bile secretion;Calcium signaling pathway;Chemokine signaling pathway;Dilated cardiomyopathy;Endocrine and other factor-regulated calcium reabsorption;Gap junction;Gastric acid secretion;GnRH signaling pathway;Hedgehog signaling pathway;Insulin signaling pathway;Long-term potentiation;MAPK signaling pathway;Meiosis - yeast;Melanogenesis;Olfactory transduction;Oocyte meiosis;Pr…
XPA	P23025	DNA repair protein complementing XP-A cells				0.435095	-0.228448			0.289799	-0.167229			1.1819	-0.534066	0.100051	0.108284	-0.302252	0.0241778	-0.106	0.218114	-0.28056	0.106	0.0328436	0.170821	-0.123424	-0.0328436	0.928297	-0.0811992	-0.323943	0.0811992	0.167259	0.0457478	-0.385939	-0.0457478	Nucleotide excision repair
CES1	P23141	Liver carboxylesterase 1				0.953461	0.0969505			0.35208	0.0495586			0.563868	0.0687218	-0.0307546	-0.0235243	-0.00727463	0.0365372	-0.0566988	-0.0741148	0.095643	0.0566988	-0.00481033	0.0895844	-0.0360203	0.00481033	0.0265665	-0.0452223	-0.0163755	0.0163755	-0.194871	-0.00182629	0.00182629	0.0801039	Drug metabolism - other enzymes;Tropane, piperidine and pyridine alkaloid biosynthesis
TCEA1	P23193	Transcription elongation factor A protein 1				1.38446	-0.117571			2.93614	-0.146427			0.162294	-0.0168929	0.0739641	-0.0890522	0.0754504	-0.0735211	0.0537119	-0.108716	-0.0537119	0.0654974	0.0996447	-0.0838881	0.0838881	-0.11551	0.0942163	-0.0942163	0.10847	-0.107608	0.0256577	-0.0256577	0.0670128	-0.0394344
SFPQ	P23246	Splicing factor, proline- and glutamine-rich				0.0802814	0.0285158			0.586171	-0.13185			0.449732	-0.10884	0.0974188	-0.0417504	-0.0266967	0.164848	0.235746	-0.111374	0.103691	-0.103691	-0.0409088	0.0182877	-0.0182877	0.227907	0.284003	-0.101789	-0.118026	0.101789	-0.111211	0.0351057	-0.0351057	0.255689
TUBG1	P23258	Tubulin gamma-1 chain				0.220672	-0.0681486			0.717586	-0.20832			0.624927	-0.16962	0.127933	-0.0143466	0.000350952	0.0128832	0.36027	-0.0220451	0.010767	-0.010767	-0.151364	-0.00350475	0.00350475	0.0229635	0.249217	-0.33631	-0.00280285	0.00280285	0.00664806	-0.00664806	-0.225177	0.177176
PPIB	P23284	Peptidyl-prolyl cis-trans isomerase B				0.991891	0.332747			0.696842	0.242522			0.251745	0.118109	-0.0909114	0.0416212	-0.0651321	0.117965	-0.000483513	0.0857382	-0.376121	0.000483513	-0.707659	0.0460129	-0.0449467	0.0449467	-0.144593	-0.0888567	0.0888567	0.204612	-0.0372295	0.0372295	-0.0853176	0.190983
ME2	P23368	NAD-dependent malic enzyme, mitochondrial			+	1.63198	0.495206			0.574254	0.232164			0.278652	-0.13244	-0.148081	0.0187392	-0.282947	0.249343	-0.245145	-0.0135393	0.0135393	0.158191	-0.0510178	0.0510178	-0.645627	0.255432	-0.462838	0.462838	-0.475113	0.655728	0.0907803	-0.239882	-0.0907803	0.243254	Pyruvate metabolism;Two-component system
WARS	P23381	Tryptophan--tRNA ligase, cytoplasmic				0.821156	-0.21821			0.709725	-0.163697			1.24085	-0.268188	0.130414	0.0202403	-0.0834169	-0.0181556	-0.0105095	0.10445	0.0105095	-0.302757	0.24702	-0.153405	-0.112544	0.112544	0.395995	0.0542898	-0.0542898	-0.0688829	0.0138092	-0.0138092	-0.270115	0.0325718	Aminoacyl-tRNA biosynthesis;Tryptophan metabolism
RPS3	P23396	40S ribosomal protein S3			+	2.88275	0.299944		+	3.73107	0.395372			0.280708	0.0452237	-0.199279	0.200182	-0.145034	0.0930724	-0.296182	0.214629	-0.0481882	0.0481882	-0.0910263	0.185736	-0.19495	0.0910263	-0.157062	0.157062	-0.266614	0.179679	-0.241496	0.238297	-0.0951185	0.0951185	Ribosome
RPS6KB1	P23443	Ribosomal protein S6 kinase beta-1				1.56047	-0.322051			1.36208	-0.289488			1.23203	-0.325244	0.336567	0.0116553	-0.0802822	-0.0313344	0.413019	-0.0684948	-0.0127125	0.0127125	0.502678	0.0230064	-0.147852	-0.0230064	-0.000304222	0.000304222	0.204053	-0.0396624	0.260115	0.0627403	-0.168957	-0.0627403	Acute myeloid leukemia;ErbB signaling pathway;Fc gamma R-mediated phagocytosis;Insulin signaling pathway;mTOR signaling pathway;TGF-beta signaling pathway
PTPRE	P23469	Receptor-type tyrosine-protein phosphatase epsilon				0.215692	0.0341282			1.23685	0.163469			0.638061	0.0919523	-0.0751319	0.0801096	0.0110645	-0.0210209	-0.00569153	0.00569153	0.119257	-0.140478	-0.144572	0.148736	-0.00508785	0.00508785	-0.19424	0.0114832	0.0272169	-0.0114832	0.0305586	0.17402	-0.0875216	-0.0305586
SP100	P23497	Nuclear autoantigen Sp-100				0.223124	0.0801747			1.09563	0.32503			0.738142	0.309577	-0.131663	0.159848	0.209507	-0.0919428	-0.0836487	0.202288	-0.332872	0.0836487	-0.510816	0.117409	0.239336	-0.117409	-0.179678	0.36363	0.179678	-0.28673	0.0664768	-0.0908718	0.4445	-0.0664768
NFYA	P23511	Nuclear transcription factor Y subunit alpha				0.0934421	0.0257611			0.0713933	-0.0156293			1.66253	0.178657	-0.0708337	-0.0854392	0.134452	0.00730658	-0.0475616	-0.043169	0.0865555	0.043169	0.058074	-0.127709	0.0285559	-0.0285559	-0.143613	-0.212951	0.18996	0.143613	-0.0941057	0.0941057	0.182349	-0.282388	Antigen processing and presentation;ko05152
AHCY	P23526	Adenosylhomocysteinase				0.272866	0.0811253			0.156893	0.0490665			0.0284377	-0.0103073	0.0350232	0.00521612	-0.0829649	0.0188365	-0.398139	-0.0372419	0.0372419	0.109139	0.0773144	0.00316429	-0.0572529	-0.00316429	-0.00726795	0.00726795	-0.112924	0.0408373	0.12771	0.0226936	-0.108677	-0.0226936	Cysteine and methionine metabolism
HIST1H2BO;HIST1H2BB;HIST2H2BE	P23527;P33778;Q16778	Histone H2B type 1-O;Histone H2B type 1-B;Histone H2B type 2-E				0.497355	0.110088			1.19037	-0.219946			0.903777	0.19454	-0.0676346	-0.245903	0.215021	0.0676346	0.219959	-0.190384	-0.00838089	0.00838089	-0.126138	-0.313888	0.247659	0.126138	-0.00913143	-0.301423	0.247115	0.00913143	-0.193528	-0.182927	0.182927	0.187865	Systemic lupus erythematosus
CFL1	P23528	Cofilin-1				0.113488	0.0348964			0.165296	0.0253892			0.565053	-0.0946932	0.0243645	0.00705194	-0.0880446	0.0146341	-0.107239	0.152145	-0.141619	0.107239	0.0203667	-0.0203667	0.0693035	-0.0779705	0.09484	0.0344706	-0.0344706	-0.165647	0.0283623	-0.0283623	-0.235657	0.312294	Axon guidance;Fc gamma R-mediated phagocytosis;Regulation of actin cytoskeleton
EIF4B	P23588	Eukaryotic translation initiation factor 4B			+	2.06872	-0.45899			0.854517	-0.22343			1.06602	-0.24623	0.201786	-0.0156646	0.0156646	-0.211981	0.31577	-0.00146389	0.00146389	-0.219945	0.087801	-0.0298653	0.0298653	-0.204018	0.560786	-0.048543	0.048543	-0.242631	0.0502176	0.200727	-0.0502176	-0.15479	mTOR signaling pathway;RNA transport
DTYMK	P23919	Thymidylate kinase				1.20457	0.105594			1.36847	0.0957174			0.260972	-0.0407405	-0.0237889	0.0341406	-0.0498257	0.0480142	-0.132176	0.117187	-0.0612898	0.0612898	-0.0128393	0.0128393	-0.0383615	0.155797	-0.0347385	0.0359306	-0.252682	0.0347385	-0.00480843	0.0323505	0.00480843	-0.0140133	Pyrimidine metabolism
RRM1	P23921	Ribonucleoside-diphosphate reductase large subunit				0.307694	0.0432138			0.747673	0.107538			0.281985	-0.0409622	-0.0436029	0.0571995	-0.0469761	0.0314655	-0.0866852	0.221586	-0.0115356	0.0115356	-0.000520706	0.000520706	-0.0425568	0.0716286	-0.11985	0.0590496	-0.0513954	0.0513954	0.113411	0.0553493	-0.152006	-0.0553493	Glutathione metabolism;Purine metabolism;Pyrimidine metabolism
PRTN3	P24158	Myeloblastin				1.94433	0.285177			1.39488	0.176144			2.23149	-0.341794	-0.0775204	0.116896	-0.375592	0.175807	-0.134776	0.228463	-0.614232	0.134776	-0.103014	0.181765	-0.267826	0.103014	-0.0520267	0.0520267	-0.344538	0.420012	0.0237484	-0.0237484	-0.406647	0.216837
CHM	P24386	Rab proteins geranylgeranyltransferase component A 1				0.296874	0.266354		+	2.9955	1.37166			1.61836	0.918842	-0.658624	0.787253	0.136932	-0.22861	-0.545948	0.803205	0.0247765	-0.0247765	-0.249087	0.281701	0.249087	-0.432444	-1.0679	0.996182	-0.199792	0.199792	-0.771301	0.771301	0.96706	-1.31139
EEF1B2	P24534	Elongation factor 1-beta				0.499457	0.109552			0.0504187	0.0122304			0.292463	0.0596857	0.00146723	-0.0559354	0.0169902	0.0256424	0.0637932	-0.0749588	-0.0637932	0.234938	0.0691824	-0.0848684	-0.0143728	0.0143728	-0.270941	0.0468369	0.0483532	-0.0468369	-0.0608587	-0.036912	0.0697317	0.036912
ACP1	P24666	Low molecular weight phosphotyrosine protein phosphatase				0.160327	0.0504498			0.230975	0.0719261			0.0730846	0.0246305	0.0441017	0.00827456	-0.00932217	-0.0136414	-0.400481	0.0255613	-0.0255613	0.0715628	0.113926	-0.00901222	0.00901222	-0.0408325	0.0203657	0.134412	-0.0901976	-0.0203657	0.0678377	-0.0616083	0.006917	-0.006917	Riboflavin metabolism
ACAT1	P24752	Acetyl-CoA acetyltransferase, mitochondrial				0.246635	0.0753875			0.0713049	-0.0166917			0.707542	-0.158701	0.0798879	0.0216875	-0.0609736	0.102377	0.149694	0.068491	-0.068491	-0.0919609	-0.178054	0.0534563	-0.0534563	0.341741	0.171262	-0.0256491	-0.0203447	0.0203447	0.0100813	-0.0100813	-0.33953	0.184409	Benzoate degradation;Butanoate metabolism;Carbon fixation pathways in prokaryotes;Fatty acid metabolism;Glyoxylate and dicarboxylate metabolism;Lysine degradation;Propanoate metabolism;Pyruvate metabolism;Synthesis and degradation of ketone bodies;Terpenoid backbone biosynthesis;Tryptophan metabolism;Two-component system;Valine, leucine and isoleucine degradation
POLR2A	P24928	DNA-directed RNA polymerase II subunit RPB1				0.261945	0.0452399			1.0964	-0.2035			1.09737	0.1909	-0.000935555	-0.249679	0.21748	0.0159984	-0.157161	-0.200938	0.183829	0.157161	0.102511	-0.371383	-0.030345	0.030345	-0.00165176	-0.29842	0.302464	0.00165176	-0.000219345	0.000219345	0.251131	-0.0647182	Huntington's disease;Purine metabolism;Pyrimidine metabolism;RNA polymerase
CDK2	P24941	Cyclin-dependent kinase 2				0.872071	0.151619			0.60721	-0.0949039			1.71771	0.205929	-0.0798407	-0.162254	0.125092	0.0798407	-0.232669	-0.127683	0.127683	0.213515	-0.087965	-0.100319	0.122501	0.087965	0.0795345	-0.267605	0.102907	-0.0795345	-0.0717163	-0.196825	0.157808	0.0717163	Cell cycle;Measles;Oocyte meiosis;p53 signaling pathway;Pathways in cancer;Progesterone-mediated oocyte maturation;Prostate cancer;Small cell lung cancer
GRK2	P25098	Beta-adrenergic receptor kinase 1				1.98667	-0.226461			1.58959	-0.140647			0.572526	-0.101658	0.107013	-0.0204401	0.0204401	-0.10617	0.0634317	0.0157156	-0.144437	-0.0157156	0.2431	-0.0126181	0.0126181	-0.161714	0.0401497	-0.0401497	0.194199	-0.180513	0.150594	-0.0282621	0.0282621	-0.0506258	Chemokine signaling pathway;Endocytosis;Phototransduction - fly
MCM3	P25205	DNA replication licensing factor MCM3				1.26695	0.208449			0.627864	0.116376			0.672571	0.115295	-0.0760956	0.00282478	-0.00282478	0.0874748	-0.358828	0.0519924	-0.0519924	0.138041	-0.00390244	-0.107058	0.00390244	0.00588417	-0.130325	-0.00138664	0.00138664	0.122234	-0.0218658	0.00703621	-0.00703621	0.0527153	Cell cycle;Cell cycle - yeast;DNA replication;Meiosis - yeast
NFYB	P25208	Nuclear transcription factor Y subunit beta				1.08717	0.164713			1.11112	0.32072			0.249234	-0.165326	-0.115507	0.271036	-0.0319839	0.0319839	-0.090416	0.445595	0.00480652	-0.00480652	-0.286417	0.203156	-0.0645466	0.0645466	0.0583353	-0.163882	0.00057888	-0.00057888	-0.140597	0.338916	-1.06124	0.140597	Antigen processing and presentation;ko05152
MPST	P25325	3-mercaptopyruvate sulfurtransferase				0.0795347	0.0253062			0.01257	0.00430155			0.0240378	0.00671244	0.00202703	0.0230079	-0.0495424	0.0265346	-0.243054	0.0937757	-0.0937757	0.141908	0.102509	-0.247447	-0.0362349	0.0362349	-0.0984554	-0.0168343	0.0948486	0.0168343	0.114139	0.06285	-0.06285	-0.218614	Cysteine and methionine metabolism;Sulfur relay system
RPS12	P25398	40S ribosomal protein S12				0.206105	-0.0760436			0.418821	0.0960584			0.340991	0.0573874	-0.0229816	0.0503502	0.0150232	-0.109286	-0.0155945	-0.146532	0.0155945	0.0174026	0.0657816	0.195149	-0.0657816	-0.448394	-0.254734	-0.014452	0.014452	0.127876	-0.0303688	0.115152	0.0303688	-0.235975	Ribosome
BRD2	P25440	Bromodomain-containing protein 2				1.01386	0.174293			0.909582	-0.272527			0.934219	0.181656	-0.00734115	-0.35622	0.113752	0.0949271	-0.0162082	-0.528889	0.0162082	0.225262	0.0217605	-0.183551	-0.0217605	0.134762	0.00152588	-0.606156	0.211295	-0.00152588	-0.290661	-0.0550919	0.237299	0.0550919
YY1	P25490	Transcriptional repressor protein YY1				1.13733	-0.538257			1.10335	-0.213642			0.568324	0.222992	0.0860381	-0.0501046	0.305976	-0.272791	0.171532	-0.0996647	0.0996647	-0.484798	0.000544548	-0.000544548	0.512288	-0.050683	-0.00268078	0.00268078	0.735669	-1.04033	0.347043	-0.240602	0.0607843	-0.0607843
DNAJB1	P25685	DnaJ homolog subfamily B member 1				0.697294	-0.147293			0.225057	0.0588722			0.118495	-0.0466962	0.0789409	0.113606	-0.0800848	-0.0970583	0.217403	0.0498791	-0.0837002	-0.0498791	0.0764694	0.249533	-0.0764694	-0.144238	-0.177334	0.177334	0.359301	-0.240408	0.0814123	-0.0433054	-0.187964	0.0433054	Protein processing in endoplasmic reticulum
ATP5A1	P25705	ATP synthase subunit alpha, mitochondrial				0.172577	0.438734			0.225568	0.412897			0.270229	0.523911	-0.119052	-0.128466	-0.0244389	0.430669	0.0219316	-0.0219316	0.412372	-2.15165	-2.6347	-0.626338	0.715959	0.626338	0.597977	-0.235001	-0.84626	0.235001	-0.260036	0.260036	-0.461249	0.770419	Alzheimer's disease;Huntington's disease;Oxidative phosphorylation;Parkinson's disease
CTSS	P25774	Cathepsin S				0.710187	0.228379			0.419497	-0.13173			0.65612	-0.25948	0.0901675	-0.0691805	-0.125904	0.321099	0.20961	-0.222635	-0.20961	0.424316	-0.274804	-0.0169153	0.0169153	0.224437	0.289666	-0.121446	-0.0421972	0.0421972	-0.0292749	0.0292749	-0.607829	0.417762	Antigen processing and presentation;ko05152;Lysosome;Phagosome
PSMA1	P25786	Proteasome subunit alpha type-1				0.918227	-0.10731			1.60307	-0.160279			0.20713	-0.0266519	0.0561123	-0.0879869	0.00151634	0.00149536	0.139373	-0.0132551	-0.00226307	0.00226307	-0.000727654	-0.201016	0.00467777	0.000727654	0.110579	-0.110579	0.143493	-0.185245	0.00164509	-0.0653944	-0.00164509	0.00388241	Proteasome
PSMA2	P25787	Proteasome subunit alpha type-2				1.12913	-0.137283			1.49683	-0.18879			0.561904	-0.0829701	0.101332	-0.0727024	0.0116215	0.00612354	0.267986	-0.00832176	-0.0351391	0.00832176	-0.00766563	-0.0100174	0.0278244	0.00766563	0.106716	-0.135387	0.143	-0.106716	0.0959473	-0.138449	-0.00458145	0.00458145	Proteasome
PSMA3	P25788	Proteasome subunit alpha type-3				0.932252	0.27437			1.10054	0.349531			0.667406	0.202325	-0.160052	0.0674539	-0.0201325	0.0230317	-0.608516	0.354308	-0.0472727	0.0472727	-0.286334	0.133698	0.0383635	-0.0383635	-0.0337696	-0.0070076	0.0070076	0.173864	0.0127048	0.00120926	-0.104713	-0.00120926	Proteasome
PSMA4	P25789	Proteasome subunit alpha type-4				0.109535	0.0296659			0.15134	0.0350943			0.367712	-0.120917	-0.0167508	0.0292101	-0.0545835	0.0539112	0.0262728	0.13791	-0.0262728	-0.204221	-0.0597744	-0.130323	0.0597744	0.140692	0.134679	-0.0244741	-0.508645	0.0244741	-0.175548	0.0828943	-0.0828943	0.0833483	Proteasome
S100P	P25815	Protein S100-P				0.465455	-0.273368			0.443963	-0.248911			0.256642	-0.202047	0.100098	0.0308585	-0.0308585	-0.0993457	-0.163386	0.075242	-0.075242	0.272222	0.0846062	-0.013525	0.013525	-0.167845	0.962347	0.0831013	-0.370672	-0.0831013	0.11559	-0.141307	0.623357	-0.11559
MSN	P26038	Moesin				0.400743	-0.0548201			0.0215918	0.0038538			0.545194	0.0734525	0.00310564	0.0175614	0.072834	-0.0376244	0.0912704	0.00125885	-0.00125885	-0.0247746	-0.109664	0.033864	0.0768499	-0.033864	0.095727	-0.0688181	0.0688181	-0.126983	-0.0850592	0.0413847	0.141675	-0.0413847	Leukocyte transendothelial migration;Measles;Regulation of actin cytoskeleton
DDX6	P26196	Probable ATP-dependent RNA helicase DDX6				0.767302	0.17448			0.415063	0.103387			0.101783	0.0395303	-0.144183	0.00406647	-0.0326281	0.0630999	-0.244055	0.0519886	-0.0519886	0.22995	-0.0823441	0.129757	-0.297356	0.0823441	0.203917	-0.0528469	-0.0132675	0.0132675	-0.206022	-0.0438557	0.192228	0.0438557	RNA degradation
DNMT1	P26358	DNA (cytosine-5)-methyltransferase 1				0.693653	-0.20252			0.0429847	-0.014544			0.20979	0.0720553	0.0124884	0.0179644	0.131978	-0.229858	-0.0691147	0.0691147	0.237305	-0.320482	0.292653	0.106513	-0.106513	-0.163026	0.0940914	-0.0940914	0.23077	-0.29669	-0.211103	-0.033186	0.033186	0.0766449	Cysteine and methionine metabolism
U2AF2	P26368	Splicing factor U2AF 65 kDa subunit				1.57469	0.437346			1.34098	0.382849			0.602456	0.191338	-0.342262	0.0938759	-0.0874624	0.122055	-0.560943	0.0900278	-0.0772009	0.0772009	-0.149671	0.16603	-0.209138	0.149671	-0.534854	0.097724	-0.097724	0.216533	0.033927	-0.033927	-0.0621252	0.0944395	Spliceosome
RPL13	P26373	60S ribosomal protein L13				0.320656	-0.0846715			0.58298	-0.151538			0.92083	-0.212096	0.101053	-0.00465536	-0.0758638	0.0308242	0.414032	-0.178207	-0.101112	0.101112	0.0881052	-0.0110331	-0.196157	0.0110331	0.114	0.00172234	-0.00172234	-0.00267029	-0.117361	0.080143	-0.0506153	0.0506153	Ribosome
CHML	P26374	Rab proteins geranylgeranyltransferase component A 2				0.247283	-0.0747323			0.39506	0.105706			0.420722	0.128964	0.00408268	0.0382366	0.0756502	-0.128202	0.123076	0.259324	-0.123076	-0.158624	0.0331192	0.0515194	-0.0331192	-0.304361	-0.0249538	0.0249538	0.313202	-0.0977802	-0.305674	-0.0874043	0.18442	0.0874043
S100A4	P26447	Protein S100-A4				0.711258	-0.046876			0.0365107	-0.00590515			0.694052	0.0623856	-0.00082922	0.00391054	0.0653582	-0.0167394	-0.00253105	-0.110989	0.122309	0.00253105	-0.0177689	0.118681	0.00840759	-0.00840759	0.000872612	0.0663824	-0.000872612	-0.0250711	0.0585613	-0.0585613	0.158833	-0.117422
HMGB2	P26583	High mobility group protein B2				0.374485	-0.103672			1.57506	-0.19869			0.832458	-0.120645	0.158443	-0.0550718	0.0265074	-0.02285	0.0863838	-0.0259228	0.0259228	-0.132801	-0.027092	-0.0310001	0.027092	0.292606	0.230503	-0.0791435	0.0791435	-0.133959	0.237841	-0.13106	-0.087101	0.087101
PTBP1	P26599	Polypyrimidine tract-binding protein 1			+	2.93381	0.774484		+	2.51337	0.385494		+	3.05925	0.52316	-0.489601	-0.0549188	0.0799608	0.36668	-0.216027	-0.0562525	0.0562525	0.283568	-0.525287	-0.00428867	0.00428867	0.449792	-0.453916	-0.103669	0.103669	0.551219	-0.564543	-0.0535851	0.168655	0.0535851
TARS	P26639	Threonine--tRNA ligase, cytoplasmic				1.90061	0.287341			1.72844	0.278961			1.7287	0.252577	-0.181535	0.00611448	0.0108466	0.0306921	-0.458387	-0.0157166	0.0157166	0.143044	-0.164404	-0.0190582	0.0800266	0.0190582	-0.198666	0.171759	-0.042326	0.042326	-0.129457	0.0279455	0.00597668	-0.00597668	Aminoacyl-tRNA biosynthesis
VARS	P26640	Valine--tRNA ligase				1.35182	0.182456			1.02271	0.144214			0.984969	0.147727	-0.12305	-0.00446844	0.0011735	0.0429101	-0.304183	-0.0210791	0.0973291	0.0210791	-0.00516415	-0.0338678	0.00516415	0.0857382	-0.0451126	0.0121422	-0.00281715	0.00281715	-0.200987	0.0642147	-0.0642147	0.0647411	Aminoacyl-tRNA biosynthesis;Valine, leucine and isoleucine biosynthesis
EEF1G	P26641	Elongation factor 1-gamma				0.568675	0.116821			0.387151	-0.0734038			0.0616402	-0.0146818	0.0150213	-0.0786958	-0.0160918	0.126117	-0.141447	-0.0776482	0.0776482	0.242609	0.136891	-0.0797434	-0.0523214	0.0523214	0.163275	-0.0922241	-0.024313	0.024313	-0.106849	0.00787067	-0.00787067	0.199912
FKBP2	P26885	Peptidyl-prolyl cis-trans isomerase FKBP2				0.386415	-0.210536			1.33487	-0.684432			0.0946607	-0.0444355	0.200501	-0.507035	0.17313	-0.0456476	-0.15686	-1.07379	0.31654	0.15686	0.268909	-0.881977	0.248156	-0.248156	0.307626	-0.0981035	0.0981035	-0.580672	0.132092	-0.132092	-0.288774	0.381591
STOM	P27105	Erythrocyte band 7 integral membrane protein				0.581527	-0.54436			0.422461	-0.452161			0.0490566	-0.0571785	-0.0499535	0.0216136	0.0937529	-0.0848894	-0.221666	0.221666	0.84247	-1.40934	-0.218621	0.0754099	0.0931368	-0.0754099	0.118714	-1.44304	0.0943689	-0.0943689	0.952074	-0.0321827	-0.628189	0.0321827
YWHAQ	P27348	14-3-3 protein theta				0.244551	0.088861			0.70914	0.268258			0.482481	-0.223263	-0.00796223	0.164219	-0.233857	0.0587797	-0.445395	0.515766	-0.0244408	0.0244408	0.0648823	0.247631	-0.0648823	-0.212669	-0.0808067	0.0808067	-0.402832	0.0931187	0.121629	-0.110864	-0.740588	0.110864	Cell cycle;Neurotrophin signaling pathway;Oocyte meiosis
MAPK3	P27361	Mitogen-activated protein kinase 3				0.322193	-0.115345			0.20274	-0.0718727			0.469869	-0.161614	0.0993376	0.0298252	-0.00620794	-0.0619073	0.228726	0.0295992	-0.0295992	-0.0657892	-0.196571	0.101072	0.0580254	-0.0580254	0.428926	-0.0171833	0.0171833	-0.0863266	-0.0300512	0.0300512	-0.261035	0.179793	Acute myeloid leukemia;Adherens junction;Aldosterone-regulated sodium reabsorption;Alzheimer's disease;Axon guidance;B cell receptor signaling pathway;Bladder cancer;Chagas disease (American trypanosomiasis);Chemokine signaling pathway;Chronic myeloid leukemia;Colorectal cancer;Dorso-ventral axis formation;Endometrial cancer;ErbB signaling pathway;Fc epsilon RI signaling pathway;Fc gamma R-mediat…
MARK3	P27448	MAP/microtubule affinity-regulating kinase 3				0.00210216	0.00363255			0.421285	0.338081			0.1545	0.146945	-0.24859	0.230676	-0.125009	-0.18019	-0.463407	0.427579	-0.427579	0.74458	-0.0337725	0.0337725	0.177562	-0.898383	-0.850435	-0.440025	0.440025	0.538004	0.483228	0.466613	-0.466613	-1.23406
ARNT	P27540	Aryl hydrocarbon receptor nuclear translocator			+	2.40107	-0.574203		+	1.85947	-0.631259			1.02676	-0.219023	0.330227	-0.318626	0.125131	-0.223213	0.058073	0.011549	-0.011549	-0.285052	0.557649	-0.623157	0.124688	-0.124688	0.291834	-0.511679	0.161373	-0.161373	0.368621	-0.125574	0.125574	-0.449523	Pathways in cancer;Renal cell carcinoma
RPL10	P27635	60S ribosomal protein L10				0.0436838	0.0169387			0.115217	0.0368853			0.327198	-0.0909805	-0.0408106	0.0637975	-0.0717587	0.0785375	0.352985	0.0788383	-0.0788383	-0.156607	-0.0675402	0.0646791	-0.0646791	0.14026	-0.014081	0.014081	-0.0845156	0.0778437	-0.198391	0.0629158	-0.0629158	0.0792313	Ribosome
RPA1	P27694	Replication protein A 70 kDa DNA-binding subunit				0.715622	0.0466366			2.70429	0.122032			0.243742	-0.0539966	-0.0490665	0.0805821	-0.0521002	-0.0131021	-0.0811396	0.0676374	0.0375414	-0.0375414	-0.0113373	0.0312271	-0.339937	0.0113373	-0.0702057	0.105127	-0.132128	0.0702057	-0.0279274	0.0935268	0.0279274	-0.0480652	DNA replication;Homologous recombination;Mismatch repair;Nucleotide excision repair
APEX1	P27695	DNA-(apurinic or apyrimidinic site) lyase				0.164595	-0.050611			0.222023	-0.0254345			1.20294	-0.126909	0.0492234	0.0312696	-0.0534983	0.0618796	0.0303564	0.0193548	-0.0602579	-0.0193548	0.10953	0.0467386	-0.0467386	-0.331901	-0.065052	0.0431843	-0.0431843	0.148623	0.0680904	-0.0680904	-0.214531	0.143114	Base excision repair
DCK	P27707	Deoxycytidine kinase				0.148859	-0.165838			0.36022	-0.348426			0.184611	-0.20013	0.433267	-0.138044	0.0187106	0.0613894	0.841667	-0.174721	0.174721	-0.228266	-0.943059	-0.0588331	0.0588331	0.207276	0.77723	-0.101367	-0.247518	0.101367	0.089304	-0.293642	-0.0214119	0.0214119	Purine metabolism;Pyrimidine metabolism
CAD	P27708	CAD protein				0.12346	0.0375228			0.377634	0.0931392			0.343784	0.08954	-0.0708323	0.0260739	0.0157351	-0.0430794	-0.30859	0.00289726	0.0557346	-0.00289726	0.210661	0.0278835	-0.0278835	-0.0832615	-0.0779181	0.0779181	0.11498	-0.0875101	-0.0637465	0.0242643	-0.0242643	0.0841665	Alanine, aspartate and glutamate metabolism;Pyrimidine metabolism
CALR	P27797	Calreticulin				0.894404	0.300476			0.871316	0.214582			0.173236	-0.0839133	-0.137269	0.0716619	-0.153188	0.0940232	-0.444897	0.0806332	-0.0194302	0.0194302	0.0843143	0.0810699	-0.243685	-0.0810699	0.00118542	-0.00118542	-0.644969	0.168616	-0.275724	0.0626907	-0.0626907	0.459805	Antigen processing and presentation;Chagas disease (American trypanosomiasis);Phagosome;Protein processing in endoplasmic reticulum
MAP4	P27816	Microtubule-associated protein 4				0.0595191	-0.0220971			0.184561	0.0242071			1.01785	0.162738	-0.0302315	-0.0220094	0.0616589	0.0331101	0.0230703	-0.0230703	0.093997	-0.446963	-0.0293207	-0.0927916	0.0293207	0.0452719	-0.193645	-0.0209484	0.299196	0.0209484	-0.0311422	0.00260067	-0.00260067	0.0613165
AOAH	P28039	Acyloxyacyl hydrolase				0.0653248	0.0949543			0.249347	-0.280374			0.260575	0.277821	0.110328	-0.163009	0.136909	0.161672	0.116011	-0.116011	0.635031	-0.998751	0.556669	-0.210007	-0.246593	0.210007	0.104646	-1.13117	-0.104646	0.606196	-1.22635	-0.113338	0.378465	0.113338
PSMB8	P28062	Proteasome subunit beta type-8				1.66538	0.21794			1.45295	0.276691			0.217741	-0.0558915	-0.115258	0.0750809	-0.175595	0.0530009	-0.254351	0.400127	-0.031311	0.031311	-0.192106	0.0428867	-0.0428867	0.216379	-0.0332012	0.107275	-0.359133	0.0332012	-0.0384092	0.0384092	-0.308303	0.0728006	Proteasome
PSMB9	P28065	Proteasome subunit beta type-9			+	2.46335	0.474081			1.68169	0.24305			0.136275	0.0283465	-0.137752	0.120023	-0.133097	0.323734	-0.318664	0.127114	-0.127114	0.305985	0.00761127	-0.0169764	-0.00761127	0.146295	-0.112931	0.112931	-0.139079	0.516006	-0.162573	0.162573	-0.199366	0.341482	Proteasome
PSMA5	P28066	Proteasome subunit alpha type-5				0.89268	-0.0863032			1.08091	-0.054945			0.766398	-0.0481253	0.0258584	-0.00460148	-0.00608301	-0.00864506	0.0171833	0.0103779	-0.0103779	-0.176897	0.00764942	-0.058938	0.0453615	-0.00764942	0.102651	0.00178814	-0.00178814	-0.00964069	0.0345335	-0.0109911	-0.0636797	0.0109911	Proteasome
PSMB4	P28070	Proteasome subunit beta type-4				1.19424	0.175927			1.26206	0.184489			0.369113	0.0663548	-0.0924678	0.0553036	-0.0548038	0.0593004	-0.115311	0.162725	0.0403728	-0.0403728	-0.304685	0.0230551	-0.0230551	0.0489759	-0.0696249	0.0875521	-0.142468	0.0696249	0.0124979	-0.0124979	-0.0865526	0.148356	Proteasome
PSMB6	P28072	Proteasome subunit beta type-6				0.301417	-0.0196805			0.365656	0.0463085			0.0838116	0.0106177	0.0128536	0.0239873	-0.0128536	-0.014338	0.0448637	0.197661	-0.0448637	-0.0576258	-0.0458469	0.00192261	0.137766	-0.00192261	0.0262766	-0.0356779	-0.0262766	0.0323038	-0.000569344	0.046052	0.000569344	-0.0267534	Proteasome
PSMB5	P28074	Proteasome subunit beta type-5				1.18196	0.312355			1.29117	0.327801			0.318681	0.109122	-0.106158	0.106158	-0.114279	0.119051	-0.623288	0.142844	-0.103047	0.103047	-0.0580826	0.062355	0.0217361	-0.0217361	-0.115488	0.115488	-0.250378	0.135056	-0.0968285	0.0968285	-0.125511	0.139366	Proteasome
POLD1	P28340	DNA polymerase delta catalytic subunit				2.10175	-0.14285			2.01001	0.11313			1.67911	-0.25869	0.0795894	0.168145	-0.131749	-0.0795894	0.00284767	0.171902	-0.0689545	-0.00284767	0.11797	0.161307	-0.11797	-0.129378	0.0649843	0.164388	-0.422313	-0.0649843	0.0941944	0.234921	-0.145527	-0.0941944	Base excision repair;DNA replication;Homologous recombination;Mismatch repair;Nucleotide excision repair;Purine metabolism;Pyrimidine metabolism
MAPK1	P28482	Mitogen-activated protein kinase 1				0.163399	-0.0260315			0.452596	-0.0319176			0.401786	0.031745	0.00471306	-0.0238066	0.0316095	-0.0300488	-0.0490322	0.0183163	-0.0183163	0.0294895	0.010705	-0.0890875	-0.010705	0.111316	-0.00127888	0.00127888	0.091363	-0.146058	0.048892	-0.048892	0.0739241	-0.0895872	Acute myeloid leukemia;Adherens junction;Aldosterone-regulated sodium reabsorption;Alzheimer's disease;Axon guidance;B cell receptor signaling pathway;Bladder cancer;Chagas disease (American trypanosomiasis);Chemokine signaling pathway;Chronic myeloid leukemia;Colorectal cancer;Dorso-ventral axis formation;Endometrial cancer;ErbB signaling pathway;Fc epsilon RI signaling pathway;Fc gamma R-mediat…
GCA	P28676	Grancalcin				0.7083	0.170259			0.723941	0.116164			0.117001	0.0507293	-0.0973997	0.052568	0.0792103	-0.0063014	-0.184754	0.08039	0.147145	-0.08039	-0.00942802	0.0247459	-0.496027	0.00942802	-0.183524	-0.151542	0.151542	0.385047	-0.0112753	0.122079	0.0112753	-0.0220308
ERCC5;BIVM-ERCC5	P28715;R4GMW8	DNA repair protein complementing XP-G cells;BIVM-ERCC5 readthrough				0.711972	-0.227169			0.465951	0.130723			0.204895	0.097373	-0.00183058	0.0932164	0.141714	-0.276772	-0.192628	0.192628	0.437215	-0.382453	0.171091	0.382189	-0.356348	-0.171091	-0.00985622	-0.0709295	0.00985622	0.120961	0.00619507	-0.00619507	0.273571	-0.501289	Nucleotide excision repair
RBL1	P28749	Retinoblastoma-like protein 1			+	2.97621	-0.660392			0.0154827	-0.00615549		+	3.20395	-0.658913	0.420951	0.343265	-0.308474	-0.309432	0.317694	0.610228	-0.317694	-0.358457	0.524209	0.260407	-0.30971	-0.260407	0.131018	0.426123	-0.307237	-0.131018	0.538275	0.189816	-0.189816	-0.38049	Cell cycle;TGF-beta signaling pathway
GRN	P28799	Granulins				0.125261	-0.0206232			0.0399331	0.00578117	+	+	6.54489	-2.56523	-0.0026207	0.0420594	-2.50398	0.0026207	-0.0318327	0.0318327	-2.44337	0.11546	0.0113335	0.0282917	-2.5646	-0.0113335	-0.0165749	0.0522861	-2.76464	0.0165749	0.183314	0.0569544	-2.34206	-0.0569544
LAP3	P28838	Cytosol aminopeptidase				2.98567	-0.255096		+	5.07262	-0.364782			1.19644	-0.102669	0.191788	-0.184696	0.0466032	-0.0466032	0.19226	-0.147176	0.0156107	-0.0156107	0.140834	-0.222217	0.0188665	-0.0188665	0.191317	-0.225531	0.20076	-0.191317	0.195842	-0.143952	0.0743399	-0.0743399	Arginine and proline metabolism;Glutathione metabolism
GTF2E1	P29083	General transcription factor IIE subunit 1				0.795784	0.288564			0.695169	0.263592			0.631329	0.266794	-0.157906	-0.00766659	-0.0214539	0.0173564	-0.727677	0.144824	-0.128224	0.128224	-0.319637	-0.038538	0.253256	0.038538	0.0289669	0.0232048	-0.157696	-0.0232048	0.00382519	-0.0896463	0.0853167	-0.00382519	Basal transcription factors
GTF2E2	P29084	Transcription initiation factor IIE subunit beta				0.52861	-0.10483			1.50234	-0.130335			0.0033854	-0.000549316	0.0694623	-0.083159	0.0784793	-0.0863962	0.117342	-0.117342	0.139935	-0.128847	0.0489759	-0.0489759	-0.0626993	0.19468	-0.0198755	0.0198755	0.113013	-0.204818	0.0899487	-0.138508	0.0439453	-0.0439453	Basal transcription factors
TPP2	P29144	Tripeptidyl-peptidase 2				1.70886	0.219928			1.66033	0.224175			0.605142	0.0864635	-0.138265	0.0627294	-0.0501275	0.0677724	-0.272759	0.191949	-0.00600147	0.00600147	-0.059021	0.00207901	-0.00207901	0.107618	-0.217508	0.0942535	-0.0942535	0.16095	-0.0279264	0.0312052	-0.129027	0.0279264
IMPA1	P29218	Inositol monophosphatase 1				1.11715	-0.116528			2.09683	-0.187638			0.268118	-0.0306401	0.107218	-0.115727	0.0348992	-0.0258589	0.124279	-0.105043	0.025116	-0.025116	0.153343	-0.147636	0.0266018	-0.0266018	-0.0395155	-0.12641	0.110789	0.0395155	0.0901575	-0.0431967	0.0431967	-0.125646	Inositol phosphate metabolism;Phosphatidylinositol signaling system;Streptomycin biosynthesis
PTPN6	P29350	Tyrosine-protein phosphatase non-receptor type 6				0.682983	0.0981565			0.537015	0.0541625			0.0827729	0.0108585	-0.0303845	-0.00442886	-0.0146837	0.032805	-0.116632	0.106443	-0.106443	0.223412	0.0282469	-0.0216608	0.0216608	-0.0455503	-0.0738525	-0.0300903	0.0300903	0.078413	0.0130835	0.0128031	-0.0510283	-0.0128031	Adherens junction;B cell receptor signaling pathway;Jak-STAT signaling pathway;Leishmaniasis;Natural killer cell mediated cytotoxicity;T cell receptor signaling pathway
SHC1	P29353	SHC-transforming protein 1				0.205578	0.0977812			0.187448	0.0648141			0.216014	-0.0658793	0.0782547	0.00479507	-0.113163	0.0481606	-0.331966	-0.0912857	0.0912857	0.472164	0.0841255	0.081974	-0.116135	-0.081974	0.11019	0.275685	-0.11019	-0.242627	0.0723839	-0.0723839	-0.193745	0.178295	Bacterial invasion of epithelial cells;Chemokine signaling pathway;Chronic myeloid leukemia;ErbB signaling pathway;Focal adhesion;Glioma;Insulin signaling pathway;Natural killer cell mediated cytotoxicity;Neurotrophin signaling pathway
MPG	P29372	DNA-3-methyladenine glycosylase				1.29207	-0.394464			1.07121	-0.375215			1.87207	-0.487946	0.318305	0.0343928	-0.183563	-0.0296655	0.459063	0.0338993	-0.353056	-0.0338993	0.0254316	0.111857	-0.275294	-0.0254316	0.534675	0.0348864	-0.0348864	-0.413644	0.177547	-0.484788	-0.0918322	0.0918322	Base excision repair
TKT	P29401	Transketolase				0.0608917	-0.0133209			0.420562	-0.0670638			0.316894	-0.061039	0.0148444	0.00209951	-0.0235291	0.0166492	0.250923	-0.0567226	-0.0331173	0.0331173	-0.0509396	0.0139408	-0.0139408	0.14747	0.0605364	0.00438023	-0.0859308	-0.00438023	-0.0308475	-0.000181198	0.118505	0.000181198	Biosynthesis of ansamycins;Carbon fixation in photosynthetic organisms;Pentose phosphate pathway
CASP1	P29466	Caspase-1				1.37403	-0.108608			2.68399	-0.150302			0.0586489	-0.00750637	0.0663652	-0.0841513	0.0480332	-0.0480332	0.127005	-0.0768738	0.01614	-0.01614	0.0120201	-0.0914288	-0.0120201	0.0429955	0.0452185	-0.0452185	0.157683	-0.109607	0.087512	-0.115932	0.0799265	-0.0799265	Amyotrophic lateral sclerosis (ALS);Cytosolic DNA-sensing pathway;NOD-like receptor signaling pathway
PML	P29590	Protein PML				0.742943	-0.178972			0.0582815	0.0278239			0.00400294	0.00103855	0.0716863	0.0314445	0.0246005	-0.142635	0.156619	-0.27558	0.0777617	-0.0777617	0.13261	-0.0599632	0.0599632	-0.207508	0.0107622	0.418952	-0.0107622	-0.363498	-0.205027	0.122852	-0.0278435	0.0278435	Acute myeloid leukemia;Endocytosis;Pathways in cancer;Ubiquitin mediated proteolysis
EEF1D	P29692	Elongation factor 1-delta				0.0548117	0.00836086			1.77035	-0.187949			0.236196	0.0329208	0.00320768	-0.187135	0.0385451	0.0124688	-0.0560789	-0.194821	0.0560789	0.124106	0.023241	-0.179449	-0.00811195	0.00811195	0.144253	-0.227562	0.0210114	-0.0210114	-0.0168257	-0.0553732	0.157294	0.0168257
ALDH4A1	P30038	Delta-1-pyrroline-5-carboxylate dehydrogenase, mitochondrial		+	+	3.15542	1.25005		+	2.81949	1.0287			1.89645	0.6551	-0.7237	0.169624	-0.156999	0.439984	-1.35825	0.108932	-0.108932	0.561262	-0.549313	0.229267	-0.204016	0.204016	-0.651602	0.311638	-0.311638	0.482052	-0.795797	0.109982	-0.109982	0.397917	Alanine, aspartate and glutamate metabolism;Arginine and proline metabolism
ERP29	P30040	Endoplasmic reticulum resident protein 29				1.25814	0.187678			0.527559	0.116381			0.0585634	-0.0106745	-0.078712	0.0113645	-0.0776663	0.100341	0.0986347	-0.07654	-0.0400486	0.0400486	-0.109971	0.311095	-0.12033	0.109971	-0.149451	-0.024724	0.024724	0.0907106	-0.0474529	0.0474529	-0.115284	0.301741	Protein processing in endoplasmic reticulum
PRDX6	P30041	Peroxiredoxin-6			+	1.81386	0.580496		+	1.96527	0.648303			0.949409	0.326801	-0.535037	0.150597	-0.135596	0.0660095	-0.663733	0.324138	-0.073163	0.073163	-0.406341	0.103164	-0.058856	0.058856	-0.806046	0.19803	-0.19803	0.229295	-0.0422745	0.0494862	-0.281143	0.0422745	Methane metabolism;Phenylalanine metabolism;Phenylpropanoid biosynthesis
BLVRB	P30043	Flavin reductase (NADPH)				1.34468	0.417045			1.55167	0.500151			0.918161	0.296985	-0.369386	0.0878201	-0.0740495	0.0114188	-0.763297	0.319711	-0.0242128	0.0242128	-0.316586	0.0162201	0.0013752	-0.0013752	-0.422186	0.123886	-0.123886	0.169342	0.0130348	0.051754	-0.154371	-0.0130348	Porphyrin and chlorophyll metabolism;Riboflavin metabolism
PRDX5	P30044	Peroxiredoxin-5, mitochondrial				0.35171	0.0819144			1.02033	0.224247			0.237844	0.0604243	-0.0135121	0.152339	-0.0320277	-0.0131059	-0.0413485	0.234096	0.00815296	-0.00815296	0.0411482	0.193088	-0.0848455	-0.0411482	-0.386663	0.111589	0.0180588	-0.0180588	0.0143242	-0.0143242	-0.0722084	0.0224781	Peroxisome
DDT	P30046	D-dopachrome decarboxylase				1.20051	0.320138			1.34585	0.349297			0.655865	0.189673	-0.225398	0.0856886	-0.0632272	0.0505056	-0.58505	0.0601168	-0.0601168	0.137559	-0.00306797	0.126781	-0.122392	0.00306797	-0.388012	0.0663376	-0.0663376	0.0696354	-0.0627842	0.10504	-0.0313759	0.0313759
GCHFR	P30047	GTP cyclohydrolase 1 feedback regulatory protein				0.777052	0.472714			0.189306	0.184781			0.25395	0.217549	-0.198074	-0.0621047	-0.0526061	0.246348	0.338953	0.0357895	-0.0996075	-0.0357895	-0.487091	0.757414	-0.498295	0.487091	-0.712739	-0.664016	0.703771	0.664016	0.0909433	-0.159999	-0.00560474	0.00560474
PRDX3	P30048	Thioredoxin-dependent peroxide reductase, mitochondrial			+	2.74961	0.597754		+	2.51215	0.533759			0.308598	0.0884328	-0.229477	0.207554	-0.220413	0.273252	-0.662711	0.235291	-0.235291	0.289666	-0.208488	0.154485	-0.154485	0.213872	-0.209574	0.209574	-0.381111	0.300486	-0.24938	0.205534	-0.205534	0.256838
RPL12	P30050	60S ribosomal protein L12				0.0803783	0.0219641			0.0420929	0.0130301			0.0996078	-0.0286965	-0.0320201	0.0281734	-0.0502667	0.0126796	0.260352	-0.126241	-0.106044	0.106044	-0.0257416	0.129358	-0.100916	0.0257416	-0.188968	0.0201445	0.000382423	-0.000382423	-0.0382986	0.0362024	0.0991354	-0.0362024	Ribosome
ECHS1	P30084	Enoyl-CoA hydratase, mitochondrial				0.00574322	0.00683737			0.098626	0.0991545			0.16848	-0.143802	-0.00093174	0.138033	-0.137101	-0.0216761	0.796724	0.313532	-0.313532	-0.509083	-0.661171	0.625486	0.21052	-0.21052	-0.0393295	-0.371244	0.0393295	0.167168	0.037466	-0.037466	-0.377836	0.713474	Aminobenzoate degradation;Benzoate degradation;beta-Alanine metabolism;Butanoate metabolism;Caprolactam degradation;Fatty acid elongation in mitochondria;Fatty acid metabolism;Lysine degradation;Propanoate metabolism;Tryptophan metabolism;Valine, leucine and isoleucine degradation
CMPK1	P30085	UMP-CMP kinase				1.21606	-0.231858			0.677256	-0.138546			1.10772	-0.191044	0.115921	0.0219212	-0.0402923	-0.105467	0.370189	-0.108119	-0.0712233	0.0712233	0.187235	0.121485	-0.121485	-0.166327	0.0446072	-0.0478687	0.0492859	-0.0446072	0.00936127	0.091711	-0.00936127	-0.176329	Pyrimidine metabolism
PEBP1	P30086	Phosphatidylethanolamine-binding protein 1				1.60771	0.307656			1.63248	0.329771			0.366166	0.10652	-0.284573	0.0953398	-0.099813	0.0723872	-0.396505	0.151087	-0.133827	0.133827	-0.17264	-0.0138149	0.0138149	0.0789757	-0.401975	0.180648	-0.0657988	0.0657988	0.00954819	0.0395927	-0.349682	-0.00954819
PDIA3	P30101	Protein disulfide-isomerase A3				0.493372	-0.104777			2.15824	-0.372053			1.25559	-0.213898	0.103708	-0.215243	-0.0375094	0.071753	0.425532	-0.190873	0.032218	-0.032218	0.0938492	-0.0938492	-0.115511	0.132818	0.113566	-0.239614	-0.0106878	0.0106878	0.0643311	-0.266598	-0.0643311	0.166883	Antigen processing and presentation;Protein processing in endoplasmic reticulum
PPP2R1A	P30153	Serine/threonine-protein phosphatase 2A 65 kDa regulatory subunit A alpha isoform				0.556906	0.0975957			0.379846	0.0758777			0.138154	0.0320287	-0.0153489	-0.0171528	-0.0192933	0.0255084	-0.306646	0.0889359	-0.0152855	0.0152855	-0.0691471	-0.00658989	0.00658989	0.0277328	0.0409966	-0.0277157	-0.136236	0.0277157	0.0384493	-0.0474672	-0.0233011	0.0233011	Cell cycle - yeast;Chagas disease (American trypanosomiasis);Hepatitis C;Long-term depression;Meiosis - yeast;mRNA surveillance pathway;Oocyte meiosis;TGF-beta signaling pathway;Tight junction;Wnt signaling pathway
PPP2R1B	P30154	Serine/threonine-protein phosphatase 2A 65 kDa regulatory subunit A beta isoform				1.25133	-0.537745			0.181085	-0.0799513			1.06276	-0.37318	0.236732	0.205411	-0.135099	-0.144431	0.653635	0.0429859	-0.0429859	-0.113579	0.402996	0.175283	-0.227213	-0.175283	0.070467	0.275776	-0.250841	-0.070467	-0.0777082	0.235539	0.0777082	-0.742262	Cell cycle - yeast;Chagas disease (American trypanosomiasis);Hepatitis C;Long-term depression;Meiosis - yeast;mRNA surveillance pathway;Oocyte meiosis;TGF-beta signaling pathway;Tight junction;Wnt signaling pathway
CDC27	P30260	Cell division cycle protein 27 homolog				0.590103	0.110289			1.63986	0.419882			0.0154485	-0.00727606	-0.120035	0.200208	-0.0683966	-0.012805	-0.0731897	0.695115	-0.233228	0.0731897	-0.146481	0.155115	0.146481	-0.200788	-0.177148	0.245301	-0.529199	0.177148	-0.0935888	0.0935888	0.0964346	-0.0987997	Cell cycle;Cell cycle - yeast;Meiosis - yeast;Oocyte meiosis;Progesterone-mediated oocyte maturation;Ubiquitin mediated proteolysis
WEE1	P30291	Wee1-like protein kinase				0.736371	-0.328998			0.127505	-0.0755491			1.30385	-0.574502	0.17351	0.108142	-0.484153	-0.07232	-0.140202	0.334345	-0.570141	0.140202	0.644169	0.460567	-0.606777	-0.460567	0.158826	-0.128062	0.128062	-0.2627	0.188193	-0.11806	-0.398166	0.11806	Cell cycle
CDC25C	P30307	M-phase inducer phosphatase 3			+	1.84432	-0.548105			0.83664	-0.345241			1.32903	-0.350388	0.352694	-0.0255895	-0.0499883	-0.234613	0.372796	-0.537307	0.152471	-0.152471	0.402692	0.316755	-0.344815	-0.316755	0.00115204	-0.159615	0.00845909	-0.00115204	0.332591	0.108436	-0.108436	-0.612809	Cell cycle;Oocyte meiosis;Progesterone-mediated oocyte maturation
NKTR	P30414	NK-tumor recognition protein				0.85355	0.53799			1.18938	0.766259			0.332276	0.30497	-0.630295	0.180764	-0.0625138	0.0348291	-1.12977	0.591268	-0.0476847	0.0476847	-0.331053	0.232042	0.129257	-0.129257	-0.929537	0.129486	-0.077343	0.077343	0.256143	-0.0219736	-0.918565	0.0219736
NMT1	P30419	Glycylpeptide N-tetradecanoyltransferase 1				2.22802	0.306869			0.922668	0.136867			0.734788	0.123026	-0.114179	0.00385141	-0.00781298	0.180276	-0.0179615	-0.0258846	0.0179615	0.172375	-0.0366583	0.0366583	-0.124211	0.110755	-0.191699	0.0335875	-0.0335875	0.188645	-0.321205	-0.0644188	0.0644188	0.188177
HMOX2	P30519	Heme oxygenase 2				0.00435983	0.00374436			0.756196	-0.398888			0.990925	-0.502423	0.200694	-0.103197	-0.18048	0.290699	0.0610762	-0.184989	-0.0610762	0.648564	0.340312	-0.073369	-0.299303	0.073369	1.02226	-0.133025	-0.276777	0.133025	-0.135291	0.0841837	-0.0841837	0.448373	Mineral absorption;Porphyrin and chlorophyll metabolism
ADSS	P30520	Adenylosuccinate synthetase isozyme 2			+	2.79412	-0.484949		+	2.88551	-0.442149			1.22545	-0.212056	0.335553	-0.119684	0.082406	-0.121142	0.289935	-0.143481	0.0689249	-0.0689249	0.381171	-0.0958872	0.0958872	-0.149493	0.157399	-0.157399	0.281407	-0.295453	0.504629	-0.0386925	0.0386925	-0.0927906	Alanine, aspartate and glutamate metabolism;Purine metabolism
ADSL	P30566	Adenylosuccinate lyase				0.0616371	-0.0272927			0.756587	-0.234309			0.850633	-0.228485	0.0721273	-0.00139189	-0.057457	0.0715666	-0.0283575	0.0283575	-0.12987	0.3929	0.48779	-0.0149565	0.0149565	-0.0415163	-0.0238514	-0.359123	0.0238514	0.155306	0.168106	0.0121727	-0.219189	-0.0121727	Alanine, aspartate and glutamate metabolism;Purine metabolism
CLIP1	P30622	CAP-Gly domain-containing linker protein 1				0.240476	0.153009			0.113583	0.1145			0.94623	0.547723	-0.131938	-0.191102	0.389277	-0.0481997	-0.557792	-0.4798	0.955201	0.4798	0.401605	-0.31346	0.191426	-0.191426	-0.3232	0.899939	0.037075	-0.037075	0.0593243	-0.0687428	0.587128	-0.0593243
SRI	P30626	Sorcin				0.484412	-0.0934076			1.00235	0.155951			0.0593981	-0.0155635	0.000157356	0.150061	-0.00651741	-0.104905	0.0301332	0.102746	-0.0428534	-0.0301332	-0.218157	0.157915	0.0559349	-0.0559349	-0.0298185	0.142207	0.0298185	-0.153874	0.161498	0.16459	-0.161498	-0.190032
SERPINB1	P30740	Leukocyte elastase inhibitor				0.665216	-0.103487			0.930132	-0.0918322			1.51684	-0.157822	0.110404	0.0110164	-0.0558877	-0.0221558	-0.0135403	0.0135403	-0.111843	0.155796	0.207847	-0.00744343	0.00744343	-0.0358191	0.15934	0.0331955	-0.0331955	-0.110319	0.0614672	0.00849247	-0.0785799	-0.00849247	Amoebiasis
SLC7A1	P30825	High affinity cationic amino acid transporter 1				0.691323	0.14525			0.0605755	0.0256796			0.275199	0.0803514	-0.112067	-0.0869565	0.0185876	0.0965466	-0.127575	-0.148745	0.127575	0.129124	0.226036	-0.235943	-0.102694	0.102694	-0.235517	-0.0251684	0.15331	0.0251684	-0.0965586	0.27896	-0.0903997	0.0903997
POLR2B	P30876	DNA-directed RNA polymerase II subunit RPB2				1.23241	-0.0884933			0.432307	-0.0401602			0.692425	-0.0762415	0.0601082	-0.00674105	0.00200653	-0.0458212	0.0992308	-0.0374441	0.0374441	-0.0451002	-0.023962	0.023962	-0.153433	0.0283146	0.0867853	-0.0399389	0.0399389	-0.0951605	0.0334311	0.0882654	-0.0334311	-0.0465422	Huntington's disease;Purine metabolism;Pyrimidine metabolism;RNA polymerase
SDHA	P31040	Succinate dehydrogenase [ubiquinone] flavoprotein subunit, mitochondrial				0.0891683	0.136356			0.287883	0.559515			0.13119	0.232113	-0.0115476	0.2427	-0.0855112	-0.161993	0.143082	1.88995	-0.143082	-0.490162	-1.6748	0.0279408	-0.0279408	0.415499	-0.166177	0.457459	-1.07287	0.166177	0.621991	-1.21319	1.09644	-0.621991	Alzheimer's disease;Citrate cycle (TCA cycle);Huntington's disease;Oxidative phosphorylation;Parkinson's disease
CORO1A	P31146	Coronin-1A				0.0154241	-0.00196171			0.0813562	0.0152378			0.46817	-0.042861	0.00192976	0.000761509	-0.0354834	0.0162697	-0.0686083	0.182654	-0.0147486	0.0147486	0.0949564	-0.0930185	-0.0562181	0.0562181	-0.0171261	0.0193138	0.0171261	-0.0663967	0.0209856	-0.0177908	-0.0873957	0.0177908	ko05152;Phagosome
GDI1	P31150	Rab GDP dissociation inhibitor alpha				0.539112	0.679562			0.208148	0.170985			0.315824	0.242848	0.00221729	-0.00289154	0.0335903	0.0127268	-1.15874	0.0174303	-0.0174303	1.92511	0.302003	-0.180003	0.0846109	-0.0846109	-0.0143623	0.0130138	0.0963383	-0.0130138	0.0187969	-0.0187969	-0.0444241	0.0384674
MAT2A	P31153	S-adenosylmethionine synthase isoform type-2			+	2.16363	-0.370345			2.15253	-0.354064			1.83532	-0.301336	0.361727	-0.0361366	0.00919771	-0.0397201	0.476297	-0.0465202	-0.0119915	0.0119915	0.415025	0.0073576	-0.0073576	-0.0354357	0.0817909	-0.0697956	0.0697956	-0.132389	0.30843	-0.025753	0.025753	-0.0440044	Cysteine and methionine metabolism
RRM2	P31350	Ribonucleoside-diphosphate reductase subunit M2			+	2.68212	-0.581705			0.0458841	0.0204959		+	2.30458	-0.597592	0.339392	0.300455	-0.270802	-0.244308	0.0793495	0.676365	-0.0793495	-0.220753	0.410921	0.146923	-0.146923	-0.166565	0.267863	0.271483	-0.427201	-0.267863	0.58408	0.329426	-0.394682	-0.329426	Glutathione metabolism;p53 signaling pathway;Purine metabolism;Pyrimidine metabolism
TIA1	P31483	Nucleolysin TIA-1 isoform p40				0.419185	-0.112348			0.358485	-0.0981541			0.0653695	-0.0206709	0.105716	-0.0444951	0.0300899	-0.0380116	0.0843229	0.0323668	-0.157338	-0.0323668	0.127109	-0.0930185	0.0930185	-0.290797	-0.273474	0.00402832	0.0165234	-0.00402832	0.140586	-0.257449	0.0436563	-0.0436563
DNAJA1	P31689	DnaJ homolog subfamily A member 1			+	2.29577	-0.381485			2.41849	-0.319413			2.07965	-0.26885	0.218971	-0.0384688	0.00964785	-0.131471	0.227691	0.00280285	-0.00280285	-0.099225	0.46935	-0.0548391	0.0548391	-0.163716	0.18806	-0.108165	-0.0541849	0.0541849	0.210251	-0.0220985	0.0220985	-0.22183	Protein processing in endoplasmic reticulum
ATIC	P31939	Bifunctional purine biosynthesis protein PURH				0.637801	0.100238			0.61799	0.104877			0.504146	0.087079	-0.0614576	-0.00087595	0.00565338	0.0156202	-0.0986099	0.107929	-0.0129986	0.0129986	-0.0243053	-0.0327568	0.0243053	0.0401115	-0.285848	0.01649	0.059886	-0.01649	0.0626736	-0.0182419	-0.0689659	0.0182419	One carbon pool by folate;Purine metabolism
HNRNPH3	P31942	Heterogeneous nuclear ribonucleoprotein H3				1.00882	0.335819			0.529777	-0.295589			0.924836	0.490118	-0.170793	-0.294285	0.334007	0.190696	-0.407126	-0.223493	0.345479	0.223493	-0.0190506	-0.0722809	0.942007	0.0190506	0.24036	-1.02986	-0.1579	0.1579	-0.322535	-0.365078	0.322535	0.434483
HNRNPH1	P31943	Heterogeneous nuclear ribonucleoprotein H				0.0148076	-0.00399303			0.587699	-0.0897117			0.36918	0.0718598	-0.0124712	-0.0641365	0.0641365	0.0280147	-0.0299063	-0.108272	0.0299063	0.163175	-0.0851192	-0.0555496	0.0555496	0.0713234	0.2274	-0.0727234	0.0727234	-0.117838	0.00496387	-0.00496387	0.246598	-0.0152941
YWHAB	P31946	14-3-3 protein beta/alpha				0.430111	-0.0849252			0.158295	-0.0346584			0.507338	-0.12286	0.0587897	0.0499969	-0.0310788	-0.0499969	0.128792	0.0972557	-0.122173	-0.0972557	-0.0112123	0.002738	0.0600157	-0.002738	-0.0902815	0.106811	0.0902815	-0.145951	0.192299	-0.125841	-0.299967	0.125841	Cell cycle;Neurotrophin signaling pathway;Oocyte meiosis
STIP1	P31948	Stress-induced-phosphoprotein 1				0.385302	0.102163			0.344002	0.0999303			0.026645	0.0106168	-0.101198	-0.0116086	-0.0102162	0.0102162	-0.243052	0.0227804	-0.0049696	0.0049696	0.040657	-0.0683479	0.00792885	-0.00792885	-0.317284	0.141136	-0.0154629	0.0154629	0.169529	-0.0459976	-0.295179	0.0459976	Prion diseases
S100A11	P31949	Protein S100-A11				0.746194	-0.159338			1.08954	0.185203			0.0790035	0.0133462	-0.0220094	0.19715	-0.008111	-0.168842	-0.0827971	0.321504	-0.0274076	0.0274076	0.0387783	0.19392	-0.0387783	-0.265491	-0.116207	0.20038	0.0721931	-0.0721931	0.124034	-0.0111856	0.0111856	-0.363269
INPP5B	P32019	Type II inositol 1,4,5-trisphosphate 5-phosphatase				0.716851	0.354992			0.974354	0.515822			0.155443	-0.114857	-0.118693	0.140286	-0.334671	0.113953	-0.0571661	0.0571661	-0.369829	0.189031	-0.946277	0.207957	-0.0476866	0.0476866	-0.180219	0.649902	-0.818046	0.180219	0.108015	0.0726147	-0.299513	-0.0726147	Inositol phosphate metabolism;Phosphatidylinositol signaling system
PRDX2	P32119	Peroxiredoxin-2				1.03583	0.322423			1.30097	0.392381			0.458806	0.1642	-0.105773	0.111133	-0.104	0.0858288	-0.713268	0.256779	-0.0894432	0.0894432	-0.0642576	0.103709	0.0323381	-0.0323381	-0.129333	0.118556	-0.118556	0.161298	-0.0822144	0.101408	-0.156612	0.0822144
ARRB2	P32121	Beta-arrestin-2				0.422823	-0.211169			0.297054	0.329784			0.101407	0.104305	-0.0866685	0.0110545	0.209509	-0.098947	-0.0671635	-0.0840645	0.202614	0.0671635	-0.106174	0.106174	0.216405	-0.265058	-0.125802	-0.154534	0.954038	0.125802	0.535861	1.68828	-0.719113	-0.535861	Chemokine signaling pathway;Endocytosis;MAPK signaling pathway;Phototransduction
GK	P32189	Glycerol kinase				0.611913	0.536689			0.528912	0.190711			0.593904	0.196418	-0.210789	0.0424078	0.0149503	-0.0149503	-0.392536	0.183472	-0.0228767	0.0228767	-0.442341	0.0557737	0.16113	-0.0557737	-0.0290418	0.0290418	-0.108949	1.52884	0.160329	-0.209031	0.0527773	-0.0527773	Glycerolipid metabolism;Plant-pathogen interaction;PPAR signaling pathway
DCTD	P32321	Deoxycytidylate deaminase				0.385097	-0.225121			0.338873	-0.16199			0.26259	-0.212743	0.229854	-0.0563173	-0.0405588	-0.183247	0.417974	0.280877	-0.377759	-0.280877	-0.322936	0.0856161	0.519921	-0.0856161	0.261456	-0.261456	-0.73503	0.466739	0.198251	-0.198251	0.296641	-0.445987	Pyrimidine metabolism
ELF1	P32519	ETS-related transcription factor Elf-1				1.5539	-0.261427			1.36199	-0.254345			1.71628	-0.38922	0.261504	0.00645494	-0.160375	-0.0191331	0.424915	0.0190754	-0.0316372	-0.0190754	0.207687	0.0654316	-0.289112	-0.0654316	0.31532	-0.141635	0.0191908	-0.0191908	0.0061655	-0.0061655	-0.301232	0.0120783
CTH	P32929	Cystathionine gamma-lyase				0.417264	-0.0818925			0.206377	-0.0431743			0.370084	-0.0709648	0.0219216	0.0093894	-0.0157418	-0.0125966	-0.102149	-0.0143461	0.0232363	0.0143461	0.00215244	-0.00215244	-0.0105524	0.0260363	0.284677	0.0492411	-0.0492411	-0.102042	0.0416908	0.0209312	-0.0209312	-0.0395393	Cysteine and methionine metabolism;Glycine, serine and threonine metabolism;Nitrogen metabolism;Selenocompound metabolism
ICAM3	P32942	Intercellular adhesion molecule 3				0.000809322	-0.000458241			0.0560284	0.0255899			0.0836576	0.0311055	0.0435905	-0.0653205	-0.0662637	0.0276189	0.145907	-0.182185	-0.0643225	0.0643225	0.0090847	0.0515442	-0.0682049	-0.0090847	0.0780964	0.271284	-0.0780964	-0.448252	-0.38147	-0.186665	0.186665	0.2428	Cell adhesion molecules (CAMs)
RPL9	P32969	60S ribosomal protein L9				0.838172	0.195831			0.40485	0.0748229			0.029477	-0.00613499	-0.0485945	0.0291491	-0.0361423	0.0991535	-0.0188971	-0.133651	0.0188971	0.450326	0.0507355	0.189217	-0.199942	-0.0507355	-0.138974	0.0911818	-0.0911818	0.165423	-0.0782919	-0.0328836	0.0622587	0.0328836	Ribosome
CD70	P32970	CD70 antigen				0.782061	-0.310754		+	1.63503	-0.732063			0.214417	0.0768909	0.0959868	-0.594155	0.160162	-0.0641785	-0.0768671	-1.15005	0.0944185	0.0768671	0.397508	-0.659257	0.0136595	-0.0136595	0.114697	-0.529054	0.486194	-0.114697	0.0772762	-0.0772762	0.225906	-0.678913	Cytokine-cytokine receptor interaction
ACSL1	P33121	Long-chain-fatty-acid--CoA ligase 1				0.218047	-0.0996604			0.360757	-0.0871563			0.616087	0.137147	0.0465817	-0.0527692	0.096745	-0.187721	0.0306902	-0.335544	-0.0306902	0.391496	-0.152466	0.0979214	0.391253	-0.0979214	0.0624733	-0.0624733	0.150425	-0.409231	0.0647669	-0.0430651	0.0430651	-0.27752	Adipocytokine signaling pathway;Fatty acid metabolism;Peroxisome;PPAR signaling pathway
KIF5B	P33176	Kinesin-1 heavy chain				2.26394	-0.212835			2.93298	-0.181448			1.80362	-0.109811	0.113146	-0.0497894	0.0284066	-0.0930619	0.205539	-0.0127649	0.0127649	-0.0950384	0.129959	-0.0927467	-0.0308895	0.0308895	0.0963326	-0.0440483	0.0440483	-0.175407	0.0888691	-0.0555305	0.0555305	-0.0910854
CSTF2	P33240	Cleavage stimulation factor subunit 2				0.125854	0.0805094			0.139729	-0.111596			0.345309	0.394995	-0.124118	-0.0275645	-0.0170755	0.124118	-0.191322	-0.918694	1.6954	0.191322	0.274274	-0.274274	0.274356	-0.567743	-0.0569134	0.219145	-0.308507	0.0569134	-0.276739	0.276739	-0.331964	0.390844	mRNA surveillance pathway
LSP1	P33241	Lymphocyte-specific protein 1				0.00653539	-0.00187397			1.37937	0.214622			0.995356	0.0484805	-0.0713234	0.152942	-0.00755167	0.0282445	-0.071373	0.360949	-0.05233	0.05233	-0.0712738	0.122025	-0.0228786	0.0228786	-0.00777531	0.18386	0.00777531	-0.34158	-0.0748434	-0.0336103	0.0360899	0.0336103
DUT	P33316	Deoxyuridine 5'-triphosphate nucleotidohydrolase, mitochondrial				1.79967	-0.194272			0.239587	-0.0257554			0.135177	-0.0296922	0.0590229	0.0208683	0.0336185	-0.170042	0.0447187	0.0365667	-0.203998	-0.0365667	-0.0614367	0.0614367	0.15178	-0.197141	0.077179	-0.0724068	0.0724068	-0.266649	0.0733271	0.00516987	-0.00516987	-0.142943	Pyrimidine metabolism
TTK	P33981	Dual specificity protein kinase TTK				0.979798	-0.428571			1.48198	-0.441048			0.921162	-0.605816	0.355341	-0.0357437	0.0347347	-0.217337	0.323319	-0.323319	-1.17118	0.420848	0.387362	-0.0152903	0.0152903	-0.322705	0.675441	-0.0561972	0.0561972	-0.319005	-0.00836849	0.00836849	0.0541792	-0.115668	Cell cycle;Cell cycle - yeast
MCM4	P33991	DNA replication licensing factor MCM4				0.408606	-0.0282164			2.46107	-0.134043			0.198237	0.0169826	0.0385914	-0.112531	0.0437899	-0.00528336	-0.0421352	-0.0970135	0.0979099	0.0421352	0.0346251	-0.0677538	-0.0156832	0.0156832	0.0668287	-0.141479	0.0262499	-0.0262499	0.0425577	-0.128049	0.0613298	-0.0425577	Cell cycle;Cell cycle - yeast;DNA replication;Meiosis - yeast
MCM5	P33992	DNA replication licensing factor MCM5				0.683418	0.0417743			0.0895835	0.00496292			0.905904	0.042829	-0.0220037	-0.0166392	0.021522	0.018167	0.00143433	0.000701904	-0.000701904	-0.0451069	0.00196075	-0.00196075	-0.0240822	0.00501633	-0.0603447	-0.049963	0.049963	0.0734787	-0.0454416	-0.0313177	0.043746	0.0313177	Cell cycle;Cell cycle - yeast;DNA replication;Meiosis - yeast
MCM7	P33993	DNA replication licensing factor MCM7				1.26906	-0.0805774			2.08484	-0.184626			0.120378	-0.0203276	0.0760345	-0.100754	0.00894117	0.00277185	0.057477	-0.191894	-0.00613117	0.00613117	0.157385	-0.0350952	-0.00609589	0.00609589	0.000552177	-0.0707464	0.216945	-0.000552177	0.0945921	-0.130761	0.0239782	-0.0239782	Cell cycle;Cell cycle - yeast;DNA replication;Meiosis - yeast
SDC2	P34741	Syndecan-2			+	3.37164	-0.467331			1.56351	-0.314183			1.99548	-0.567302	0.343907	0.0621154	-0.156356	-0.0888782	0.326618	-0.238307	0.0640259	-0.0640259	0.427407	0.11373	-0.623891	-0.11373	0.281409	0.253972	-0.253972	-0.284437	0.361195	0.0105004	-0.0587401	-0.0105004	Cell adhesion molecules (CAMs);ECM-receptor interaction;Malaria
SHMT1	P34896	Serine hydroxymethyltransferase, cytosolic				1.25877	0.279752			1.82469	0.284761			0.90535	0.159168	-0.16626	0.0894756	-0.0331087	0.0189505	-0.368995	0.189691	0.0281897	-0.0281897	-0.0533953	0.0845442	-0.119958	0.0533953	-0.261855	0.0944071	-0.0944071	0.354388	-0.0706644	0.0154943	0.0679388	-0.0154943	Cyanoamino acid metabolism;Glycine, serine and threonine metabolism;Methane metabolism;One carbon pool by folate
SHMT2	P34897	Serine hydroxymethyltransferase, mitochondrial				1.30969	0.295623			0.559922	0.154512			0.109443	0.0356412	-0.0735025	0.0207686	-0.081048	0.141788	-0.442693	0.16347	-0.0798788	0.0798788	-0.155753	0.0822172	-0.0822172	0.270019	0.0406799	-0.0406799	-0.235609	0.0814476	0.00874805	-0.135976	-0.00874805	0.202128	Cyanoamino acid metabolism;Glycine, serine and threonine metabolism;Methane metabolism;One carbon pool by folate
EVI2B	P34910	Protein EVI2B				0.0351381	-0.045517			0.513964	-0.569639			0.3311	-0.325798	0.0642552	-0.230123	0.066463	0.254876	0.0891323	-0.189405	0.172304	-0.0891323	1.06937	-0.270841	0.270841	-0.642962	0.0393782	-1.48264	-0.0393782	0.717916	-0.431108	0.431108	-0.940185	0.598884
HSPA1L	P34931	Heat shock 70 kDa protein 1-like		+	+	2.94906	-1.56277		+	2.68726	-1.56989			1.04542	-0.56875	1.02307	-0.637687	0.400144	-0.571019	1.17989	-0.0947208	0.0947208	-0.753054	0.866241	-0.612439	0.388984	-0.388984	1.52741	-0.958589	0.780858	-0.780858	0.377327	-0.662935	0.411304	-0.377327	Antigen processing and presentation;Endocytosis;MAPK signaling pathway;Measles;Protein processing in endoplasmic reticulum;Spliceosome;Toxoplasmosis
HSPA4	P34932	Heat shock 70 kDa protein 4				0.701334	0.0439181			1.10851	0.0716548			0.407337	-0.0406532	-0.025815	0.0345712	-0.062964	0.0235591	-0.023243	0.023243	-0.151506	0.0472183	-0.0926676	0.0458994	-0.0187311	0.0187311	-0.0283871	0.104223	-0.107197	0.0283871	0.0302601	-0.00078392	0.00078392	-0.0327015	Antigen processing and presentation
MPI	P34949	Mannose-6-phosphate isomerase				1.25158	0.329324			1.08144	0.318792			0.620616	0.219421	-0.217783	0.00268936	0.0423064	0.0801153	-0.355266	-0.0752077	0.0752077	0.125464	-0.605641	-0.0354528	0.0354528	0.130252	-0.0803013	0.269024	0.04916	-0.04916	-0.0347662	0.0408316	-0.358111	0.0347662	Amino sugar and nucleotide sugar metabolism;Fructose and mannose metabolism
CTNNA1	P35221	Catenin alpha-1			+	1.23813	2.01218		+	1.27691	2.08535			1.11632	1.83605	-2.01399	0.00645494	0.0470204	0.00807428	-3.89157	-0.0540819	0.0930395	0.0540819	-2.08427	0.711628	-0.515856	0.515856	-1.94371	0.0669918	0.0379333	-0.0379333	0.246585	-0.0561075	0.0561075	-0.156243	Adherens junction;Arrhythmogenic right ventricular cardiomyopathy (ARVC);Bacterial invasion of epithelial cells;Endometrial cancer;Leukocyte transendothelial migration;Pathways in cancer;Tight junction
PHB	P35232	Prohibitin				0.271476	-0.396252			0.876836	0.406394			0.630624	0.353301	-0.255805	0.137433	0.0601492	-0.123556	0.203224	0.243221	-0.203224	-2.32214	-0.607587	0.503013	0.245809	-0.245809	0.00130367	0.0316439	-0.12551	-0.00130367	-0.512913	-0.0682735	0.580158	0.0682735
PTPN7	P35236	Tyrosine-protein phosphatase non-receptor type 7				0.0656981	-0.0190897			0.0962606	0.0344768			0.106286	0.0350952	0.0274925	0.0136442	-0.0460567	0.0185642	-0.198169	0.297124	-0.110759	0.110759	0.0351715	0.121275	-0.0351715	-0.239079	0.128351	-0.0939865	-0.056942	0.056942	0.0198135	-0.201338	0.328421	-0.0198135	MAPK signaling pathway
RDX	P35241	Radixin				1.28677	0.112518			0.123088	0.0220728			0.369267	-0.0415287	-0.0545735	0.0237374	-0.0739369	0.0958118	0.114989	-0.128003	-0.0730925	0.0730925	-0.0659866	0.108675	-0.0747814	0.0659866	-0.0568295	0.0568295	-0.0877399	0.132318	-0.0523176	-0.00935459	0.00935459	0.118531	Regulation of actin cytoskeleton
RPA3	P35244	Replication protein A 14 kDa subunit				0.786313	-0.279153			1.25143	-0.440504			0.648451	-0.235404	0.11483	-0.1861	-0.0495062	-0.0419426	0.710523	-0.446378	-0.0488119	0.0488119	0.0969629	-0.13284	-0.0969629	0.162578	0.132697	-0.23936	0.247994	-0.132697	0.0534544	0.0502005	-0.0502005	-0.201667	DNA replication;Homologous recombination;Mismatch repair;Nucleotide excision repair
RFC4	P35249	Replication factor C subunit 4				1.14577	-0.0645809			1.51058	-0.0906782			0.851861	-0.0517292	0.0780225	-0.0320034	0.00924778	-0.00971603	0.0741491	-0.0869551	0.0454378	-0.0454378	0.0818958	0.0165501	-0.0425491	-0.0165501	0.0878696	-0.0345402	0.002882	-0.002882	-0.0156136	-0.0294666	0.0156136	0.0348473	DNA replication;Mismatch repair;Nucleotide excision repair
RFC2	P35250	Replication factor C subunit 2				0.308678	-0.111099			0.748931	-0.236718			0.116377	-0.0509253	0.00957489	-0.0981336	0.0995374	0.00834131	0.498763	-0.335017	0.191154	-0.191154	0.00883579	-0.170749	0.0116262	-0.00883579	-0.11264	-0.0255184	0.187449	0.0255184	0.010314	-0.010314	-0.188657	0.135346	DNA replication;Mismatch repair;Nucleotide excision repair
RFC1	P35251	Replication factor C subunit 1				0.332997	0.16849			0.204388	0.0927677			0.582975	0.307671	-0.149917	-0.133969	0.237864	0.11955	-0.558321	-0.0755997	0.0755997	0.151897	-0.087203	0.182172	-0.378465	0.087203	0.192339	-0.192339	0.467606	-0.439932	-0.21263	-0.208978	0.400128	0.208978	DNA replication;Mismatch repair;Nucleotide excision repair
RPL22	P35268	60S ribosomal protein L22				1.07978	0.223658			1.3138	0.187579			0.0667747	0.0199742	-0.133463	0.0529313	-0.0402942	0.0535979	-0.265481	0.0566072	-0.0566072	0.319951	-0.0345831	0.120526	-0.00430012	0.00430012	0.0324612	0.0492554	-0.335161	-0.0324612	-0.232344	0.0239811	-0.0239811	0.102896	Ribosome
GTF2F1	P35269	General transcription factor IIF subunit 1				0.611757	-0.0537133			3.67511	-0.184392			0.356258	-0.039588	0.0689206	-0.125349	-0.000421047	0.000421047	0.10612	-0.142974	-0.0223684	0.0223684	0.0811062	-0.12932	0.0215263	-0.0215263	0.056735	-0.121377	0.162267	-0.056735	0.0379076	-0.0620298	-0.0379076	0.122909	Basal transcription factors
SPR	P35270	Sepiapterin reductase				0.11974	-0.0219507			0.253538	-0.045207			0.0204779	0.00425243	0.00491047	-0.00619411	0.020504	-0.0143099	-0.0763359	0.0491238	0.0105495	-0.0105495	0.0861568	0.0180702	-0.0573597	-0.0180702	-0.0860806	-0.134165	0.11676	0.0860806	0.159658	-0.0304585	0.0304585	-0.0618649	Folate biosynthesis
AGL	P35573	Glycogen debranching enzyme				1.95694	0.180993			0.952501	0.103907			0.776457	0.109178	-0.0815911	-0.00168419	-0.0123291	0.0736604	-0.210939	0.0215626	-0.0215626	0.153385	0.00309563	-0.024931	-0.00309563	0.0688248	-0.0976076	0.100209	-0.078496	0.078496	-0.0655746	-0.0522385	0.168839	0.0522385	Starch and sucrose metabolism
MYH9	P35579	Myosin-9				0.545668	-0.0320621			0.572131	0.0527058			0.559569	-0.0453405	0.0141726	0.0230074	-0.0141726	-0.0253086	-0.060195	0.16628	-0.00439739	0.00439739	0.0166874	0.0250168	-0.0166874	-0.0328503	0.0116577	0.020998	-0.0116577	-0.0627899	0.0510883	0.017767	-0.129381	-0.017767	Tight junction;Viral myocarditis
COPB2	P35606	Coatomer subunit beta'				1.03126	0.208906			0.696264	0.129735			0.388582	0.0834146	-0.058393	0.0661287	-0.00372887	0.0300732	-0.0396061	-0.156305	0.0833473	0.0396061	-0.0241146	0.0762711	0.0130825	-0.0130825	-0.0771799	0.0771799	-0.208037	0.322755	-0.324905	0.0559864	-0.0205402	0.0205402
ACTN2	P35609	Alpha-actinin-2				0.661032	-0.384882			1.4112	-0.639687			1.47487	-0.542752	0.39063	-0.36938	-0.152192	0.0980501	0.593027	-0.498949	-0.414919	0.414919	0.72639	0.257592	-0.257592	-0.596107	0.0467911	-0.523138	-0.0467911	0.298836	0.188232	-0.239811	0.102736	-0.102736	Adherens junction;Amoebiasis;Arrhythmogenic right ventricular cardiomyopathy (ARVC);Focal adhesion;Leukocyte transendothelial migration;Regulation of actin cytoskeleton;Systemic lupus erythematosus;Tight junction
ADD1	P35611	Alpha-adducin				0.747804	0.150067			0.825344	0.175542			0.230214	0.0551085	-0.0730443	0.0545149	-0.0453134	0.0406671	-0.342429	0.0838251	0.00726986	-0.00726986	0.00202274	-0.0392179	-0.00202274	0.12606	-0.148111	0.214279	-0.088604	0.088604	0.0704393	0.0252047	-0.114287	-0.0252047
BSG	P35613	Basigin				0.643723	-0.141639			0.283955	-0.0884557			1.10906	-0.262557	0.134711	-0.00143051	-0.141088	0.00143051	0.403399	-0.0617342	0.0617342	-0.0655413	0.128422	0.0301342	-0.227659	-0.0301342	0.141001	-0.0329952	-0.0545158	0.0329952	-0.0844727	0.299122	-0.241438	0.0844727
GRK3	P35626	Beta-adrenergic receptor kinase 2				0.0868483	0.0220718			0.425393	0.0468588			0.494745	-0.0800281	0.000446796	0.0610762	-0.064815	-0.0468984	-0.10263	-0.0138292	0.0138292	0.264003	0.10604	0.0656691	-0.213412	-0.0656691	0.0281277	0.083416	-0.143459	-0.0281277	-0.0272341	0.0564833	0.0272341	-0.0776148	Chemokine signaling pathway;Endocytosis;Phototransduction - fly
FUS	P35637	RNA-binding protein FUS				0.212005	-0.115196			0.403897	-0.2373			0.275354	-0.162349	-0.00957346	-0.0328999	0.0368347	0.00957346	0.745921	-0.522038	-0.041007	0.041007	0.00322533	0.120598	-0.363892	-0.00322533	-0.0223722	-0.104777	0.122787	0.0223722	-0.244813	0.0389776	0.114676	-0.0389776
NUP214	P35658	Nuclear pore complex protein Nup214		+	+	3.50381	-0.642549		+	3.8248	-0.383877			3.26575	-0.303662	0.350184	-0.0116177	0.0116177	-0.305924	0.395555	0.00765228	-0.00765228	-0.137157	0.388481	-0.0110016	0.0110016	-0.177967	0.311887	-0.144847	0.144847	-0.446109	0.279156	-0.0122337	0.0122337	-0.433882	RNA transport
DEK	P35659	Protein DEK			+	1.78937	0.508658			0.00944526	-0.004632			0.792652	0.256097	-0.213581	-0.186984	0.0156765	0.310397	-0.464086	0.0072298	-0.0072298	0.464044	-0.0385828	-0.444156	0.0385828	0.157432	0.0988817	-0.153068	-0.0988817	0.399894	-0.388578	-0.2209	0.299551	0.2209
MYH11	P35749	Myosin-11			+	2.37909	0.546174		+	3.16448	0.493524			0.773922	0.143294	-0.313783	0.186768	-0.175425	0.230747	-0.432154	0.105608	-0.105608	0.494419	-0.1562	0.1562	-0.245241	0.170603	-0.403012	0.279031	-0.279031	0.290891	-0.224553	0.217336	-0.0128641	0.0128641	Tight junction;Viral myocarditis
CHKA	P35790	Choline kinase alpha				0.114438	-0.0737514			0.0781043	-0.0337281			0.180104	0.154229	0.0127721	0.0646114	-0.0261612	-0.0512223	0.0767136	0.186928	-0.168386	-0.0767136	0.45188	0.103492	-0.103492	-0.424186	-0.183997	0.0257311	1.13105	-0.0257311	-0.0511694	-0.157636	0.0511694	0.525052	Glycerophospholipid metabolism
PPM1A	P35813	Protein phosphatase 1A				0.916149	-0.41375			0.528529	-0.245873			0.493401	-0.253729	0.0800128	0.00837851	-0.0458236	-0.0862513	0.909789	0.130588	-0.137864	-0.130588	0.0693026	0.0223665	-0.0223665	-0.38778	0.0305109	-0.0305109	0.314919	-0.0419149	0.090723	-0.00560951	-0.0692806	0.00560951	MAPK signaling pathway
PSMC2	P35998	26S proteasome regulatory subunit 7				1.15754	-0.0894275			1.40594	-0.0803781			1.53242	-0.11714	0.113311	0.00750208	-0.0134993	-0.0298152	0.111119	0.0166712	-0.0166712	-0.0353498	0.115502	0.0103273	-0.0103273	-0.0352221	0.118074	-0.0131683	0.0131683	-0.0244083	-0.00467682	0.00467682	-0.11471	0.0772896	Proteasome
ARL2	P36404	ADP-ribosylation factor-like protein 2			+	2.34879	-0.481619			0.051252	0.0345035			1.07983	-0.344059	0.187713	0.21673	-0.141232	-0.264884	0.332009	0.589114	-0.461238	-0.332009	0.177668	-0.155655	0.155655	-0.527767	0.197758	0.670425	-0.372658	-0.197758	0.0807533	-0.177683	0.0901947	-0.0807533
ARL3	P36405	ADP-ribosylation factor-like protein 3				0.426827	-0.0728021			0.512835	-0.0786419			0.231436	0.0854235	0.0254016	-0.0278945	0.153605	-0.0431242	0.210343	0.0244379	-0.21897	-0.0244379	-0.0110073	0.0110073	0.100592	-0.114086	0.0618105	-0.0667963	0.429463	-0.0618105	-0.0851364	-0.107206	0.206619	0.0851364
TRIM23	P36406	E3 ubiquitin-protein ligase TRIM23				0.645625	0.466577		+	1.80904	1.31361			0.0144052	-0.0148621	-0.427293	0.713304	-0.427495	0.0943995	-0.0364017	0.67775	0.0364017	-0.415987	-0.249801	0.307624	0.249801	-0.503274	-0.604786	1.98434	-0.891392	0.604786	-0.644897	0.748858	-0.990144	0.644897
MAP2K2	P36507	Dual specificity mitogen-activated protein kinase kinase 2				0.00125276	0.000349045			0.0752829	0.0166478			0.522815	-0.0836177	0.0155687	0.0215721	-0.0409288	0.0258851	-0.145438	0.035203	-0.035203	0.162381	0.00427723	0.00794125	-0.0466547	-0.00427723	0.182297	-0.0560474	-0.157757	0.0560474	0.0268602	0.147491	-0.0268602	-0.144759	Acute myeloid leukemia;B cell receptor signaling pathway;Bladder cancer;Chronic myeloid leukemia;Endometrial cancer;ErbB signaling pathway;Fc epsilon RI signaling pathway;Gap junction;Glioma;GnRH signaling pathway;Insulin signaling pathway;Long-term depression;Long-term potentiation;MAPK signaling pathway;Melanogenesis;Melanoma;Natural killer cell mediated cytotoxicity;Neurotrophin signaling path…
ATP6V1E1	P36543	V-type proton ATPase subunit E 1				0.214383	-0.063324			1.42945	-0.200809			1.21439	-0.15965	0.158437	-0.014627	0.000341892	0.00847054	-0.0111351	-0.0161724	0.0111351	0.381231	0.323374	-0.138382	0.022356	-0.022356	0.153001	-0.0130816	-0.0104513	0.0104513	0.163873	-0.00648975	-0.0325289	0.00648975	Collecting duct acid secretion;Epithelial cell signaling in Helicobacter pylori infection;Oxidative phosphorylation;Phagosome;Rheumatoid arthritis;Vibrio cholerae infection
CPOX	P36551	Oxygen-dependent coproporphyrinogen-III oxidase, mitochondrial			+	1.50345	0.6803			0.710787	0.580186			1.35724	0.604518	-0.450958	-0.189281	0.167274	0.209444	-0.911327	-0.212532	0.321167	0.212532	0.042285	-0.172206	-0.042285	0.544734	-0.671258	1.14088	0.013381	-0.013381	-0.230659	-0.206355	0.35485	0.206355	Porphyrin and chlorophyll metabolism
RPL4	P36578	60S ribosomal protein L4				0.253316	-0.0679078			0.117172	-0.0328393			0.321772	-0.0795622	0.0473485	0.0575252	-0.0547585	-0.00987482	0.282307	-0.0773659	-0.0526676	0.0526676	-0.0704327	0.0582008	-0.0582008	0.0957794	0.16513	0.0568495	-0.0568495	-0.106202	-0.135545	0.0724173	0.0909281	-0.0724173	Ribosome
NUDT1	P36639	7,8-dihydro-8-oxoguanine triphosphatase				0.547577	0.146991			0.393258	0.154563			0.085897	-0.0353613	-0.0110483	0.0155253	-0.0773244	0.0932994	-0.346338	-0.127491	0.127491	0.213104	-0.0894823	0.143838	0.00215054	-0.00215054	0.0673857	0.459044	-0.369935	-0.0673857	0.112787	-0.112787	-0.156799	0.188749
LONP1	P36776	Lon protease homolog, mitochondrial				0.120495	0.127839			0.620174	-0.799193			0.212107	-0.601783	0.0791698	-0.483679	-0.0447221	0.276296	0.590362	-0.590362	1.56411	-0.606669	-0.218657	-2.26621	0.745542	0.218657	-0.333935	0.451557	-3.46703	0.333935	0.376997	-0.376997	-0.834986	0.980198
PGM1	P36871	Phosphoglucomutase-1				1.09089	0.181592			1.922	0.301678			0.212293	-0.0704465	-0.110932	0.139275	-0.217148	0.037117	-0.338941	0.108827	-0.0913668	0.0913668	-0.118089	0.280715	0.0407648	-0.0407648	-0.103775	0.103775	-0.34293	0.149229	0.0171328	0.169723	-0.431926	-0.0171328	Amino sugar and nucleotide sugar metabolism;Galactose metabolism;Glycolysis / Gluconeogenesis;Pentose phosphate pathway;Purine metabolism;Starch and sucrose metabolism;Streptomycin biosynthesis
PPP1CC	P36873	Serine/threonine-protein phosphatase PP1-gamma catalytic subunit				0.146076	0.128532			1.31511	0.315717			0.0134089	0.00581837	-0.154356	0.100073	-0.176366	0.0663476	-0.481084	0.259395	-0.259395	0.542945	0.00411224	0.0609531	-0.00411224	-0.947197	-0.291072	0.139194	-0.0933371	0.0933371	-0.0176411	0.0176411	-0.405567	0.0393581	Focal adhesion;Insulin signaling pathway;Long-term potentiation;Meiosis - yeast;Oocyte meiosis;Regulation of actin cytoskeleton;Vascular smooth muscle contraction
GNL1	P36915	Guanine nucleotide-binding protein-like 1				1.84092	0.336318			1.50618	0.218586			0.678647	0.110806	-0.200912	0.0517931	-0.0689287	0.210728	-0.298821	0.0453424	-0.0453424	0.197227	-0.1353	-0.0158844	0.0158844	0.272623	-0.266525	0.110723	-0.110723	0.22423	0.0247278	0.0582438	-0.092515	-0.0247278
POLR2I	P36954	DNA-directed RNA polymerase II subunit RPB9				0.21919	0.0526319			0.80853	0.267283			0.192016	0.0665841	-0.0835981	0.0762324	-0.0451674	-0.0279732	-0.244657	0.129735	-0.067605	0.067605	-0.212606	0.0129375	0.272583	-0.0129375	0.106492	0.598369	-0.221272	-0.106492	0.0454102	0.0227299	-0.0227299	-0.0430088	Huntington's disease;Purine metabolism;Pyrimidine metabolism;RNA polymerase
DLST	P36957	Dihydrolipoyllysine-residue succinyltransferase component of 2-oxoglutarate dehydrogenase complex, mitochondrial				0.502448	-0.963971			0.165669	0.359307			0.123916	0.274995	-0.294707	0.584797	0.497078	-1.24507	2.05774	0.0348992	-0.0348992	-1.45757	0.439641	-0.439641	-0.488323	0.548915	-1.03124	1.14437	1.03124	-1.47758	-1.02906	1.13469	1.02906	-1.03256	Citrate cycle (TCA cycle);Lysine degradation
GPX4	P36969	Phospholipid hydroperoxide glutathione peroxidase, mitochondrial				0.884986	-0.706504			0.2242	-0.172493			1.42106	-0.946409	0.337852	0.19252	-0.710451	-0.3076	0.958466	0.496204	-0.496204	-1.0083	0.395185	-0.190896	-1.05756	0.190896	0.280519	-0.111164	0.111164	-0.806095	-0.215827	0.534228	-0.924697	0.215827	Glutathione metabolism
SRP14	P37108	Signal recognition particle 14 kDa protein				0.179391	0.0576487			0.209014	-0.069344			0.0696848	-0.0317173	-0.0311913	-0.0194387	-0.00151777	0.048203	0.332411	-0.00507545	-0.267302	0.00507545	0.000221252	-0.000221252	-0.151587	0.149395	-0.062604	-0.217996	0.148551	0.062604	-0.249746	-0.033802	0.16375	0.033802	Protein export
NUP62	P37198	Nuclear pore glycoprotein p62				0.0224575	-0.00813675		+	2.29652	0.490909			0.539498	-0.119755	0.00860739	0.52327	-0.122643	-0.0776138	0.00425339	0.608757	-0.00425339	-0.188787	0.0129614	0.5183	-0.06672	-0.0129614	-0.235475	0.528239	-0.305474	0.235475	0.142266	0.232347	-0.178567	-0.142266	RNA transport
HPCAL1	P37235	Hippocalcin-like protein 1				0.583704	0.172523			0.631693	0.215819			0.626526	0.188586	-0.0709734	0.134903	0.0602818	0.0106916	0.0802832	0.336705	-0.116305	-0.0802832	-0.237622	0.443868	-0.0218477	0.0218477	-0.142411	-0.149684	0.142411	0.449706	0.000464439	-0.0668993	0.450799	-0.000464439
FDFT1	P37268	Squalene synthase				0.728821	-2.06441			0.540695	-1.62797			0.553331	-1.62992	0.558439	0.207294	0.0431042	-0.391187	5.68859	-0.691255	0.229079	-0.229079	-0.0933342	0.4769	-0.122835	0.0933342	1.18748	-0.0156069	0.0156069	-0.856469	-0.0706015	0.430194	0.0706015	-0.553294	Steroid biosynthesis
TAGLN2	P37802	Transgelin-2				0.0415203	-0.00494623			2.89141	0.180144			0.323845	0.0207281	-0.0444098	0.149557	-0.00945377	-0.021585	0.0260115	0.17542	-0.0260115	-0.134974	-0.0496492	0.0944376	0.00710392	-0.00710392	-0.0391703	0.123694	-0.0534353	0.0391703	-0.0563812	0.207836	0.0360661	-0.0360661
TALDO1	P37837	Transaldolase				0.217757	-0.0253935			0.433555	-0.0525546			0.333374	-0.0431027	0.019659	-0.00921631	-0.00246239	-0.00929737	-0.0826902	-0.0287924	0.036643	0.0287924	0.0160475	-0.11094	0.00543499	-0.00543499	0.139681	0.0154629	-0.107821	-0.0154629	0.0232706	0.0103598	-0.0103598	-0.0131598	Pentose phosphate pathway
ETFB	P38117	Electron transfer flavoprotein subunit beta				0.738656	0.269957			0.249736	-0.110583			0.450998	0.131475	-0.10786	-0.112114	0.0480275	0.237498	-0.12793	-0.00826454	0.00826454	0.418922	-0.0877905	-0.215964	0.0877905	0.478177	0.2578	-0.54448	-0.0560732	0.0560732	-0.268596	0.0998602	0.259402	-0.0998602
RBMX	P38159	RNA-binding motif protein, X chromosome			+	3.10667	0.592508		+	2.27567	0.430602		+	3.1091	0.640485	-0.421985	-0.0798426	0.183958	0.0975037	-0.436855	-0.0107384	0.218969	0.0107384	-0.741621	0.0732536	-0.0253315	0.0253315	-0.392925	-0.148947	0.148947	0.185772	-0.407114	-0.169676	0.240839	0.169676	Spliceosome
COIL	P38432	Coilin				0.462479	-0.348372			0.892655	-0.741336			1.27741	-0.821487	0.480975	-0.330173	-0.24796	0.10267	1.39396	-0.652424	-0.0925369	0.0925369	0.536895	-0.547544	-0.535295	0.535295	0.425055	-0.112803	-0.403383	0.112803	-0.16148	0.541853	-0.0603065	0.0603065
ATP6V1A	P38606	V-type proton ATPase catalytic subunit A				1.45922	0.256537			1.24558	0.215655			0.891392	0.160848	-0.171977	0.0341334	-0.0262775	0.0735378	-0.41733	0.0334301	-0.0334301	0.0442238	-0.232488	0.0348368	-0.0075922	0.0075922	-0.111465	0.0495205	-0.0495205	0.118423	0.00822449	-0.00822449	-0.019125	0.102852	Collecting duct acid secretion;Epithelial cell signaling in Helicobacter pylori infection;Oxidative phosphorylation;Phagosome;Rheumatoid arthritis;Vibrio cholerae infection
HSPA9	P38646	Stress-70 protein, mitochondrial				1.30131	0.188685			0.0558083	-0.0129519			0.288409	-0.0395589	-0.0286245	-0.0245113	-0.0862551	0.149579	-0.11378	0.11378	-0.125968	0.315644	-0.0611706	-0.0451012	0.0451012	0.223804	0.0465422	-0.241052	-0.0465422	0.0753527	0.00392151	-0.00392151	-0.155313	0.0154514	ko05152;RNA degradation
EIF4A3	P38919	Eukaryotic initiation factor 4A-III			+	2.6844	0.636716			0.605356	0.155668			1.98408	0.460242	-0.333624	-0.190748	0.11102	0.322163	-0.571163	-0.162634	0.162634	0.207514	-0.229489	-0.043725	0.043725	0.397208	-0.0594063	-0.218863	0.0594063	0.3944	-0.437759	-0.249926	0.277384	0.249926	mRNA surveillance pathway;RNA transport;Spliceosome
IGHMBP2	P38935	DNA-binding protein SMUBP-2				0.00647373	-0.00315571			0.000323432	-0.000207901			0.163635	0.0667095	-0.101967	0.0617886	0.0524421	0.0190306	0.391483	-0.462248	-0.107161	0.107161	-0.095438	0.158026	-0.00361252	0.00361252	-0.276691	-0.0344486	0.179972	0.0344486	-0.108497	0.248696	0.108497	-0.246987
RPS19	P39019	40S ribosomal protein S19				0.219308	-0.0682507			0.522968	-0.140801			0.661805	-0.170424	0.106312	-0.0280252	-0.0831642	0.045125	0.3591	-0.174023	-0.119093	0.119093	0.0472755	-0.0182381	-0.172812	0.0182381	0.165349	-0.0378122	0.0378122	-0.101977	-0.191357	0.0472355	-0.0472355	0.0720119	Ribosome
RPL3	P39023	60S ribosomal protein L3				0.673306	0.151957			0.551291	0.133438			0.214485	0.0564156	-0.089067	0.0457706	-0.0399895	0.0397515	0.130724	0.00932312	-0.0338402	-0.00932312	-0.180241	0.0822182	-0.0822182	0.147682	0.00210667	-0.0747213	-0.00210667	0.0333643	-0.342556	0.126966	-0.0461388	0.0461388	Ribosome
GRIK1	P39086	Glutamate receptor ionotropic, kainate 1				0.601843	0.254387			1.34965	0.629585			0.234223	0.124144	-0.0969	0.462389	-0.128603	0.0159183	-0.805783	0.619056	0.0786409	-0.0786409	-0.120092	0.305721	-0.2687	0.120092	-0.0737076	-0.0114937	0.0114937	0.0871601	0.0553236	0.660798	-0.269118	-0.0553236	Neuroactive ligand-receptor interaction
ANP32A	P39687	Acidic leucine-rich nuclear phosphoprotein 32 family member A				0.148014	0.0346723			0.305035	0.108312			0.382147	0.136609	-0.0895762	0.11378	0.106196	-0.0301652	-0.0742197	-0.376483	0.214854	0.0742197	0.0627928	0.156257	-0.333335	-0.0627928	-0.104933	0.0713024	-0.00246239	0.00246239	-0.237125	0.228685	0.313894	-0.228685
FEN1	P39748	Flap endonuclease 1				1.26224	0.176853			0.741967	0.109998			0.251636	0.0424528	-0.0678058	0.0239353	-0.0545068	0.0580463	-0.126863	0.0637693	-0.0266485	0.0266485	-0.00874901	-0.0707455	0.00874901	0.022541	-0.26079	0.082365	-0.082365	0.188276	0.0158987	-0.0158987	-0.110427	0.0894442	Base excision repair;DNA replication;Non-homologous end-joining
CAPG	P40121	Macrophage-capping protein				1.77238	-0.157609			2.06384	-0.158274			0.697656	-0.0852928	0.116331	-0.0363116	0.0255113	-0.0493803	0.139687	-0.0167217	0.0167217	-0.075161	0.22757	-0.0383224	-0.0523567	0.0383224	0.0346041	-0.0489149	0.154998	-0.0346041	0.0929747	-0.0343008	0.0343008	-0.0641565
TXLNA	P40222	Alpha-taxilin			+	1.33808	-0.654267			1.06465	-0.535707			1.26884	-0.647352	0.69785	0.0365572	-0.0365572	-0.0458307	0.43524	0.0239105	-0.0239105	-0.0347672	1.02863	0.219608	-0.301008	-0.219608	0.960461	0.0492039	-0.0492039	-0.0568943	-0.0592651	-0.0704861	0.149778	0.0592651
CCT6A	P40227	T-complex protein 1 subunit zeta				0.366614	0.0275536			0.992731	0.0790229			0.459457	0.0352468	-0.011373	0.0474219	-0.00442553	-0.00404501	-0.120374	0.0669394	-0.0229349	0.0229349	-0.0187654	0.111403	0.0120707	-0.0120707	-0.00398064	0.0279045	-0.0209217	0.00398064	0.0166378	-0.0166378	0.0462914	-0.0311127
PSMB10	P40306	Proteasome subunit beta type-10				0.309239	0.116185			1.17644	0.380207			0.594349	0.173539	-0.0626893	0.134076	-0.0165668	-0.028862	-0.571398	0.0841198	-0.0841198	0.0974846	-0.0909061	0.184032	0.0909061	-0.105705	-0.0344725	0.508445	0.0344725	-0.295524	-0.0237274	0.0237274	-0.067606	0.0479813	Proteasome
VHL	P40337	von Hippel-Lindau disease tumor suppressor				0.673153	-0.234273			0.0992056	-0.0360484			0.974305	-0.392766	0.126914	0.0905609	-0.171044	-0.0463138	-0.0231199	0.0231199	-0.0806589	0.159808	0.276947	0.0130672	-0.704901	-0.0130672	-0.075738	0.158002	0.075738	-0.0795603	0.421722	0.261429	-0.261429	-0.404463	Pathways in cancer;Renal cell carcinoma;Ubiquitin mediated proteolysis
RPL13A	P40429	60S ribosomal protein L13a				0.659148	-0.210774			0.792383	-0.265413			0.796132	-0.246201	0.327055	-0.012599	-0.0154972	0.0150986	0.457882	-0.217218	-0.00795937	0.00795937	0.219543	-0.0222378	-0.023035	0.0222378	0.434566	-0.00296021	0.00296021	-0.0121574	-0.20304	0.0897169	-0.0478163	0.0478163	Ribosome
ARL1	P40616	ADP-ribosylation factor-like protein 1				0.655566	0.115665			0.563012	0.209821			0.631562	0.319732	-0.0494189	0.0277095	0.195495	0.0599866	-0.142673	0.654699	-0.213305	0.142673	-0.0168629	-0.026556	0.0168629	0.230009	0.0227003	-0.0896444	0.374127	-0.0227003	-0.081975	0.081975	0.88243	-0.106132
MLH1	P40692	DNA mismatch repair protein Mlh1				1.23939	-0.148225			1.33094	-0.477789			0.661275	-0.107714	0.124862	-0.297586	0.00218773	-0.0271707	0.0824766	-0.159375	0.0681715	-0.0681715	0.188411	-0.435798	-0.063796	0.063796	0.167247	-0.859735	0.155164	-0.155164	0.009058	-0.009058	-0.143202	0.0138302	Colorectal cancer;Endometrial cancer;Mismatch repair;Pathways in cancer
STAT3	P40763	Signal transducer and activator of transcription 3				0.687133	0.218667			0.0681317	-0.032464			0.168045	0.0616217	-0.054348	-0.0650206	-0.0458479	0.0742025	-0.396243	0.0579405	-0.0279093	0.0279093	0.130414	-0.0444269	-0.0637865	0.0444269	-0.23911	-0.0856142	0.0856142	0.341807	0.148393	-0.414302	-0.103978	0.103978	Acute myeloid leukemia;Adipocytokine signaling pathway;Chemokine signaling pathway;Hepatitis C;Jak-STAT signaling pathway;ko05152;Measles;Pancreatic cancer;Pathways in cancer;Toxoplasmosis
USP8	P40818	Ubiquitin carboxyl-terminal hydrolase 8				0.132477	0.0326433			0.175717	0.0422716			0.104591	-0.0294924	0.0224671	0.00622702	-0.0671067	-0.00534868	0.121378	0.019228	-0.0760002	-0.019228	0.0174713	0.0471554	-0.175983	-0.0174713	-0.3013	-0.0255108	0.0572395	0.0255108	0.027463	-0.00677395	-0.0582132	0.00677395	Endocytosis
PEX19	P40855	Peroxisomal biogenesis factor 19				1.17849	0.196871			1.49907	0.375875			0.372537	0.0868073	-0.141483	0.120651	-0.101704	0.0471425	-0.222626	0.513695	-0.0730076	0.0730076	-0.0603409	0.0603409	-0.1304	0.0654984	-0.380939	0.180961	0.0725012	-0.0725012	-0.0287867	0.0558119	-0.214557	0.0287867	Peroxisome
MDH1	P40925	Malate dehydrogenase, cytoplasmic				0.0798735	0.0211916			0.397278	0.0882659			0.0619938	0.016089	-0.00257874	0.0542116	-0.0460911	-0.0038681	-0.286391	0.0470591	-0.030818	0.030818	-0.0437117	-0.0690756	0.0543089	0.0437117	0.118258	0.0613642	-0.0613642	-0.124499	0.0385542	0.140426	-0.0710611	-0.0385542	Carbon fixation in photosynthetic organisms;Citrate cycle (TCA cycle);Glyoxylate and dicarboxylate metabolism;Proximal tubule bicarbonate reclamation;Pyruvate metabolism
MDH2	P40926	Malate dehydrogenase, mitochondrial				2.21146	0.283014			1.26215	0.11875			0.36315	0.0407162	-0.0765624	0.0203576	-0.0344148	0.227583	-0.124883	0.0968428	-0.0968428	0.191216	-0.191455	0.0124731	-0.0124731	0.0535898	0.0035696	-0.0035696	-0.0227957	0.28229	-0.0282421	0.0282421	-0.0460339	0.26395	Carbon fixation in photosynthetic organisms;Citrate cycle (TCA cycle);Glyoxylate and dicarboxylate metabolism;Pyruvate metabolism
RFC5	P40937	Replication factor C subunit 5				1.30817	0.248608			0.54968	0.0880551			1.22781	0.169254	-0.119757	-0.0229688	0.0229688	0.110473	-0.0135345	-0.11758	0.0135345	0.0185909	-0.269026	-0.0170994	0.0170994	0.202354	-0.22598	-0.0288382	0.0288382	0.284451	-0.00359917	0.00359917	0.105404	-0.0231056	DNA replication;Mismatch repair;Nucleotide excision repair
RFC3	P40938	Replication factor C subunit 3				1.06437	0.213715			1.3035	0.113579			0.616793	0.0503812	-0.0556021	0.0516324	-0.00668955	0.110308	-0.069416	0.069416	-0.0887661	0.437586	-0.105111	0.15537	0.0535059	-0.0535059	-0.0338488	0.0338488	-0.0551672	0.113591	-0.0417881	-0.0544834	0.0417881	0.107025	DNA replication;Mismatch repair;Nucleotide excision repair
HADHA	P40939	Trifunctional enzyme subunit alpha, mitochondrial				1.26918	0.736593			0.514843	0.309808			0.0311539	-0.0398223	-0.179886	-0.0284042	-0.0634961	0.465238	0.119688	-0.245995	-0.119688	0.22049	-0.977099	-0.179276	0.179276	0.709987	-0.32485	0.32485	-1.42876	0.791409	-0.0349216	0.122468	-0.00730419	0.00730419	Aminobenzoate degradation;Benzoate degradation;beta-Alanine metabolism;Biosynthesis of unsaturated fatty acids;Butanoate metabolism;Caprolactam degradation;Fatty acid elongation in mitochondria;Fatty acid metabolism;Lysine degradation;Propanoate metabolism;Tryptophan metabolism;Valine, leucine and isoleucine degradation
EIF2S3	P41091	Eukaryotic translation initiation factor 2 subunit 3				1.65814	-0.366303			1.69633	-0.399903			1.46845	-0.326091	0.331228	-0.0487585	-0.0213017	-0.0394874	0.22735	-0.209972	-0.0338154	0.0338154	0.435105	0.0318766	-0.0318766	-0.0791292	0.593191	-0.0973625	0.0960541	-0.0960541	0.0683537	-0.000154495	-0.0107269	0.000154495	RNA transport
CETN2	P41208	Centrin-2				0.453066	-0.212725			0.244314	-0.110279			1.04745	-0.396996	0.21833	0.137331	-0.116013	-0.000863075	-0.0519495	0.0519495	-0.06989	0.347026	0.488609	0.247097	-0.422354	-0.247097	-0.0657196	0.222712	0.0154972	-0.0154972	0.578163	-0.0137711	-0.162136	0.0137711	Nucleotide excision repair
ETV6	P41212	Transcription factor ETV6				0.338551	-1.24838			0.206064	-0.826192			0.408804	-1.45222	0.22262	0.378186	-0.252322	-0.304535	-1.32259	1.29998	-0.894525	0.894525	0.185617	0.595118	-0.34339	-0.185617	5.71052	-0.527949	0.423452	-0.423452	0.259623	0.161254	-0.161254	-0.445784	Dorso-ventral axis formation;MAPK signaling pathway - fly
EIF2D	P41214	Eukaryotic translation initiation factor 2D				1.06481	0.14929			1.1589	0.200759			0.5099	0.0838647	-0.169868	0.0300255	-0.00472307	0.0286007	-0.182806	0.268476	0.0122566	-0.0122566	-0.21436	-0.00904751	0.00904751	0.0979567	-0.156931	0.0184937	-0.0184937	0.069458	0.0705395	0.0415573	-0.150909	-0.0415573
MNDA	P41218	Myeloid cell nuclear differentiation antigen			+	1.77462	-5.50019			0.55248	-2.18003			0.550696	-2.06209	2.41228	0.14039	0.0830894	-3.24281	-0.221746	0.225212	0.221746	-7.21988	1.89771	0.0555677	-0.0555677	-0.133687	2.92685	-4.41635	3.62328	-2.92685	3.55876	3.577	-3.87624	-3.55876
BUD31	P41223	Protein BUD31 homolog			+	3.38462	0.48754		+	4.04507	0.434756			3.30319	0.269279	-0.319879	0.0873466	-0.064321	0.120615	-0.417274	0.196721	-0.132253	0.132253	-0.303113	0.0744581	-0.0284071	0.0284071	-0.336645	0.014801	-0.014801	0.108978	-0.295778	0.100235	-0.100235	0.327711	Spliceosome
UBA7	P41226	Ubiquitin-like modifier-activating enzyme 7			+	2.54952	0.47702		+	1.90608	0.46973			1.62536	0.275466	-0.266054	0.119014	-0.0524154	0.171725	-0.317503	0.0803528	-0.0803528	0.267809	-0.214605	0.157675	-0.157675	0.277708	-0.522511	0.454091	-0.024478	0.024478	-0.207825	-0.0756416	0.101925	0.0756416	Parkinson's disease;Ubiquitin mediated proteolysis
NAA10	P41227	N-alpha-acetyltransferase 10				0.552684	-0.250072			0.844546	-0.360137			0.503144	-0.234924	0.0861115	-0.0492682	0.0101266	0.0111628	0.850923	-0.319863	-0.144797	0.144797	0.0420446	-0.0106649	-0.0277739	0.0106649	0.130178	-0.048027	0.048027	-0.155924	-0.0116606	-0.0505095	0.196334	0.0116606
PPP1R2	P41236	Protein phosphatase inhibitor 2				0.295375	-0.134828			0.594842	-0.460464			0.338397	0.120924	0.0214357	-0.149356	0.0384417	-0.041203	-0.0725346	-1.49135	0.563879	0.0725346	0.13668	-0.00176144	0.00176144	-0.154941	0.115406	0.0526352	-0.0526352	-0.596439	-0.0751219	-0.29695	0.0751219	0.243962
CSK	P41240	Tyrosine-protein kinase CSK				0.380603	0.106542			0.0208826	0.00466728			0.0336859	0.00734854	-0.0262942	-0.0138578	-0.0020957	0.14805	-0.067956	-0.0111761	0.0111761	0.143973	0.0153675	-0.0432739	-0.0153675	0.152126	0.175633	-0.0165396	0.0165396	-0.185927	-0.176397	0.0363064	-0.0363064	0.262644	Chemokine signaling pathway;Epithelial cell signaling in Helicobacter pylori infection;Neurotrophin signaling pathway;Regulation of actin cytoskeleton;Shigellosis
GARS	P41250	Glycine--tRNA ligase				2.01434	0.278126			2.1252	0.275422			1.09844	0.14871	-0.179716	0.064918	-0.064343	0.0678549	-0.39118	0.107784	-0.0905666	0.0905666	-0.154902	0.0462933	-0.0451431	0.0451431	-0.20453	0.0835428	-0.0835428	0.14895	-0.0703573	0.0430994	-0.00687504	0.00687504	Aminoacyl-tRNA biosynthesis
IARS	P41252	Isoleucine--tRNA ligase, cytoplasmic				2.62367	0.28188		+	3.56074	0.325617			1.99699	0.191999	-0.215759	0.0922489	-0.0232449	0.0232449	-0.324448	0.0541401	0.0109406	-0.0109406	-0.211801	0.0300589	0.0308275	-0.0300589	-0.219717	0.152126	-0.152126	0.175303	-0.179821	0.130358	-0.0574303	0.0574303	Aminoacyl-tRNA biosynthesis;Valine, leucine and isoleucine biosynthesis
EIF1	P41567	Eukaryotic translation initiation factor 1				0.249225	-0.120203			1.09704	0.250688			0.112563	-0.048007	-0.00769567	0.125171	-0.013957	-0.0589046	-0.357533	0.137156	-0.0246058	0.0246058	0.0033083	0.0356646	-0.0033083	-0.720323	0.0402126	0.384031	-0.515526	-0.0402126	-0.0186996	0.113186	0.0186996	-0.0775967	RNA transport
PRKCI	P41743	Protein kinase C iota type				0.551147	-0.263642			0.476269	-0.332703			0.358565	-0.176786	-0.0115991	0.0478806	0.0042882	-0.0622201	0.732921	-0.924109	0.159583	-0.159583	-0.0881615	0.119097	-0.253744	0.0881615	-0.0351429	0.107706	-0.0492764	0.0351429	0.0119448	-0.0119448	0.0578527	-0.396729	Endocytosis;Insulin signaling pathway;Tight junction
ACTR1B	P42025	Beta-centractin				2.69556	0.232179			1.82509	0.180853			0.552879	0.0635753	-0.15206	0.0638542	-0.0718727	0.0826783	-0.142175	0.142175	-0.15342	0.195172	-0.161945	-0.0489693	0.0489693	0.0817261	-0.170854	0.100184	-0.0836306	0.0836306	-0.027524	0.027524	-0.0601149	0.0656881
ECI1	P42126	Enoyl-CoA delta isomerase 1, mitochondrial				0.0901006	0.0136833			1.84956	-0.188198			0.0127525	-0.00396633	0.0299444	-0.147884	0.0366058	0.0118876	0.0608778	-0.0608778	-0.243182	0.18399	0.0653524	-0.112567	0.0505762	-0.0505762	-0.0227861	-0.293691	0.25656	0.0227861	-0.00098896	-0.183202	0.0226355	0.00098896	Fatty acid metabolism
TMPO	P42166	Lamina-associated polypeptide 2, isoform alpha			+	2.48029	0.315443			0.126964	0.0253696			0.972936	0.142026	-0.117011	-0.10723	0.0235481	0.22728	-0.0627499	-0.128843	0.0627499	0.251007	0.0156536	-0.0856171	-0.0156536	0.203552	-0.200106	-0.180798	0.180798	0.299135	-0.171272	0.0782623	-0.0782623	0.0896034
STAT1	P42224	Signal transducer and activator of transcription 1-alpha/beta			+	1.94687	-0.38448			1.41639	-0.121672			1.81315	-0.154267	0.110806	-0.00535393	0.00535393	-0.232529	0.244318	0.0986824	-0.0986824	-0.385595	0.0936136	0.000857353	-0.000857353	-0.451264	0.085947	-0.0227852	0.0227852	-0.0697193	0.127999	-0.0115652	0.0115652	-0.079463	Chemokine signaling pathway;Hepatitis C;Jak-STAT signaling pathway;ko05152;Leishmaniasis;Measles;Osteoclast differentiation;Pancreatic cancer;Pathways in cancer;Toll-like receptor signaling pathway;Toxoplasmosis
STAT6	P42226	Signal transducer and activator of transcription 6				0.287644	-0.0839972			1.2004	-0.309758			0.510628	-0.191742	0.112663	-0.155914	0.0399055	0.0237837	0.363846	-0.224987	-0.489428	0.224987	0.0700798	0.00703049	-0.00703049	-0.0469017	0.155247	-0.0868416	0.0868416	-0.11384	-0.0944691	-0.439529	0.13735	0.0944691	Jak-STAT signaling pathway;ko05152
STAT5A	P42229	Signal transducer and activator of transcription 5A				1.66201	-0.226661			1.39408	-0.187258			1.94399	-0.358435	0.231937	0.0083189	-0.158548	-0.0344172	0.323042	-0.0386124	-0.142246	0.0386124	0.242303	-0.0146627	0.0146627	-0.0850172	0.221572	0.0643473	-0.339904	-0.0643473	0.00448704	0.0313005	-0.17485	-0.00448704	Acute myeloid leukemia;Chronic myeloid leukemia;ErbB signaling pathway;Jak-STAT signaling pathway;ko05152;Measles;Pathways in cancer
MTREX	P42285	Exosome RNA helicase MTR4			+	2.90272	0.487578			2.01298	0.310981			2.10559	0.326217	-0.304574	0.00789404	-0.00789404	0.175269	-0.223764	0.024704	-0.024704	0.208633	-0.156352	-0.0089159	0.0089159	0.141904	-0.385383	-0.0768518	0.0768518	0.0949297	-0.508898	0.030592	-0.030592	0.230448	RNA degradation
ARHGAP25	P42331	Rho GTPase-activating protein 25			+	1.84333	0.423013		+	2.21502	0.476162			1.37461	0.232116	-0.334743	0.166601	-0.0212049	0.0940289	-0.358379	0.390905	-0.193817	0.193817	-0.311107	0.0433722	0.00575924	-0.00575924	-0.402117	0.285032	0.0275192	-0.0275192	-0.065568	0.0481691	-0.0481691	0.394341
MTOR	P42345	Serine/threonine-protein kinase mTOR				0.239303	0.0416346			1.18435	0.151365			0.0298504	0.0053854	-0.0476928	0.119462	-0.0511851	-0.0191827	-0.00783825	0.00783825	-0.0730162	0.131997	0.0839233	0.171915	-0.100637	-0.0839233	-0.0875473	0.067009	-0.0293541	0.0293541	-0.145368	0.201867	0.0677195	-0.0677195	Acute myeloid leukemia;Adipocytokine signaling pathway;ErbB signaling pathway;Glioma;Insulin signaling pathway;mTOR signaling pathway;Pathways in cancer;Prostate cancer;Type II diabetes mellitus
PI4KA	P42356	Phosphatidylinositol 4-kinase alpha				0.509462	-0.407012			0.646792	-0.670631			0.382649	-0.389149	0.0901494	-0.0895424	-0.143548	-0.000607014	-0.0234556	-1.3468	0.136699	0.0234556	0.203754	-0.203754	0.659231	-0.381115	1.37106	0.0246696	-0.423794	-0.0246696	-0.15282	0.241904	-0.530192	0.15282
EPS15	P42566	Epidermal growth factor receptor substrate 15				1.65703	0.287689		+	2.17326	0.418234			0.623884	0.13164	-0.249868	0.226502	-0.00720692	0.0179062	-0.312271	0.138441	-0.00315857	0.00315857	-0.216666	0.365958	0.0108461	-0.0108461	-0.283071	0.314563	-0.312589	0.283071	-0.0307102	0.0112553	-0.0112553	0.0326538	Endocytosis
CASP3	P42574	Caspase-3				0.0727981	0.0530705			0.2879	0.131617			1.26991	0.466044	-0.113794	-0.00712824	0.198142	-0.0164762	-0.103739	0.0487595	0.104342	-0.0487595	-0.123849	-0.0630159	0.0630159	0.471288	-0.291942	0.443702	0.291942	-0.76139	-0.0158072	-0.438315	0.869542	0.0158072	Alzheimer's disease;Amoebiasis;Amyotrophic lateral sclerosis (ALS);Apoptosis;Colorectal cancer;Epithelial cell signaling in Helicobacter pylori infection;Huntington's disease;ko05152;MAPK signaling pathway;Natural killer cell mediated cytotoxicity;p53 signaling pathway;Parkinson's disease;Pathways in cancer;Toxoplasmosis;Viral myocarditis
CASP2	P42575	Caspase-2				0.00332462	-0.00139761			1.19144	0.3895			0.202811	-0.0736027	-0.00945759	0.281657	-0.131384	-0.0671129	-0.382411	0.64754	-0.00146008	0.00146008	0.135686	0.267972	-0.205371	-0.135686	-0.154601	0.110862	-0.0573969	0.0573969	0.165044	0.295342	-0.266465	-0.165044
RPS27	P42677	40S ribosomal protein S27				1.43185	-0.3537			1.64252	-0.400791			1.86854	-0.492397	0.419302	-0.0330844	-0.133053	0.0116253	0.615081	0.00309086	-0.0639715	-0.00309086	0.290643	-0.0263414	-0.219605	0.0263414	0.54796	-0.0465755	0.00963402	-0.00963402	0.0398273	-0.0398273	-0.202135	0.0650959	Ribosome
MATK	P42679	Megakaryocyte-associated tyrosine-protein kinase				0.548851	-0.244487			0.26571	-0.142174			0.35324	-0.181535	0.0253153	0.0150952	0.0446329	-0.0482244	0.804851	-0.0876493	0.00198269	-0.00198269	-0.0438356	0.0438356	0.0872831	-0.100005	-0.0603409	-0.0136452	0.185751	0.0136452	0.0944662	0.283902	-0.206016	-0.0944662
HELZ	P42694	Probable helicase with zinc finger domain				0.54419	-0.311783			0.665356	0.378348			1.28851	0.238811	-0.0464039	0.051178	0.151846	-0.22947	-0.00506496	0.0146132	0.00506496	-0.0228491	-0.0877428	0.0877428	0.306876	-1.1139	-0.2607	1.08994	0.2607	-0.436091	0.0138969	-0.0185108	0.0429916	-0.0138969
NCAPD3	P42695	Condensin-2 complex subunit D3				0.0271909	0.0388367			0.159842	-0.234129			0.391616	0.430629	0.125822	-0.421811	0.257299	-0.170786	0.310763	-0.708188	0.379165	-0.310763	0.541126	-1.12326	0.408422	-0.408422	-1.56145	-0.135433	0.135433	0.136658	-0.0591192	0.261683	0.0308094	-0.0308094
LRPPRC	P42704	Leucine-rich PPR motif-containing protein, mitochondrial				0.47483	-0.74311			0.908502	-1.28403			0.15174	-0.294108	0.586408	-0.437876	0.28017	-0.00365639	2.47476	-0.0602646	0.0602646	-0.40658	1.24428	-0.583559	0.0787735	-0.0787735	-0.544513	-1.09703	1.30602	0.544513	-0.0714607	-0.292192	0.481567	0.0714607
ACAA2	P42765	3-ketoacyl-CoA thiolase, mitochondrial				0.480216	0.129053			0.173325	-0.090519			0.148198	0.110567	-0.0797343	-0.0598216	0.036912	0.0797343	-0.273615	0.0832119	0.642702	-0.0832119	-0.00895882	0.14819	-0.504486	0.00895882	-0.15051	-0.620851	0.342044	0.15051	0.202855	-0.202855	-0.26822	0.209725	Benzoate degradation;Fatty acid elongation in mitochondria;Fatty acid metabolism;Valine, leucine and isoleucine degradation
RPL35	P42766	60S ribosomal protein L35				0.486746	-0.183068			0.511723	-0.205186			1.05369	-0.350977	0.255023	0.0264745	-0.135149	-0.0165005	0.550044	-0.215121	0.0080862	-0.0080862	0.125062	0.0249147	-0.117208	-0.0249147	0.384983	0.0280342	-0.15309	-0.0280342	-0.194427	0.207089	-0.276034	0.194427	Ribosome
WAS	P42768	Wiskott-Aldrich syndrome protein				0.858202	0.116327			0.395979	0.0710826			0.0108222	0.00263691	-0.070344	-0.0201197	-0.0409145	0.0482264	-0.19922	0.129819	-0.0671797	0.0671797	0.0760069	-0.06915	-0.0146494	0.0146494	-0.15446	-0.0264673	0.0264673	0.0903063	0.013772	-0.013772	-0.197991	0.029273	Adherens junction;Bacterial invasion of epithelial cells;Chemokine signaling pathway;Fc gamma R-mediated phagocytosis;Pathogenic Escherichia coli infection;Regulation of actin cytoskeleton;Shigellosis
CDKN2C	P42773	Cyclin-dependent kinase 4 inhibitor C				0.642242	-0.154884			0.369356	-0.0813169			0.00154166	-0.000424385	0.0438581	-0.0438581	0.0483389	-0.110076	0.242016	-0.141661	-0.0444622	0.0444622	0.013607	-0.013607	0.107151	-0.282784	0.0741091	-0.0741091	0.0861368	-0.209611	-0.168668	0.0651731	0.010541	-0.010541	Cell cycle
PRCP	P42785	Lysosomal Pro-X carboxypeptidase				0.535478	0.264513			0.482134	0.175598			1.01193	0.0937572	-0.0968466	0.131804	0.0302005	-0.0172992	-0.112203	0.256043	0.0333662	-0.0333662	-0.0969372	0.467562	0.0270348	-0.0270348	0.0576468	0.00756359	-0.0303774	-0.00756359	-0.096756	-0.277026	0.096756	0.877769	Protein digestion and absorption
HTT	P42858	Huntingtin				0.0170135	-0.0409238			0.210899	0.107477			0.0190386	0.0293813	-0.113453	0.110974	0.0137534	-0.00658107	-0.219335	0.206011	-0.206011	1.85992	0.41727	-0.233518	0.233518	-2.03942	-0.0159364	0.0159364	1.24126	-0.224131	-0.210969	0.412507	-1.18021	0.210969	Huntington's disease
SLC1A4	P43007	Neutral amino acid transporter A			+	2.4407	0.555068		+	2.79751	0.721344			1.30618	0.306534	-0.421498	0.241264	-0.130568	0.130568	-0.690695	0.167597	-0.11762	0.11762	-0.291952	0.29941	-0.143515	0.143515	-0.217511	0.484048	-0.273507	0.217511	-0.551044	0.183118	0.00957584	-0.00957584
PAFAH1B1	P43034	Platelet-activating factor acetylhydrolase IB subunit alpha				0.12545	0.0835929			0.285725	0.0656915			0.101919	0.0359082	-0.0131545	-0.0512633	0.0659695	-0.060812	-0.0767975	0.161306	0.0767975	-0.286478	-0.284857	-0.0551414	0.0551414	0.620464	0.0504885	-0.0504885	0.0877447	-0.423596	0.0520382	-0.0520382	-0.335178	0.164854	Ether lipid metabolism
MATR3	P43243	Matrin-3		+	+	3.17525	1.03895			0.149023	0.074255		+	2.874	0.870429	-0.428007	-0.387453	0.344106	0.511368	-0.954777	-0.335608	0.335608	0.41416	-0.294536	-0.248879	0.248879	0.608577	-0.503409	-0.439298	0.439298	0.6284	-0.352605	-0.784522	0.352605	0.399327
MSH2	P43246	DNA mismatch repair protein Msh2				0.0169958	-0.00587416			0.135776	-0.0446334			0.500769	-0.139038	0.0543704	-0.0233302	-0.116049	0.0286965	0.1193	-0.0827303	-0.182206	0.0827303	-0.0105591	0.125036	-0.0540714	0.0105591	0.30869	-0.014327	-0.178027	0.014327	-0.243252	-0.0323334	0.0323334	0.043066	Colorectal cancer;Mismatch repair;Pathways in cancer
PTPN9	P43378	Tyrosine-protein phosphatase non-receptor type 9			+	2.3726	0.516532			1.43439	0.325562			0.59893	0.153078	-0.246083	0.0784335	-0.117807	0.266342	-0.41386	0.165821	-0.165821	0.261675	-0.0289078	0.0289078	-0.107655	0.271009	-0.475579	0.127959	-0.127959	0.313893	-0.0783062	-0.0170937	0.0170937	0.222897
SYK	P43405	Tyrosine-protein kinase SYK				0.65931	0.167514			0.0885863	0.037077			0.0106862	-0.00405979	0.00282669	-0.0275216	-0.0889893	0.0679932	-0.456879	0.126581	-0.069788	0.069788	0.0168085	-0.304959	-0.0168085	0.101111	0.0694962	-0.0661983	-0.108191	0.0661983	-0.0111551	0.0111551	-0.203181	0.0512285	B cell receptor signaling pathway;Fc epsilon RI signaling pathway;Fc gamma R-mediated phagocytosis;ko05152;Natural killer cell mediated cytotoxicity;Osteoclast differentiation
RANBP1	P43487	Ran-specific GTPase-activating protein				0.559988	0.165914			1.03389	0.35855			0.258221	0.095098	-0.0414424	0.212395	-0.0143323	0.0143323	-0.0370913	0.382419	-0.017518	0.017518	0.0300074	-0.0300074	-0.247176	0.0677805	-0.558844	0.427694	0.0445118	-0.0445118	-0.0457935	0.0423717	-0.0111465	0.0111465
NAMPT	P43490	Nicotinamide phosphoribosyltransferase			+	2.57188	0.423271		+	2.95464	0.367848			1.61175	0.200773	-0.303519	0.103933	-0.074945	0.145204	-0.351418	0.082262	0.00290108	-0.00290108	-0.118979	0.0242853	-0.0242853	0.149148	-0.365324	0.125605	-0.125605	0.314238	-0.25562	0.147899	-0.141259	0.141259	Nicotinate and nicotinamide metabolism
PSMC4	P43686	26S proteasome regulatory subunit 6B				0.496782	-0.0737233			0.657309	-0.139705			0.0102198	-0.00254631	0.0526423	-0.0144458	0.0232835	-0.0179858	0.211656	-0.303098	0.0204897	-0.0204897	0.139426	-0.0443735	-0.0142756	0.0142756	-0.0341415	0.0231838	0.0260773	-0.0231838	-0.066927	0.0154819	0.207537	-0.0154819	Proteasome
CBX5	P45973	Chromobox protein homolog 5			+	2.87912	0.492743			0.337476	0.107816		+	3.80898	0.417651	-0.328867	-0.0914164	0.0931892	0.18952	-0.318585	-0.0169249	0.0533934	0.0169249	-0.213993	-0.589363	0.213993	0.354622	-0.348659	-0.0498476	0.0498476	0.0828676	-0.339149	-0.132985	0.132985	0.296172
USP5	P45974	Ubiquitin carboxyl-terminal hydrolase 5				0.534996	-0.0625172			0.00965071	0.0016222			0.272714	-0.030704	0.042233	0.0308232	-0.0190101	-0.0327201	0.0601645	0.111371	-0.0601645	-0.155702	0.0497246	-0.0497246	-0.0736275	0.0935593	-0.0221443	0.136805	0.0221443	-0.0306988	0.0347414	-0.0694761	0.111318	-0.0347414
[truncated: 2,689 more rows]

## Sheet: MV411_Fraction2
PG_Genes	PG_ProteinGroups	PG_ProteinDescriptions	XPO1cargo	MV411_Combo_F2: Significant Class A	MV411_Combo_F2: Significant Class B	MV411_Combo_F2: -Log(P-value)	MV411_Combo_F2: Difference	MV411_MK2206_F2: Significant Class A	MV411_MK2206_F2: Significant Class B	MV411_MK2206_F2: -Log(P-value)	MV411_MK2206_F2: Difference	MV411_selinexor_F2: Significant Class A	MV411_selinexor_F2: Significant Class B	MV411_selinexor_F2: -Log(P-value)	MV411_selinexor_F2: Difference	MV411_DMSO_F2	MV411_MK2206_F2	MV411_selinexor_F2	MV411_Combo_F2	MV411_DMSO_F2_R1_02	MV411_MK2206_F2_R1_08	MV411_selinexor_F2_R1_14	MV411_Combo_F2_R1_20	MV411_DMSO_F2_R2_26	MV411_MK2206_F2_R2_32	MV411_selinexor_F2_R2_38	MV411_Combo_F2_R2_44	MV411_DMSO_F2_R3_50	MV411_MK2206_F2_R3_56	MV411_selinexor_F2_R3_62	MV411_Combo_F2_R3_68	MV411_DMSO_F2_R4_74	MV411_MK2206_F2_R4_80	MV411_selinexor_F2_R4_86	MV411_Combo_F2_R4_92	KEGG name
[truncated: 4,586 more rows]

[truncated: 10 more sheets: MV411_Fraction3, MV411_Fraction4, MV411_Fraction5, MV411_Fraction6, PL21_Fraction1, PL21_Fraction2, PL21_Fraction3, PL21_Fraction4, PL21_Fraction5, PL21_Fraction6]
