# Supplementary material for: Phosphoproteomics of primary AML patient samples reveals rationale for AKT combination therapy and p53 context to overcome selinexor resistance
Source: Cell Rep. 2022 Aug 9;40(6):111177. doi: 10.1016/j.celrep.2022.111177 (PMC9380259; doi:10.1016/j.celrep.2022.111177)
Supplement: Table S6. Summary of spatial phosphoproteomics data — Normalized, log2-transformed, and imputed LFQ intensities for each fraction (1–6) for PL-21 and MV-4-11 after treatment with DMSO, selinexor, MK-2206, or the combination. Includes peptides with a site localization probability of more than 0.75 for at least one condition. [file mmc7.xlsx]

## Sheet: MV411_Fraction1
PG_ProteinGroups	PG_ProteinDescriptions	PG_Genes	XPO1_cargo	PTM_SiteAA	PTM_SiteLocation	PTM_Multiplicity	Site_ID_multiplicity	Sequence	Localization probability	MV411_Combo_F1: Significant Class A	MV411_Combo_F1: Significant Class B	MV411_Combo_F1: -Log(P-value)	MV411_Combo_F1: Difference	MV411_MK2206_F1: Significant Class A	MV411_MK2206_F1: Significant Class B	MV411_MK2206_F1: -Log(P-value)	MV411_MK2206_F1: Difference	MV411_selinexor_F1: Significant Class A	MV411_selinexor_F1: Significant Class B	MV411_selinexor_F1: -Log(P-value)	MV411_selinexor_F1: Difference	MV411_DMSO_F1_R1_01	MV411_DMSO_F1_R2_25	MV411_DMSO_F1_R3_49	MV411_DMSO_F1_R4_73	MV411_selinexor_F1_R1_13	MV411_selinexor_F1_R2_37	MV411_selinexor_F1_R3_61	MV411_selinexor_F1_R4_85	MV411_MK2206_F1_R1_07	MV411_MK2206_F1_R2_31	MV411_MK2206_F1_R3_55	MV411_MK2206_F1_R4_79	MV411_Combo_F1_R1_19	MV411_Combo_F1_R2_43	MV411_Combo_F1_R3_67	MV411_Combo_F1_R4_91	PhosphoSitePlus window	PhosphoSitePlus kinase uniprot	PhosphoSitePlus kinase	KEGG name	Motifs	Known site	Regulatory site	Regulatory site function	Regulatory site process	Regulatory site protInteract	Regulatory site otherInteract	Regulatory site notes
P04637	Cellular tumor antigen p53	TP53	+	S	392	1	TP53_S392_1	FKTEGPDSD______	1	+	+	6.87048	1.7615	+	+	3.30918	-0.780662	+	+	8.72067	3.13989	-0.993573	-0.815829	-0.909278	-0.804329	2.33834	2.20038	2.28449	2.21336	-1.37974	-1.81038	-1.61899	-1.83655	0.993573	0.815829	0.909278	0.804329	FktEGPDsD______	P68400;P50613;P27361;P19525;Q15831;P50750;O60285	CDK7;CDK9;CK2A1;ERK1;LKB1;NuaK1;PKR	Amyotrophic lateral sclerosis (ALS);Apoptosis;Basal cell carcinoma;Bladder cancer;Cell cycle;Chronic myeloid leukemia;Colorectal cancer;Endometrial cancer;Glioma;Hepatitis C;Huntington's disease;MAPK signaling pathway;Measles;Melanoma;Neurotrophin signaling pathway;Non-small cell lung cancer;p53 signaling pathway;Pancreatic cancer;Pathways in cancer;Prostate cancer;Small cell lung cancer;Thyroid …	b-Adrenergic Receptor kinase substrate motif	+	+	activity, induced; protein degradation; protein stabilization; molecular association, regulation; ubiquitination; intracellular localization; protein conformation	cell cycle regulation; apoptosis, altered; cell growth, inhibited; apoptosis, induced; transcription, altered	MDM2(DISRUPTS); CDK1(DISRUPTS); UBE4B(INDUCES); p21Cip1(INDUCES); NFkB-p65(INDUCES)	DNA(INDUCES)
P04637	Cellular tumor antigen p53	TP53	+	S	313	1	TP53_S313_1	RALPNNTSSSPQPKK	0.98	+	+	7.14072	4.16268	+	+	5.92677	2.60159	+	+	6.74625	4.83766	-3.64987	-3.20054	-3.43946	-3.23868	1.85175	1.37272	1.45747	1.14016	-0.847674	-0.528118	-0.871722	-0.874671	0.847674	0.528118	0.871722	0.874671	RALPNNtsssPQPkk	P24941	CDK2	Amyotrophic lateral sclerosis (ALS);Apoptosis;Basal cell carcinoma;Bladder cancer;Cell cycle;Chronic myeloid leukemia;Colorectal cancer;Endometrial cancer;Glioma;Hepatitis C;Huntington's disease;MAPK signaling pathway;Measles;Melanoma;Neurotrophin signaling pathway;Non-small cell lung cancer;p53 signaling pathway;Pancreatic cancer;Pathways in cancer;Prostate cancer;Small cell lung cancer;Thyroid …	Casein kinase II substrate motif	+
P06400	Retinoblastoma-associated protein	RB1	+	S	795	1	RB1_S795_1	SPYKFPSSPLRIPGG	1		+	2.71643	-0.245571			0.770797	0.24448	+	+	6.41674	-2.89173	0.111463	0.0435185	0.214602	0.178246	-2.75761	-2.42382	-2.90896	-2.9287	0.199993	0.784283	0.101229	0.440244	-0.111463	-0.0435185	-0.101229	-0.178246	sPyKFPssPLrIPGG	P16788;P11802;Q00535;P50750;Q00534	CDK4;CDK5;CDK6;CDK9;UL97	Bladder cancer;Cell cycle;Chronic myeloid leukemia;Glioma;Melanoma;Non-small cell lung cancer;Pancreatic cancer;Pathways in cancer;Prostate cancer;Small cell lung cancer	Cdc2 kinase substrate motif;CDK kinase substrate motif;CDK1,2,4,6 kinase substrate motif;ERK1,2 kinase substrate motif;Growth associated histone HI kinase substrate motif;GSK-3, ERK1, ERK2, CDK5 substrate motif;MDC1 BRCT domain binding motif;PKA kinase substrate motif;Plk1 PBD domain binding motif;Proline-directed kinase substrate motif;WW domain binding motif	+	+	molecular association, regulation; activity, inhibited	cell cycle regulation; cell growth, induced; cell growth, altered	ARF1(DISRUPTS); E2F1(DISRUPTS); TFDP1(DISRUPTS)
P04637	Cellular tumor antigen p53	TP53	+	S	315	1	TP53_S315_1	LPNNTSSSPQPKKKP	1	+	+	5.96206	2.70224	+	+	2.66565	0.701586	+	+	6.0025	3.46588	-1.87771	-1.38804	-1.84718	-1.69472	2.08809	1.77805	1.74478	1.44496	-1.11069	-0.767519	-1.06857	-1.05452	1.11069	0.767519	1.06857	1.05452	LPNNtsssPQPkkkP	O14965;P06493;P24941;P50750	AurA;CDK1;CDK2;CDK9	Amyotrophic lateral sclerosis (ALS);Apoptosis;Basal cell carcinoma;Bladder cancer;Cell cycle;Chronic myeloid leukemia;Colorectal cancer;Endometrial cancer;Glioma;Hepatitis C;Huntington's disease;MAPK signaling pathway;Measles;Melanoma;Neurotrophin signaling pathway;Non-small cell lung cancer;p53 signaling pathway;Pancreatic cancer;Pathways in cancer;Prostate cancer;Small cell lung cancer;Thyroid …	ERK1,2 kinase substrate motif;GSK-3, ERK1, ERK2, CDK5 substrate motif;MDC1 BRCT domain binding motif;Plk1 PBD domain binding motif;Proline-directed kinase substrate motif;WW domain binding motif	+	+	activity, induced; protein degradation; molecular association, regulation; ubiquitination; intracellular localization; protein conformation; activity, inhibited	cell cycle regulation; apoptosis, altered; cell motility, altered; apoptosis, inhibited; transcription, induced; transcription, altered; cell growth, altered	PIN1(INDUCES)	DNA(INDUCES)	enhanced mitochondrial membrane potential and cell viability, and inhibited mitochondrial mediated apoptosis. ; S315A mutant suppresses growth less than 215A mutant.
P06400	Retinoblastoma-associated protein	RB1	+	S	882	1	RB1_S882_1	LRFDIEGSDEADGSK	1	+	+	6.37556	-1.76619			0.561589	0.319886	+	+	5.92358	-1.82919	0.868488	0.933736	0.852777	0.980474	-0.662607	-0.961277	-0.984464	-1.07292	0.662292	1.38587	0.981148	1.88571	-0.662292	-0.933736	-0.852777	-0.980474	LRFDIEGsDEADGSK			Bladder cancer;Cell cycle;Chronic myeloid leukemia;Glioma;Melanoma;Non-small cell lung cancer;Pancreatic cancer;Pathways in cancer;Prostate cancer;Small cell lung cancer	Casein kinase II substrate motif	+
P06400	Retinoblastoma-associated protein	RB1	+	S	624	1	RB1_S624_1	GSTTRVNSTANAETQ	0.97	+	+	3.74921	0.853223	+	+	4.45665	1.83055	+	+	5.45245	1.61669	-1.28961	-1.24303	-1.34553	-1.05033	0.160811	0.413683	0.496527	0.467224	0.138178	0.757205	0.698006	0.800303	-0.138178	-0.413683	-0.496527	-0.467224	GsTTRVNstANAETQ			Bladder cancer;Cell cycle;Chronic myeloid leukemia;Glioma;Melanoma;Non-small cell lung cancer;Pancreatic cancer;Pathways in cancer;Prostate cancer;Small cell lung cancer	14-3-3 domain binding motif;Calmodulin-dependent protein kinase II substrate motif;G protein-coupled receptor kinase 1 substrate motif;PKA kinase substrate motif;PKC kinase substrate motif	+
P06400	Retinoblastoma-associated protein	RB1	+	T	356	1	RB1_T356_1	DSFETQRTPRKSNLD	1	+	+	2.96262	-1.16236		+	1.67133	0.490201	+	+	4.99822	-2.51367	0.265626	0.696507	0.45433	0.908264	-1.81315	-1.72387	-1.91516	-2.27776	0.95715	1.0672	1.28134	0.979845	-0.265626	-0.696507	-0.45433	-0.908264	DsFEtQRtPRKsNLD	P16788;P24941;P11802	CDK2;CDK4;UL97	Bladder cancer;Cell cycle;Chronic myeloid leukemia;Glioma;Melanoma;Non-small cell lung cancer;Pancreatic cancer;Pathways in cancer;Prostate cancer;Small cell lung cancer	Cdc2 kinase substrate motif;CDK1,2,4,6 kinase substrate motif;CDK5 kinase substrate motif;G protein-coupled receptor kinase 1 substrate motif;Growth associated histone HI kinase substrate motif;GSK-3, ERK1, ERK2, CDK5 substrate motif;PKA kinase substrate motif;PKC kinase substrate motif;Proline-directed kinase substrate motif;WW domain binding motif	+	+	molecular association, regulation	carcinogenesis, induced	E2F1(DISRUPTS)
P06400	Retinoblastoma-associated protein	RB1	+	S	816	2	RB1_S816_2	LKSPYKISEGLPTPT	1	+	+	5.7154	-1.54984		+	1.66594	0.639338	+	+	4.92955	-3.48772	0.596626	0.856335	0.794683	0.852039	-2.29222	-2.27816	-2.96206	-3.31876	1.81035	1.26637	1.65192	0.9284	-0.596626	-0.856335	-0.794683	-0.852039	LksPyKIsEGLPtPt			Bladder cancer;Cell cycle;Chronic myeloid leukemia;Glioma;Melanoma;Non-small cell lung cancer;Pancreatic cancer;Pathways in cancer;Prostate cancer;Small cell lung cancer	G protein-coupled receptor kinase 1 substrate motif;PKA kinase substrate motif;PKC kinase substrate motif	+
P06400	Retinoblastoma-associated protein	RB1	+	T	353	1	RB1_T353_1	DSIDSFETQRTPRKS	0.99	+	+	2.75414	-1.07583		+	1.88426	0.601416	+	+	4.88369	-2.39525	0.244019	0.634595	0.383175	0.88987	-1.70625	-1.72543	-1.79033	-2.20735	1.04781	1.11133	1.4198	0.978386	-0.244019	-0.634595	-0.383175	-0.88987	dsIDsFEtQRtPRKs			Bladder cancer;Cell cycle;Chronic myeloid leukemia;Glioma;Melanoma;Non-small cell lung cancer;Pancreatic cancer;Pathways in cancer;Prostate cancer;Small cell lung cancer	b-Adrenergic Receptor kinase substrate motif;G protein-coupled receptor kinase 1 substrate motif;PKA kinase substrate motif;PKC kinase substrate motif	+
P06400	Retinoblastoma-associated protein	RB1	+	S	838	1	RB1_S838_1	ILVSIGESFGTSEKF	0.85	+	+	1.96856	-0.982665	+	+	2.47134	1.14543	+	+	4.87962	-2.49155	0.0677643	0.511922	0.397285	0.988358	-1.99451	-1.93243	-1.99924	-2.07469	2.08115	1.40215	1.59122	1.47256	-0.0677643	-0.511922	-0.397285	-0.988358	ILVsIGEsFGtsEKF			Bladder cancer;Cell cycle;Chronic myeloid leukemia;Glioma;Melanoma;Non-small cell lung cancer;Pancreatic cancer;Pathways in cancer;Prostate cancer;Small cell lung cancer	b-Adrenergic Receptor kinase substrate motif;Casein kinase II substrate motif;G protein-coupled receptor kinase 1 substrate motif;GSK3 kinase substrate motif;MAPKAPK2 kinase substrate motif	+
P06400	Retinoblastoma-associated protein	RB1	+	S	350	1	RB1_S350_1	LQTDSIDSFETQRTP	1	+	+	2.5351	-1.01218	+	+	2.03199	0.639387	+	+	4.76688	-2.35995	0.209774	0.614943	0.329165	0.870481	-1.67997	-1.71426	-1.81718	-2.20403	1.02166	1.13333	1.38188	1.04505	-0.209774	-0.614943	-0.329165	-0.870481	LQtdsIDsFEtQRtP			Bladder cancer;Cell cycle;Chronic myeloid leukemia;Glioma;Melanoma;Non-small cell lung cancer;Pancreatic cancer;Pathways in cancer;Prostate cancer;Small cell lung cancer	b-Adrenergic Receptor kinase substrate motif;Casein kinase II substrate motif	+
P04637	Cellular tumor antigen p53	TP53	+	T	312	1	TP53_T312_1	KRALPNNTSSSPQPK	1	+	+	5.39073	1.90098			0.320468	0.0942812	+	+	4.51622	2.61439	-1.32008	-0.896937	-0.918168	-0.905247	2.09296	1.61376	1.64169	1.06871	-1.02663	-0.729464	-1.018	-0.889211	1.02663	0.729464	0.918168	0.889211	kRALPNNtsssPQPk			Amyotrophic lateral sclerosis (ALS);Apoptosis;Basal cell carcinoma;Bladder cancer;Cell cycle;Chronic myeloid leukemia;Colorectal cancer;Endometrial cancer;Glioma;Hepatitis C;Huntington's disease;MAPK signaling pathway;Measles;Melanoma;Neurotrophin signaling pathway;Non-small cell lung cancer;p53 signaling pathway;Pancreatic cancer;Pathways in cancer;Prostate cancer;Small cell lung cancer;Thyroid …	Casein kinase II substrate motif;G protein-coupled receptor kinase 1 substrate motif	+
P06400	Retinoblastoma-associated protein	RB1	+	T	826	2	RB1_T826_2	LPTPTKMTPRSRILV	1	+	+	3.85896	-1.74232		+	1.5758	0.679669	+	+	4.47773	-3.99992	0.490087	0.89934	0.90697	1.18825	-2.60714	-2.61539	-3.28344	-4.00905	2.03032	1.23713	1.64013	1.29575	-0.490087	-0.89934	-0.90697	-1.18825	LPtPtKMtPRsRILV	P16788;P24941;P11802;Q00534	CDK2;CDK4;CDK6;UL97	Bladder cancer;Cell cycle;Chronic myeloid leukemia;Glioma;Melanoma;Non-small cell lung cancer;Pancreatic cancer;Pathways in cancer;Prostate cancer;Small cell lung cancer	Casein kinase II substrate motif;Growth associated histone HI kinase substrate motif;GSK-3, ERK1, ERK2, CDK5 substrate motif;PKA kinase substrate motif;PKC kinase substrate motif;Proline-directed kinase substrate motif;WW domain binding motif	+	+	molecular association, regulation	cell growth, altered	Elf-1(DISRUPTS); E2F1(DISRUPTS); Rb(INDUCES); TFDP1(DISRUPTS)
P11388	DNA topoisomerase 2-alpha	TOP2A	+	S	1247	1	TOP2A_S1247_1	KNENTEGSPQEDGVE	1	+	+	4.83771	1.46433			1.24205	0.236897	+	+	4.47586	1.59876	-0.671892	-1.00548	-0.87313	-0.707445	0.484671	0.833551	0.73923	1.07963	-0.484671	-0.625078	-0.73923	-0.461384	0.636801	0.625078	0.876126	0.461384	kNENtEGsPQEDGVE	P27361;P06493;P28482	CDK1;ERK1;ERK2		Casein kinase II substrate motif;ERK1,2 kinase substrate motif;GSK-3, ERK1, ERK2, CDK5 substrate motif;Proline-directed kinase substrate motif;WW domain binding motif	+
P06400	Retinoblastoma-associated protein	RB1	+	S	842	1	RB1_S842_1	IGESFGTSEKFQKIN	0.96	+	+	3.0195	-1.30292	+	+	2.33135	0.728788	+	+	4.43598	-3.37512	0.327407	0.613348	0.598089	1.067	-2.56043	-2.09268	-2.8536	-3.38794	1.52037	1.22664	1.44511	1.32888	-0.327407	-0.613348	-0.598089	-1.067	IGEsFGtsEKFQkIN			Bladder cancer;Cell cycle;Chronic myeloid leukemia;Glioma;Melanoma;Non-small cell lung cancer;Pancreatic cancer;Pathways in cancer;Prostate cancer;Small cell lung cancer	G protein-coupled receptor kinase 1 substrate motif;MAPKAPK2 kinase substrate motif;PKA kinase substrate motif;PKC kinase substrate motif	+
P04637	Cellular tumor antigen p53	TP53	+	S	15	1	TP53_S15_1	PSVEPPLSQETFSDL	0.86	+	+	3.70238	1.10768			0.883587	-0.33917	+	+	4.43315	2.28296	-0.57822	-0.29614	-0.769927	-0.571071	1.53272	1.39268	1.74406	2.24701	-0.904812	-0.518646	-1.33011	-0.818466	0.57822	0.29614	0.769927	0.571071	PsVEPPLsQEtFsDL	O14757;P27361;O96017;P78527;Q96Q15;Q15831;P63085;Q16539;P28482;Q13627;Q00535;Q13535;Q13315;Q62388;Q96S44;O60285	ATM;ATR;CDK5;Chk1;Chk2;DNAPK;DYRK1A;ERK1;ERK2;LKB1;NuaK1;P38A;PRPK;SMG1	Amyotrophic lateral sclerosis (ALS);Apoptosis;Basal cell carcinoma;Bladder cancer;Cell cycle;Chronic myeloid leukemia;Colorectal cancer;Endometrial cancer;Glioma;Hepatitis C;Huntington's disease;MAPK signaling pathway;Measles;Melanoma;Neurotrophin signaling pathway;Non-small cell lung cancer;p53 signaling pathway;Pancreatic cancer;Pathways in cancer;Prostate cancer;Small cell lung cancer;Thyroid …	ATM kinase substrate motif;Casein kinase II substrate motif;DNA dependent Protein kinase substrate motif	+	+	activity, induced; protein degradation; acetylation; protein stabilization; molecular association, regulation; ubiquitination; intracellular localization; protein conformation; phosphorylation	cell cycle regulation; apoptosis, altered; cell growth, inhibited; apoptosis, induced; transcription, induced; transcription, altered; chromatin organization, altered; transcription, inhibited; cell growth, altered	PKHF1(INDUCES); BLM(DISRUPTS); UBE4B(INDUCES); CBP(INDUCES); MDM2(DISRUPTS); MDC1(DISRUPTS); PPP2R5C(INDUCES); MDM2(INDUCES); WRN(DISRUPTS); NFkB-p65(INDUCES)	DNA(INDUCES)
P11388	DNA topoisomerase 2-alpha	TOP2A	+	S	1377	2	TOP2A_S1377_2	KPQKSVVSDLEADDV	1	+	+	3.12023	0.577514			0.20341	-0.0740533	+	+	4.42365	1.26072	-0.209346	-0.201067	-0.37582	-0.494114	0.98895	1.07826	0.666321	1.02899	-0.120252	-0.396379	-0.72736	-0.332569	0.120252	0.201067	0.37582	0.332569	KPQKsVVsDLEADDV	P68400	CK2A1		Casein kinase II substrate motif;G protein-coupled receptor kinase 1 substrate motif;PKA kinase substrate motif	+
Q00987	E3 ubiquitin-protein ligase Mdm2	MDM2	+	S	166	1	MDM2_S166_1	SSRRRAISETEENSD	1		+	1.74288	0.411032		+	1.49199	-0.371329	+	+	4.25084	1.69414	-0.367366	-0.314896	-0.176353	0.0365505	1.87994	1.50623	1.22945	1.33889	-0.818625	-0.341599	-0.532037	-0.615118	0.367366	0.314896	0.176353	-0.0365505	SsRRRAIsEtEENsD	P49138;P49137;P48730;P11309;O43293;P31749	Akt1;CK1D;DAPK3;MAPKAPK2;Pim1	Bladder cancer;Cell cycle;Chronic myeloid leukemia;Endocytosis;Glioma;Melanoma;p53 signaling pathway;Pathways in cancer;Prostate cancer;Ubiquitin mediated proteolysis	14-3-3 domain binding motif;Akt kinase substrate motif;Calmodulin-dependent protein kinase II substrate motif;Casein kinase II substrate motif;G protein-coupled receptor kinase 1 substrate motif;MAPKAPK1 kinase substrate motif;PKA kinase substrate motif;PKC kinase substrate motif;ZIP kinase substrate motif	+	+	activity, induced; protein stabilization; molecular association, regulation; ubiquitination; intracellular localization; enzymatic activity, induced	cell cycle regulation; apoptosis, altered; translation, altered	ARF1(INDUCES); p300(INDUCES)		increases E3 ligase activity toward p53 and promotes p53 degradation; increases HIF-1alpha expression
O43524	Forkhead box protein O3	FOXO3	+	T	433	1	FOXO3_T433_1	PTSSFNSTVFGPSSL	0.91			0.952985	0.212618			0.167015	0.0370972	+	+	4.24221	0.88154	-0.329309	-0.172316	-0.174036	0.0319519	0.614077	0.841748	0.734387	0.692238	-0.157336	-0.228227	-0.077805	-0.0319519	0.157336	0.172316	0.077805	-0.200693				Chemokine signaling pathway;Endometrial cancer;Neurotrophin signaling pathway;Non-small cell lung cancer	G protein-coupled receptor kinase 1 substrate motif;MAPKAPK2 kinase substrate motif;MDC1 BRCT domain binding motif;Plk1 PBD domain binding motif
P11388	DNA topoisomerase 2-alpha	TOP2A	+	S	1449	1	TOP2A_S1449_1	KRDPALNSGVSQKPD	1	+	+	5.75489	2.14061			0.133599	0.0428512	+	+	4.23134	2.57092	-0.951119	-0.930229	-1.27152	-1.10056	1.97576	0.913579	1.30406	1.83685	-0.836198	-0.913579	-1.24559	-1.08666	0.836198	1.14055	1.24559	1.08666	kRDPALNsGVsQkPD				Casein kinase II substrate motif	+
P06400	Retinoblastoma-associated protein	RB1	+	S	608	2	RB1_S608_2	TAADMYLSPVRSPKK	1	+	+	4.5283	-2.04555		+	1.45668	-0.509415	+	+	4.18988	-1.82877	0.703537	1.10222	1.42805	1.46497	-0.703537	-0.707749	-0.478754	-0.726263	0.748344	0.707749	0.478754	0.726263	-0.834696	-0.98463	-0.879271	-0.784836	tAADMyLsPVRsPKK	P16788;P24941;P11802	CDK2;CDK4;UL97	Bladder cancer;Cell cycle;Chronic myeloid leukemia;Glioma;Melanoma;Non-small cell lung cancer;Pancreatic cancer;Pathways in cancer;Prostate cancer;Small cell lung cancer	Cdc2 kinase substrate motif;CDK kinase substrate motif;CDK1,2,4,6 kinase substrate motif;ERK1,2 kinase substrate motif;G protein-coupled receptor kinase 1 substrate motif;GSK3 kinase substrate motif;GSK-3, ERK1, ERK2, CDK5 substrate motif;Proline-directed kinase substrate motif;WW domain binding motif	+	+	molecular association, regulation; protein conformation		E2F1(DISRUPTS)
P06400	Retinoblastoma-associated protein	RB1	+	T	823	2	RB1_T823_2	SEGLPTPTKMTPRSR	1	+	+	3.77576	-1.7407		+	1.46322	0.685364	+	+	4.05269	-4.06399	0.484444	0.873066	0.916032	1.20786	-2.6759	-2.56782	-3.16413	-4.36673	2.12151	1.27182	1.57869	1.25083	-0.484444	-0.873066	-0.916032	-1.20786	sEGLPtPtKMtPRsR			Bladder cancer;Cell cycle;Chronic myeloid leukemia;Glioma;Melanoma;Non-small cell lung cancer;Pancreatic cancer;Pathways in cancer;Prostate cancer;Small cell lung cancer	DNA dependent Protein kinase substrate motif;G protein-coupled receptor kinase 1 substrate motif	+
P04637	Cellular tumor antigen p53	TP53	+	T	18	1	TP53_T18_1	EPPLSQETFSDLWKL	0.99	+	+	3.1322	1.00677	+	+	3.61981	-1.21154	+	+	3.96989	2.18523	-0.463936	-0.209024	-0.736189	-0.60439	1.38879	1.34954	1.70512	2.28393	-1.76856	-1.55835	-1.99751	-1.53526	0.463936	0.209024	0.736189	0.60439	EPPLsQEtFsDLWKL	Q13131;O14757;P48730;Q99986;O96017;P78527;P53355;P48729	AMPKA1;Chk1;Chk2;CK1A;CK1D;DAPK1;DNAPK;VRK1	Amyotrophic lateral sclerosis (ALS);Apoptosis;Basal cell carcinoma;Bladder cancer;Cell cycle;Chronic myeloid leukemia;Colorectal cancer;Endometrial cancer;Glioma;Hepatitis C;Huntington's disease;MAPK signaling pathway;Measles;Melanoma;Neurotrophin signaling pathway;Non-small cell lung cancer;p53 signaling pathway;Pancreatic cancer;Pathways in cancer;Prostate cancer;Small cell lung cancer;Thyroid …	b-Adrenergic Receptor kinase substrate motif;Casein kinase II substrate motif	+	+	protein stabilization; acetylation; molecular association, regulation; protein conformation	apoptosis, altered; transcription, altered	MDM2(DISRUPTS); p300(INDUCES); CBP(INDUCES)
O43524	Forkhead box protein O3	FOXO3	+	S	289	1	FOXO3_S289_1	DDSPSQLSKWPGSPT	1	+	+	3.99638	1.30783	+	+	4.44561	1.32081	+	+	3.91905	1.18851	-1.41019	-1.33788	-0.939158	-1.18008	0.00209808	0.0724001	-0.280152	0.0923767	-0.00209808	0.0390348	0.280152	0.0988312	0.149201	-0.0390348	0.346228	-0.0923767	DDsPsQLskWPGsPt			Chemokine signaling pathway;Endometrial cancer;Neurotrophin signaling pathway;Non-small cell lung cancer		+
P04637	Cellular tumor antigen p53	TP53	+	S	20	1	TP53_S20_1	PLSQETFSDLWKLLP	0.98	+	+	2.59384	0.964221	+	+	3.32525	-1.18236	+	+	3.81341	2.18263	-0.458048	-0.109776	-0.746677	-0.613941	1.43177	1.3382	1.71743	2.31469	-1.73576	-1.53077	-1.92492	-1.46642	0.458048	0.109776	0.746677	0.613941	PLsQEtFsDLWKLLP	Q13131;P49137;O14757;P48730;O96017;P78527;P53355;Q00535;P48729;P45984;Q13315;P45983;Q9H4B4;O43293;Q9UEE5	AMPKA1;ATM;CDK5;Chk1;Chk2;CK1A;CK1D;DAPK1;DAPK3;DNAPK;DRAK1;JNK1;JNK2;MAPKAPK2;PLK3	Amyotrophic lateral sclerosis (ALS);Apoptosis;Basal cell carcinoma;Bladder cancer;Cell cycle;Chronic myeloid leukemia;Colorectal cancer;Endometrial cancer;Glioma;Hepatitis C;Huntington's disease;MAPK signaling pathway;Measles;Melanoma;Neurotrophin signaling pathway;Non-small cell lung cancer;p53 signaling pathway;Pancreatic cancer;Pathways in cancer;Prostate cancer;Small cell lung cancer;Thyroid …	Casein kinase I substrate motif	+	+	activity, induced; protein degradation; protein stabilization; molecular association, regulation; intracellular localization; protein conformation; phosphorylation	cell cycle regulation; apoptosis, altered; apoptosis, induced; transcription, altered; cell growth, altered	MDM2(DISRUPTS); Chk2(INDUCES); p300(INDUCES); CBP(INDUCES)
P06400	Retinoblastoma-associated protein	RB1	+	T	821	2	RB1_T821_2	KISEGLPTPTKMTPR	1	+	+	3.79902	-1.75863		+	1.4766	0.69149	+	+	3.80967	-4.19156	0.494076	0.881324	0.923566	1.21829	-2.68136	-2.60916	-3.29359	-4.66486	2.13544	1.28069	1.59757	1.26951	-0.494076	-0.881324	-0.923566	-1.21829	KIsEGLPtPtKMtPR	P16788;P24941;Q00534	CDK2;CDK6;UL97	Bladder cancer;Cell cycle;Chronic myeloid leukemia;Glioma;Melanoma;Non-small cell lung cancer;Pancreatic cancer;Pathways in cancer;Prostate cancer;Small cell lung cancer	Cdc2 kinase substrate motif;CDK1,2,4,6 kinase substrate motif;CDK5 kinase substrate motif;DNA dependent Protein kinase substrate motif;GSK-3, ERK1, ERK2, CDK5 substrate motif;Proline-directed kinase substrate motif;WW domain binding motif	+	+	molecular association, regulation	apoptosis, inhibited; transcription, induced; cell growth, altered	Elf-1(DISRUPTS); E2F1(DISRUPTS); SP1(INDUCES); Rb(INDUCES); TFDP1(DISRUPTS)
P11388	DNA topoisomerase 2-alpha	TOP2A	+	S	1392	2	TOP2A_S1392_2	KGSVPLSSSPPATHF	1	+	+	3.04683	0.693605			0.18675	-0.0882258	+	+	3.77178	1.37922	-0.286506	-0.252287	-0.414509	-0.658064	0.983607	1.20865	0.583151	1.13011	-0.117475	-0.593447	-0.874561	-0.378786	0.117475	0.252287	0.414509	0.378786	kGsVPLsssPPAtHF				G protein-coupled receptor kinase 1 substrate motif;MDC1 BRCT domain binding motif;Plk1 PBD domain binding motif	+
P06748	Nucleophosmin	NPM1	+	S	243	1	NPM1_S243_1	KTPKGPSSVEDIKAK	1	+	+	3.17535	1.10907	+	+	4.05869	0.802172	+	+	3.76313	0.710644	-0.987788	-0.666463	-0.709335	-0.662046	0.0462604	-0.127127	-0.0770359	-0.0251551	-0.0462604	0.127127	0.0770359	0.0251551	0.244162	0.378731	0.760096	0.0276785	KtPkGPssVEDIkAk				Casein kinase II substrate motif;MDC1 BRCT domain binding motif;PKA kinase substrate motif;Plk1 PBD domain binding motif;Pyruvate dehydrogenase kinase substrate motif	+
P11388	DNA topoisomerase 2-alpha	TOP2A	+	S	1391	3	TOP2A_S1391_3	VKGSVPLSSSPPATH	1			0.725164	0.187056		+	1.27982	-0.530544	+	+	3.76074	1.12227	0.0612283	-0.03339	-0.159616	-0.296803	0.895628	1.14592	0.765522	1.25344	-0.0612283	-1.0317	-0.682227	-0.775599	-0.170168	0.03339	0.159616	0.296803	VkGsVPLsssPPAtH				Casein kinase II substrate motif;G protein-coupled receptor kinase 1 substrate motif;MAPKAPK2 kinase substrate motif	+
P06400	Retinoblastoma-associated protein	RB1	+	Y	813	2	RB1_Y813_2	ISPLKSPYKISEGLP	1			0.0501785	-0.0602067			0.00212203	0.00107002	+	+	3.70671	-1.34944	0.113649	0.231032	0.393908	0.166592	-1.37038	-1.38698	-0.993016	-0.742199	0.170163	0.322129	0.583761	-0.166592	-0.113649	-0.231032	-0.393908	1.40294	IsPLksPyKIsEGLP			Bladder cancer;Cell cycle;Chronic myeloid leukemia;Glioma;Melanoma;Non-small cell lung cancer;Pancreatic cancer;Pathways in cancer;Prostate cancer;Small cell lung cancer		+
P11388	DNA topoisomerase 2-alpha	TOP2A	+	S	1387	2	TOP2A_S1387_2	EADDVKGSVPLSSSP	1	+	+	3.26227	0.606374			0.163642	-0.0649104	+	+	3.67509	1.28252	-0.277444	-0.205016	-0.377315	-0.539085	0.98239	1.17424	0.516402	1.05819	-0.131085	-0.444118	-0.77008	-0.313219	0.131085	0.205016	0.377315	0.313219	EADDVkGsVPLsssP				G protein-coupled receptor kinase 1 substrate motif;GSK3 kinase substrate motif;PKA kinase substrate motif;PKC kinase substrate motif	+
P11388	DNA topoisomerase 2-alpha	TOP2A	+	S	1391	2	TOP2A_S1391_2	VKGSVPLSSSPPATH	1	+	+	2.77924	0.70628			0.040806	0.0220981	+	+	3.66444	1.43292	-0.33214	-0.258571	-0.437511	-0.717883	1.04351	1.28674	0.574135	1.0812	-0.0449047	-0.462598	-0.812183	-0.338027	0.0449047	0.258571	0.437511	0.338027	VkGsVPLsssPPAtH				Casein kinase II substrate motif;G protein-coupled receptor kinase 1 substrate motif;MAPKAPK2 kinase substrate motif	+
P06400	Retinoblastoma-associated protein	RB1	+	T	841	1	RB1_T841_1	SIGESFGTSEKFQKI	1	+	+	3.1625	-1.32652		+	1.86023	0.628075	+	+	3.60923	-2.98185	0.344508	0.559444	0.706597	1.04248	-2.51009	-1.7405	-1.77649	-3.24728	1.55412	1.0239	1.3192	1.26811	-0.344508	-0.559444	-0.706597	-1.04248	sIGEsFGtsEKFQkI			Bladder cancer;Cell cycle;Chronic myeloid leukemia;Glioma;Melanoma;Non-small cell lung cancer;Pancreatic cancer;Pathways in cancer;Prostate cancer;Small cell lung cancer		+
P11388	DNA topoisomerase 2-alpha	TOP2A	+	S	4	1	TOP2A_S4_1	____MEVSPLQPVNE	1	+	+	4.14231	1.67017			0.265327	0.110053	+	+	3.54858	2.04334	-1.33621	-0.622367	-0.839598	-0.748123	0.621921	1.22829	1.08013	1.6967	-0.621921	-0.921961	-0.855268	-0.706933	0.965474	0.622367	0.839598	0.706933	____MEVsPLQPVNE				ERK1,2 kinase substrate motif;G protein-coupled receptor kinase 1 substrate motif;GSK-3, ERK1, ERK2, CDK5 substrate motif;Proline-directed kinase substrate motif;WW domain binding motif	+
P11388	DNA topoisomerase 2-alpha	TOP2A	+	S	1377	3	TOP2A_S1377_3	KPQKSVVSDLEADDV	1			0.572057	0.152191		+	1.3231	-0.519926	+	+	3.54398	1.15616	0.105543	-0.0265789	-0.0670633	-0.316283	0.992931	1.17048	0.783084	1.37377	-0.136719	-0.941297	-0.871755	-0.434318	-0.105543	0.0265789	0.0670633	0.316283	KPQKsVVsDLEADDV	P68400	CK2A1		Casein kinase II substrate motif;G protein-coupled receptor kinase 1 substrate motif;PKA kinase substrate motif	+
P11388	DNA topoisomerase 2-alpha	TOP2A	+	S	1247	2	TOP2A_S1247_2	KNENTEGSPQEDGVE	1	+	+	1.63449	1.40614			0.482742	0.449969	+	+	3.53006	2.69255	-0.965347	-0.472325	-1.4463	-1.01534	1.5162	1.30346	1.4438	2.60742	-0.374341	0.472325	-1.07072	-1.12671	0.374341	-0.735135	1.07072	1.01534	kNENtEGsPQEDGVE	P27361;P06493;P28482	CDK1;ERK1;ERK2		Casein kinase II substrate motif;ERK1,2 kinase substrate motif;GSK-3, ERK1, ERK2, CDK5 substrate motif;Proline-directed kinase substrate motif;WW domain binding motif	+
P11388	DNA topoisomerase 2-alpha	TOP2A	+	T	1244	2	TOP2A_T1244_2	KKIKNENTEGSPQED	1	+	+	1.63449	1.40614			0.482742	0.449969	+	+	3.53006	2.69255	-0.965347	-0.472325	-1.4463	-1.01534	1.5162	1.30346	1.4438	2.60742	-0.374341	0.472325	-1.07072	-1.12671	0.374341	-0.735135	1.07072	1.01534	kKIkNENtEGsPQED				Casein kinase II substrate motif;G protein-coupled receptor kinase 1 substrate motif;PKA kinase substrate motif	+
P11388	DNA topoisomerase 2-alpha	TOP2A	+	S	1374	2	TOP2A_S1374_2	KELKPQKSVVSDLEA	1	+	+	4.05683	0.51594			0.146725	-0.0354953	+	+	3.46403	1.00145	-0.210879	-0.199902	-0.313096	-0.393299	0.911309	0.707441	0.36007	0.909817	-0.172832	-0.281561	-0.544009	-0.260756	0.172832	0.199902	0.313096	0.260756	kELKPQKsVVsDLEA				Casein kinase II substrate motif;PKA kinase substrate motif	+
P04637	Cellular tumor antigen p53	TP53	+	S	314	1	TP53_S314_1	ALPNNTSSSPQPKKK	1	+	+	4.3282	2.16875	+	+	6.082	-3.68909	+	+	3.45475	2.30649	-1.3472	-0.792833	-1.20718	-0.655161	1.94009	1.13412	1.49421	0.655161	-4.56478	-4.58358	-4.77053	-4.83984	1.3472	0.792833	1.20718	1.32541	ALPNNtsssPQPkkk	P24941	CDK2	Amyotrophic lateral sclerosis (ALS);Apoptosis;Basal cell carcinoma;Bladder cancer;Cell cycle;Chronic myeloid leukemia;Colorectal cancer;Endometrial cancer;Glioma;Hepatitis C;Huntington's disease;MAPK signaling pathway;Measles;Melanoma;Neurotrophin signaling pathway;Non-small cell lung cancer;p53 signaling pathway;Pancreatic cancer;Pathways in cancer;Prostate cancer;Small cell lung cancer;Thyroid …	G protein-coupled receptor kinase 1 substrate motif;MDC1 BRCT domain binding motif;Plk1 PBD domain binding motif	+
P04637	Cellular tumor antigen p53	TP53	+	S	9	1	TP53_S9_1	EEPQSDPSVEPPLSQ	0.99			0.545022	0.304526			0.330635	0.219927	+	+	3.35996	2.73612	-0.0918918	-0.00291204	-0.145241	-1.06455	2.31464	3.07919	2.62059	1.62547	-0.495555	-0.0105758	0.145241	-0.0640006	0.0918918	0.00291204	-0.2453	0.0640006	EEPQsDPsVEPPLsQ	P48730;P78527	CK1D;DNAPK	Amyotrophic lateral sclerosis (ALS);Apoptosis;Basal cell carcinoma;Bladder cancer;Cell cycle;Chronic myeloid leukemia;Colorectal cancer;Endometrial cancer;Glioma;Hepatitis C;Huntington's disease;MAPK signaling pathway;Measles;Melanoma;Neurotrophin signaling pathway;Non-small cell lung cancer;p53 signaling pathway;Pancreatic cancer;Pathways in cancer;Prostate cancer;Small cell lung cancer;Thyroid …	Casein kinase II substrate motif;DNA dependent Protein kinase substrate motif;G protein-coupled receptor kinase 1 substrate motif	+	+	acetylation; phosphorylation	cell cycle regulation; apoptosis, altered; apoptosis, induced; transcription, altered
P06748	Nucleophosmin	NPM1	+	S	260	1	NPM1_S260_1	ASIEKGGSLPKVEAK	1	+	+	3.64668	0.628222			0.746178	-0.115287	+	+	3.33009	0.596688	-0.244692	-0.243123	-0.271499	-0.270134	0.244692	0.243123	0.271499	0.597992	-0.500347	-0.326718	-0.48437	-0.179161	0.557505	0.326035	0.420739	0.179161	AsIEkGGsLPkVEAk				Calmodulin-dependent protein kinase II substrate motif;Chk1 kinase substrate motif;Phosphorylase kinase substrate motif;PKA kinase substrate motif;PKC kinase substrate motif	+
P11388	DNA topoisomerase 2-alpha	TOP2A	+	S	1393	2	TOP2A_S1393_2	GSVPLSSSPPATHFP	1	+	+	2.82992	0.691708			0.205706	-0.0958567	+	+	3.24928	1.29597	-0.232714	-0.25806	-0.408833	-0.678272	0.997557	1.07689	0.408833	1.12272	-0.11009	-0.628979	-0.82531	-0.396927	0.11009	0.25806	0.423874	0.396927	GsVPLsssPPAtHFP	P27361;P06493;P28482	CDK1;ERK1;ERK2		ERK1,2 kinase substrate motif;G protein-coupled receptor kinase 1 substrate motif;GSK-3, ERK1, ERK2, CDK5 substrate motif;MDC1 BRCT domain binding motif;Plk1 PBD domain binding motif;Proline-directed kinase substrate motif;WW domain binding motif	+
P11388	DNA topoisomerase 2-alpha	TOP2A	+	S	1387	3	TOP2A_S1387_3	EADDVKGSVPLSSSP	1			0.608577	0.176481		+	1.34969	-0.582324	+	+	3.21695	1.16195	0.0937586	-0.00260448	-0.0861149	-0.358002	0.958188	1.12664	0.753927	1.45609	-0.134421	-1.13394	-0.80142	-0.61248	-0.0937586	0.00260448	0.0861149	0.358002	EADDVkGsVPLsssP				G protein-coupled receptor kinase 1 substrate motif;GSK3 kinase substrate motif;PKA kinase substrate motif;PKC kinase substrate motif	+
P06400	Retinoblastoma-associated protein	RB1	+	S	249	2	RB1_S249_2	AVIPINGSPRTPRRG	1			0.782199	-0.814455	+	+	1.63391	1.27846	+	+	3.13129	-2.43494	-0.645977	0.593276	0.648622	1.03299	-1.64844	-2.13605	-2.14398	-2.18238	2.04139	1.09353	1.6558	1.95201	0.645977	-0.593276	-0.648622	-1.03299	AVIPINGsPRtPRRG	P06493;P24941	CDK1;CDK2	Bladder cancer;Cell cycle;Chronic myeloid leukemia;Glioma;Melanoma;Non-small cell lung cancer;Pancreatic cancer;Pathways in cancer;Prostate cancer;Small cell lung cancer	Casein kinase II substrate motif;ERK1,2 kinase substrate motif;G protein-coupled receptor kinase 1 substrate motif;Growth associated histone HI kinase substrate motif;GSK-3, ERK1, ERK2, CDK5 substrate motif;PKA kinase substrate motif;PKC kinase substrate motif;Proline-directed kinase substrate motif;WW domain binding motif	+	+		cell cycle regulation
P06400	Retinoblastoma-associated protein	RB1	+	T	252	2	RB1_T252_2	PINGSPRTPRRGQNR	1			0.782199	-0.814455	+	+	1.63391	1.27846	+	+	3.13129	-2.43494	-0.645977	0.593276	0.648622	1.03299	-1.64844	-2.13605	-2.14398	-2.18238	2.04139	1.09353	1.6558	1.95201	0.645977	-0.593276	-0.648622	-1.03299	PINGsPRtPRRGQNR	P06493;P24941;P11802	CDK1;CDK2;CDK4	Bladder cancer;Cell cycle;Chronic myeloid leukemia;Glioma;Melanoma;Non-small cell lung cancer;Pancreatic cancer;Pathways in cancer;Prostate cancer;Small cell lung cancer	Cdc2 kinase substrate motif;CDK1,2,4,6 kinase substrate motif;ERK1,2 kinase substrate motif;Growth associated histone HI kinase substrate motif;GSK3, Erk1, Erk2 and CDK5 kinase motif;GSK-3, ERK1, ERK2, CDK5 substrate motif;PKA kinase substrate motif;PKC kinase substrate motif;Proline-directed kinase substrate motif;WW domain binding motif	+	+		cell cycle regulation
P19838	Nuclear factor NF-kappa-B p105 subunit	NFKB1	+	S	907	1	NFKB1_S907_1	QAHSLPLSPASTRQQ	1	+	+	3.87969	1.09211			1.32027	0.293064	+	+	3.10159	0.736269	-0.776858	-0.484627	-0.519033	-0.278147	0.214336	0.356669	0.0694919	0.245912	-0.214336	-0.356669	-0.0694919	-0.245912	0.613446	0.56803	0.743192	0.385099	QAHsLPLsPAstRQQ	Q9WV60	GSK3B	Acute myeloid leukemia;Adipocytokine signaling pathway;Amoebiasis;Apoptosis;B cell receptor signaling pathway;Chagas disease (American trypanosomiasis);Chemokine signaling pathway;Chronic myeloid leukemia;Cytosolic DNA-sensing pathway;Epithelial cell signaling in Helicobacter pylori infection;Hepatitis C;ko05152;Leishmaniasis;MAPK signaling pathway;Measles;Neurotrophin signaling pathway;NOD-like …	Casein kinase II substrate motif;ERK1,2 kinase substrate motif;G protein-coupled receptor kinase 1 substrate motif;GSK-3, ERK1, ERK2, CDK5 substrate motif;MAPKAPK2 kinase substrate motif;Proline-directed kinase substrate motif;WW domain binding motif	+	+	activity, induced; protein stabilization; protein processing				Mutation of this site retards the proteolytic processing of p105 that generates active NFkB.
P15056	Serine/threonine-protein kinase B-raf	BRAF	+	S	151	1	BRAF_S151_1	VARSNPKSPQKPIVR	1	+	+	1.72057	-2.1823		+	0.977117	-0.89759	+	+	3.04394	-2.3271	2.1484	1.5059	0.771259	0.666132	-0.904399	-1.2861	-1.36006	-0.666132	0.904399	-0.533241	0.414162	0.716007	-1.87634	0.533241	-0.414162	-1.88025	VARsNPKsPQKPIVR			Acute myeloid leukemia;Bladder cancer;Chemokine signaling pathway;Chronic myeloid leukemia;Colorectal cancer;Endometrial cancer;ErbB signaling pathway;Focal adhesion;Glioma;Hepatitis C;Insulin signaling pathway;Long-term depression;Long-term potentiation;MAPK signaling pathway;Melanoma;mTOR signaling pathway;Natural killer cell mediated cytotoxicity;Neurotrophin signaling pathway;Non-small cell l…	Cdc2 kinase substrate motif;CDK kinase substrate motif;CDK1,2,4,6 kinase substrate motif;ERK1,2 kinase substrate motif;G protein-coupled receptor kinase 1 substrate motif;Growth associated histone HI kinase substrate motif;GSK-3, ERK1, ERK2, CDK5 substrate motif;MAPKAPK2 kinase substrate motif;Proline-directed kinase substrate motif;WW domain binding motif	+	+	molecular association, regulation	cell growth, altered	RAF1(DISRUPTS)
P06730	Eukaryotic translation initiation factor 4E	EIF4E	+	Y	34	1	EIF4E_Y34_1	EVANPEHYIKHPLQN	1	+	+	3.11621	1.28357		+	1.49431	0.41322	+	+	3.01201	0.89073	-0.816556	-0.469455	-0.477365	-0.844526	0.480624	0.0950975	0.353044	0.0262551	-0.480624	-0.0950975	-0.353044	-0.0262551	0.820579	0.101614	0.789038	0.815142				Insulin signaling pathway;mTOR signaling pathway;RNA transport	SHP1 phosphatase substrate motif
P11388	DNA topoisomerase 2-alpha	TOP2A	+	S	1374	3	TOP2A_S1374_3	KELKPQKSVVSDLEA	0.81			0.865263	0.329377			0.840204	-0.510244	+	+	2.91904	1.29821	0.0618105	-0.0458002	-0.122679	-0.614884	0.993657	1.168	0.75342	1.5562	-0.113694	-1.36718	-0.792364	-0.489285	-0.0618105	0.0458002	0.122679	0.489285	kELKPQKsVVsDLEA				Casein kinase II substrate motif;PKA kinase substrate motif	+
P11388	DNA topoisomerase 2-alpha	TOP2A	+	S	1393	3	TOP2A_S1393_3	GSVPLSSSPPATHFP	1			0.64156	0.285532			0.681314	-0.470864	+	+	2.8852	1.32785	0.0737095	-0.000415802	-0.0902328	-0.762836	1.08939	1.18736	0.802475	1.45238	-0.125586	-1.35157	-0.84066	-0.345415	-0.0737095	0.000415802	0.0902328	0.345415	GsVPLsssPPAtHFP	P27361;P06493;P28482	CDK1;ERK1;ERK2		ERK1,2 kinase substrate motif;G protein-coupled receptor kinase 1 substrate motif;GSK-3, ERK1, ERK2, CDK5 substrate motif;MDC1 BRCT domain binding motif;Plk1 PBD domain binding motif;Proline-directed kinase substrate motif;WW domain binding motif	+
P06400	Retinoblastoma-associated protein	RB1	+	S	795	2	RB1_S795_2	SPYKFPSSPLRIPGG	1			0.399786	-0.483284	+	+	1.59713	1.46619	+	+	2.88341	-2.23816	-0.110536	0.142957	-0.387306	1.32145	-2.08724	-1.98797	-1.66393	-2.24695	0.885917	1.51769	2.32623	2.10151	0.110536	-0.142957	0.387306	-1.32145	sPyKFPssPLrIPGG	P16788;P11802;Q00535;P50750;Q00534	CDK4;CDK5;CDK6;CDK9;UL97	Bladder cancer;Cell cycle;Chronic myeloid leukemia;Glioma;Melanoma;Non-small cell lung cancer;Pancreatic cancer;Pathways in cancer;Prostate cancer;Small cell lung cancer	Cdc2 kinase substrate motif;CDK kinase substrate motif;CDK1,2,4,6 kinase substrate motif;ERK1,2 kinase substrate motif;Growth associated histone HI kinase substrate motif;GSK-3, ERK1, ERK2, CDK5 substrate motif;MDC1 BRCT domain binding motif;PKA kinase substrate motif;Plk1 PBD domain binding motif;Proline-directed kinase substrate motif;WW domain binding motif	+	+	molecular association, regulation; activity, inhibited	cell cycle regulation; cell growth, induced; cell growth, altered	ARF1(DISRUPTS); E2F1(DISRUPTS); TFDP1(DISRUPTS)
Q00987	E3 ubiquitin-protein ligase Mdm2	MDM2	+	T	168	1	MDM2_T168_1	RRRAISETEENSDEL	1			0.431186	0.223481		+	1.06177	-0.603052	+	+	2.82471	1.61023	-0.683792	0.190552	-0.227438	0.0881705	2.03987	1.05955	1.49924	1.20976	-0.312703	-1.36015	-0.622332	-0.749527	0.312703	-0.190552	0.227438	-0.0881705	RRRAIsEtEENsDEL			Bladder cancer;Cell cycle;Chronic myeloid leukemia;Endocytosis;Glioma;Melanoma;p53 signaling pathway;Pathways in cancer;Prostate cancer;Ubiquitin mediated proteolysis	b-Adrenergic Receptor kinase substrate motif;G protein-coupled receptor kinase 1 substrate motif	+
P06400	Retinoblastoma-associated protein	RB1	+	T	778	1	RB1_T778_1	YASTRPPTLSPIPHI	0.99			1.05657	-0.375136		+	1.32144	1.90236	+	+	2.8033	-0.909253	-0.102053	0.0380058	0.387587	0.426733	-0.610508	-1.02654	-0.676325	-0.573361	0.620256	3.15922	0.973848	3.6064	0.102053	-0.0380058	-0.387587	-0.426733	yAstrPPtLsPIPHI			Bladder cancer;Cell cycle;Chronic myeloid leukemia;Glioma;Melanoma;Non-small cell lung cancer;Pancreatic cancer;Pathways in cancer;Prostate cancer;Small cell lung cancer	Calmodulin-dependent protein kinase II substrate motif;DNA dependent Protein kinase substrate motif;PKC kinase substrate motif	+
P06400	Retinoblastoma-associated protein	RB1	+	S	788	1	RB1_S788_1	PIPHIPRSPYKFPSS	1			0.0570253	0.0499082	+	+	2.94374	1.28419	+	+	2.77567	-1.24769	-0.322823	0.0219693	-0.373876	0.574913	-1.22371	-1.49711	-1.2147	-1.15504	1.35743	1.23905	1.21378	1.22668	0.322823	-0.0219693	0.373876	-0.574913	PIPHIPrsPyKFPss	P16788;P11802;Q00534	CDK4;CDK6;UL97	Bladder cancer;Cell cycle;Chronic myeloid leukemia;Glioma;Melanoma;Non-small cell lung cancer;Pancreatic cancer;Pathways in cancer;Prostate cancer;Small cell lung cancer	Cdc2 kinase substrate motif;CDK kinase substrate motif;CDK1,2,4,6 kinase substrate motif;ERK1,2 kinase substrate motif;Growth associated histone HI kinase substrate motif;GSK-3, ERK1, ERK2, CDK5 substrate motif;Proline-directed kinase substrate motif;WW domain binding motif	+	+	molecular association, regulation	cell growth, altered	E2F1(DISRUPTS); TFDP1(DISRUPTS)
P11388	DNA topoisomerase 2-alpha	TOP2A	+	S	1392	3	TOP2A_S1392_3	KGSVPLSSSPPATHF	1			0.778364	0.359562			0.691087	-0.464554	+	+	2.75974	1.26404	0.102604	-0.108833	-0.0895691	-0.800399	0.872103	1.19517	0.775776	1.31691	-0.155809	-1.35872	-0.793634	-0.446254	-0.102604	0.108833	0.0895691	0.446254	kGsVPLsssPPAtHF				G protein-coupled receptor kinase 1 substrate motif;MDC1 BRCT domain binding motif;Plk1 PBD domain binding motif	+
O43524	Forkhead box protein O3	FOXO3	+	T	427	1	FOXO3_T427_1	GSGLGSPTSSFNSTV	1			0.579925	0.236772			0.238736	0.105937	+	+	2.70361	0.955271	-0.72158	-0.0737472	-0.0441713	0.0371437	0.719028	0.912058	0.70204	0.685606	-0.205763	-0.100364	-0.0353355	-0.0371437	0.205763	0.0737472	0.0353355	-0.170111	GsGLGsPtSSFNSTV			Chemokine signaling pathway;Endometrial cancer;Neurotrophin signaling pathway;Non-small cell lung cancer	DNA dependent Protein kinase substrate motif	+
P27986	Phosphatidylinositol 3-kinase regulatory subunit alpha	PIK3R1	+	S	155	1	PIK3R1_S155_1	TLYRTQSSSNLAELR	0.76	+	+	2.35027	0.709587	+	+	3.31407	1.08931	+	+	2.68134	0.997821	-0.914896	-0.447987	-0.89313	-0.907737	0.257364	0.515563	-0.225998	0.280606	0.0579276	0.212865	0.338339	0.584366	-0.0579276	-0.212865	0.225998	-0.280606				Acute myeloid leukemia;Aldosterone-regulated sodium reabsorption;Amoebiasis;Apoptosis;B cell receptor signaling pathway;Bacterial invasion of epithelial cells;Carbohydrate digestion and absorption;Chagas disease (American trypanosomiasis);Chemokine signaling pathway;Chronic myeloid leukemia;Colorectal cancer;Endometrial cancer;ErbB signaling pathway;Fc epsilon RI signaling pathway;Fc gamma R-medi…	G protein-coupled receptor kinase 1 substrate motif;MDC1 BRCT domain binding motif;Plk1 PBD domain binding motif
P06400	Retinoblastoma-associated protein	RB1	+	S	811	2	RB1_S811_2	IYISPLKSPYKISEG	1			0.612012	-0.391337	+	+	2.21406	1.33883	+	+	2.62542	-1.86119	-0.366179	0.177919	0.301492	0.669442	-1.22984	-1.41774	-1.45796	-2.55653	2.10466	1.02333	1.74775	1.26224	0.366179	-0.177919	-0.301492	-0.669442	IyIsPLksPyKIsEG	Q00526;P06493;P16788;P24941;P11802;Q00535;P50750;Q00534	CDK1;CDK2;CDK3;CDK4;CDK5;CDK6;CDK9;UL97	Bladder cancer;Cell cycle;Chronic myeloid leukemia;Glioma;Melanoma;Non-small cell lung cancer;Pancreatic cancer;Pathways in cancer;Prostate cancer;Small cell lung cancer	Cdc2 kinase substrate motif;CDK kinase substrate motif;CDK1,2,4,6 kinase substrate motif;ERK1,2 kinase substrate motif;Growth associated histone HI kinase substrate motif;GSK-3, ERK1, ERK2, CDK5 substrate motif;MAPKAPK2 kinase substrate motif;Proline-directed kinase substrate motif;WW domain binding motif	+	+	molecular association, regulation	cell cycle regulation; transcription, altered; cell growth, altered	E2F1(DISRUPTS); Abl iso2(DISRUPTS)
P06400	Retinoblastoma-associated protein	RB1	+	Y	805	2	RB1_Y805_2	RIPGGNIYISPLKSP	1			0.699188	-0.461011	+	+	2.34501	1.35867	+	+	2.6218	-1.91394	-0.361274	0.251619	0.290697	0.740979	-1.18498	-1.50345	-1.46856	-2.57677	2.10749	1.17745	1.73618	1.3356	0.361274	-0.251619	-0.290697	-0.740979	rIPGGNIyIsPLksP	P00519	Abl	Bladder cancer;Cell cycle;Chronic myeloid leukemia;Glioma;Melanoma;Non-small cell lung cancer;Pancreatic cancer;Pathways in cancer;Prostate cancer;Small cell lung cancer	Crk SH2 domain binding motif;RasGAP C-terminal SH2 domain binding motif	+
P06400	Retinoblastoma-associated protein	RB1	+	S	807	2	RB1_S807_2	PGGNIYISPLKSPYK	1			0.734473	-0.472554	+	+	2.36746	1.31753	+	+	2.60179	-1.92932	-0.345712	0.253887	0.297937	0.738995	-1.25679	-1.43273	-1.44769	-2.63495	2.00095	1.13059	1.73306	1.35062	0.345712	-0.253887	-0.297937	-0.738995	PGGNIyIsPLksPyK	Q00526;P06493;P16788;P24941;P11802;Q00535;P50750;Q00534	CDK1;CDK2;CDK3;CDK4;CDK5;CDK6;CDK9;UL97	Bladder cancer;Cell cycle;Chronic myeloid leukemia;Glioma;Melanoma;Non-small cell lung cancer;Pancreatic cancer;Pathways in cancer;Prostate cancer;Small cell lung cancer	Cdc2 kinase substrate motif;CDK kinase substrate motif;CDK1,2,4,6 kinase substrate motif;ERK1,2 kinase substrate motif;G protein-coupled receptor kinase 1 substrate motif;GSK3 kinase substrate motif;GSK-3, ERK1, ERK2, CDK5 substrate motif;Proline-directed kinase substrate motif;WW domain binding motif	+	+	molecular association, regulation	cell cycle regulation; transcription, altered; cell growth, altered	E2F1(DISRUPTS); Abl iso2(DISRUPTS)
O43524	Forkhead box protein O3	FOXO3	+	S	425	1	FOXO3_S425_1	TKGSGLGSPTSSFNS	0.84			0.635506	0.333135			0.463301	0.223643	+	+	2.55307	1.04616	-0.94772	-0.135684	-0.227385	0.00298548	0.63589	0.793715	0.703019	0.744205	-0.21975	-0.144213	-0.0462842	-0.00298548	0.21975	0.135684	0.0462842	-0.376982	TKGsGLGsPtSSFNS	P27361;Q16539;P28482	ERK1;ERK2;P38A	Chemokine signaling pathway;Endometrial cancer;Neurotrophin signaling pathway;Non-small cell lung cancer	Casein kinase II substrate motif;ERK1,2 kinase substrate motif;G protein-coupled receptor kinase 1 substrate motif;GSK3 kinase substrate motif;GSK-3, ERK1, ERK2, CDK5 substrate motif;MAPKAPK2 kinase substrate motif;Proline-directed kinase substrate motif;WW domain binding motif	+	+	protein degradation; molecular association, regulation; activity, inhibited	cell growth, altered	MDM2(INDUCES)		promotes tumorigenicity
P06400	Retinoblastoma-associated protein	RB1	+	S	249	1	RB1_S249_1	AVIPINGSPRTPRRG	1			0.772969	-0.500197		+	1.63307	0.710668	+	+	2.51562	-1.29269	-0.39197	0.399467	0.327414	0.665483	-0.843803	-1.06138	-1.45433	-0.810841	0.918446	0.815098	0.987711	1.12181	0.39197	-0.399467	-0.327414	-0.665483	AVIPINGsPRtPRRG	P06493;P24941	CDK1;CDK2	Bladder cancer;Cell cycle;Chronic myeloid leukemia;Glioma;Melanoma;Non-small cell lung cancer;Pancreatic cancer;Pathways in cancer;Prostate cancer;Small cell lung cancer	Casein kinase II substrate motif;ERK1,2 kinase substrate motif;G protein-coupled receptor kinase 1 substrate motif;Growth associated histone HI kinase substrate motif;GSK-3, ERK1, ERK2, CDK5 substrate motif;PKA kinase substrate motif;PKC kinase substrate motif;Proline-directed kinase substrate motif;WW domain binding motif	+	+		cell cycle regulation
P06400	Retinoblastoma-associated protein	RB1	+	T	821	1	RB1_T821_1	KISEGLPTPTKMTPR	1			0.718732	-0.419199			1.01041	0.479561	+	+	2.50014	-1.37053	-0.268342	0.128166	0.272212	0.706362	-0.893762	-0.907335	-1.07326	-1.76938	0.937652	0.360467	0.557099	0.901424	0.268342	-0.128166	-0.272212	-0.706362	KIsEGLPtPtKMtPR	P16788;P24941;Q00534	CDK2;CDK6;UL97	Bladder cancer;Cell cycle;Chronic myeloid leukemia;Glioma;Melanoma;Non-small cell lung cancer;Pancreatic cancer;Pathways in cancer;Prostate cancer;Small cell lung cancer	Cdc2 kinase substrate motif;CDK1,2,4,6 kinase substrate motif;CDK5 kinase substrate motif;DNA dependent Protein kinase substrate motif;GSK-3, ERK1, ERK2, CDK5 substrate motif;Proline-directed kinase substrate motif;WW domain binding motif	+	+	molecular association, regulation	apoptosis, inhibited; transcription, induced; cell growth, altered	Elf-1(DISRUPTS); E2F1(DISRUPTS); SP1(INDUCES); Rb(INDUCES); TFDP1(DISRUPTS)
O43524	Forkhead box protein O3	FOXO3	+	S	429	1	FOXO3_S429_1	GLGSPTSSFNSTVFG	0.9			0.493893	0.244365			0.221538	0.114172	+	+	2.39021	0.920896	-0.836347	-0.0655751	-0.0392847	0.00875807	0.633726	0.783157	0.6674	0.666851	-0.211561	-0.16728	-0.0881634	-0.00875807	0.211561	0.0655751	0.0392847	-0.27141				Chemokine signaling pathway;Endometrial cancer;Neurotrophin signaling pathway;Non-small cell lung cancer	Casein kinase II substrate motif;G protein-coupled receptor kinase 1 substrate motif;MAPKAPK2 kinase substrate motif;MDC1 BRCT domain binding motif;Plk1 PBD domain binding motif
P19838	Nuclear factor NF-kappa-B p105 subunit	NFKB1	+	S	903	2	NFKB1_S903_2	KTTSQAHSLPLSPAS	1	+	+	4.32887	0.868436			1.15853	0.204482		+	2.34355	0.3941	-0.392916	-0.276193	-0.184088	-0.3532	0.0416193	0.276193	-0.0864973	0.13869	-0.0416193	-0.294656	0.0864973	-0.13869	0.442056	0.525469	0.7672	0.532624	KtTsQAHsLPLsPAs	Q9WV60	GSK3B	Acute myeloid leukemia;Adipocytokine signaling pathway;Amoebiasis;Apoptosis;B cell receptor signaling pathway;Chagas disease (American trypanosomiasis);Chemokine signaling pathway;Chronic myeloid leukemia;Cytosolic DNA-sensing pathway;Epithelial cell signaling in Helicobacter pylori infection;Hepatitis C;ko05152;Leishmaniasis;MAPK signaling pathway;Measles;Neurotrophin signaling pathway;NOD-like …	G protein-coupled receptor kinase 1 substrate motif;GSK3 kinase substrate motif;MAPKAPK2 kinase substrate motif	+	+	protein stabilization
O43524	Forkhead box protein O3	FOXO3	+	S	12	2	FOXO3_S12_2	PASPAPLSPLEVELD	1			0.156249	-0.0465693			0.0328535	0.0178833	+	+	2.33161	0.548377	-0.413477	-0.0136833	0.103099	-0.0548811	0.301491	0.449978	0.574956	0.488139	0.145918	0.0136833	-0.521892	0.0548811	-0.145918	-0.104065	-0.103099	-0.212138	PAsPAPLsPLEVELD	Q16539	P38A	Chemokine signaling pathway;Endometrial cancer;Neurotrophin signaling pathway;Non-small cell lung cancer	Casein kinase II substrate motif;ERK1,2 kinase substrate motif;GSK-3, ERK1, ERK2, CDK5 substrate motif;Proline-directed kinase substrate motif;WW domain binding motif	+
O43524	Forkhead box protein O3	FOXO3	+	S	7	2	FOXO3_S7_2	_MAEAPASPAPLSPL	1			0.0161877	-0.00610447			0.063534	0.0345664	+	+	2.27518	0.567154	-0.472588	-0.0164566	0.0693092	-0.0423164	0.297842	0.451273	0.535063	0.522387	0.141989	0.0164566	-0.524548	0.0423164	-0.141989	-0.0507927	-0.0693092	-0.224379	_MAEAPAsPAPLsPL	Q16539	P38A	Chemokine signaling pathway;Endometrial cancer;Neurotrophin signaling pathway;Non-small cell lung cancer	ERK1,2 kinase substrate motif;GSK-3, ERK1, ERK2, CDK5 substrate motif;Proline-directed kinase substrate motif;WW domain binding motif	+	+	intracellular localization	cell cycle regulation
P11388	DNA topoisomerase 2-alpha	TOP2A	+	T	1397	3	TOP2A_T1397_3	LSSSPPATHFPDETE	1			0.696602	0.427062			0.376081	-0.297484	+	+	2.26938	1.31229	0.0561457	-0.0361872	-0.11462	-1.15757	0.796895	1.14811	0.787403	1.26452	-0.266714	-1.1307	-0.683399	-0.361353	-0.0561457	0.0361872	0.11462	0.361353	LsssPPAtHFPDEtE				MAPKAPK2 kinase substrate motif	+
P31749	RAC-alpha serine/threonine-protein kinase	AKT1	+	S	137	2	AKT1_S137_2	GAEEMEVSLAKPKHR	1	+	+	2.0817	0.467162			0.3641	0.0843918		+	2.24094	0.476168	-0.269042	-0.16275	-0.091291	-0.514618	0.117124	0.180083	0.159364	0.410399	-0.117124	-0.288711	-0.153491	-0.140808	0.436097	0.16275	0.091291	0.140808	GAEEMEVsLAKPKHR			Acute myeloid leukemia;Adipocytokine signaling pathway;Apoptosis;B cell receptor signaling pathway;Carbohydrate digestion and absorption;Chagas disease (American trypanosomiasis);Chemokine signaling pathway;Chronic myeloid leukemia;Colorectal cancer;Endometrial cancer;ErbB signaling pathway;Fc epsilon RI signaling pathway;Fc gamma R-mediated phagocytosis;Focal adhesion;Glioma;Hepatitis C;Insulin …	G protein-coupled receptor kinase 1 substrate motif	+
P06400	Retinoblastoma-associated protein	RB1	+	T	826	1	RB1_T826_1	LPTPTKMTPRSRILV	1		+	1.89302	-0.499009		+	1.73362	0.483067	+	+	2.2386	-1.1785	-0.036005	0.313486	0.283885	0.436651	-0.445827	-0.62656	-1.00902	-1.6346	0.978842	0.862165	0.508649	0.580629	0.036005	-0.313486	-0.283885	-0.436651	LPtPtKMtPRsRILV	P16788;P24941;P11802;Q00534	CDK2;CDK4;CDK6;UL97	Bladder cancer;Cell cycle;Chronic myeloid leukemia;Glioma;Melanoma;Non-small cell lung cancer;Pancreatic cancer;Pathways in cancer;Prostate cancer;Small cell lung cancer	Casein kinase II substrate motif;Growth associated histone HI kinase substrate motif;GSK-3, ERK1, ERK2, CDK5 substrate motif;PKA kinase substrate motif;PKC kinase substrate motif;Proline-directed kinase substrate motif;WW domain binding motif	+	+	molecular association, regulation	cell growth, altered	Elf-1(DISRUPTS); E2F1(DISRUPTS); Rb(INDUCES); TFDP1(DISRUPTS)
P06400	Retinoblastoma-associated protein	RB1	+	S	612	2	RB1_S612_2	MYLSPVRSPKKKGST	1	+	+	2.71039	-1.69969			0.68779	-0.429622	+	+	2.15156	-2.36969	0.237755	1.12341	1.46029	1.53974	-2.80357	-0.796467	-0.637467	-0.880072	0.563303	0.639725	0.637467	0.802216	-0.237755	-0.639725	-0.75785	-0.802216	MyLsPVRsPKKKGsT	O14757;O96017;P16788;P24941;P11802;Q00534	CDK2;CDK4;CDK6;Chk1;Chk2;UL97	Bladder cancer;Cell cycle;Chronic myeloid leukemia;Glioma;Melanoma;Non-small cell lung cancer;Pancreatic cancer;Pathways in cancer;Prostate cancer;Small cell lung cancer	Cdc2 kinase substrate motif;CDK kinase substrate motif;CDK1,2,4,6 kinase substrate motif;ERK1,2 kinase substrate motif;Growth associated histone HI kinase substrate motif;GSK-3, ERK1, ERK2, CDK5 substrate motif;MAPKAPK2 kinase substrate motif;PKA kinase substrate motif;PKC kinase substrate motif;Proline-directed kinase substrate motif;WW domain binding motif	+	+	molecular association, regulation; protein conformation	apoptosis, induced; transcription, altered	E2F1(DISRUPTS); E2F1(INDUCES)
P06748	Nucleophosmin	NPM1	+	Y	67	1	NPM1_Y67_1	VEAEAMNYEGSPIKV	1	+	+	1.70756	0.78639	+	+	1.69372	1.22579	+	+	2.14935	0.804497	-0.569097	-0.824856	-0.956405	-0.573766	0.569097	-0.000104904	-0.00743961	-0.267688	1.60295	0.000104904	0.00743961	0.368531	-0.607884	0.127857	0.433778	0.267688	VEAEAMNyEGsPIKV				Src kinase substrate motif	+
P11388	DNA topoisomerase 2-alpha	TOP2A	+	T	1406	1	TOP2A_T1406_1	FPDETEITNPVPKKN	1	+	+	3.59656	1.90585	+	+	2.21019	1.1353	+	+	2.12728	1.10295	-1.61852	-0.863549	-0.968246	-1.01511	0.525567	0.101721	-0.521295	-0.159612	-0.503407	-0.101721	0.521295	0.159612	0.503407	0.462811	1.01683	1.17491	FPDEtEItNPVPKKN				G protein-coupled receptor kinase 1 substrate motif	+
O43524	Forkhead box protein O3	FOXO3	+	S	280	1	FOXO3_S280_1	ALQTAPESADDSPSQ	1	+	+	2.43985	0.744338	+	+	2.31331	0.863446	+	+	2.10091	0.614946	-0.657697	-0.479708	-0.793791	-0.381923	-0.188264	0.083518	-0.127006	0.378417	0.188264	0.804112	0.127006	0.0212798	0.479971	-0.083518	0.289059	-0.0212798	ALQTAPEsADDsPsQ			Chemokine signaling pathway;Endometrial cancer;Neurotrophin signaling pathway;Non-small cell lung cancer	b-Adrenergic Receptor kinase substrate motif;Casein kinase II substrate motif;G protein-coupled receptor kinase 1 substrate motif;GSK3 kinase substrate motif;Pyruvate dehydrogenase kinase substrate motif	+
P11388	DNA topoisomerase 2-alpha	TOP2A	+	T	1112	1	TOP2A_T1112_1	ESDNEKETEKSDSVT	1			0.435409	0.64589	+	+	3.04481	1.31194	+	+	2.06091	1.18745	-0.757325	-0.698568	-1.26837	-0.718875	0.757325	0.851113	-0.238869	-0.062922	0.821316	0.305147	0.615237	0.062922	-1.93875	-0.305147	0.238869	1.14544	EsDNEKEtEKSDSVt				b-Adrenergic Receptor kinase substrate motif;Casein kinase I substrate motif;Casein kinase II substrate motif;G protein-coupled receptor kinase 1 substrate motif;PKA kinase substrate motif;PKC kinase substrate motif	+
P06400	Retinoblastoma-associated protein	RB1	+	T	601	2	RB1_T601_2	LPLQNNHTAADMYLS	1		+	1.24477	-1.28364			0.198628	-0.201554	+	+	1.99314	-1.62489	-0.387984	0.831645	1.18457	1.37832	-1.3622	-0.557366	-0.583495	-0.989935	0.387984	0.557366	0.583495	0.671491	0.486421	-0.620303	-1.32263	-0.671491	LPLQNNHtAADMyLs			Bladder cancer;Cell cycle;Chronic myeloid leukemia;Glioma;Melanoma;Non-small cell lung cancer;Pancreatic cancer;Pathways in cancer;Prostate cancer;Small cell lung cancer	Casein kinase II substrate motif	+
P19838	Nuclear factor NF-kappa-B p105 subunit	NFKB1	+	S	899	2	NFKB1_S899_2	SSPVKTTSQAHSLPL	0.99	+	+	1.75398	1.58753		+	1.176	0.839608	+	+	1.96641	1.36886	-1.4977	-1.75603	-0.951638	-0.188161	0.00120258	0.100509	0.655877	0.324306	-0.00120258	-0.100509	-0.655877	-0.277512	0.11126	0.132239	1.52494	0.188161	ssPVKtTsQAHsLPL			Acute myeloid leukemia;Adipocytokine signaling pathway;Amoebiasis;Apoptosis;B cell receptor signaling pathway;Chagas disease (American trypanosomiasis);Chemokine signaling pathway;Chronic myeloid leukemia;Cytosolic DNA-sensing pathway;Epithelial cell signaling in Helicobacter pylori infection;Hepatitis C;ko05152;Leishmaniasis;MAPK signaling pathway;Measles;Neurotrophin signaling pathway;NOD-like …	ATM kinase substrate motif;DNA dependent Protein kinase substrate motif;G protein-coupled receptor kinase 1 substrate motif;GSK3 kinase substrate motif;PKA kinase substrate motif;PKC kinase substrate motif	+
P06400	Retinoblastoma-associated protein	RB1	+	T	774	2	RB1_T774_2	NILQYASTRPPTLSP	0.86		+	1.45829	-0.69353		+	1.54972	0.910984	+	+	1.94054	-2.17615	0.172906	0.332221	0.0280437	0.904505	-0.761045	-1.45724	-1.59821	-3.4504	1.98179	1.08759	1.20896	0.803272	-0.172906	-0.332221	-0.0280437	-0.803272	NILQyAstrPPtLsP			Bladder cancer;Cell cycle;Chronic myeloid leukemia;Glioma;Melanoma;Non-small cell lung cancer;Pancreatic cancer;Pathways in cancer;Prostate cancer;Small cell lung cancer	G protein-coupled receptor kinase 1 substrate motif;MDC1 BRCT domain binding motif;Plk1 PBD domain binding motif	+
P06400	Retinoblastoma-associated protein	RB1	+	T	778	2	RB1_T778_2	YASTRPPTLSPIPHI	1	+	+	1.71748	-0.759542	+	+	1.63174	0.946149	+	+	1.92986	-1.90815	0.149714	0.353668	0.151247	0.920397	-0.827672	-0.930717	-1.31071	-2.98846	2.01006	1.13243	1.40862	0.80851	-0.149714	-0.353668	-0.151247	-0.80851	yAstrPPtLsPIPHI			Bladder cancer;Cell cycle;Chronic myeloid leukemia;Glioma;Melanoma;Non-small cell lung cancer;Pancreatic cancer;Pathways in cancer;Prostate cancer;Small cell lung cancer	Calmodulin-dependent protein kinase II substrate motif;DNA dependent Protein kinase substrate motif;PKC kinase substrate motif	+
P06400	Retinoblastoma-associated protein	RB1	+	Y	790	2	RB1_Y790_2	PHIPRSPYKFPSSPL	1	+	+	3.01375	-1.33599			1.12565	0.430264	+	+	1.81307	-1.50194	0.640327	0.277073	0.490593	0.902256	-0.640327	-0.277073	-0.593676	-2.18644	1.39473	0.986578	0.991404	0.658594	-1.28827	-0.596241	-0.490593	-0.658594	PHIPrsPyKFPssPL			Bladder cancer;Cell cycle;Chronic myeloid leukemia;Glioma;Melanoma;Non-small cell lung cancer;Pancreatic cancer;Pathways in cancer;Prostate cancer;Small cell lung cancer	Crk SH2 domain binding motif;RasGAP C-terminal SH2 domain binding motif	+
P06400	Retinoblastoma-associated protein	RB1	+	T	9	1	RB1_T9_1	PPKTPRKTAATAAAA	0.94			0.465733	-0.198413	+	+	2.21583	0.734046		+	1.80719	-0.719491	-0.286326	0.0812016	0.153965	0.410255	-0.210866	-0.609144	-0.715834	-0.983025	0.97627	0.565594	1.00616	0.747253	0.210866	-0.0812016	-0.153965	-0.410255				Bladder cancer;Cell cycle;Chronic myeloid leukemia;Glioma;Melanoma;Non-small cell lung cancer;Pancreatic cancer;Pathways in cancer;Prostate cancer;Small cell lung cancer	G protein-coupled receptor kinase 1 substrate motif;PKA kinase substrate motif;PKC kinase substrate motif
O43524	Forkhead box protein O3	FOXO3	+	S	12	1	FOXO3_S12_1	PASPAPLSPLEVELD	1	+	+	1.45782	2.95888			0.391811	0.995662	+	+	1.80568	3.61262	-4.33292	-1.98537	-1.97349	0.0201216	0.446353	2.53043	2.68783	0.51423	0.167384	-1.98988	-2.44639	-0.0201216	-0.167384	1.98537	1.97349	-0.227622	PAsPAPLsPLEVELD	Q16539	P38A	Chemokine signaling pathway;Endometrial cancer;Neurotrophin signaling pathway;Non-small cell lung cancer	Casein kinase II substrate motif;ERK1,2 kinase substrate motif;GSK-3, ERK1, ERK2, CDK5 substrate motif;Proline-directed kinase substrate motif;WW domain binding motif	+
P00519	Tyrosine-protein kinase ABL1	ABL1	+	S	919	2	ABL1_S919_2	GKPSQSPSQEAAGEA	1			0.739686	-0.184017			0.690014	-0.66695	+	+	1.80265	0.78686	0.00372171	-0.265115	0.0867572	0.28411	0.423764	0.7015	1.39868	0.732965	-0.00372171	0.118407	-0.824337	-1.84868	-0.137322	-0.118407	-0.0867572	-0.28411	GKPsQsPsQEAAGEA			Axon guidance;Cell cycle;Chronic myeloid leukemia;ErbB signaling pathway;Neurotrophin signaling pathway;Pathogenic Escherichia coli infection;Pathways in cancer;Shigellosis;Viral myocarditis	ATM kinase substrate motif;Casein kinase II substrate motif;DNA dependent Protein kinase substrate motif;G protein-coupled receptor kinase 1 substrate motif;MAPKAPK2 kinase substrate motif	+
P06400	Retinoblastoma-associated protein	RB1	+	T	823	1	RB1_T823_1	SEGLPTPTKMTPRSR	1			1.06688	-0.419437		+	1.61447	0.580939	+	+	1.79475	-1.28475	-0.197701	0.303883	0.251895	0.480797	-0.384251	-0.738546	-1.12452	-2.0528	1.15385	0.80303	0.597241	0.608513	0.197701	-0.303883	-0.251895	-0.480797	sEGLPtPtKMtPRsR			Bladder cancer;Cell cycle;Chronic myeloid leukemia;Glioma;Melanoma;Non-small cell lung cancer;Pancreatic cancer;Pathways in cancer;Prostate cancer;Small cell lung cancer	DNA dependent Protein kinase substrate motif;G protein-coupled receptor kinase 1 substrate motif	+
P00519	Tyrosine-protein kinase ABL1	ABL1	+	S	917	2	ABL1_S917_2	AGGKPSQSPSQEAAG	1		+	1.45928	-0.306202			0.470309	-0.248741	+	+	1.77994	0.861528	-0.00254107	-0.0447431	0.162641	0.00175953	0.407507	1.10051	1.51876	0.536448	0.00254107	0.0447431	-0.923372	-0.00175953	-0.156317	-0.204548	-0.162641	-0.584188	AGGKPsQsPsQEAAG			Axon guidance;Cell cycle;Chronic myeloid leukemia;ErbB signaling pathway;Neurotrophin signaling pathway;Pathogenic Escherichia coli infection;Pathways in cancer;Shigellosis;Viral myocarditis	Casein kinase II substrate motif;ERK1,2 kinase substrate motif;GSK-3, ERK1, ERK2, CDK5 substrate motif;PKA kinase substrate motif;Proline-directed kinase substrate motif;WW domain binding motif	+
P06400	Retinoblastoma-associated protein	RB1	+	T	373	1	RB1_T373_1	VNVIPPHTPVRTVMN	1			0.349338	-0.264668	+	+	2.17814	0.984164	+	+	1.77875	-1.46653	-0.471118	0.249518	0.106313	0.642444	-0.466762	-0.941741	-1.81557	-2.11488	1.28022	1.09722	1.16092	0.925462	0.466762	-0.249518	-0.106313	-0.642444	VNVIPPHtPVRTVMN	P06493;P16788;P24941;P11802	CDK1;CDK2;CDK4;UL97	Bladder cancer;Cell cycle;Chronic myeloid leukemia;Glioma;Melanoma;Non-small cell lung cancer;Pancreatic cancer;Pathways in cancer;Prostate cancer;Small cell lung cancer	Cdc2 kinase substrate motif;CDK1,2,4,6 kinase substrate motif;ERK1,2 kinase substrate motif;G protein-coupled receptor kinase 1 substrate motif;GSK3, Erk1, Erk2 and CDK5 kinase motif;GSK-3, ERK1, ERK2, CDK5 substrate motif;Proline-directed kinase substrate motif;WW domain binding motif	+	+	molecular association, regulation		E2F1(DISRUPTS)
P06400	Retinoblastoma-associated protein	RB1	+	S	794	2	RB1_S794_2	RSPYKFPSSPLRIPG	0.85			0.493892	-1.32628		+	1.33187	1.55858	+	+	1.77401	-2.75215	-0.369788	0.22568	-0.212658	1.60413	-1.70151	-4.55951	-1.89607	-1.60413	0.892634	1.39055	2.57969	2.61879	0.369788	-0.22568	0.212658	-4.41453	rsPyKFPssPLrIPG			Bladder cancer;Cell cycle;Chronic myeloid leukemia;Glioma;Melanoma;Non-small cell lung cancer;Pancreatic cancer;Pathways in cancer;Prostate cancer;Small cell lung cancer	DNA dependent Protein kinase substrate motif;PKA kinase substrate motif;PKC kinase substrate motif	+
P06400	Retinoblastoma-associated protein	RB1	+	S	788	2	RB1_S788_2	PIPHIPRSPYKFPSS	1		+	1.17018	-0.648424	+	+	1.63724	1.06874	+	+	1.7708	-1.8453	-0.00530434	0.327414	0.0750389	0.996121	-0.639732	-1.10024	-1.25395	-2.99401	2.06495	1.20686	1.59313	0.803279	0.00530434	-0.327414	-0.0750389	-0.803279	PIPHIPrsPyKFPss	P16788;P11802;Q00534	CDK4;CDK6;UL97	Bladder cancer;Cell cycle;Chronic myeloid leukemia;Glioma;Melanoma;Non-small cell lung cancer;Pancreatic cancer;Pathways in cancer;Prostate cancer;Small cell lung cancer	Cdc2 kinase substrate motif;CDK kinase substrate motif;CDK1,2,4,6 kinase substrate motif;ERK1,2 kinase substrate motif;Growth associated histone HI kinase substrate motif;GSK-3, ERK1, ERK2, CDK5 substrate motif;Proline-directed kinase substrate motif;WW domain binding motif	+	+	molecular association, regulation	cell growth, altered	E2F1(DISRUPTS); TFDP1(DISRUPTS)
P06748	Nucleophosmin	NPM1	+	S	70	1	NPM1_S70_1	EAMNYEGSPIKVTLA	1	+	+	2.5051	1.58486	+	+	2.50892	1.53154	+	+	1.75145	1.03742	-1.96635	-1.24661	-1.37828	-0.420327	-0.15131	-0.184739	-0.218201	-0.307647	0.380144	0.208577	0.218201	0.307647	0.15131	0.184739	0.541204	0.450627	EAMNyEGsPIKVtLA	P06493;P24941;P51955	CDK1;CDK2;NEK2		Cdc2 kinase substrate motif;CDK kinase substrate motif;CDK1,2,4,6 kinase substrate motif;ERK1,2 kinase substrate motif;GSK-3, ERK1, ERK2, CDK5 substrate motif;Proline-directed kinase substrate motif;WW domain binding motif	+	+	molecular association, regulation; intracellular localization; phosphorylation	cell cycle regulation	CDC25C(INDUCES)		mutation of S10/S70 to alanine increases CDK1 Y15 phosphorylation; mutation of S10/70 to glutamate decreases Cdc25C S216 phosphorylation
P06400	Retinoblastoma-associated protein	RB1	+	Y	606	2	RB1_Y606_2	NHTAADMYLSPVRSP	1	+	+	1.63375	-1.01428			0.543816	-0.328749	+	+	1.71833	-0.883331	-0.145987	0.937548	1.05706	0.598742	-0.449386	-0.223938	-0.261077	-0.151564	0.495784	0.223938	0.261077	0.151564	0.145987	-0.373976	-0.658012	-0.723756	NHtAADMyLsPVRsP			Bladder cancer;Cell cycle;Chronic myeloid leukemia;Glioma;Melanoma;Non-small cell lung cancer;Pancreatic cancer;Pathways in cancer;Prostate cancer;Small cell lung cancer	Crk SH2 domain binding motif;RasGAP C-terminal SH2 domain binding motif;SHP1 phosphatase substrate motif	+
P00519	Tyrosine-protein kinase ABL1	ABL1	+	S	915	2	ABL1_S915_2	GKAGGKPSQSPSQEA	0.88		+	1.19067	-0.611757		+	0.939896	-0.749678		+	1.69066	0.796481	0.116321	-0.0872622	0.14773	0.283205	0.34156	0.97044	1.51989	0.814026	-0.116321	0.0872622	-0.833262	-1.6764	-0.28683	-1.26927	-0.14773	-0.283205	GKAGGKPsQsPsQEA			Axon guidance;Cell cycle;Chronic myeloid leukemia;ErbB signaling pathway;Neurotrophin signaling pathway;Pathogenic Escherichia coli infection;Pathways in cancer;Shigellosis;Viral myocarditis	ATM kinase substrate motif;Casein kinase II substrate motif;DNA dependent Protein kinase substrate motif;G protein-coupled receptor kinase 1 substrate motif;GSK3 kinase substrate motif;PKA kinase substrate motif;PKC kinase substrate motif	+
P06400	Retinoblastoma-associated protein	RB1	+	S	37	1	RB1_S37_1	EEDPEQDSGPEDLPL	1			0.175321	-0.0940228	+	+	2.09033	0.73634		+	1.68091	-0.726971	-0.339165	0.104157	-0.0441837	0.415186	-0.235064	-0.616113	-0.987978	-0.932734	1.03911	0.519214	0.761925	0.761108	0.235064	-0.104157	0.0441837	-0.415186	EEDPEQDsGPEDLPL			Bladder cancer;Cell cycle;Chronic myeloid leukemia;Glioma;Melanoma;Non-small cell lung cancer;Pancreatic cancer;Pathways in cancer;Prostate cancer;Small cell lung cancer	b-Adrenergic Receptor kinase substrate motif;Casein kinase I substrate motif;Casein kinase II substrate motif	+
P19838	Nuclear factor NF-kappa-B p105 subunit	NFKB1	+	S	937	2	NFKB1_S937_2	ETSFRKLSFTESLTS	1			1.03261	-0.423916			0.0249668	0.016921		+	1.67811	-0.786817	0.0187902	0.560706	0.686125	-0.0533109	-0.432083	-0.182614	-0.971651	-0.34861	0.670121	0.11623	0.401645	0.0919986	-0.0187902	-0.11623	-0.401645	0.0533109	ETsFRKLsFtEsLTS			Acute myeloid leukemia;Adipocytokine signaling pathway;Amoebiasis;Apoptosis;B cell receptor signaling pathway;Chagas disease (American trypanosomiasis);Chemokine signaling pathway;Chronic myeloid leukemia;Cytosolic DNA-sensing pathway;Epithelial cell signaling in Helicobacter pylori infection;Hepatitis C;ko05152;Leishmaniasis;MAPK signaling pathway;Measles;Neurotrophin signaling pathway;NOD-like …	14-3-3 domain binding motif;Calmodulin-dependent protein kinase II substrate motif;Casein kinase II substrate motif;G protein-coupled receptor kinase 1 substrate motif;GSK3 kinase substrate motif;PKA kinase substrate motif;PKC epsilon kinase substrate motif;PKC kinase substrate motif	+
P19838	Nuclear factor NF-kappa-B p105 subunit	NFKB1	+	S	941	2	NFKB1_S941_2	RKLSFTESLTSGASL	1			1.05286	-0.445238			0.00450678	-0.00321198		+	1.67011	-0.808468	0.0212331	0.622984	0.701153	-0.0476346	-0.426316	-0.173271	-0.978111	-0.358439	0.670882	0.111506	0.398113	0.104387	-0.0212331	-0.111506	-0.398113	0.0476346	RKLsFtEsLTSGASL			Acute myeloid leukemia;Adipocytokine signaling pathway;Amoebiasis;Apoptosis;B cell receptor signaling pathway;Chagas disease (American trypanosomiasis);Chemokine signaling pathway;Chronic myeloid leukemia;Cytosolic DNA-sensing pathway;Epithelial cell signaling in Helicobacter pylori infection;Hepatitis C;ko05152;Leishmaniasis;MAPK signaling pathway;Measles;Neurotrophin signaling pathway;NOD-like …	b-Adrenergic Receptor kinase substrate motif;Casein kinase II substrate motif;MAPKAPK2 kinase substrate motif	+
P19838	Nuclear factor NF-kappa-B p105 subunit	NFKB1	+	T	939	2	NFKB1_T939_2	SFRKLSFTESLTSGA	1			1.0677	-0.438099			0.0174135	-0.0121627		+	1.66156	-0.804843	0.0208311	0.615974	0.686239	-0.0393119	-0.425603	-0.168287	-0.993953	-0.347797	0.670923	0.103998	0.383147	0.0770135	-0.0208311	-0.103998	-0.383147	0.0393119	sFRKLsFtEsLTSGA			Acute myeloid leukemia;Adipocytokine signaling pathway;Amoebiasis;Apoptosis;B cell receptor signaling pathway;Chagas disease (American trypanosomiasis);Chemokine signaling pathway;Chronic myeloid leukemia;Cytosolic DNA-sensing pathway;Epithelial cell signaling in Helicobacter pylori infection;Hepatitis C;ko05152;Leishmaniasis;MAPK signaling pathway;Measles;Neurotrophin signaling pathway;NOD-like …	G protein-coupled receptor kinase 1 substrate motif;PKA kinase substrate motif	+
P06400	Retinoblastoma-associated protein	RB1	+	S	794	3	RB1_S794_3	RSPYKFPSSPLRIPG	1		+	1.41673	-0.626376		+	1.42917	1.13907	+	+	1.65392	-1.73675	0.210075	0.500337	-0.107917	0.650715	-0.751498	-1.13954	-0.775269	-3.02749	2.52743	1.40743	1.22482	0.6498	-0.210075	-0.500337	0.107917	-0.6498	rsPyKFPssPLrIPG			Bladder cancer;Cell cycle;Chronic myeloid leukemia;Glioma;Melanoma;Non-small cell lung cancer;Pancreatic cancer;Pathways in cancer;Prostate cancer;Small cell lung cancer	DNA dependent Protein kinase substrate motif;PKA kinase substrate motif;PKC kinase substrate motif	+
P11274	Breakpoint cluster region protein	BCR	+	S	463	1	BCR_S463_1	IDDSPSSSPHLSSKG	0.89			0.187029	-0.04286			1.09702	0.185586			1.63488	-0.307343	-0.0424032	0.00828648	-0.0833464	0.216649	-0.232343	-0.0879507	-0.409886	-0.400006	0.080102	0.360816	0.210896	0.189717	0.0424032	-0.00828648	0.0833464	-0.189717	IDDsPsssPHLssKG			Chronic myeloid leukemia;Pathways in cancer	ERK1,2 kinase substrate motif;G protein-coupled receptor kinase 1 substrate motif;GSK3 kinase substrate motif;GSK-3, ERK1, ERK2, CDK5 substrate motif;MAPKAPK2 kinase substrate motif;MDC1 BRCT domain binding motif;Plk1 PBD domain binding motif;Proline-directed kinase substrate motif;WW domain binding motif	+
P06400	Retinoblastoma-associated protein	RB1	+	S	780	2	RB1_S780_2	STRPPTLSPIPHIPR	1		+	1.49277	-0.719062	+	+	1.6305	1.10056	+	+	1.63324	-2.15941	-0.00273514	0.401989	0.190101	0.891749	-0.548687	-1.64724	-1.22351	-3.73711	2.19967	1.14379	1.73411	0.805791	0.00273514	-0.401989	-0.190101	-0.805791	strPPtLsPIPHIPr	P17612;P16788;P11802;Q00534;Q96GD4	AurB;CDK4;CDK6;PKACA;UL97	Bladder cancer;Cell cycle;Chronic myeloid leukemia;Glioma;Melanoma;Non-small cell lung cancer;Pancreatic cancer;Pathways in cancer;Prostate cancer;Small cell lung cancer	ERK1,2 kinase substrate motif;GSK-3, ERK1, ERK2, CDK5 substrate motif;Proline-directed kinase substrate motif;WW domain binding motif	+	+	protein degradation; molecular association, regulation; activity, inhibited	cell cycle regulation; apoptosis, inhibited; transcription, altered; cell growth, altered	E2F1(DISRUPTS); E2F1(INDUCES)
P06400	Retinoblastoma-associated protein	RB1	+	S	612	1	RB1_S612_1	MYLSPVRSPKKKGST	1		+	0.869249	-1.40871			0.190978	-0.202765	+	+	1.63147	-1.46645	1.51845	-0.163411	0.297279	0.689892	0.0643768	-1.46732	-1.04838	-1.07227	-0.0643768	0.922118	0.521667	0.151745	-3.007	0.163411	-0.297279	-0.151745	MyLsPVRsPKKKGsT	O14757;O96017;P16788;P24941;P11802;Q00534	CDK2;CDK4;CDK6;Chk1;Chk2;UL97	Bladder cancer;Cell cycle;Chronic myeloid leukemia;Glioma;Melanoma;Non-small cell lung cancer;Pancreatic cancer;Pathways in cancer;Prostate cancer;Small cell lung cancer	Cdc2 kinase substrate motif;CDK kinase substrate motif;CDK1,2,4,6 kinase substrate motif;ERK1,2 kinase substrate motif;Growth associated histone HI kinase substrate motif;GSK-3, ERK1, ERK2, CDK5 substrate motif;MAPKAPK2 kinase substrate motif;PKA kinase substrate motif;PKC kinase substrate motif;Proline-directed kinase substrate motif;WW domain binding motif	+	+	molecular association, regulation; protein conformation	apoptosis, induced; transcription, altered	E2F1(DISRUPTS); E2F1(INDUCES)
P06748	Nucleophosmin	NPM1	+	S	4	1	NPM1_S4_1	____MEDSMDMDMSP	1	+	+	2.06039	1.06006	+	+	2.22754	0.907617		+	1.62126	0.571223	-0.922358	-0.761868	-0.817576	-0.102489	-0.0079422	-0.157809	-0.141701	-0.0119433	0.531466	0.341067	0.141701	0.0119433	0.0079422	0.157809	0.922364	0.547847	____MEDsMDMDMsP	Q9NYY3;P53350;Q9H4B4	PLK1;PLK2;PLK3		b-Adrenergic Receptor kinase substrate motif	+	+		cell cycle regulation; cytoskeletal reorganization
P06400	Retinoblastoma-associated protein	RB1	+	S	773	2	RB1_S773_2	TNILQYASTRPPTLS	0.99		+	1.42218	-0.708037	+	+	1.67688	0.999266	+	+	1.60788	-1.70754	0.030262	0.316878	0.178486	0.945659	-0.7468	-0.944625	-0.724567	-2.94288	2.02567	1.17377	1.43367	0.835237	-0.030262	-0.316878	-0.178486	-0.835237	TNILQyAstrPPtLs			Bladder cancer;Cell cycle;Chronic myeloid leukemia;Glioma;Melanoma;Non-small cell lung cancer;Pancreatic cancer;Pathways in cancer;Prostate cancer;Small cell lung cancer	G protein-coupled receptor kinase 1 substrate motif;PKA kinase substrate motif;PKC kinase substrate motif	+
P06400	Retinoblastoma-associated protein	RB1	+	T	12	1	RB1_T12_1	TPRKTAATAAAAAAE	0.95			0.446636	-0.212788		+	1.52973	0.600415		+	1.58895	-0.863323	-0.168829	0.135003	-0.0590191	0.51842	-0.191214	-0.549249	-0.925657	-1.3616	1.14306	0.500224	0.630301	0.553653	0.168829	-0.135003	0.0590191	-0.51842				Bladder cancer;Cell cycle;Chronic myeloid leukemia;Glioma;Melanoma;Non-small cell lung cancer;Pancreatic cancer;Pathways in cancer;Prostate cancer;Small cell lung cancer	G protein-coupled receptor kinase 1 substrate motif;PKA kinase substrate motif
P06748	Nucleophosmin	NPM1	+	S	48	1	NPM1_S48_1	QLSLRTVSLGAGAKD	0.95	+	+	2.18867	1.51102	+	+	2.24176	1.64341	+	+	1.58472	1.1791	-2.25119	-1.20216	-1.1686	-0.515297	-0.24577	-0.0774431	0.37522	-0.47286	0.474666	0.524116	-0.110759	0.548359	0.24577	0.0774431	0.110759	0.47286	QLsLRTVsLGAGAkD				14-3-3 domain binding motif;Calmodulin-dependent protein kinase II substrate motif;Phosphorylase kinase substrate motif;PKA kinase substrate motif;PKC kinase substrate motif	+
P19838	Nuclear factor NF-kappa-B p105 subunit	NFKB1	+	S	907	2	NFKB1_S907_2	QAHSLPLSPASTRQQ	1	+	+	1.757	1.4866		+	1.05228	0.830261	+	+	1.54829	1.17525	-2.12693	-1.02484	-0.575569	-0.283678	0.000794411	0.178194	0.263614	0.247374	-0.000794411	-0.178194	-0.263614	-0.247374	0.242175	0.285685	1.12494	0.282574	QAHsLPLsPAstRQQ	Q9WV60	GSK3B	Acute myeloid leukemia;Adipocytokine signaling pathway;Amoebiasis;Apoptosis;B cell receptor signaling pathway;Chagas disease (American trypanosomiasis);Chemokine signaling pathway;Chronic myeloid leukemia;Cytosolic DNA-sensing pathway;Epithelial cell signaling in Helicobacter pylori infection;Hepatitis C;ko05152;Leishmaniasis;MAPK signaling pathway;Measles;Neurotrophin signaling pathway;NOD-like …	Casein kinase II substrate motif;ERK1,2 kinase substrate motif;G protein-coupled receptor kinase 1 substrate motif;GSK-3, ERK1, ERK2, CDK5 substrate motif;MAPKAPK2 kinase substrate motif;Proline-directed kinase substrate motif;WW domain binding motif	+	+	activity, induced; protein stabilization; protein processing				Mutation of this site retards the proteolytic processing of p105 that generates active NFkB.
P06748	Nucleophosmin	NPM1	+	S	10	1	NPM1_S10_1	DSMDMDMSPLRPQNY	1	+	+	2.34011	0.945726	+	+	1.75377	0.984972		+	1.54146	0.492374	-0.971176	-0.503413	-0.745942	-0.183948	-0.15369	-0.079999	-0.174166	-0.0271263	1.13295	0.201169	0.174166	0.0271263	0.15369	0.079999	0.535383	0.609352	DsMDMDMsPLRPQNy				Cdc2 kinase substrate motif;CDK kinase substrate motif;CDK1,2,4,6 kinase substrate motif;ERK1,2 kinase substrate motif;G protein-coupled receptor kinase 1 substrate motif;GSK-3, ERK1, ERK2, CDK5 substrate motif;Proline-directed kinase substrate motif;WW domain binding motif	+	+	molecular association, regulation; intracellular localization; phosphorylation	cell cycle regulation	CDC25C(INDUCES)		mutation of S10/S70 to alanine increases CDK1 Y15 phosphorylation; mutation of S10/70 to glutamate decreases Cdc25C S216 phosphorylation
P11388	DNA topoisomerase 2-alpha	TOP2A	+	S	1525	1	TOP2A_S1525_1	PIKYLEESDEDDLF_	1		+	1.22216	-1.15714	+	+	2.22325	-1.56435		+	1.51362	0.593348	0.720128	0.56201	0.298283	0.02106	1.00043	1.31046	1.05409	0.609893	-0.720128	-0.769237	-0.985672	-2.18089	-2.14572	-0.56201	-0.298283	-0.02106	PIKyLEEsDEDDLF_	P68400;P53350	CK2A1;PLK1		b-Adrenergic Receptor kinase substrate motif;Casein kinase II substrate motif;Pyruvate dehydrogenase kinase substrate motif	+	+	molecular association, regulation; intracellular localization; enzymatic activity, induced	cell cycle regulation; chromatin organization, altered; apoptosis, induced	MDC1(INDUCES)		required for the decatenation checkpoint; required for normal sister chromatid segregationi late mitosis
P11388	DNA topoisomerase 2-alpha	TOP2A	+	S	1213	1	TOP2A_S1213_1	QMAEVLPSPRGQRVI	1		+	1.06025	-0.791051			0.296406	-0.275065		+	1.50165	-1.12134	0.120001	0.158627	0.307533	1.6686	-0.379175	-0.226183	-0.904306	-0.720951	-0.0311689	0.403679	0.276786	0.505203	0.0311689	-0.158627	-0.276786	-0.505203	QMAEVLPsPRGQRVI	P27361;P06493;P28482	CDK1;ERK1;ERK2		DNA dependent Protein kinase substrate motif;ERK1,2 kinase substrate motif;Growth associated histone HI kinase substrate motif;GSK-3, ERK1, ERK2, CDK5 substrate motif;PKA kinase substrate motif;PKC kinase substrate motif;Proline-directed kinase substrate motif;WW domain binding motif	+	+	intracellular localization
P11388	DNA topoisomerase 2-alpha	TOP2A	+	S	1393	1	TOP2A_S1393_1	GSVPLSSSPPATHFP	1	+	+	1.83527	1.30503		+	1.15552	0.824851		+	1.40861	0.970979	-1.86288	-0.496498	-0.920576	-0.276756	0.200291	0.277733	-0.240814	0.0899944	-0.200291	-0.277733	0.310709	-0.0899944	0.855875	0.419386	0.240814	0.147331	GsVPLsssPPAtHFP	P27361;P06493;P28482	CDK1;ERK1;ERK2		ERK1,2 kinase substrate motif;G protein-coupled receptor kinase 1 substrate motif;GSK-3, ERK1, ERK2, CDK5 substrate motif;MDC1 BRCT domain binding motif;Plk1 PBD domain binding motif;Proline-directed kinase substrate motif;WW domain binding motif	+
O43524	Forkhead box protein O3	FOXO3	+	S	26	2	FOXO3_S26_2	DPEFEPQSRPRSCTW	0.83			0.170107	0.0827899			0.0935319	0.0655789		+	1.40361	0.523247	-0.718507	-0.0301723	0.0897198	-0.0487156	0.200551	0.260303	0.362246	0.562214	0.171224	-0.0330315	-0.632267	0.0487156	-0.171224	0.0301723	-0.0897198	-0.145744	DPEFEPQsRPRsCtW			Chemokine signaling pathway;Endometrial cancer;Neurotrophin signaling pathway;Non-small cell lung cancer	Casein kinase I substrate motif;G protein-coupled receptor kinase 1 substrate motif;GSK3 kinase substrate motif	+
P04637	Cellular tumor antigen p53	TP53	+	S	6	1	TP53_S6_1	__MEEPQSDPSVEPP	0.95			0.75764	-0.551842			1.15359	-0.375375		+	1.39479	1.36014	0.0896578	0.398564	-0.0718651	0.00453711	-0.0376625	2.24747	1.89054	1.7611	-0.589228	-0.398564	-0.0882778	-0.00453711	0.0376625	-1.4002	0.0718651	-0.4958	__MEEPQsDPsVEPP			Amyotrophic lateral sclerosis (ALS);Apoptosis;Basal cell carcinoma;Bladder cancer;Cell cycle;Chronic myeloid leukemia;Colorectal cancer;Endometrial cancer;Glioma;Hepatitis C;Huntington's disease;MAPK signaling pathway;Measles;Melanoma;Neurotrophin signaling pathway;Non-small cell lung cancer;p53 signaling pathway;Pancreatic cancer;Pathways in cancer;Prostate cancer;Small cell lung cancer;Thyroid …	Casein kinase I substrate motif;Casein kinase II substrate motif	+	+	activity, induced; acetylation; phosphorylation	apoptosis, altered; apoptosis, induced; transcription, induced; transcription, altered			increased p21 expression
P06400	Retinoblastoma-associated protein	RB1	+	T	774	1	RB1_T774_1	NILQYASTRPPTLSP	0.93		+	0.866103	-1.78732			0.160283	0.503072	+	+	1.37732	-2.62047	0.0474486	0.140373	0.632528	4.24234	-1.1748	-1.83591	-1.41465	-0.993846	0.955389	3.77807	1.34767	0.993846	-0.0474486	-0.140373	-0.632528	-1.26623	NILQyAstrPPtLsP			Bladder cancer;Cell cycle;Chronic myeloid leukemia;Glioma;Melanoma;Non-small cell lung cancer;Pancreatic cancer;Pathways in cancer;Prostate cancer;Small cell lung cancer	G protein-coupled receptor kinase 1 substrate motif;MDC1 BRCT domain binding motif;Plk1 PBD domain binding motif	+
P06748	Nucleophosmin	NPM1	+	S	70	2	NPM1_S70_2	EAMNYEGSPIKVTLA	1	+	+	1.71026	2.12419		+	1.33199	1.5867		+	1.37599	1.55935	-0.779268	-2.68902	-2.1693	-0.287387	0.0797787	-0.106698	0.670107	-0.33075	0.697857	0.106698	-0.670107	0.287387	-0.0797787	0.232892	1.54795	0.870736	EAMNyEGsPIKVtLA	P06493;P24941;P51955	CDK1;CDK2;NEK2		Cdc2 kinase substrate motif;CDK kinase substrate motif;CDK1,2,4,6 kinase substrate motif;ERK1,2 kinase substrate motif;GSK-3, ERK1, ERK2, CDK5 substrate motif;Proline-directed kinase substrate motif;WW domain binding motif	+	+	molecular association, regulation; intracellular localization; phosphorylation	cell cycle regulation	CDC25C(INDUCES)		mutation of S10/S70 to alanine increases CDK1 Y15 phosphorylation; mutation of S10/70 to glutamate decreases Cdc25C S216 phosphorylation
P15056	Serine/threonine-protein kinase B-raf	BRAF	+	S	399	1	BRAF_S399_1	GGSTTGLSATPPASL	0.93			0.00535695	0.0051012		+	1.22689	0.431835		+	1.30383	-0.542537	-0.0908737	-0.396114	-0.0685148	0.326519	-0.825616	-0.309263	-0.937733	-0.326519	0.0908737	0.309263	0.493917	0.604302	0.209909	0.387978	0.0685148	-0.874981	GGsTtGLsAtPPAsL			Acute myeloid leukemia;Bladder cancer;Chemokine signaling pathway;Chronic myeloid leukemia;Colorectal cancer;Endometrial cancer;ErbB signaling pathway;Focal adhesion;Glioma;Hepatitis C;Insulin signaling pathway;Long-term depression;Long-term potentiation;MAPK signaling pathway;Melanoma;mTOR signaling pathway;Natural killer cell mediated cytotoxicity;Neurotrophin signaling pathway;Non-small cell l…	Casein kinase II substrate motif;G protein-coupled receptor kinase 1 substrate motif	+
P06400	Retinoblastoma-associated protein	RB1	+	S	811	3	RB1_S811_3	IYISPLKSPYKISEG	1		+	1.10097	-0.591208	+	+	1.48394	1.36679		+	1.29189	-1.42255	-0.236923	0.301802	0.275616	0.677371	-0.464129	-1.21852	-0.275616	-2.71408	2.76024	1.12138	1.92074	0.682643	0.236923	-0.301802	-0.604717	-0.677371	IyIsPLksPyKIsEG	Q00526;P06493;P16788;P24941;P11802;Q00535;P50750;Q00534	CDK1;CDK2;CDK3;CDK4;CDK5;CDK6;CDK9;UL97	Bladder cancer;Cell cycle;Chronic myeloid leukemia;Glioma;Melanoma;Non-small cell lung cancer;Pancreatic cancer;Pathways in cancer;Prostate cancer;Small cell lung cancer	Cdc2 kinase substrate motif;CDK kinase substrate motif;CDK1,2,4,6 kinase substrate motif;ERK1,2 kinase substrate motif;Growth associated histone HI kinase substrate motif;GSK-3, ERK1, ERK2, CDK5 substrate motif;MAPKAPK2 kinase substrate motif;Proline-directed kinase substrate motif;WW domain binding motif	+	+	molecular association, regulation	cell cycle regulation; transcription, altered; cell growth, altered	E2F1(DISRUPTS); Abl iso2(DISRUPTS)
P06400	Retinoblastoma-associated protein	RB1	+	S	807	3	RB1_S807_3	PGGNIYISPLKSPYK	1	+	+	1.94254	-0.736106		+	1.49261	1.17297		+	1.2655	-1.19808	0.0260553	0.312655	0.275616	0.693336	-0.201151	-0.732072	-0.275616	-2.27581	2.58482	1.18725	1.52712	0.700351	-0.0260553	-0.312655	-0.604717	-0.693336	PGGNIyIsPLksPyK	Q00526;P06493;P16788;P24941;P11802;Q00535;P50750;Q00534	CDK1;CDK2;CDK3;CDK4;CDK5;CDK6;CDK9;UL97	Bladder cancer;Cell cycle;Chronic myeloid leukemia;Glioma;Melanoma;Non-small cell lung cancer;Pancreatic cancer;Pathways in cancer;Prostate cancer;Small cell lung cancer	Cdc2 kinase substrate motif;CDK kinase substrate motif;CDK1,2,4,6 kinase substrate motif;ERK1,2 kinase substrate motif;G protein-coupled receptor kinase 1 substrate motif;GSK3 kinase substrate motif;GSK-3, ERK1, ERK2, CDK5 substrate motif;Proline-directed kinase substrate motif;WW domain binding motif	+	+	molecular association, regulation	cell cycle regulation; transcription, altered; cell growth, altered	E2F1(DISRUPTS); Abl iso2(DISRUPTS)
P06400	Retinoblastoma-associated protein	RB1	+	S	807	1	RB1_S807_1	PGGNIYISPLKSPYK	1			0.112716	0.100991		+	1.42528	0.894999		+	1.23684	-1.68123	-0.772676	-0.0368814	0.139756	0.395843	-0.628724	-0.784457	-2.0573	-3.52838	1.42353	0.364377	0.64887	0.869256	0.628724	0.0368814	-0.139756	-0.395843	PGGNIyIsPLksPyK	Q00526;P06493;P16788;P24941;P11802;Q00535;P50750;Q00534	CDK1;CDK2;CDK3;CDK4;CDK5;CDK6;CDK9;UL97	Bladder cancer;Cell cycle;Chronic myeloid leukemia;Glioma;Melanoma;Non-small cell lung cancer;Pancreatic cancer;Pathways in cancer;Prostate cancer;Small cell lung cancer	Cdc2 kinase substrate motif;CDK kinase substrate motif;CDK1,2,4,6 kinase substrate motif;ERK1,2 kinase substrate motif;G protein-coupled receptor kinase 1 substrate motif;GSK3 kinase substrate motif;GSK-3, ERK1, ERK2, CDK5 substrate motif;Proline-directed kinase substrate motif;WW domain binding motif	+	+	molecular association, regulation	cell cycle regulation; transcription, altered; cell growth, altered	E2F1(DISRUPTS); Abl iso2(DISRUPTS)
P06400	Retinoblastoma-associated protein	RB1	+	S	780	1	RB1_S780_1	STRPPTLSPIPHIPR	1		+	0.933901	-1.71918		+	1.10846	2.13244		+	1.12045	-1.68988	0.0478325	0.0737057	-0.287082	2.2162	-1.07873	-1.701	0.287082	-2.2162	4.0722	3.69734	0.422363	2.3885	-0.0478325	-0.0737057	-1.53075	-3.1738	strPPtLsPIPHIPr	P17612;P16788;P11802;Q00534;Q96GD4	AurB;CDK4;CDK6;PKACA;UL97	Bladder cancer;Cell cycle;Chronic myeloid leukemia;Glioma;Melanoma;Non-small cell lung cancer;Pancreatic cancer;Pathways in cancer;Prostate cancer;Small cell lung cancer	ERK1,2 kinase substrate motif;GSK-3, ERK1, ERK2, CDK5 substrate motif;Proline-directed kinase substrate motif;WW domain binding motif	+	+	protein degradation; molecular association, regulation; activity, inhibited	cell cycle regulation; apoptosis, inhibited; transcription, altered; cell growth, altered	E2F1(DISRUPTS); E2F1(INDUCES)
P31749	RAC-alpha serine/threonine-protein kinase	AKT1	+	S	124	1	AKT1_S124_1	EMDFRSGSPSDNSGA	1	+	+	1.6959	0.668557		+	1.6812	0.458403			1.11817	0.329483	-0.808911	-0.249691	-0.184892	-0.237651	-0.0585108	-0.115595	-0.082427	0.0933199	0.0585108	0.115595	0.082427	0.0959349	0.65256	0.259703	0.374139	-0.0933199	EMDFRsGsPsDNsGA			Acute myeloid leukemia;Adipocytokine signaling pathway;Apoptosis;B cell receptor signaling pathway;Carbohydrate digestion and absorption;Chagas disease (American trypanosomiasis);Chemokine signaling pathway;Chronic myeloid leukemia;Colorectal cancer;Endometrial cancer;ErbB signaling pathway;Fc epsilon RI signaling pathway;Fc gamma R-mediated phagocytosis;Focal adhesion;Glioma;Hepatitis C;Insulin …	14-3-3 domain binding motif;Calmodulin-dependent protein kinase II substrate motif;Casein kinase II substrate motif;ERK1,2 kinase substrate motif;GSK-3, ERK1, ERK2, CDK5 substrate motif;MAPKAPK2 kinase substrate motif;PKA kinase substrate motif;PKC kinase substrate motif;Proline-directed kinase substrate motif;Pyruvate dehydrogenase kinase substrate motif;WW domain binding motif	+	+	enzymatic activity, induced				S124 and T450 have minor effects on enzyme activation; T308 and S473 have major effects.
P15056	Serine/threonine-protein kinase B-raf	BRAF	+	S	605	1	BRAF_S605_1	ATVKSRWSGSHQFEQ	1	+	+	2.60266	1.44051	+	+	2.60469	1.06324			1.11434	0.439791	-1.27215	-0.714246	-0.611068	-0.339162	-0.110179	-0.389905	-0.307141	-0.370239	0.110179	0.389905	0.307141	0.509102	1.26864	0.418834	0.798775	0.339162	AtVksRWsGSHQFEQ			Acute myeloid leukemia;Bladder cancer;Chemokine signaling pathway;Chronic myeloid leukemia;Colorectal cancer;Endometrial cancer;ErbB signaling pathway;Focal adhesion;Glioma;Hepatitis C;Insulin signaling pathway;Long-term depression;Long-term potentiation;MAPK signaling pathway;Melanoma;mTOR signaling pathway;Natural killer cell mediated cytotoxicity;Neurotrophin signaling pathway;Non-small cell l…	Casein kinase II substrate motif;PKA kinase substrate motif;PKC kinase substrate motif	+
P06400	Retinoblastoma-associated protein	RB1	+	S	37	2	RB1_S37_2	EEDPEQDSGPEDLPL	1			0.182353	-0.126677	+	+	1.88222	0.836089		+	1.10871	-0.681902	-0.387341	0.00371838	-0.0816288	0.605396	-0.160922	-0.327506	-0.881905	-1.21713	1.10103	0.695163	1.05441	0.633896	0.160922	-0.00371838	0.0816288	-0.605396	EEDPEQDsGPEDLPL			Bladder cancer;Cell cycle;Chronic myeloid leukemia;Glioma;Melanoma;Non-small cell lung cancer;Pancreatic cancer;Pathways in cancer;Prostate cancer;Small cell lung cancer	b-Adrenergic Receptor kinase substrate motif;Casein kinase I substrate motif;Casein kinase II substrate motif	+
P11388	DNA topoisomerase 2-alpha	TOP2A	+	T	1397	1	TOP2A_T1397_1	LSSSPPATHFPDETE	1	+	+	1.98659	1.56396		+	1.14862	0.934943		+	1.0956	0.922194	-2.09133	-0.939112	-0.66551	-0.139622	0.293752	0.11344	-0.171762	-0.382233	-0.293752	-0.11344	0.171762	0.139622	0.877906	0.524233	0.623657	0.394482	LsssPPAtHFPDEtE				MAPKAPK2 kinase substrate motif	+
P06400	Retinoblastoma-associated protein	RB1	+	Y	805	3	RB1_Y805_3	RIPGGNIYISPLKSP	1			0.152537	-0.160794		+	1.39883	1.58179		+	1.09438	-1.2213	-0.92782	0.246389	0.1401	0.630115	-0.462211	-1.2013	-0.589432	-2.54348	2.72491	0.838104	2.18557	0.667346	0.462211	-0.246389	-0.1401	-0.630115	rIPGGNIyIsPLksP	P00519	Abl	Bladder cancer;Cell cycle;Chronic myeloid leukemia;Glioma;Melanoma;Non-small cell lung cancer;Pancreatic cancer;Pathways in cancer;Prostate cancer;Small cell lung cancer	Crk SH2 domain binding motif;RasGAP C-terminal SH2 domain binding motif	+
P15056	Serine/threonine-protein kinase B-raf	BRAF	+	S	602	1	BRAF_S602_1	FGLATVKSRWSGSHQ	0.99	+	+	2.25102	1.51429	+	+	2.17778	1.09632			1.08917	0.570854	-1.59716	-0.558743	-0.563953	-0.52059	-0.127261	-0.279386	-0.433697	-0.116684	0.127261	0.279386	0.433697	0.304509	1.1773	0.488966	1.03374	0.116684	FGLAtVksRWsGSHQ			Acute myeloid leukemia;Bladder cancer;Chemokine signaling pathway;Chronic myeloid leukemia;Colorectal cancer;Endometrial cancer;ErbB signaling pathway;Focal adhesion;Glioma;Hepatitis C;Insulin signaling pathway;Long-term depression;Long-term potentiation;MAPK signaling pathway;Melanoma;mTOR signaling pathway;Natural killer cell mediated cytotoxicity;Neurotrophin signaling pathway;Non-small cell l…	Casein kinase II substrate motif	+	+	molecular association, regulation; protein conformation; enzymatic activity, induced	cell differentiation, altered; transcription, altered; cell growth, altered	BRAF(NOT_REPORTED)
P11388	DNA topoisomerase 2-alpha	TOP2A	+	S	1391	1	TOP2A_S1391_1	VKGSVPLSSSPPATH	0.99	+	+	2.04094	1.58766		+	1.24157	0.981897		+	1.0738	0.91047	-2.13538	-0.840532	-0.749328	-0.223063	0.249887	0.0635681	-0.0696764	-0.550202	-0.249887	-0.0635681	0.0696764	0.223063	0.881844	0.401731	0.615348	0.503423	VkGsVPLsssPPAtH				Casein kinase II substrate motif;G protein-coupled receptor kinase 1 substrate motif;MAPKAPK2 kinase substrate motif	+
P11388	DNA topoisomerase 2-alpha	TOP2A	+	S	1106	1	TOP2A_S1106_1	DEEENEESDNEKETE	1			0.281114	0.545146		+	1.13625	0.997514			0.978107	0.937409	-0.463016	-0.646866	-2.02887	0.0355768	0.480351	0.585245	-0.226347	-0.192786	0.463016	0.0447745	0.414671	-0.0355768	-2.13024	-0.0447745	0.226347	1.02608	DEEENEEsDNEKEtE				b-Adrenergic Receptor kinase substrate motif;Casein kinase II substrate motif	+	+	molecular association, regulation; enzymatic activity, induced			DNA(INDUCES)
P11388	DNA topoisomerase 2-alpha	TOP2A	+	T	1403	2	TOP2A_T1403_2	ATHFPDETEITNPVP	1			0.225842	0.0842345			0.0410364	0.0165951			0.965651	0.232713	-0.311239	-0.135715	0.0383945	0.0669212	0.311239	0.0377336	-0.0383945	0.278637	-0.376101	0.0403581	0.127406	-0.0669212	0.347981	-0.0377336	-0.10519	-0.209759	AtHFPDEtEItNPVP				b-Adrenergic Receptor kinase substrate motif;G protein-coupled receptor kinase 1 substrate motif	+
P11388	DNA topoisomerase 2-alpha	TOP2A	+	S	1392	1	TOP2A_S1392_1	KGSVPLSSSPPATHF	0.98	+	+	1.85266	1.46408		+	1.10473	0.878764			0.937254	0.796957	-2.03075	-0.79215	-0.512137	-0.175418	0.217014	0.0874252	-0.133623	-0.493445	-0.217014	-0.0874252	0.133623	0.175418	0.914074	0.407673	0.708719	0.315387	kGsVPLsssPPAtHF				G protein-coupled receptor kinase 1 substrate motif;MDC1 BRCT domain binding motif;Plk1 PBD domain binding motif	+
P11388	DNA topoisomerase 2-alpha	TOP2A	+	T	1403	1	TOP2A_T1403_1	ATHFPDETEITNPVP	0.99	+	+	1.4733	1.97363		+	0.92548	1.30116			0.91415	1.32605	-3.40094	-1.0359	-0.898563	-0.152203	0.406019	0.131701	-0.102576	-0.618553	-0.406019	-0.131701	0.102576	0.152203	1.04395	0.377766	0.448514	0.536673	AtHFPDEtEItNPVP				b-Adrenergic Receptor kinase substrate motif;G protein-coupled receptor kinase 1 substrate motif	+
P19838	Nuclear factor NF-kappa-B p105 subunit	NFKB1	+	S	893	1	NFKB1_S893_1	EVIQAASSPVKTTSQ	1	+	+	1.98212	1.32209	+	+	2.32529	1.2745			0.900088	0.471324	-1.35883	-0.696795	-0.713487	-0.233733	-0.282516	-0.204292	-0.627155	-0.00359106	0.282516	0.204292	0.627155	0.981168	0.794692	0.252684	1.23454	0.00359106	EVIQAAssPVKtTsQ			Acute myeloid leukemia;Adipocytokine signaling pathway;Amoebiasis;Apoptosis;B cell receptor signaling pathway;Chagas disease (American trypanosomiasis);Chemokine signaling pathway;Chronic myeloid leukemia;Cytosolic DNA-sensing pathway;Epithelial cell signaling in Helicobacter pylori infection;Hepatitis C;ko05152;Leishmaniasis;MAPK signaling pathway;Measles;Neurotrophin signaling pathway;NOD-like …	Cdc2 kinase substrate motif;CDK kinase substrate motif;CDK1,2,4,6 kinase substrate motif;ERK1,2 kinase substrate motif;G protein-coupled receptor kinase 1 substrate motif;Growth associated histone HI kinase substrate motif;GSK-3, ERK1, ERK2, CDK5 substrate motif;MDC1 BRCT domain binding motif;Plk1 PBD domain binding motif;Proline-directed kinase substrate motif;WW domain binding motif	+	+	activity, induced; protein processing				Mutation of this site retards the proteolytic processing of p105 that generates active NFkB.
P06748	Nucleophosmin	NPM1	+	Y	67	2	NPM1_Y67_2	VEAEAMNYEGSPIKV	1	+	+	1.43028	1.95564		+	1.15714	1.57837			0.895787	1.24962	-0.994853	-3.34534	-0.615104	-0.433845	-0.0233393	-0.197845	0.404271	-0.573756	0.696935	0.197845	-0.404271	0.433845	0.0233393	0.320409	1.32296	0.766694	VEAEAMNyEGsPIKV				Src kinase substrate motif	+
P19838	Nuclear factor NF-kappa-B p105 subunit	NFKB1	+	S	937	1	NFKB1_S937_1	ETSFRKLSFTESLTS	1			0.949259	-0.472382			0.563525	0.299032			0.894946	-0.588861	-0.262048	-0.071527	0.5908	0.410465	-0.15787	0.15241	-1.06399	-0.618304	0.479038	0.071527	0.53537	0.777884	0.15787	-0.433871	-0.53537	-0.410465	ETsFRKLsFtEsLTS			Acute myeloid leukemia;Adipocytokine signaling pathway;Amoebiasis;Apoptosis;B cell receptor signaling pathway;Chagas disease (American trypanosomiasis);Chemokine signaling pathway;Chronic myeloid leukemia;Cytosolic DNA-sensing pathway;Epithelial cell signaling in Helicobacter pylori infection;Hepatitis C;ko05152;Leishmaniasis;MAPK signaling pathway;Measles;Neurotrophin signaling pathway;NOD-like …	14-3-3 domain binding motif;Calmodulin-dependent protein kinase II substrate motif;Casein kinase II substrate motif;G protein-coupled receptor kinase 1 substrate motif;GSK3 kinase substrate motif;PKA kinase substrate motif;PKC epsilon kinase substrate motif;PKC kinase substrate motif	+
P06400	Retinoblastoma-associated protein	RB1	+	Y	771	2	RB1_Y771_2	LKTNILQYASTRPPT	1			0.301407	-0.330127		+	1.21996	1.13038			0.890702	-1.09404	-1.05949	0.324728	0.197147	0.8745	-0.280192	-0.521095	-0.873337	-2.36467	1.9726	0.946619	1.19727	0.741941	0.280192	-0.324728	-0.197147	-0.741941	LKTNILQyAstrPPt			Bladder cancer;Cell cycle;Chronic myeloid leukemia;Glioma;Melanoma;Non-small cell lung cancer;Pancreatic cancer;Pathways in cancer;Prostate cancer;Small cell lung cancer	Src kinase substrate motif	+
P11388	DNA topoisomerase 2-alpha	TOP2A	+	T	1397	2	TOP2A_T1397_2	LSSSPPATHFPDETE	1			0.627403	0.188876			0.513904	-0.548187			0.884804	0.301224	0.171012	-0.500478	-0.257775	-0.0768127	-0.00450134	0.0435371	0.0801606	0.421647	-0.862093	0.0174522	-0.0275874	-1.98457	0.00450134	-0.0174522	0.0275874	0.0768127	LsssPPAtHFPDEtE				MAPKAPK2 kinase substrate motif	+
P11274	Breakpoint cluster region protein	BCR	+	S	459	1	BCR_S459_1	GLPYIDDSPSSSPHL	1			0.070779	0.0269761			0.862272	0.228788			0.884545	-0.239705	-0.405301	0.110229	0.00863838	0.104165	-0.106511	-0.309889	-0.388086	-0.336602	0.106511	0.18782	0.104795	0.333756	0.148669	-0.110229	-0.00863838	-0.104165	GLPyIDDsPsssPHL			Chronic myeloid leukemia;Pathways in cancer	b-Adrenergic Receptor kinase substrate motif;Casein kinase II substrate motif;ERK1,2 kinase substrate motif;G protein-coupled receptor kinase 1 substrate motif;GSK3 kinase substrate motif;GSK-3, ERK1, ERK2, CDK5 substrate motif;Proline-directed kinase substrate motif;WW domain binding motif	+
P15056	Serine/threonine-protein kinase B-raf	BRAF	+	S	447	1	BRAF_S447_1	TLGRRDSSDDWEIPD	0.99		+	1.37319	0.857264		+	1.51649	0.832111			0.871525	0.5152	-1.43339	-0.232556	-0.523291	-0.206262	-0.115913	-0.113854	-0.239996	0.135064	0.115913	0.154128	0.239996	0.422908	0.638105	0.113854	0.41666	-0.135064	tLGRRDssDDWEIPD			Acute myeloid leukemia;Bladder cancer;Chemokine signaling pathway;Chronic myeloid leukemia;Colorectal cancer;Endometrial cancer;ErbB signaling pathway;Focal adhesion;Glioma;Hepatitis C;Insulin signaling pathway;Long-term depression;Long-term potentiation;MAPK signaling pathway;Melanoma;mTOR signaling pathway;Natural killer cell mediated cytotoxicity;Neurotrophin signaling pathway;Non-small cell l…	14-3-3 domain binding motif;Calmodulin-dependent protein kinase II substrate motif;MDC1 BRCT domain binding motif;PKA kinase substrate motif;PKC kinase substrate motif;Plk1 PBD domain binding motif;ZIP kinase substrate motif	+
P15056	Serine/threonine-protein kinase B-raf	BRAF	+	S	446	1	BRAF_S446_1	KTLGRRDSSDDWEIP	1		+	1.36394	0.8585		+	1.50736	0.834528			0.871083	0.519598	-1.44363	-0.227978	-0.531654	-0.207433	-0.116136	-0.110172	-0.241917	0.135928	0.116136	0.14922	0.241917	0.420152	0.642718	0.110172	0.406345	-0.135928	KtLGRRDssDDWEIP	Q13153	PAK1	Acute myeloid leukemia;Bladder cancer;Chemokine signaling pathway;Chronic myeloid leukemia;Colorectal cancer;Endometrial cancer;ErbB signaling pathway;Focal adhesion;Glioma;Hepatitis C;Insulin signaling pathway;Long-term depression;Long-term potentiation;MAPK signaling pathway;Melanoma;mTOR signaling pathway;Natural killer cell mediated cytotoxicity;Neurotrophin signaling pathway;Non-small cell l…	14-3-3 domain binding motif;b-Adrenergic Receptor kinase substrate motif;Calmodulin-dependent protein kinase II substrate motif;Calmodulin-dependent protein kinase IV substrate motif;Casein kinase II substrate motif;Chk1 kinase substrate motif;PAK2 kinase substrate motif;PKA kinase substrate motif;PKC epsilon kinase substrate motif;PKC kinase substrate motif;Pyruvate dehydrogenase kinase substrat…	+	+	molecular association, regulation; protein conformation; enzymatic activity, induced	cell growth, induced	HRas(INDUCES); BRAF(NOT_REPORTED)
P06400	Retinoblastoma-associated protein	RB1	+	S	795	3	RB1_S795_3	SPYKFPSSPLRIPGG	1			0.288927	-0.314825	+	+	1.49859	1.74723			0.855805	-1.5028	-0.93429	0.3723	-0.185578	0.663228	-0.484999	-2.70127	0.185578	-3.09484	3.04603	1.14387	2.02106	0.693631	0.484999	-0.3723	-0.793111	-0.663228	sPyKFPssPLrIPGG	P16788;P11802;Q00535;P50750;Q00534	CDK4;CDK5;CDK6;CDK9;UL97	Bladder cancer;Cell cycle;Chronic myeloid leukemia;Glioma;Melanoma;Non-small cell lung cancer;Pancreatic cancer;Pathways in cancer;Prostate cancer;Small cell lung cancer	Cdc2 kinase substrate motif;CDK kinase substrate motif;CDK1,2,4,6 kinase substrate motif;ERK1,2 kinase substrate motif;Growth associated histone HI kinase substrate motif;GSK-3, ERK1, ERK2, CDK5 substrate motif;MDC1 BRCT domain binding motif;PKA kinase substrate motif;Plk1 PBD domain binding motif;Proline-directed kinase substrate motif;WW domain binding motif	+	+	molecular association, regulation; activity, inhibited	cell cycle regulation; cell growth, induced; cell growth, altered	ARF1(DISRUPTS); E2F1(DISRUPTS); TFDP1(DISRUPTS)
P11388	DNA topoisomerase 2-alpha	TOP2A	+	T	1406	2	TOP2A_T1406_2	FPDETEITNPVPKKN	1			0.337376	0.0957367			0.0429926	-0.0181944			0.830484	0.170221	-0.071413	-0.25835	0.00122309	0.0525961	0.071413	0.00880098	-0.00122309	0.325948	-0.457066	0.00742865	0.153512	-0.0525961	0.319988	-0.00742865	-0.0939679	-0.111588	FPDEtEItNPVPKKN				G protein-coupled receptor kinase 1 substrate motif	+
P27986	Phosphatidylinositol 3-kinase regulatory subunit alpha	PIK3R1	+	Y	580	1	PIK3R1_Y580_1	LRKTRDQYLMWLTQK	1		+	2.35472	0.309121			2.437	0.198275			0.825948	0.0708628	-0.217637	-0.0535269	-0.067976	-0.19552	-0.0696144	-0.0455828	-0.0643969	-0.0716152	0.0696144	0.0455828	0.0643969	0.078846	0.318598	0.204513	0.107098	0.0716152	LRKtRDQyLMWLTQK	P06213	INSR	Acute myeloid leukemia;Aldosterone-regulated sodium reabsorption;Amoebiasis;Apoptosis;B cell receptor signaling pathway;Bacterial invasion of epithelial cells;Carbohydrate digestion and absorption;Chagas disease (American trypanosomiasis);Chemokine signaling pathway;Chronic myeloid leukemia;Colorectal cancer;Endometrial cancer;ErbB signaling pathway;Fc epsilon RI signaling pathway;Fc gamma R-medi…	SHP1 phosphatase substrate motif	+
P06748	Nucleophosmin	NPM1	+	T	75	2	NPM1_T75_2	EGSPIKVTLATLKMS	1			0.422752	0.478441			0.47869	0.317891			0.790608	-0.626922	-0.269871	-0.010891	0.70789	-0.584347	-0.934929	-0.183382	-1.32903	-0.217569	0.282942	0.010891	0.602943	0.217569	0.269871	1.41381	-0.602943	0.675806	EGsPIKVtLAtLkMs				PKA kinase substrate motif;PKC kinase substrate motif	+
P11388	DNA topoisomerase 2-alpha	TOP2A	+	S	1387	1	TOP2A_S1387_1	EADDVKGSVPLSSSP	1	+	+	1.67336	1.31165		+	1.04785	0.855623			0.790501	0.72101	-2.04365	-0.665286	-0.511379	-0.165361	0.248094	0.00850582	-0.128055	-0.630178	-0.248094	-0.00850582	0.128055	0.165361	0.724561	0.415236	0.459123	0.262005	EADDVkGsVPLsssP				G protein-coupled receptor kinase 1 substrate motif;GSK3 kinase substrate motif;PKA kinase substrate motif;PKC kinase substrate motif	+
P19838	Nuclear factor NF-kappa-B p105 subunit	NFKB1	+	T	897	2	NFKB1_T897_2	AASSPVKTTSQAHSL	0.96		+	1.14358	1.53968			0.633873	0.938417			0.775519	1.10845	-3.13167	-0.368293	-0.226372	-0.367407	0.0503759	0.240834	-0.0657268	0.114586	-0.0503759	-0.240834	0.0657268	-0.114586	0.445856	0.463825	0.676008	0.479287	AAssPVKtTsQAHsL			Acute myeloid leukemia;Adipocytokine signaling pathway;Amoebiasis;Apoptosis;B cell receptor signaling pathway;Chagas disease (American trypanosomiasis);Chemokine signaling pathway;Chronic myeloid leukemia;Cytosolic DNA-sensing pathway;Epithelial cell signaling in Helicobacter pylori infection;Hepatitis C;ko05152;Leishmaniasis;MAPK signaling pathway;Measles;Neurotrophin signaling pathway;NOD-like …	G protein-coupled receptor kinase 1 substrate motif;MAPKAPK2 kinase substrate motif	+
P31749	RAC-alpha serine/threonine-protein kinase	AKT1	+	S	124	3	AKT1_S124_3	EMDFRSGSPSDNSGA	0.97			0.401627	-0.728705			0.557411	-0.576128			0.75183	-0.836205	0.0622292	1.17614	0.123661	-0.089479	0.182167	0.350594	-1.07132	-1.53371	-0.0622292	-1.38857	0.329356	0.089479	-2.3866	-0.350594	-0.123661	1.21858	EMDFRsGsPsDNsGA			Acute myeloid leukemia;Adipocytokine signaling pathway;Apoptosis;B cell receptor signaling pathway;Carbohydrate digestion and absorption;Chagas disease (American trypanosomiasis);Chemokine signaling pathway;Chronic myeloid leukemia;Colorectal cancer;Endometrial cancer;ErbB signaling pathway;Fc epsilon RI signaling pathway;Fc gamma R-mediated phagocytosis;Focal adhesion;Glioma;Hepatitis C;Insulin …	14-3-3 domain binding motif;Calmodulin-dependent protein kinase II substrate motif;Casein kinase II substrate motif;ERK1,2 kinase substrate motif;GSK-3, ERK1, ERK2, CDK5 substrate motif;MAPKAPK2 kinase substrate motif;PKA kinase substrate motif;PKC kinase substrate motif;Proline-directed kinase substrate motif;Pyruvate dehydrogenase kinase substrate motif;WW domain binding motif	+	+	enzymatic activity, induced				S124 and T450 have minor effects on enzyme activation; T308 and S473 have major effects.
P31749	RAC-alpha serine/threonine-protein kinase	AKT1	+	S	129	3	AKT1_S129_3	SGSPSDNSGAEEMEV	1			0.363048	-0.681217			0.482024	-0.491402			0.74001	-0.745118	0.0184946	1.09579	0.0736799	-0.122355	0.102218	0.339842	-1.16484	-1.19208	-0.0184946	-1.31453	0.310668	0.122355	-2.46123	-0.339842	-0.0736799	1.21549	sGsPsDNsGAEEMEV	P68400	CK2A1	Acute myeloid leukemia;Adipocytokine signaling pathway;Apoptosis;B cell receptor signaling pathway;Carbohydrate digestion and absorption;Chagas disease (American trypanosomiasis);Chemokine signaling pathway;Chronic myeloid leukemia;Colorectal cancer;Endometrial cancer;ErbB signaling pathway;Fc epsilon RI signaling pathway;Fc gamma R-mediated phagocytosis;Focal adhesion;Glioma;Hepatitis C;Insulin …	Casein kinase II substrate motif	+	+	enzymatic activity, induced	apoptosis, inhibited; transcription, induced
P31749	RAC-alpha serine/threonine-protein kinase	AKT1	+	S	126	3	AKT1_S126_3	DFRSGSPSDNSGAEE	1			0.363048	-0.681217			0.482024	-0.491402			0.74001	-0.745118	0.0184946	1.09579	0.0736799	-0.122355	0.102218	0.339842	-1.16484	-1.19208	-0.0184946	-1.31453	0.310668	0.122355	-2.46123	-0.339842	-0.0736799	1.21549	DFRsGsPsDNsGAEE			Acute myeloid leukemia;Adipocytokine signaling pathway;Apoptosis;B cell receptor signaling pathway;Carbohydrate digestion and absorption;Chagas disease (American trypanosomiasis);Chemokine signaling pathway;Chronic myeloid leukemia;Colorectal cancer;Endometrial cancer;ErbB signaling pathway;Fc epsilon RI signaling pathway;Fc gamma R-mediated phagocytosis;Focal adhesion;Glioma;Hepatitis C;Insulin …	Casein kinase II substrate motif;DNA dependent Protein kinase substrate motif;MAPKAPK2 kinase substrate motif	+
P31751	RAC-beta serine/threonine-protein kinase	AKT2	+	S	458	1	AKT2_S458_1	TPPDRYDSLGLLELD	1		+	1.50014	-0.526702			1.12136	-0.308499			0.718006	0.309547	-0.0931959	0.179217	0.123073	0.513004	0.971514	0.349791	0.446363	0.192619	0.0814915	-0.179217	-0.221552	-0.192619	-0.0814915	-0.603264	-0.123073	-0.576881	tPPDRyDsLGLLELD			Acute myeloid leukemia;Adipocytokine signaling pathway;Apoptosis;B cell receptor signaling pathway;Carbohydrate digestion and absorption;Chagas disease (American trypanosomiasis);Chemokine signaling pathway;Chronic myeloid leukemia;Colorectal cancer;Endometrial cancer;ErbB signaling pathway;Fc epsilon RI signaling pathway;Fc gamma R-mediated phagocytosis;Focal adhesion;Glioma;Hepatitis C;Insulin …	14-3-3 domain binding motif;b-Adrenergic Receptor kinase substrate motif;Calmodulin-dependent protein kinase II substrate motif;Phosphorylase kinase substrate motif;PKA kinase substrate motif;PKC kinase substrate motif	+
P31749	RAC-alpha serine/threonine-protein kinase	AKT1	+	S	122	3	AKT1_S122_3	EEEMDFRSGSPSDNS	0.96			0.358937	-0.666728			0.431252	-0.445842			0.715471	-0.697942	-0.00513792	1.06248	0.0376892	-0.13704	0.0656438	0.333024	-1.233	-0.999436	0.00513792	-1.29304	0.325486	0.13704	-2.47468	-0.333024	-0.0376892	1.13648	EEEMDFRsGsPsDNs			Acute myeloid leukemia;Adipocytokine signaling pathway;Apoptosis;B cell receptor signaling pathway;Carbohydrate digestion and absorption;Chagas disease (American trypanosomiasis);Chemokine signaling pathway;Chronic myeloid leukemia;Colorectal cancer;Endometrial cancer;ErbB signaling pathway;Fc epsilon RI signaling pathway;Fc gamma R-mediated phagocytosis;Focal adhesion;Glioma;Hepatitis C;Insulin …	Casein kinase I substrate motif;Casein kinase II substrate motif;G protein-coupled receptor kinase 1 substrate motif;GSK3 kinase substrate motif	+
P15056	Serine/threonine-protein kinase B-raf	BRAF	+	S	365	1	BRAF_S365_1	GQRDRSSSAPNVHIN	1		+	1.57331	0.648533		+	1.54326	0.571846			0.709726	0.301101	-0.927157	-0.190211	-0.443883	-0.0649729	-0.0847483	-0.0663061	-0.325274	0.0545073	0.0847483	0.0663061	0.325274	0.184829	0.447864	0.181026	0.393525	-0.0545073	GQRDRsssAPNVHIN	Q9Y243;P31749	Akt1;Akt3	Acute myeloid leukemia;Bladder cancer;Chemokine signaling pathway;Chronic myeloid leukemia;Colorectal cancer;Endometrial cancer;ErbB signaling pathway;Focal adhesion;Glioma;Hepatitis C;Insulin signaling pathway;Long-term depression;Long-term potentiation;MAPK signaling pathway;Melanoma;mTOR signaling pathway;Natural killer cell mediated cytotoxicity;Neurotrophin signaling pathway;Non-small cell l…	14-3-3 domain binding motif;Akt kinase substrate motif;Calmodulin-dependent protein kinase II substrate motif;MAPKAPK1 kinase substrate motif;MDC1 BRCT domain binding motif;PKA kinase substrate motif;PKC kinase substrate motif;Plk1 PBD domain binding motif	+	+	enzymatic activity, inhibited	transcription, induced; cell growth, altered
P06748	Nucleophosmin	NPM1	+	S	48	2	NPM1_S48_2	QLSLRTVSLGAGAKD	1		+	1.01355	0.88354			0.68067	0.659006			0.693376	0.571301	-0.00221443	-1.25154	-1.41661	0.0682554	0.00221443	-0.029067	-0.221802	-0.0682554	0.469534	0.029067	0.221802	-0.686494	-0.266451	0.173152	0.257832	0.767514	QLsLRTVsLGAGAkD				14-3-3 domain binding motif;Calmodulin-dependent protein kinase II substrate motif;Phosphorylase kinase substrate motif;PKA kinase substrate motif;PKC kinase substrate motif	+
P15056	Serine/threonine-protein kinase B-raf	BRAF	+	T	373	1	BRAF_T373_1	APNVHINTIEPVNID	1		+	1.64487	0.653367		+	1.79641	0.606692			0.687212	0.274029	-0.804157	-0.200747	-0.552632	-0.0823984	-0.149191	-0.07829	-0.398736	0.0823984	0.149191	0.07829	0.42727	0.132081	0.510899	0.174279	0.398736	-0.110383	APNVHINtIEPVNID	P15056	BRAF	Acute myeloid leukemia;Bladder cancer;Chemokine signaling pathway;Chronic myeloid leukemia;Colorectal cancer;Endometrial cancer;ErbB signaling pathway;Focal adhesion;Glioma;Hepatitis C;Insulin signaling pathway;Long-term depression;Long-term potentiation;MAPK signaling pathway;Melanoma;mTOR signaling pathway;Natural killer cell mediated cytotoxicity;Neurotrophin signaling pathway;Non-small cell l…	AMP-activated protein kinase substrate motif	+
P11388	DNA topoisomerase 2-alpha	TOP2A	+	T	1244	1	TOP2A_T1244_1	KKIKNENTEGSPQED	0.98		+	1.23017	0.878857			0.532339	-0.406554			0.658584	0.720438	0.203843	-0.251266	-0.179274	-1.05343	-0.533212	0.251266	0.235586	1.64799	-0.0270929	-0.990534	-1.00161	-0.887106	0.0270929	1.14183	0.179274	0.887106	kKIkNENtEGsPQED				Casein kinase II substrate motif;G protein-coupled receptor kinase 1 substrate motif;PKA kinase substrate motif	+
P31749	RAC-alpha serine/threonine-protein kinase	AKT1	+	S	129	2	AKT1_S129_2	SGSPSDNSGAEEMEV	1		+	1.41129	0.551756		+	1.30701	0.416038			0.619934	0.215248	-0.720781	0.0273304	-0.223461	-0.255093	-0.101179	-0.208727	-0.0520363	0.05093	0.231462	-0.0273304	0.0520363	0.235977	0.101179	0.538733	0.446039	-0.05093	sGsPsDNsGAEEMEV	P68400	CK2A1	Acute myeloid leukemia;Adipocytokine signaling pathway;Apoptosis;B cell receptor signaling pathway;Carbohydrate digestion and absorption;Chagas disease (American trypanosomiasis);Chemokine signaling pathway;Chronic myeloid leukemia;Colorectal cancer;Endometrial cancer;ErbB signaling pathway;Fc epsilon RI signaling pathway;Fc gamma R-mediated phagocytosis;Focal adhesion;Glioma;Hepatitis C;Insulin …	Casein kinase II substrate motif	+	+	enzymatic activity, induced	apoptosis, inhibited; transcription, induced
P15056	Serine/threonine-protein kinase B-raf	BRAF	+	S	616	1	BRAF_S616_1	QFEQLSGSILWMAPE	0.97	+	+	2.12931	1.67856	+	+	1.96555	1.36572			0.597233	0.465705	-1.87489	-0.277356	-0.56733	-0.854048	-0.34032	-0.1459	-0.510838	-0.713746	0.405979	0.1459	0.510838	0.82655	0.34032	0.61566	1.47089	0.713746				Acute myeloid leukemia;Bladder cancer;Chemokine signaling pathway;Chronic myeloid leukemia;Colorectal cancer;Endometrial cancer;ErbB signaling pathway;Focal adhesion;Glioma;Hepatitis C;Insulin signaling pathway;Long-term depression;Long-term potentiation;MAPK signaling pathway;Melanoma;mTOR signaling pathway;Natural killer cell mediated cytotoxicity;Neurotrophin signaling pathway;Non-small cell l…
P06748	Nucleophosmin	NPM1	+	T	78	2	NPM1_T78_2	PIKVTLATLKMSVQP	1			0.689087	0.742381		+	1.04435	0.879713			0.571219	-0.528041	-0.508579	-0.347347	0.655416	-0.753428	-1.17364	-0.124317	-1.3815	-0.386651	0.524786	0.124317	1.52916	0.386651	0.508579	1.31218	-0.655416	0.850245	PIKVtLAtLkMsVQP				G protein-coupled receptor kinase 1 substrate motif;PKA kinase substrate motif;PKC kinase substrate motif	+
P31749	RAC-alpha serine/threonine-protein kinase	AKT1	+	S	124	2	AKT1_S124_2	EMDFRSGSPSDNSGA	1		+	1.27262	0.535803			1.12287	0.395729			0.559784	0.212085	-0.743788	0.0529509	-0.255694	-0.165217	-0.0818119	-0.203206	-0.0371027	0.0587111	0.259001	-0.0529509	0.0371027	0.228013	0.0818119	0.560807	0.447555	-0.0587111	EMDFRsGsPsDNsGA			Acute myeloid leukemia;Adipocytokine signaling pathway;Apoptosis;B cell receptor signaling pathway;Carbohydrate digestion and absorption;Chagas disease (American trypanosomiasis);Chemokine signaling pathway;Chronic myeloid leukemia;Colorectal cancer;Endometrial cancer;ErbB signaling pathway;Fc epsilon RI signaling pathway;Fc gamma R-mediated phagocytosis;Focal adhesion;Glioma;Hepatitis C;Insulin …	14-3-3 domain binding motif;Calmodulin-dependent protein kinase II substrate motif;Casein kinase II substrate motif;ERK1,2 kinase substrate motif;GSK-3, ERK1, ERK2, CDK5 substrate motif;MAPKAPK2 kinase substrate motif;PKA kinase substrate motif;PKC kinase substrate motif;Proline-directed kinase substrate motif;Pyruvate dehydrogenase kinase substrate motif;WW domain binding motif	+	+	enzymatic activity, induced				S124 and T450 have minor effects on enzyme activation; T308 and S473 have major effects.
P31749	RAC-alpha serine/threonine-protein kinase	AKT1	+	S	129	1	AKT1_S129_1	SGSPSDNSGAEEMEV	1			0.684163	1.06074			0.664447	1.03493			0.513233	0.832321	-3.10871	-0.124521	0.0870333	-0.479288	-0.0988035	-0.171404	-0.0996485	0.0736504	0.0988035	0.124521	-0.0870333	0.377922	0.408305	0.133375	0.149446	-0.0736504	sGsPsDNsGAEEMEV	P68400	CK2A1	Acute myeloid leukemia;Adipocytokine signaling pathway;Apoptosis;B cell receptor signaling pathway;Carbohydrate digestion and absorption;Chagas disease (American trypanosomiasis);Chemokine signaling pathway;Chronic myeloid leukemia;Colorectal cancer;Endometrial cancer;ErbB signaling pathway;Fc epsilon RI signaling pathway;Fc gamma R-mediated phagocytosis;Focal adhesion;Glioma;Hepatitis C;Insulin …	Casein kinase II substrate motif	+	+	enzymatic activity, induced	apoptosis, inhibited; transcription, induced
P06748	Nucleophosmin	NPM1	+	S	254	1	NPM1_S254_1	IKAKMQASIEKGGSL	1	+	+	1.47074	-1.19077	+	+	2.34252	-1.76007			0.482424	-0.323236	0.708783	0.471091	0.514282	1.01876	-0.291575	0.191751	0.483013	1.03678	-2.16221	-0.430657	-0.71575	-1.01876	0.291575	-0.191751	-0.483013	-1.66697	IkAkMQAsIEkGGsL				Casein kinase II substrate motif;PKA kinase substrate motif	+
P31749	RAC-alpha serine/threonine-protein kinase	AKT1	+	S	126	1	AKT1_S126_1	DFRSGSPSDNSGAEE	0.92		+	0.892209	1.26345			0.777137	1.11242			0.470413	0.735835	-3.03835	-0.337253	-0.206742	-0.106866	-0.123929	-0.151824	-0.275136	-0.194983	0.123929	0.151824	0.206742	0.277986	0.619866	0.20692	0.430949	0.106866	DFRsGsPsDNsGAEE			Acute myeloid leukemia;Adipocytokine signaling pathway;Apoptosis;B cell receptor signaling pathway;Carbohydrate digestion and absorption;Chagas disease (American trypanosomiasis);Chemokine signaling pathway;Chronic myeloid leukemia;Colorectal cancer;Endometrial cancer;ErbB signaling pathway;Fc epsilon RI signaling pathway;Fc gamma R-mediated phagocytosis;Focal adhesion;Glioma;Hepatitis C;Insulin …	Casein kinase II substrate motif;DNA dependent Protein kinase substrate motif;MAPKAPK2 kinase substrate motif	+
P00519	Tyrosine-protein kinase ABL1	ABL1	+	S	917	1	ABL1_S917_1	AGGKPSQSPSQEAAG	1			0.0288453	-0.014858			0.595533	-0.288104			0.455323	0.169181	-0.436952	0.236343	-0.0990081	0.149198	-0.0584011	0.223212	0.101061	0.260433	0.0584011	-0.696486	-0.515553	-0.149198	0.11431	-0.223212	0.0990081	-0.199958	AGGKPsQsPsQEAAG			Axon guidance;Cell cycle;Chronic myeloid leukemia;ErbB signaling pathway;Neurotrophin signaling pathway;Pathogenic Escherichia coli infection;Pathways in cancer;Shigellosis;Viral myocarditis	Casein kinase II substrate motif;ERK1,2 kinase substrate motif;GSK-3, ERK1, ERK2, CDK5 substrate motif;PKA kinase substrate motif;Proline-directed kinase substrate motif;WW domain binding motif	+
O00459	Phosphatidylinositol 3-kinase regulatory subunit beta	PIK3R2	+	S	262	1	PIK3R2_S262_1	LRAPPPPSSPPPGGA	0.99			0.613081	-0.681886			1.10033	0.236042			0.454185	-0.113748	-0.0744429	0.171543	0.0519309	-0.0845017	-0.365129	-0.0579057	-0.0519309	0.0845017	0.504388	0.0579057	0.264293	0.182108	0.0744429	-0.430291	-0.100706	-2.20646				Acute myeloid leukemia;Aldosterone-regulated sodium reabsorption;Amoebiasis;Apoptosis;B cell receptor signaling pathway;Bacterial invasion of epithelial cells;Carbohydrate digestion and absorption;Chagas disease (American trypanosomiasis);Chemokine signaling pathway;Chronic myeloid leukemia;Colorectal cancer;Endometrial cancer;ErbB signaling pathway;Fc epsilon RI signaling pathway;Fc gamma R-medi…	DNA dependent Protein kinase substrate motif;G protein-coupled receptor kinase 1 substrate motif
P11388	DNA topoisomerase 2-alpha	TOP2A	+	S	1377	1	TOP2A_S1377_1	KPQKSVVSDLEADDV	1	+	+	1.53052	1.27793			0.636469	0.700888			0.446161	0.516716	-0.676162	-1.92041	-0.276986	-0.179766	-1.2142	-0.00219822	0.276986	-0.047039	0.676162	0.00219822	-0.975169	0.047039	0.929706	0.0537767	0.778822	0.296076	KPQKsVVsDLEADDV	P68400	CK2A1		Casein kinase II substrate motif;G protein-coupled receptor kinase 1 substrate motif;PKA kinase substrate motif	+
P15056	Serine/threonine-protein kinase B-raf	BRAF	+	S	729	1	BRAF_S729_1	PKIHRSASEPSLNRA	1			0.0445431	-0.0172968			0.768585	0.147435			0.43154	0.0813384	-0.237582	0.0277405	-0.122477	0.0324583	0.068141	-0.123989	0.1138	-0.0324583	0.139201	-0.0277405	-0.0551758	0.233594	-0.068141	0.0790138	0.0551758	-0.435096	PKIHRSAsEPsLNRA	Q13131	AMPKA1	Acute myeloid leukemia;Bladder cancer;Chemokine signaling pathway;Chronic myeloid leukemia;Colorectal cancer;Endometrial cancer;ErbB signaling pathway;Focal adhesion;Glioma;Hepatitis C;Insulin signaling pathway;Long-term depression;Long-term potentiation;MAPK signaling pathway;Melanoma;mTOR signaling pathway;Natural killer cell mediated cytotoxicity;Neurotrophin signaling pathway;Non-small cell l…	14-3-3 domain binding motif;AMP-activated protein kinase substrate motif;Calmodulin-dependent protein kinase I substrate motif;Calmodulin-dependent protein kinase II substrate motif;Calmodulin-dependent protein kinase IV substrate motif;Casein kinase II substrate motif;Chk1 kinase substrate motif;G protein-coupled receptor kinase 1 substrate motif;PKA kinase substrate motif;PKC kinase substrate m…	+	+	molecular association, regulation; enzymatic activity, induced	cell cycle regulation; cell differentiation, altered; cell growth, inhibited; cell growth, altered	14-3-3 beta(INDUCES); KSR(INDUCES); RAF1(INDUCES)
P06748	Nucleophosmin	NPM1	+	S	137	1	NPM1_S137_1	EEDVKLLSISGKRSA	1	+	+	1.94156	1.28086	+	+	1.88747	1.14028			0.42993	0.334296	-1.65865	-0.67227	-0.666398	-0.197277	-0.28681	-0.109344	-0.778627	-0.682633	0.28681	0.216024	0.666398	0.197277	0.348598	0.109344	0.963246	0.507662	EEDVKLLsIsGkRsA				Casein kinase II substrate motif;Phosphorylase kinase substrate motif;PKA kinase substrate motif;PKC kinase substrate motif	+
P15056	Serine/threonine-protein kinase B-raf	BRAF	+	T	401	1	BRAF_T401_1	STTGLSATPPASLPG	1			0.678212	0.76614		+	1.09128	1.10689			0.409607	0.479749	-2.18976	-0.21617	-0.483081	0.113009	-0.197034	-0.149306	-0.397653	-0.113009	0.197034	0.242606	0.74472	0.467185	0.200078	0.149306	0.397653	-0.458476	sTtGLsAtPPAsLPG	P27361;P28482	ERK1;ERK2	Acute myeloid leukemia;Bladder cancer;Chemokine signaling pathway;Chronic myeloid leukemia;Colorectal cancer;Endometrial cancer;ErbB signaling pathway;Focal adhesion;Glioma;Hepatitis C;Insulin signaling pathway;Long-term depression;Long-term potentiation;MAPK signaling pathway;Melanoma;mTOR signaling pathway;Natural killer cell mediated cytotoxicity;Neurotrophin signaling pathway;Non-small cell l…	G protein-coupled receptor kinase 1 substrate motif;GSK-3, ERK1, ERK2, CDK5 substrate motif;Proline-directed kinase substrate motif;WW domain binding motif	+	+	molecular association, regulation; enzymatic activity, inhibited	cell growth, altered	RAF1(DISRUPTS)
P27986	Phosphatidylinositol 3-kinase regulatory subunit alpha	PIK3R1	+	T	603	1	PIK3R1_T603_1	EWLGNENTEDQYSLV	0.98			0.736338	-0.560826			0.0735692	0.0804193			0.406152	-0.229652	0.328998	-0.380282	0.283571	0.391537	4.00543e-05	0.380282	-0.283571	-0.391537	-4.00543e-05	1.0122	0.536686	-0.603349	-0.659613	-0.759466	-0.772909	0.572505	EWLGNENtEDQysLV			Acute myeloid leukemia;Aldosterone-regulated sodium reabsorption;Amoebiasis;Apoptosis;B cell receptor signaling pathway;Bacterial invasion of epithelial cells;Carbohydrate digestion and absorption;Chagas disease (American trypanosomiasis);Chemokine signaling pathway;Chronic myeloid leukemia;Colorectal cancer;Endometrial cancer;ErbB signaling pathway;Fc epsilon RI signaling pathway;Fc gamma R-medi…	G protein-coupled receptor kinase 1 substrate motif	+
P19838	Nuclear factor NF-kappa-B p105 subunit	NFKB1	+	S	941	1	NFKB1_S941_1	RKLSFTESLTSGASL	0.94			0.00882003	0.00656414			0.849294	0.411633			0.365159	-0.221479	-0.611392	-0.0448413	0.237627	0.21561	-0.00848198	0.0448413	-0.663585	-0.461688	0.00848198	0.25506	0.568524	0.611469	0.409866	-0.13337	-0.237627	-0.21561	RKLsFtEsLTSGASL			Acute myeloid leukemia;Adipocytokine signaling pathway;Amoebiasis;Apoptosis;B cell receptor signaling pathway;Chagas disease (American trypanosomiasis);Chemokine signaling pathway;Chronic myeloid leukemia;Cytosolic DNA-sensing pathway;Epithelial cell signaling in Helicobacter pylori infection;Hepatitis C;ko05152;Leishmaniasis;MAPK signaling pathway;Measles;Neurotrophin signaling pathway;NOD-like …	b-Adrenergic Receptor kinase substrate motif;Casein kinase II substrate motif;MAPKAPK2 kinase substrate motif	+
P31749	RAC-alpha serine/threonine-protein kinase	AKT1	+	S	122	1	AKT1_S122_1	EEEMDFRSGSPSDNS	1		+	1.40124	0.69403		+	1.36898	0.548826			0.356957	0.17971	-0.947937	-0.2644	-0.222402	0.0566101	-0.2481	-0.160293	-0.194283	-0.0566101	0.2481	0.160293	0.194283	0.214499	0.506233	0.283334	0.667525	-0.0591011	EEEMDFRsGsPsDNs			Acute myeloid leukemia;Adipocytokine signaling pathway;Apoptosis;B cell receptor signaling pathway;Carbohydrate digestion and absorption;Chagas disease (American trypanosomiasis);Chemokine signaling pathway;Chronic myeloid leukemia;Colorectal cancer;Endometrial cancer;ErbB signaling pathway;Fc epsilon RI signaling pathway;Fc gamma R-mediated phagocytosis;Focal adhesion;Glioma;Hepatitis C;Insulin …	Casein kinase I substrate motif;Casein kinase II substrate motif;G protein-coupled receptor kinase 1 substrate motif;GSK3 kinase substrate motif	+
P06400	Retinoblastoma-associated protein	RB1	+	Y	805	1	RB1_Y805_1	RIPGGNIYISPLKSP	1			0.111653	0.0719111			0.687659	0.418014			0.350878	-0.152474	-0.349075	-0.227479	0.0303297	0.412467	-0.172251	-0.128606	-0.0303297	-0.412467	0.906996	0.147547	-0.163792	0.647547	0.172251	0.128606	0.308574	-0.455544	rIPGGNIyIsPLksP	P00519	Abl	Bladder cancer;Cell cycle;Chronic myeloid leukemia;Glioma;Melanoma;Non-small cell lung cancer;Pancreatic cancer;Pathways in cancer;Prostate cancer;Small cell lung cancer	Crk SH2 domain binding motif;RasGAP C-terminal SH2 domain binding motif	+
P00519	Tyrosine-protein kinase ABL1	ABL1	+	S	919	1	ABL1_S919_1	GKPSQSPSQEAAGEA	1			0.226311	-0.0934353			0.869033	-0.330665			0.342716	0.105476	-0.24029	0.161572	-0.0848417	0.238492	-0.0601368	0.263903	0.0848417	0.208228	0.0601368	-0.675929	-0.423707	-0.208228	0.13258	-0.161572	0.116384	-0.386201	GKPsQsPsQEAAGEA			Axon guidance;Cell cycle;Chronic myeloid leukemia;ErbB signaling pathway;Neurotrophin signaling pathway;Pathogenic Escherichia coli infection;Pathways in cancer;Shigellosis;Viral myocarditis	ATM kinase substrate motif;Casein kinase II substrate motif;DNA dependent Protein kinase substrate motif;G protein-coupled receptor kinase 1 substrate motif;MAPKAPK2 kinase substrate motif	+
P31751	RAC-beta serine/threonine-protein kinase	AKT2	+	T	451	1	AKT2_T451_1	TAQSITITPPDRYDS	1	+	+	3.20731	-0.945042	+	+	2.66473	-0.944635			0.338672	0.138327	0.171589	0.425192	0.437548	0.792413	0.85989	0.718337	0.330463	0.471357	-0.171589	-0.425192	-0.543011	-0.812007	-0.485891	-0.665713	-0.330463	-0.471357	TAQsItItPPDRyDs			Acute myeloid leukemia;Adipocytokine signaling pathway;Apoptosis;B cell receptor signaling pathway;Carbohydrate digestion and absorption;Chagas disease (American trypanosomiasis);Chemokine signaling pathway;Chronic myeloid leukemia;Colorectal cancer;Endometrial cancer;ErbB signaling pathway;Fc epsilon RI signaling pathway;Fc gamma R-mediated phagocytosis;Focal adhesion;Glioma;Hepatitis C;Insulin …	Casein kinase II substrate motif;GSK-3, ERK1, ERK2, CDK5 substrate motif;MAPKAPK2 kinase substrate motif;Proline-directed kinase substrate motif;RAF1 kinase substrate motif;WW domain binding motif	+
P31749	RAC-alpha serine/threonine-protein kinase	AKT1	+	S	126	2	AKT1_S126_2	DFRSGSPSDNSGAEE	1			1.05957	0.34251		+	1.30323	0.411585			0.2986	0.122847	-0.678234	0.071063	-0.117381	-0.385946	-0.14325	-0.171136	-0.287744	-0.016983	0.175406	0.0180712	0.194482	0.147882	0.14325	-0.0180712	0.117381	0.016983	DFRsGsPsDNsGAEE			Acute myeloid leukemia;Adipocytokine signaling pathway;Apoptosis;B cell receptor signaling pathway;Carbohydrate digestion and absorption;Chagas disease (American trypanosomiasis);Chemokine signaling pathway;Chronic myeloid leukemia;Colorectal cancer;Endometrial cancer;ErbB signaling pathway;Fc epsilon RI signaling pathway;Fc gamma R-mediated phagocytosis;Focal adhesion;Glioma;Hepatitis C;Insulin …	Casein kinase II substrate motif;DNA dependent Protein kinase substrate motif;MAPKAPK2 kinase substrate motif	+
P27986	Phosphatidylinositol 3-kinase regulatory subunit alpha	PIK3R1	+	Y	607	1	PIK3R1_Y607_1	NENTEDQYSLVEDDE	0.99			0.24754	-0.252979			0.29701	0.21859			0.279019	0.111313	0.0859017	-0.380763	-0.0562496	0.155715	0.0577025	0.380763	-0.032897	-0.155715	-0.0577025	0.975615	0.104606	-0.343552	-1.16177	-0.71689	0.032897	0.638453	NENtEDQysLVEDDE	P06213	INSR	Acute myeloid leukemia;Aldosterone-regulated sodium reabsorption;Amoebiasis;Apoptosis;B cell receptor signaling pathway;Bacterial invasion of epithelial cells;Carbohydrate digestion and absorption;Chagas disease (American trypanosomiasis);Chemokine signaling pathway;Chronic myeloid leukemia;Colorectal cancer;Endometrial cancer;ErbB signaling pathway;Fc epsilon RI signaling pathway;Fc gamma R-medi…	ALK kinase substrate motif;JAK2 kinase substrate motif;SHP1 phosphatase substrate motif;Src kinase substrate motif	+
P19838	Nuclear factor NF-kappa-B p105 subunit	NFKB1	+	T	939	1	NFKB1_T939_1	SFRKLSFTESLTSGA	0.9			0.027734	-0.0231895			0.720617	0.414375			0.272768	-0.183826	-0.680582	-0.0476213	0.232616	0.335218	0.016746	0.0476213	-0.624822	-0.335218	-0.016746	0.25493	0.52395	0.734999	0.436434	-0.112307	-0.232616	-0.344637	sFRKLsFtEsLTSGA			Acute myeloid leukemia;Adipocytokine signaling pathway;Amoebiasis;Apoptosis;B cell receptor signaling pathway;Chagas disease (American trypanosomiasis);Chemokine signaling pathway;Chronic myeloid leukemia;Cytosolic DNA-sensing pathway;Epithelial cell signaling in Helicobacter pylori infection;Hepatitis C;ko05152;Leishmaniasis;MAPK signaling pathway;Measles;Neurotrophin signaling pathway;NOD-like …	G protein-coupled receptor kinase 1 substrate motif;PKA kinase substrate motif	+
Q12778	Forkhead box protein O1	FOXO1	+	T	467	1	FOXO1_T467_1	GLLKELLTSDSPPHN	1	+	+	2.3194	0.441068	+	+	2.09385	0.690661			0.252594	0.0733159	-0.0836964	-0.24197	-0.533568	-0.261271	-0.191493	-0.162395	-0.0634623	-0.409893	0.598225	0.719179	0.0634623	0.261271	0.0836964	0.162395	0.129627	0.268046				Insulin signaling pathway;Pathways in cancer;Prostate cancer	Casein kinase I substrate motif;Casein kinase II substrate motif;G protein-coupled receptor kinase 1 substrate motif;PKA kinase substrate motif
P00519	Tyrosine-protein kinase ABL1	ABL1	+	S	569	1	ABL1_S569_1	LDHEPAVSPLLPRKE	1			0.286131	-0.139828	+	+	1.80113	0.757879			0.222766	-0.079134	0.191335	-0.343333	-0.0998912	0.100119	-0.244028	-0.224051	0.0998912	-0.100119	0.622774	0.224051	0.912375	1.12055	-0.191335	0.252483	-0.219455	-0.552774	LDHEPAVsPLLPRKE			Axon guidance;Cell cycle;Chronic myeloid leukemia;ErbB signaling pathway;Neurotrophin signaling pathway;Pathogenic Escherichia coli infection;Pathways in cancer;Shigellosis;Viral myocarditis	ERK1,2 kinase substrate motif;G protein-coupled receptor kinase 1 substrate motif;GSK-3, ERK1, ERK2, CDK5 substrate motif;Proline-directed kinase substrate motif;WW domain binding motif	+
P31749	RAC-alpha serine/threonine-protein kinase	AKT1	+	S	122	2	AKT1_S122_2	EEEMDFRSGSPSDNS	1			0.901191	0.322084		+	1.21219	0.414385			0.21925	0.102004	-0.684963	0.128818	-0.108049	-0.374062	-0.16206	-0.151408	-0.313564	-0.00320816	0.16206	0.0300303	0.205696	0.221498	0.168854	-0.0300303	0.108049	0.00320816	EEEMDFRsGsPsDNs			Acute myeloid leukemia;Adipocytokine signaling pathway;Apoptosis;B cell receptor signaling pathway;Carbohydrate digestion and absorption;Chagas disease (American trypanosomiasis);Chemokine signaling pathway;Chronic myeloid leukemia;Colorectal cancer;Endometrial cancer;ErbB signaling pathway;Fc epsilon RI signaling pathway;Fc gamma R-mediated phagocytosis;Focal adhesion;Glioma;Hepatitis C;Insulin …	Casein kinase I substrate motif;Casein kinase II substrate motif;G protein-coupled receptor kinase 1 substrate motif;GSK3 kinase substrate motif	+
O43524	Forkhead box protein O3	FOXO3	+	S	284	1	FOXO3_S284_1	APESADDSPSQLSKW	1			0.358091	0.556278			0.522139	0.694154			0.197314	0.217925	0.457545	-1.19287	-0.731746	-0.0605593	-0.823215	0.249413	-0.208056	0.125926	-0.457545	-0.109756	1.75572	0.0605593	1.56818	0.109756	0.208056	-1.18852	APEsADDsPsQLskW			Chemokine signaling pathway;Endometrial cancer;Neurotrophin signaling pathway;Non-small cell lung cancer	b-Adrenergic Receptor kinase substrate motif;Casein kinase II substrate motif;ERK1,2 kinase substrate motif;GSK-3, ERK1, ERK2, CDK5 substrate motif;MAPKAPK2 kinase substrate motif;Proline-directed kinase substrate motif;WW domain binding motif	+
P11274	Breakpoint cluster region protein	BCR	+	Y	455	1	BCR_Y455_1	RHQDGLPYIDDSPSS	1			0.28484	0.176993			0.0710268	0.068013			0.189232	-0.174394	-0.462481	0.292249	-0.372882	0.541413	-0.232647	-0.519469	0.590098	-0.537259	0.743973	-0.0561152	-0.367263	-0.0502443	0.232647	0.0561152	0.367263	0.0502443	RHQDGLPyIDDsPss			Chronic myeloid leukemia;Pathways in cancer		+
P06748	Nucleophosmin	NPM1	+	S	125	1	NPM1_S125_1	AVEEDAESEDEEEED	1			0.718432	-1.10251			0.314547	-0.294272			0.108158	-0.110349	-0.250748	0.637074	0.0320363	0.619422	0.250748	0.921658	-0.0320363	-0.54398	0.565267	-0.763782	0.471523	-0.412314	-2.88794	-0.637074	-0.259541	0.412314	AVEEDAEsEDEEEED	Q13535	ATR		b-Adrenergic Receptor kinase substrate motif;BARD1 BRCT domain binding motif;Casein kinase I substrate motif;Casein kinase II substrate motif;G protein-coupled receptor kinase 1 substrate motif	+
P27986	Phosphatidylinositol 3-kinase regulatory subunit alpha	PIK3R1	+	T	576	1	PIK3R1_T576_1	DLIQLRKTRDQYLMW	0.99			0.866313	0.294941			0.753164	0.193171			0.101043	0.0477571	-0.489084	0.00782156	-0.157141	0.0591187	-0.110737	-0.344697	0.236407	-0.169229	0.110737	-0.00782156	0.0331278	0.0573554	0.434778	0.256184	-0.0331278	-0.0573554	DLIQLRKtRDQyLMW			Acute myeloid leukemia;Aldosterone-regulated sodium reabsorption;Amoebiasis;Apoptosis;B cell receptor signaling pathway;Bacterial invasion of epithelial cells;Carbohydrate digestion and absorption;Chagas disease (American trypanosomiasis);Chemokine signaling pathway;Chronic myeloid leukemia;Colorectal cancer;Endometrial cancer;ErbB signaling pathway;Fc epsilon RI signaling pathway;Fc gamma R-medi…	PKA kinase substrate motif;PKC kinase substrate motif	+
P06400	Retinoblastoma-associated protein	RB1	+	S	811	1	RB1_S811_1	IYISPLKSPYKISEG	1			0.436585	1.1214			0.479426	1.22202			0.0967588	-0.325177	-0.380102	0.259241	-2.83485	0.767198	-1.14451	-1.4893	1.76933	-2.62473	2.04074	1.16091	-1.76933	1.26727	0.380102	-0.259241	2.94343	-0.767198	IyIsPLksPyKIsEG	Q00526;P06493;P16788;P24941;P11802;Q00535;P50750;Q00534	CDK1;CDK2;CDK3;CDK4;CDK5;CDK6;CDK9;UL97	Bladder cancer;Cell cycle;Chronic myeloid leukemia;Glioma;Melanoma;Non-small cell lung cancer;Pancreatic cancer;Pathways in cancer;Prostate cancer;Small cell lung cancer	Cdc2 kinase substrate motif;CDK kinase substrate motif;CDK1,2,4,6 kinase substrate motif;ERK1,2 kinase substrate motif;Growth associated histone HI kinase substrate motif;GSK-3, ERK1, ERK2, CDK5 substrate motif;MAPKAPK2 kinase substrate motif;Proline-directed kinase substrate motif;WW domain binding motif	+	+	molecular association, regulation	cell cycle regulation; transcription, altered; cell growth, altered	E2F1(DISRUPTS); Abl iso2(DISRUPTS)
P11274	Breakpoint cluster region protein	BCR	+	S	122	1	BCR_S122_1	ARPDGEGSPGKARPG	1		+	1.05932	0.530957		+	1.68105	0.726284			0.0964922	-0.0626292	-0.867327	-0.203112	-0.331418	0.132659	-0.248173	-0.632193	-0.506689	-0.132659	0.248173	0.232278	0.472699	0.682788	0.529881	0.203112	0.331418	-0.20978	ARPDGEGsPGKARPG			Chronic myeloid leukemia;Pathways in cancer	Cdc2 kinase substrate motif;CDK kinase substrate motif;CDK1,2,4,6 kinase substrate motif;ERK1,2 kinase substrate motif;G protein-coupled receptor kinase 1 substrate motif;GSK-3, ERK1, ERK2, CDK5 substrate motif;Proline-directed kinase substrate motif;WW domain binding motif	+
O43524	Forkhead box protein O3	FOXO3	+	S	26	1	FOXO3_S26_1	DPEFEPQSRPRSCTW	1	+	+	1.831	-0.560382			0.157947	-0.046984			0.0752365	0.0197451	0.020771	0.0418491	0.258838	0.040143	-0.020771	0.0501471	0.0842443	0.326962	0.339902	-0.0418491	-0.0842443	-0.040143	-0.0698528	-0.818688	-0.433834	-0.557553	DPEFEPQsRPRsCtW			Chemokine signaling pathway;Endometrial cancer;Neurotrophin signaling pathway;Non-small cell lung cancer	Casein kinase I substrate motif;G protein-coupled receptor kinase 1 substrate motif;GSK3 kinase substrate motif	+
P06748	Nucleophosmin	NPM1	+	T	78	1	NPM1_T78_1	PIKVTLATLKMSVQP	1			0.0607725	0.081578		+	1.25062	-0.884364			0.0686561	0.0694442	0.165155	-0.00951862	0.00229597	0.606201	-0.165155	-0.0384607	-0.00229597	1.24782	-1.64517	0.00951862	-0.531476	-0.606201	1.20652	0.724008	0.0428996	-0.882977	PIKVtLAtLkMsVQP				G protein-coupled receptor kinase 1 substrate motif;PKA kinase substrate motif;PKC kinase substrate motif	+
P06748	Nucleophosmin	NPM1	+	S	139	1	NPM1_S139_1	DVKLLSISGKRSAPG	1	+	+	3.20686	1.8088	+	+	3.57608	2.00212			0.0596993	-0.0698166	-1.78158	-0.683058	-0.91941	-0.841279	-0.432466	-0.862204	-1.20794	-2.00199	1.20737	0.815086	0.91941	0.841279	0.432466	0.683058	1.01884	0.87552	DVKLLsIsGkRsAPG				G protein-coupled receptor kinase 1 substrate motif;GSK3 kinase substrate motif;PKA kinase substrate motif;PKC kinase substrate motif	+
O43524	Forkhead box protein O3	FOXO3	+	S	294	1	FOXO3_S294_1	QLSKWPGSPTSRSSD	1			0.851127	-0.267113			0.376495	0.129735			0.0550455	0.023319	-0.400129	0.133301	0.158097	0.0476656	0.154064	0.0943427	-0.16853	-0.0476656	0.237411	-0.0943427	0.116818	0.197988	-0.154064	-0.372192	-0.116818	-0.486443	QLskWPGsPtsRsSD	P27361;Q16539;P28482	ERK1;ERK2;P38A	Chemokine signaling pathway;Endometrial cancer;Neurotrophin signaling pathway;Non-small cell lung cancer	Casein kinase II substrate motif;ERK1,2 kinase substrate motif;GSK-3, ERK1, ERK2, CDK5 substrate motif;PKA kinase substrate motif;Proline-directed kinase substrate motif;WW domain binding motif	+	+	protein degradation; molecular association, regulation; activity, inhibited	cell growth, altered	MDM2(INDUCES)		promotes tumorigenicity
O00459	Phosphatidylinositol 3-kinase regulatory subunit beta	PIK3R2	+	S	263	1	PIK3R2_S263_1	RAPPPPSSPPPGGAP	0.99			0.278958	-0.272141			0.846223	0.181649			0.030446	-0.0125682	-0.257336	0.170766	-0.0500321	-0.106605	-0.374918	0.0359015	-0.0906892	0.136227	0.257336	-0.0359015	0.155352	0.106605	0.484666	-0.525504	0.0500321	-1.34097	RAPPPPSsPPPGGAP			Acute myeloid leukemia;Aldosterone-regulated sodium reabsorption;Amoebiasis;Apoptosis;B cell receptor signaling pathway;Bacterial invasion of epithelial cells;Carbohydrate digestion and absorption;Chagas disease (American trypanosomiasis);Chemokine signaling pathway;Chronic myeloid leukemia;Colorectal cancer;Endometrial cancer;ErbB signaling pathway;Fc epsilon RI signaling pathway;Fc gamma R-medi…	ERK1,2 kinase substrate motif;GSK-3, ERK1, ERK2, CDK5 substrate motif;MDC1 BRCT domain binding motif;Plk1 PBD domain binding motif;Proline-directed kinase substrate motif;WW domain binding motif	+
P19838	Nuclear factor NF-kappa-B p105 subunit	NFKB1	+	S	892	1	NFKB1_S892_1	IEVIQAASSPVKTTS	0.86	+	+	2.33946	0.762991	+	+	2.39182	0.535461			0.0231604	0.00902438	-0.560874	-0.265222	-0.330037	-0.0946074	-0.159279	-0.222294	-0.570301	-0.262768	0.159279	0.222294	0.414925	0.0946074	0.877922	0.345888	0.330037	0.247378	IEVIQAAssPVKtTs			Acute myeloid leukemia;Adipocytokine signaling pathway;Amoebiasis;Apoptosis;B cell receptor signaling pathway;Chagas disease (American trypanosomiasis);Chemokine signaling pathway;Chronic myeloid leukemia;Cytosolic DNA-sensing pathway;Epithelial cell signaling in Helicobacter pylori infection;Hepatitis C;ko05152;Leishmaniasis;MAPK signaling pathway;Measles;Neurotrophin signaling pathway;NOD-like …		+
P27986	Phosphatidylinositol 3-kinase regulatory subunit alpha	PIK3R1	+	S	154	1	PIK3R1_S154_1	STLYRTQSSSNLAEL	1		+	1.58317	0.401792	+	+	3.01836	0.733958			0.0104118	-0.00573254	-0.193192	0.0157433	-0.434605	-0.510214	-0.685785	-0.151961	-0.269731	-0.0377212	0.436864	0.448373	0.406224	0.522105	0.193192	-0.0157433	0.269731	0.0377212	stLYRtQsSSNLAEL			Acute myeloid leukemia;Aldosterone-regulated sodium reabsorption;Amoebiasis;Apoptosis;B cell receptor signaling pathway;Bacterial invasion of epithelial cells;Carbohydrate digestion and absorption;Chagas disease (American trypanosomiasis);Chemokine signaling pathway;Chronic myeloid leukemia;Colorectal cancer;Endometrial cancer;ErbB signaling pathway;Fc epsilon RI signaling pathway;Fc gamma R-medi…	14-3-3 domain binding motif;Calmodulin-dependent protein kinase I substrate motif;Calmodulin-dependent protein kinase II substrate motif;Calmodulin-dependent protein kinase IV substrate motif;Casein kinase II substrate motif;Chk1 kinase substrate motif;PKA kinase substrate motif;PKC kinase substrate motif	+
O43524	Forkhead box protein O3	FOXO3	+	S	7	1	FOXO3_S7_1	_MAEAPASPAPLSPL	1	+	+	2.62857	-1.21412			0.668661	-0.846214			0.00693317	0.00646806	0.018239	-0.122791	0.88975	0.609504	-0.018239	0.236365	0.921901	0.280546	0.305479	0.122791	-2.13788	-0.280546	-0.817346	-0.864141	-0.88975	-0.890547	_MAEAPAsPAPLsPL	Q16539	P38A	Chemokine signaling pathway;Endometrial cancer;Neurotrophin signaling pathway;Non-small cell lung cancer	ERK1,2 kinase substrate motif;GSK-3, ERK1, ERK2, CDK5 substrate motif;Proline-directed kinase substrate motif;WW domain binding motif	+	+	intracellular localization	cell cycle regulation
P06748	Nucleophosmin	NPM1	+	S	254	2	NPM1_S254_2	IKAKMQASIEKGGSL	1			0.484073	0.298696			0.000612538	0.000481606			0.00333083	-0.00292277	-0.687425	-0.318797	0.213539	0.342905	0.141459	-0.0653248	0.0678144	-0.605419	-0.141459	0.172938	-0.338481	-0.14085	0.606644	0.0653248	-0.0678144	0.14085	IkAkMQAsIEkGGsL				Casein kinase II substrate motif;PKA kinase substrate motif	+
P06748	Nucleophosmin	NPM1	+	S	260	2	NPM1_S260_2	ASIEKGGSLPKVEAK	1			0.484073	0.298696			0.000612538	0.000481606			0.00333083	-0.00292277	-0.687425	-0.318797	0.213539	0.342905	0.141459	-0.0653248	0.0678144	-0.605419	-0.141459	0.172938	-0.338481	-0.14085	0.606644	0.0653248	-0.0678144	0.14085	AsIEkGGsLPkVEAk				Calmodulin-dependent protein kinase II substrate motif;Chk1 kinase substrate motif;Phosphorylase kinase substrate motif;PKA kinase substrate motif;PKC kinase substrate motif	+
P78347	General transcription factor II-I	GTF2I		S	146	1	GTF2I_S146_1	EKMLRDQSAVVVQGL	1			0.536999	0.0234001	+	+	11.9199	7.04947	+	+	13.8634	6.89891	-3.45371	-3.45082	-3.49974	-3.45434	3.40254	3.45082	3.42934	3.45434	3.56068	3.68648	3.54413	3.548	-3.40254	-3.45393	-3.42934	-3.4792	EkMLRDQsAVVVQGL			Basal transcription factors	14-3-3 domain binding motif;AMP-activated protein kinase substrate motif;Calmodulin-dependent protein kinase I substrate motif;Calmodulin-dependent protein kinase II substrate motif;Calmodulin-dependent protein kinase IV substrate motif;Chk1 kinase substrate motif;HMGCoA Reductase kinase substrate motif;PKA kinase substrate motif;PKC kinase substrate motif	+
P49207	60S ribosomal protein L34	RPL34		S	12	1	RPL34_S12_1	LTYRRRLSYNTASNK	1	+	+	6.86824	5.29376	+	+	8.94372	4.95441	+	+	10.2102	5.15292	-4.95235	-4.9955	-4.95948	-5.12292	0.223044	0.0791931	0.111006	0.168192	0.145761	-0.0791931	-0.111006	-0.168192	-0.145761	0.149815	0.426336	0.714388	LTYRRRLsyNtAsNk			Ribosome	14-3-3 domain binding motif;Calmodulin-dependent protein kinase II alpha substrate motif;Calmodulin-dependent protein kinase II substrate motif;Calmodulin-dependent protein kinase IV substrate motif;Casein kinase II substrate motif;G protein-coupled receptor kinase 1 substrate motif;MAPKAPK1 kinase substrate motif;PAK2 kinase substrate motif;Pim1 kinase substrate sequence;PKA kinase substrate mot…	+
Q9UQR0	Sex comb on midleg-like protein 2	SCML2		S	590	1	SCML2_S590_1	SPLVGDISPKSSPHE	1	+	+	9.58537	3.26032	+	+	9.17348	2.78321	+	+	10.0465	3.66015	-3.00451	-3.02054	-3.09054	-2.97147	0.614055	0.720007	0.584839	0.634637	-0.289546	-0.146102	-0.274132	-0.244451	0.289546	0.146102	0.274132	0.244451	sPLVGDIsPKssPHE	P06493;P24941	CDK1;CDK2		Casein kinase II substrate motif;ERK1,2 kinase substrate motif;G protein-coupled receptor kinase 1 substrate motif;Growth associated histone HI kinase substrate motif;GSK3 kinase substrate motif;GSK-3, ERK1, ERK2, CDK5 substrate motif;PKA kinase substrate motif;PKC kinase substrate motif;Proline-directed kinase substrate motif;WW domain binding motif	+
Q8TAQ2	SWI/SNF complex subunit SMARCC2	SMARCC2		S	553	1	SMARCC2_S553_1	PKTPQQTSASQQMLN	1	+	+	6.24518	3.19078			0.612387	0.0428512	+	+	9.8196	2.89923	-1.54421	-1.46702	-1.47359	-1.39934	1.42928	1.45037	1.44765	1.38545	-1.42928	-1.45037	-1.44765	-1.38545	1.97263	1.94315	1.5636	1.39957	PKtPQQTsAsQQMLN				Casein kinase II substrate motif	+
Q03252	Lamin-B2	LMNB2		T	34	2	LMNB2_T34_2	GRAGGPATPLSPTRL	1	+	+	10.2507	-5.20045			0.670619	-0.0720739	+	+	9.73883	-5.26345	2.60743	2.75685	2.53971	2.67706	-2.51065	-2.59824	-2.6714	-2.69245	2.51033	2.5707	2.61174	2.6	-2.51033	-2.5707	-2.53971	-2.6	GRAGGPAtPLsPtRL				Casein kinase II substrate motif;ERK1,2 kinase substrate motif;G protein-coupled receptor kinase 1 substrate motif;GSK3, Erk1, Erk2 and CDK5 kinase motif;GSK-3, ERK1, ERK2, CDK5 substrate motif;Proline-directed kinase substrate motif;WW domain binding motif	+
Q03252	Lamin-B2	LMNB2		T	39	2	LMNB2_T39_2	PATPLSPTRLSRLQE	0.99	+	+	10.2507	-5.20045			0.670619	-0.0720739	+	+	9.73883	-5.26345	2.60743	2.75685	2.53971	2.67706	-2.51065	-2.59824	-2.6714	-2.69245	2.51033	2.5707	2.61174	2.6	-2.51033	-2.5707	-2.53971	-2.6	PAtPLsPtRLsRLQE	P24941	CDK2		Casein kinase II substrate motif;DNA dependent Protein kinase substrate motif	+
Q5VT52	Regulation of nuclear pre-mRNA domain-containing protein 2	RPRD2		T	763	1	RPRD2_T763_1	IISPGSSTPSSTRSP	0.96	+	+	7.57828	2.94586			0.930577	0.0428512	+	+	9.70567	1.96043	-1.03292	-0.960819	-0.998741	-1.01408	0.917997	0.94417	0.972806	1.00018	-0.917997	-0.94417	-0.972806	-1.00018	2.04551	2.07672	1.92352	1.73113	IIsPGsstPsstRsP				Casein kinase II substrate motif;G protein-coupled receptor kinase 1 substrate motif;GSK-3, ERK1, ERK2, CDK5 substrate motif;MDC1 BRCT domain binding motif;Plk1 PBD domain binding motif;Proline-directed kinase substrate motif;WW domain binding motif	+
O75376	Nuclear receptor corepressor 1	NCOR1		S	1981	1	NCOR1_S1981_1	EVISPASSPAPPQEK	1	+	+	7.09242	3.61039	+	+	6.57805	3.52497	+	+	9.42863	3.48324	-3.51419	-3.47315	-3.37142	-3.35183	0.0122085	0.0813136	0.0165257	0.112328	-0.0122085	-0.0813136	-0.0165257	0.499325	0.14367	0.395372	0.304242	-0.112328	EVIsPAssPAPPQEK				ERK1,2 kinase substrate motif;G protein-coupled receptor kinase 1 substrate motif;GSK-3, ERK1, ERK2, CDK5 substrate motif;MAPKAPK2 kinase substrate motif;MDC1 BRCT domain binding motif;Plk1 PBD domain binding motif;Proline-directed kinase substrate motif;WW domain binding motif	+
Q9BZE9	Tether containing UBX domain for GLUT4	ASPSCR1		S	502	1	ASPSCR1_S502_1	SRAAGSPSPLPAPDP	1	+	+	8.19083	4.08109	+	+	8.99396	3.30419	+	+	9.26791	3.67093	-3.57611	-3.46197	-3.46188	-3.45029	0.168328	0.29386	0.0864778	0.184815	-0.168328	-0.29386	-0.0864778	-0.184815	0.821156	0.465701	0.60644	0.48083	SRAAGsPsPLPAPDP				DNA dependent Protein kinase substrate motif;ERK1,2 kinase substrate motif;G protein-coupled receptor kinase 1 substrate motif;GSK-3, ERK1, ERK2, CDK5 substrate motif;Proline-directed kinase substrate motif;WW domain binding motif	+
O60341	Lysine-specific histone demethylase 1A	KDM1A		S	80	1	KDM1A_S80_1	GLAEPPGSAGPQAGP	1	+	+	4.60061	1.95749	+	+	7.76709	1.69382	+	+	9.1766	1.50884	-1.56392	-1.5996	-1.60599	-1.58451	-0.107058	-0.120948	-0.0441961	-0.0464411	0.107058	0.222489	0.0452547	0.0464411	0.730869	0.120948	0.0441961	0.57993	GLAEPPGsAGPQAGP					+
O75676	Ribosomal protein S6 kinase alpha-4	RPS6KA4		S	347	2	RPS6KA4_S347_2	PVYSPPGSPPPGDPR	1	+	+	5.03005	2.60643			0.66767	0.0428512	+	+	8.86173	2.15934	-1.11252	-1.04884	-1.10003	-1.12943	0.9976	1.03219	1.0741	1.14263	-0.9976	-1.03219	-1.0741	-1.11553	1.89936	1.26256	1.75743	1.11553	PVysPPGsPPPGDPR			MAPK signaling pathway;Neurotrophin signaling pathway	ERK1,2 kinase substrate motif;GSK-3, ERK1, ERK2, CDK5 substrate motif;MAPKAPK2 kinase substrate motif;Proline-directed kinase substrate motif;WW domain binding motif	+	+	enzymatic activity, induced
O75676	Ribosomal protein S6 kinase alpha-4	RPS6KA4		S	343	2	RPS6KA4_S343_2	TRLEPVYSPPGSPPP	1	+	+	5.03005	2.60643			0.66767	0.0428512	+	+	8.86173	2.15934	-1.11252	-1.04884	-1.10003	-1.12943	0.9976	1.03219	1.0741	1.14263	-0.9976	-1.03219	-1.0741	-1.11553	1.89936	1.26256	1.75743	1.11553	TRLEPVysPPGsPPP			MAPK signaling pathway;Neurotrophin signaling pathway	ERK1,2 kinase substrate motif;G protein-coupled receptor kinase 1 substrate motif;GSK3 kinase substrate motif;GSK-3, ERK1, ERK2, CDK5 substrate motif;Proline-directed kinase substrate motif;WW domain binding motif	+	+	enzymatic activity, induced
Q9NYF8	Bcl-2-associated transcription factor 1	BCLAF1		T	402	2	BCLAF1_T402_2	NDSEGDDTEETEDYR	1	+	+	3.62912	1.07634	+	+	6.45103	-2.03906	+	+	8.76431	-1.53852	0.814382	0.748509	0.730405	0.783751	-0.814382	-0.748509	-0.730405	-0.783751	-1.2096	-1.51114	-1.12915	-1.22929	2.11506	1.77931	1.99596	1.49206	NDsEGDDtEEtEDyR				b-Adrenergic Receptor kinase substrate motif;G protein-coupled receptor kinase 1 substrate motif	+
O60341	Lysine-specific histone demethylase 1A	KDM1A		T	95	1	KDM1A_T95_1	TVVPGSATPMETGIA	1	+	+	7.23564	1.79094	+	+	6.36164	1.73142	+	+	8.4242	1.45284	-1.58249	-1.55879	-1.53192	-1.56331	-0.172529	-0.089488	-0.116928	-0.0461979	0.172529	0.089488	0.380949	0.0461979	0.222237	0.209015	0.116928	0.379084					Casein kinase II substrate motif;G protein-coupled receptor kinase 1 substrate motif;GSK-3, ERK1, ERK2, CDK5 substrate motif;Proline-directed kinase substrate motif;WW domain binding motif
P54252	Ataxin-3	ATXN3		T	269	1	ATXN3_T269_1	RNISQDMTQTSGTNL	0.84	+	+	6.46885	4.93505	+	+	7.94642	4.43535	+	+	8.35131	4.69281	-4.71859	-4.62319	-4.30402	-4.4748	0.175228	0.0914507	0.221104	0.162841	-0.175228	-0.0914507	0.0503101	-0.162841	0.85107	0.42825	-0.0503101	0.390595	RNIsQDMtQTSGTNL			Protein processing in endoplasmic reticulum	Casein kinase II substrate motif;MAPKAPK2 kinase substrate motif	+
Q6P1R3	Myb/SANT-like DNA-binding domain-containing protein 2	MSANTD2		S	32	2	MSANTD2_S32_2	PASPGGLSDGNPSLS	1	+	+	8.52568	-3.47523			1.246	-0.188153	+	+	8.30456	-3.53823	1.67156	1.95673	1.88273	1.88258	-1.67188	-1.59917	-1.78455	-1.70373	1.8052	1.57163	1.65286	1.61129	-1.67156	-1.57163	-1.65286	-1.61129	PAsPGGLsDGNPSLS				G protein-coupled receptor kinase 1 substrate motif	+
Q13523	Serine/threonine-protein kinase PRP4 homolog	PRPF4B		S	568	1	PRPF4B_S568_1	MSVPSEPSSPQSSTR	0.9	+	+	2.8448	0.577977		+	2.18846	0.46682	+	+	8.30437	-1.51194	-0.227433	-0.164335	-0.185705	-0.138275	-1.73213	-1.65233	-1.73458	-1.64446	0.227433	0.164335	0.621487	0.138275	0.267633	0.610738	0.185705	0.532084	MsVPsEPssPQsstR				DNA dependent Protein kinase substrate motif;G protein-coupled receptor kinase 1 substrate motif;GSK3 kinase substrate motif	+
Q96ST3	Paired amphipathic helix protein Sin3a	SIN3A		T	287	2	SIN3A_T287_2	VQPHTPVTISLGTAP	1	+	+	7.22487	3.87113	+	+	8.3205	3.69472	+	+	8.19759	3.52411	-3.65473	-3.68562	-3.49956	-3.59775	0.0117946	-0.0660973	-0.268555	-0.018353	-0.0117946	0.0660973	0.268555	0.018353	0.536275	0.123795	0.350842	0.0359607				Huntington's disease
Q96ST3	Paired amphipathic helix protein Sin3a	SIN3A		T	292	2	SIN3A_T292_2	PVTISLGTAPSLQNN	1	+	+	7.22487	3.87113	+	+	8.3205	3.69472	+	+	8.19759	3.52411	-3.65473	-3.68562	-3.49956	-3.59775	0.0117946	-0.0660973	-0.268555	-0.018353	-0.0117946	0.0660973	0.268555	0.018353	0.536275	0.123795	0.350842	0.0359607				Huntington's disease	Casein kinase II substrate motif
Q96CP2	FLYWCH family member 2	FLYWCH2		S	21	1	FLYWCH2_S21_1	VKASQEPSPKPGTEV	0.99	+	+	3.63559	-0.877103		+	2.0984	0.382291	+	+	8.17711	-4.24762	0.227046	0.433548	0.486154	0.607458	-3.76355	-3.91143	-3.85319	-3.70812	0.772038	0.891493	0.683305	0.936536	-0.227046	-0.433548	-0.486154	-0.607458	VKAsQEPsPkPGtEV				DNA dependent Protein kinase substrate motif;ERK1,2 kinase substrate motif;Growth associated histone HI kinase substrate motif;GSK-3, ERK1, ERK2, CDK5 substrate motif;MAPKAPK2 kinase substrate motif;PKA kinase substrate motif;PKC kinase substrate motif;Proline-directed kinase substrate motif;WW domain binding motif	+
Q13127	RE1-silencing transcription factor	REST		T	857	2	REST_T857_2	LLKESVSTEDLSPPS	0.98	+	+	4.29167	-0.992186	+	+	3.8465	1.53161	+	+	8.16157	-5.154	0.532227	0.569418	0.589439	0.293288	-4.49622	-4.66343	-4.57094	-4.90102	2.37317	1.86353	1.64747	2.22665	-0.532227	-0.569418	-0.589439	-0.293288				Huntington's disease	G protein-coupled receptor kinase 1 substrate motif;MDC1 BRCT domain binding motif;Plk1 PBD domain binding motif
Q9UBP6	tRNA (guanine-N(7)-)-methyltransferase	METTL1		T	268	2	METTL1_T268_2	DPVLQAVTSQTSLPG	1	+	+	6.32551	2.88629			0.304688	0.0428512	+	+	8.12992	2.80032	-1.55911	-1.34661	-1.3532	-1.35369	1.45868	1.32996	1.44693	1.35313	-1.44419	-1.32996	-1.32726	-1.33979	1.44419	1.82131	1.32726	1.33979					G protein-coupled receptor kinase 1 substrate motif
Q9C0B5	Palmitoyltransferase ZDHHC5	ZDHHC5		T	303	2	ZDHHC5_T303_2	SKGSLEITESQSADA	1	+	+	8.05968	2.85695	+	+	7.5916	3.09891	+	+	7.95699	2.74625	-2.79678	-2.66379	-2.85997	-2.88587	-0.028831	0.0487652	-0.116368	-0.124976	0.479695	0.155511	0.273434	0.280608	0.028831	-0.0487652	0.116368	0.124976	sKGsLEItEsQsADA				G protein-coupled receptor kinase 1 substrate motif;MAPKAPK2 kinase substrate motif	+
O75592	E3 ubiquitin-protein ligase MYCBP2	MYCBP2		T	3470	2	MYCBP2_T3470_2	RRVNSGDTEVGSSLL	1	+	+	7.86726	4.60651	+	+	6.83413	4.95396	+	+	7.85673	4.51064	-4.54654	-4.73186	-4.53931	-4.33301	0.0207062	-0.218052	-0.0446978	0.133887	-0.0207062	0.442169	0.503268	0.740384	0.146463	0.218052	0.0446978	-0.133887	RRVNsGDtEVGSSLL				b-Adrenergic Receptor kinase substrate motif;G protein-coupled receptor kinase 1 substrate motif	+
Q9UGU5	HMG domain-containing protein 4	HMGXB4		S	497	2	HMGXB4_S497_2	ASSVGVLSPQKKSPP	1	+	+	4.4665	2.93812			0.354038	0.0428512	+	+	7.84298	2.13058	-1.2256	-1.0407	-1.02829	-1.05226	1.11068	1.02405	1.00236	1.03836	-1.11068	-1.02405	-1.00236	-1.03836	1.73305	2.19827	1.15619	2.31809	ASSVGVLsPQKKsPP				Cdc2 kinase substrate motif;CDK kinase substrate motif;CDK1,2,4,6 kinase substrate motif;ERK1,2 kinase substrate motif;GSK-3, ERK1, ERK2, CDK5 substrate motif;Proline-directed kinase substrate motif;WW domain binding motif	+
Q9BRR0	Zinc finger protein with KRAB and SCAN domains 3	ZKSCAN3		S	36	1	ZKSCAN3_S36_1	EEEAGFPSSPDLGSE	0.98	+	+	7.65409	7.1002	+	+	7.74741	6.1762	+	+	7.73437	6.14527	-6.07603	-6.03272	-6.02414	-6.51006	-0.0981417	-0.212599	-0.0270967	0.275985	0.0981417	0.212599	0.0270967	-0.275985	1.0838	1.09381	1.07772	0.502503					Casein kinase II substrate motif;DNA dependent Protein kinase substrate motif;Pyruvate dehydrogenase kinase substrate motif
Q8IZL8	Proline-, glutamic acid- and leucine-rich protein 1	PELP1		T	745	1	PELP1_T745_1	PILAPSGTPPPTIPP	1	+	+	5.7186	3.8044	+	+	6.39159	2.29588	+	+	7.72839	3.47681	-3.03711	-2.90127	-2.74298	-2.83828	0.70011	0.637774	0.40971	0.640004	-0.70011	-0.637774	-0.358232	-0.640004	1.02223	1.32061	0.358232	0.996879	PILAPsGtPPPTIPP				G protein-coupled receptor kinase 1 substrate motif;GSK-3, ERK1, ERK2, CDK5 substrate motif;Proline-directed kinase substrate motif;WW domain binding motif	+
Q5VT52	Regulation of nuclear pre-mRNA domain-containing protein 2	RPRD2		S	610	1	RPRD2_S610_1	STSASKASIGQSPGL	1	+	+	7.40835	-2.95113	+	+	4.36922	0.743268	+	+	7.7234	-3.01413	1.45265	1.64821	1.3676	1.4338	-1.45297	-1.67575	-1.49928	-1.52625	2.1749	2.14692	2.30883	2.24469	-1.45265	-1.64821	-1.3676	-1.4338	STsASKAsIGQsPGL				G protein-coupled receptor kinase 1 substrate motif;GSK3 kinase substrate motif;PKA kinase substrate motif;PKC kinase substrate motif	+
P55198	Protein AF-17	MLLT6		T	264	1	MLLT6_T264_1	ESPPSILTPPVVPTA	0.99	+	+	6.11722	3.00411	+	+	7.30709	2.17521	+	+	7.64332	2.47613	-2.39853	-2.17703	-2.35406	-2.37306	0.089365	0.26534	0.0878806	0.15926	-0.089365	-0.26534	-0.0878806	-0.15926	0.737684	0.799109	0.287426	0.889562	EsPPsILtPPVVPTA				GSK-3, ERK1, ERK2, CDK5 substrate motif;Proline-directed kinase substrate motif;RAF1 kinase substrate motif;WW domain binding motif	+
Q96HR3	Mediator of RNA polymerase II transcription subunit 30	MED30		S	2	1	MED30_S2_1	______MSTPPLAAS	1	+	+	8.84844	2.11161			0.792921	0.0428512	+	+	7.64262	2.09242	-1.03639	-1.03859	-1.02454	-1.05407	0.921472	1.02194	1.18171	1.09095	-0.921472	-1.02194	-0.998607	-1.04017	1.15779	1.09627	0.998607	1.04017	______MstPPLAAS					+
Q96S94	Cyclin-L2	CCNL2		S	32	1	CCNL2_S32_1	SGGAPSGSQGVLIGD	1	+	+	10.0908	4.85924	+	+	10.315	5.29616	+	+	7.58431	6.25966	-5.09274	-5.15117	-5.11409	-4.95281	0.970774	0.837165	1.42102	1.49888	0.285936	0.19056	0.17144	0.225904	-0.285936	-0.19056	-0.17144	-0.225904					ATM kinase substrate motif;DNA dependent Protein kinase substrate motif
Q9UIF9	Bromodomain adjacent to zinc finger domain protein 2A	BAZ2A		T	1399	1	BAZ2A_T1399_1	GEMPQSPTGLGQPKR	1	+	+	6.87084	1.63065			0.311369	0.0428512	+	+	7.57003	2.31302	-0.869853	-0.818405	-0.928289	-0.730461	1.42499	1.45118	1.61483	1.41406	-0.754931	-0.801756	-0.902354	-0.716562	0.754931	0.801756	0.902354	0.716562	GEMPQsPtGLGQPKR				DNA dependent Protein kinase substrate motif	+
Q9Y2X9	Zinc finger protein 281	ZNF281		S	401	1	ZNF281_S401_1	LSQGNTSSSRRKTKS	0.93	+	+	7.74263	5.51793			0.115434	0.0428512	+	+	7.5411	5.16634	-2.3523	-2.6359	-2.67589	-2.73523	2.23738	2.61925	2.64996	2.75945	-2.23738	-2.61925	-2.64996	-2.72133	3.23441	2.81503	2.90162	2.72133					MDC1 BRCT domain binding motif;PKA kinase substrate motif;PKC kinase substrate motif;Plk1 PBD domain binding motif
Q9Y6D5	Brefeldin A-inhibited guanine nucleotide-exchange protein 2	ARFGEF2		S	214	2	ARFGEF2_S214_2	ELEKPIQSKPQSPVI	1			0.533556	0.153416		+	1.81573	-0.314921	+	+	7.53475	-3.0357	0.135983	0.372456	0.0115819	0.249125	-2.87926	-2.80498	-2.77514	-2.91427	-0.135983	-0.263139	-0.0115819	-0.0798349	0.556547	0.263139	0.483287	0.0798349	ELEKPIQsKPQsPVI				G protein-coupled receptor kinase 1 substrate motif;GSK3 kinase substrate motif;PKA kinase substrate motif	+
Q86U86	Protein polybromo-1	PBRM1		S	16	1	PBRM1_S16_1	TSPSSSVSGDFDDGH	0.98	+	+	8.02753	5.17504	+	+	7.38763	4.57455	+	+	7.5278	5.05895	-4.81914	-4.75136	-4.91118	-4.75142	0.530861	0.430057	0.0428486	-0.00106144	-0.530861	-0.36226	-0.0428486	0.00106144	0.675684	0.36226	0.151398	0.277703	tsPsssVsGDFDDGH				MAPKAPK2 kinase substrate motif	+
O60784	Target of Myb protein 1	TOM1		S	176	1	TOM1_S176_1	VFNSETQSGQDSVGT	0.92	+	+	4.74216	1.99381	+	+	7.34391	1.33518	+	+	7.51434	1.70559	-1.45363	-1.60721	-1.52041	-1.47182	0.136618	0.159315	0.188486	0.284874	-0.136618	-0.159315	-0.188486	-0.227935	0.909082	0.536307	0.248823	0.227935					Casein kinase I substrate motif;Casein kinase II substrate motif;G protein-coupled receptor kinase 1 substrate motif;GSK3 kinase substrate motif;MAPKAPK2 kinase substrate motif;Pyruvate dehydrogenase kinase substrate motif
P19338	Nucleolin	NCL		S	595	1	NCL_S595_1	LKESFDGSVRARIVT	1	+	+	6.8516	3.3834			0.207224	0.0428512	+	+	7.45248	3.16404	-1.61282	-1.50795	-1.72838	-1.46228	1.70258	1.4913	1.70244	1.44838	-1.4979	-1.4913	-1.70244	-1.44838	1.4979	1.98177	1.88163	1.86088				Pathogenic Escherichia coli infection	MAPKAPK2 kinase substrate motif;PKA kinase substrate motif;PKC kinase substrate motif
Q9P0J7	E3 ubiquitin-protein ligase KCMF1	KCMF1		S	169	1	KCMF1_S169_1	GGPRARRSNMHFTSS	1	+	+	6.34333	4.13752	+	+	7.89466	4.00694	+	+	7.41705	3.97123	-4.2029	-3.96411	-3.75186	-3.89853	0.206428	-0.0498524	-0.0858335	-0.00321293	-0.00325203	0.0498524	0.0858335	0.0779362	0.00325203	0.0838003	0.642424	0.00321293	GGPrArRsNMHFTSS				PKA kinase substrate motif;PKC kinase substrate motif	+
O15553	Pyrin	MEFV		S	242	1	MEFV_S242_1	SGKMRPRSLEVTIST	1	+	+	6.60587	3.63862	+	+	6.35774	3.87394	+	+	7.40443	3.2723	-3.46951	-3.43652	-3.48312	-3.19289	-0.0885129	-0.25795	-0.190699	0.044323	0.0885129	0.835697	0.535575	0.453931	0.568103	0.25795	0.190699	-0.044323	SGKMRPRsLEVTIST			NOD-like receptor signaling pathway	14-3-3 domain binding motif;Calmodulin-dependent protein kinase II substrate motif;Casein kinase II substrate motif;G protein-coupled receptor kinase 1 substrate motif;MAPKAPK1 kinase substrate motif;p70 Ribosomal S6 kinase substrate motif;Phosphorylase kinase substrate motif;PKA kinase substrate motif;PKC kinase substrate motif	+	+	molecular association, regulation; intracellular localization; activity, inhibited		14-3-3 beta(INDUCES); 14-3-3 theta(INDUCES)
Q96JK2	DDB1- and CUL4-associated factor 5	DCAF5		S	645	1	DCAF5_S645_1	STLEIQPSRASPTSD	1	+	+	2.15233	0.444895			1.2221	0.405284	+	+	7.39401	-3.69463	-0.0199542	0.0209312	-0.384307	-0.273263	-3.78856	-3.90046	-3.78328	-3.96283	0.0199542	-0.0209312	0.386797	0.578724	0.324689	0.140729	0.384307	0.273263	STLEIQPsRAsPTsD				Casein kinase II substrate motif;DNA dependent Protein kinase substrate motif;G protein-coupled receptor kinase 1 substrate motif	+
Q8TAQ2	SWI/SNF complex subunit SMARCC2	SMARCC2		S	555	1	SMARCC2_S555_1	TPQQTSASQQMLNFP	0.98	+	+	5.26494	2.80569			0.194423	0.0428512	+	+	7.32426	2.60499	-1.47008	-1.33325	-1.23652	-1.14272	1.35516	1.3166	1.21059	1.35503	-1.35516	-1.3166	-1.21059	-1.12882	1.88216	1.70792	1.32129	1.12882	tPQQTsAsQQMLNFP				ATM kinase substrate motif;DNA dependent Protein kinase substrate motif	+
Q9UHY1	Nuclear receptor-binding protein	NRBP1		S	14	1	NRBP1_S14_1	QTVLSSGSDPKVESS	1	+	+	4.17726	-1.56434	+	+	3.43119	-1.14979	+	+	7.32011	-4.69688	1.09818	1.53294	1.25957	1.53759	-3.48353	-3.1937	-3.50699	-3.17503	0.506791	0.20973	-0.0719256	0.184503	-0.506791	-0.20973	0.0719256	-0.184503	QtVLssGsDPKVESS					+
Q9UQ35	Serine/arginine repetitive matrix protein 2	SRRM2		T	400	1	SRRM2_T400_1	PPSEASPTRDRSPPK	0.97	+	+	7.66314	3.64405	+	+	7.29046	3.28917	+	+	7.27507	3.40092	-3.28109	-3.48386	-3.28995	-3.28658	0.157515	-0.198902	0.0968819	0.206696	-0.0801311	0.198902	-0.0968819	-0.206696	0.0801311	0.344778	0.341282	0.468524	PPsEAsPtRDRsPPK				DNA dependent Protein kinase substrate motif;G protein-coupled receptor kinase 1 substrate motif	+
Q9BVA1	Tubulin beta-2B chain	TUBB2B		T	149	1	TUBB2B_T149_1	GTGSGMGTLLISKIR	1	+	+	7.0989	4.81473			0.526115	0.0428512	+	+	7.26539	4.51341	-2.31681	-2.17056	-2.18225	-2.17	2.20189	2.15391	2.15631	2.7019	-2.20189	-2.15391	-2.15631	-2.1561	2.84284	2.70638	2.714	2.1561				Gap junction;Pathogenic Escherichia coli infection;Phagosome	G protein-coupled receptor kinase 1 substrate motif;MAPKAPK2 kinase substrate motif
Q9Y2D5	A-kinase anchor protein 2	AKAP2		S	419	1	AKAP2_S419_1	QGKEGPYSEPSKRGP	0.99	+	+	7.68478	1.8443	+	+	5.43928	1.95678	+	+	7.23844	1.71091	-1.79372	-1.81575	-1.72701	-1.64844	-0.110121	-0.0484047	0.0672135	-0.0499482	0.110121	0.424825	-0.0672135	0.374488	0.169574	0.0484047	0.124369	0.0499482	QGKEGPysEPsKRGP				Casein kinase II substrate motif;G protein-coupled receptor kinase 1 substrate motif	+
Q9NVT9	Armadillo repeat-containing protein 1	ARMC1		S	260	2	ARMC1_S260_2	KAVSRVGSHPEGGAS	1	+	+	7.33216	-1.51564	+	+	7.29866	-1.49619	+	+	7.23407	-1.57864	1.59576	1.52071	1.52104	1.38616	-0.0321913	-0.0374217	-0.109456	-0.111824	0.0318766	0.0098815	-0.0222311	0.0193753	-0.0318766	-0.0098815	0.0222311	-0.0193753	KAVSRVGsHPEGGAs				14-3-3 domain binding motif;Calmodulin-dependent protein kinase II substrate motif;Calmodulin-dependent protein kinase IV substrate motif;Casein kinase II substrate motif;Chk1 kinase substrate motif;MAPKAPK2 kinase substrate motif;PKA kinase substrate motif;PKC kinase substrate motif	+
Q9NVT9	Armadillo repeat-containing protein 1	ARMC1		S	270	2	ARMC1_S270_2	EGGASWLSTAANFLS	1	+	+	7.33216	-1.51564	+	+	7.29866	-1.49619	+	+	7.23407	-1.57864	1.59576	1.52071	1.52104	1.38616	-0.0321913	-0.0374217	-0.109456	-0.111824	0.0318766	0.0098815	-0.0222311	0.0193753	-0.0318766	-0.0098815	0.0222311	-0.0193753
Q13541	Eukaryotic translation initiation factor 4E-binding protein 1	EIF4EBP1		S	101	3	EIF4EBP1_S101_3	SQSHLRNSPEDKRAG	1	+	+	7.03513	-3.43846			0.103428	0.0533152	+	+	7.22525	-3.50146	1.61335	1.81991	1.68189	1.99805	-1.61366	-1.84745	-1.59801	-1.83351	2.28275	1.83633	1.46633	1.74106	-1.61335	-1.81991	-1.46633	-1.74106	sQSHLRNsPEDKRAG	Q92630	DYRK2	Acute myeloid leukemia;ErbB signaling pathway;Insulin signaling pathway;mTOR signaling pathway;RNA transport	Casein kinase II substrate motif;ERK1,2 kinase substrate motif;GSK-3, ERK1, ERK2, CDK5 substrate motif;PKA kinase substrate motif;PKC kinase substrate motif;Proline-directed kinase substrate motif;Pyruvate dehydrogenase kinase substrate motif;WW domain binding motif	+
Q9BTC0	Death-inducer obliterator 1	DIDO1		S	805	1	DIDO1_S805_1	AIPDLEDSPPVSDSE	1	+	+	8.29146	3.96907	+	+	8.17459	3.94423	+	+	7.22082	3.85041	-3.97659	-3.73177	-3.77387	-3.90255	0.0197849	0.296324	-0.13156	-0.167701	0.182085	-0.0892048	0.13156	0.167701	-0.0197849	0.0892048	0.162958	0.259115	AIPDLEDsPPVsDsE				b-Adrenergic Receptor kinase substrate motif;ERK1,2 kinase substrate motif;G protein-coupled receptor kinase 1 substrate motif;GSK3 kinase substrate motif;GSK-3, ERK1, ERK2, CDK5 substrate motif;Proline-directed kinase substrate motif;WW domain binding motif	+
P55198	Protein AF-17	MLLT6		S	258	3	MLLT6_S258_3	KHKKRPESPPSILTP	1	+	+	6.33392	3.1223	+	+	6.94054	2.17287	+	+	7.21599	2.41659	-2.46032	-2.27025	-2.22747	-2.22087	0.177192	0.0803962	0.00278044	0.227068	-0.177192	-0.0803962	-0.00278044	-0.227068	0.630777	1.02866	0.593659	1.05718	KHKKRPEsPPsILtP				14-3-3 domain binding motif;b-Adrenergic Receptor kinase substrate motif;Calmodulin-dependent protein kinase II substrate motif;Casein kinase II substrate motif;ERK1,2 kinase substrate motif;GSK-3, ERK1, ERK2, CDK5 substrate motif;MAPKAPK1 kinase substrate motif;PKA kinase substrate motif;PKC kinase substrate motif;Proline-directed kinase substrate motif;WW domain binding motif	+
P55198	Protein AF-17	MLLT6		S	261	3	MLLT6_S261_3	KRPESPPSILTPPVV	1	+	+	6.33392	3.1223	+	+	6.94054	2.17287	+	+	7.21599	2.41659	-2.46032	-2.27025	-2.22747	-2.22087	0.177192	0.0803962	0.00278044	0.227068	-0.177192	-0.0803962	-0.00278044	-0.227068	0.630777	1.02866	0.593659	1.05718	KRPEsPPsILtPPVV				Casein kinase II substrate motif;DNA dependent Protein kinase substrate motif;G protein-coupled receptor kinase 1 substrate motif	+
P55198	Protein AF-17	MLLT6		T	264	3	MLLT6_T264_3	ESPPSILTPPVVPTA	1	+	+	6.33392	3.1223	+	+	6.94054	2.17287	+	+	7.21599	2.41659	-2.46032	-2.27025	-2.22747	-2.22087	0.177192	0.0803962	0.00278044	0.227068	-0.177192	-0.0803962	-0.00278044	-0.227068	0.630777	1.02866	0.593659	1.05718	EsPPsILtPPVVPTA				GSK-3, ERK1, ERK2, CDK5 substrate motif;Proline-directed kinase substrate motif;RAF1 kinase substrate motif;WW domain binding motif	+
Q9UPN3	Microtubule-actin cross-linking factor 1, isoforms 1/2/3/5	MACF1		S	6969	1	MACF1_S6969_1	SGGRKSLSQPTPPPM	1	+	+	5.62011	2.32119			0.244956	0.0428512	+	+	7.18667	2.14242	-1.23357	-1.07003	-1.01924	-0.953652	1.11864	1.05339	0.993301	1.12784	-1.11864	-1.05339	-0.993301	-0.939753	1.44258	1.43979	1.18616	0.939753	sGGRKsLsQPtPPPM				ATM kinase substrate motif;Casein kinase II substrate motif;DNA dependent Protein kinase substrate motif;G protein-coupled receptor kinase 1 substrate motif;PKA kinase substrate motif;PKC kinase substrate motif	+
Q9UHI6	Probable ATP-dependent RNA helicase DDX20	DDX20		S	678	1	DDX20_S678_1	KSYLEGSSDNQLKDS	1	+	+	7.19404	-3.33218	+	+	4.12771	-1.00167	+	+	7.18096	-3.39518	1.91403	2.40527	2.13422	2.21418	-1.22869	-1.13381	-1.29193	-1.25859	1.22837	1.10627	1.16025	1.16614	-1.22837	-1.10627	-1.16025	-1.16614	KsyLEGssDNQLKDs			RNA transport	Casein kinase I substrate motif;MDC1 BRCT domain binding motif;Plk1 PBD domain binding motif	+
P61106	Ras-related protein Rab-14	RAB14		S	195	1	RAB14_S195_1	SGVQHKPSAPQGGRL	1	+	+	5.73956	1.94969	+	+	5.82709	1.68682	+	+	7.17796	2.00339	-1.85136	-1.86261	-1.75406	-1.68748	0.128587	0.257388	0.143402	0.328682	-0.128587	-0.257388	-0.143402	0.121138	0.168849	0.274275	0.321252	-0.121138					DNA dependent Protein kinase substrate motif;PKA kinase substrate motif;PKC kinase substrate motif
P50990	T-complex protein 1 subunit theta	CCT8		S	210	1	CCT8_S210_1	RVCKILGSGISSSSV	0.95		+	1.47982	-0.314162	+	+	4.19632	-1.12217	+	+	7.17399	-3.58058	0.573583	0.571185	0.785522	0.942377	-2.76363	-3.03647	-2.90863	-2.74092	-0.540479	-0.207915	-0.430949	-0.436674	0.540479	0.207915	0.430949	0.436674					Casein kinase II substrate motif;G protein-coupled receptor kinase 1 substrate motif;GSK3 kinase substrate motif;PKA kinase substrate motif
Q16576	Histone-binding protein RBBP7	RBBP7		S	3	2	RBBP7_S3_2	_____MASKEMFEDT	1	+	+	4.9346	4.24006			0.141269	0.0428512	+	+	7.15437	4.01157	-1.7267	-1.9539	-2.01414	-2.01769	2.40461	1.93725	1.9882	2.00379	-1.61178	-1.93725	-1.9882	-2.00379	1.61178	2.28835	2.21181	3.13589	_____MAskEMFEDt				Casein kinase II substrate motif	+
Q16576	Histone-binding protein RBBP7	RBBP7		T	10	2	RBBP7_T10_2	SKEMFEDTVEERVIN	1	+	+	4.9346	4.24006			0.141269	0.0428512	+	+	7.15437	4.01157	-1.7267	-1.9539	-2.01414	-2.01769	2.40461	1.93725	1.9882	2.00379	-1.61178	-1.93725	-1.9882	-2.00379	1.61178	2.28835	2.21181	3.13589	skEMFEDtVEERVIN				b-Adrenergic Receptor kinase substrate motif;Casein kinase II substrate motif;Plk1 kinase substrate motif	+
Q9BYJ9	YTH domain-containing family protein 1	YTHDF1		S	364	1	YTHDF1_S364_1	NSAPSVESHPVLEKL	1	+	+	8.13492	-1.7694			0.730754	-0.0582697	+	+	7.10128	-1.8324	0.844298	0.953553	0.942896	0.930498	-0.844613	-0.799685	-1.01305	-1.00101	0.8761	0.772145	0.881358	0.908564	-0.844298	-0.772145	-0.881358	-0.908564	NSAPSVEsHPVLEkL				b-Adrenergic Receptor kinase substrate motif	+
Q9Y624	Junctional adhesion molecule A	F11R		S	257	2	F11R_S257_2	KVIYSQPSARSEGEF	1	+	+	7.03088	4.15493	+	+	8.08599	4.45249	+	+	7.07973	3.62693	-3.89269	-3.96179	-3.77191	-3.88747	-0.178607	0.0099597	-0.313777	-0.523705	0.465564	0.462791	0.844019	0.523705	0.178607	-0.0099597	0.313777	0.623448	kVIysQPsARsEGEF	P17252	PKCA	Cell adhesion molecules (CAMs);Epithelial cell signaling in Helicobacter pylori infection;Leukocyte transendothelial migration;Tight junction	Casein kinase II substrate motif;DNA dependent Protein kinase substrate motif;PKA kinase substrate motif;PKC kinase substrate motif	+	+	intracellular localization
Q9Y624	Junctional adhesion molecule A	F11R		S	260	2	F11R_S260_2	YSQPSARSEGEFKQT	1	+	+	7.03088	4.15493	+	+	8.08599	4.45249	+	+	7.07973	3.62693	-3.89269	-3.96179	-3.77191	-3.88747	-0.178607	0.0099597	-0.313777	-0.523705	0.465564	0.462791	0.844019	0.523705	0.178607	-0.0099597	0.313777	0.623448	ysQPsARsEGEFkQT			Cell adhesion molecules (CAMs);Epithelial cell signaling in Helicobacter pylori infection;Leukocyte transendothelial migration;Tight junction	Casein kinase II substrate motif;G protein-coupled receptor kinase 1 substrate motif	+
Q9ULK4	Mediator of RNA polymerase II transcription subunit 23	MED23		S	1357	1	MED23_S1357_1	SGSPAPQSNQVPVSL	1	+	+	6.49426	3.98427	+	+	6.30459	4.11996	+	+	7.05581	4.16731	-4.21632	-3.7413	-4.11466	-3.87684	0.26261	0.308672	-0.0702443	0.219104	-0.168845	0.53559	0.0702443	0.09374	0.168845	-0.308672	0.22153	-0.09374					G protein-coupled receptor kinase 1 substrate motif
Q08999	Retinoblastoma-like protein 2	RBL2		S	662	2	RBL2_S662_2	GLGRSITSPTTLYDR	0.95	+	+	7.18887	-5.5947		+	1.55027	0.555122	+	+	7.03979	-5.6577	2.44618	3.0223	2.90672	2.81421	-2.4465	-3.04984	-3.0384	-2.90665	2.97576	3.41732	3.68984	3.32697	-2.44618	-3.0223	-2.90672	-2.81421	GLGRsItsPttLyDR	P24941	CDK2	Cell cycle;TGF-beta signaling pathway	Casein kinase II substrate motif;ERK1,2 kinase substrate motif;GSK-3, ERK1, ERK2, CDK5 substrate motif;Proline-directed kinase substrate motif;WW domain binding motif	+	+	molecular association, regulation	cell cycle regulation	E2F4(DISRUPTS)
Q8TAQ2	SWI/SNF complex subunit SMARCC2	SMARCC2		T	552	1	SMARCC2_T552_1	QPKTPQQTSASQQML	0.94	+	+	5.22535	2.13112			0.322229	0.0428512	+	+	7.0332	1.9158	-0.987824	-0.922517	-1.03501	-0.843775	0.872902	0.905868	1.00908	1.08622	-0.872902	-0.905868	-1.00908	-0.829876	1.48231	1.1348	1.28837	0.829876					Casein kinase II substrate motif
Q9Y2D5	A-kinase anchor protein 2	AKAP2		S	419	3	AKAP2_S419_3	QGKEGPYSEPSKRGP	1	+	+	6.19032	2.17679			0.163864	0.0428512	+	+	7.0114	4.92022	-1.03389	-1.00673	-1.29783	-1.10082	4.06394	3.91541	3.36765	3.89458	-0.918972	-0.990081	-1.2719	-1.08692	0.918972	0.990081	1.2719	1.08692	QGKEGPysEPsKRGP				Casein kinase II substrate motif;G protein-coupled receptor kinase 1 substrate motif	+
Q9Y2D5	A-kinase anchor protein 2	AKAP2		S	422	3	AKAP2_S422_3	EGPYSEPSKRGPLSK	1	+	+	6.19032	2.17679			0.163864	0.0428512	+	+	7.0114	4.92022	-1.03389	-1.00673	-1.29783	-1.10082	4.06394	3.91541	3.36765	3.89458	-0.918972	-0.990081	-1.2719	-1.08692	0.918972	0.990081	1.2719	1.08692	EGPysEPsKRGPLSk				DNA dependent Protein kinase substrate motif;G protein-coupled receptor kinase 1 substrate motif;PKA kinase substrate motif;PKC kinase substrate motif	+
Q9Y2D5	A-kinase anchor protein 2	AKAP2		T	399	3	AKAP2_T399_3	KSPGALETPSAAGSQ	1	+	+	6.19032	2.17679			0.163864	0.0428512	+	+	7.0114	4.92022	-1.03389	-1.00673	-1.29783	-1.10082	4.06394	3.91541	3.36765	3.89458	-0.918972	-0.990081	-1.2719	-1.08692	0.918972	0.990081	1.2719	1.08692	KsPGALEtPsAAGsQ				b-Adrenergic Receptor kinase substrate motif;G protein-coupled receptor kinase 1 substrate motif;GSK-3, ERK1, ERK2, CDK5 substrate motif;Proline-directed kinase substrate motif;WW domain binding motif	+
Q9UQ35	Serine/arginine repetitive matrix protein 2	SRRM2		S	398	3	SRRM2_S398_3	VNPPSEASPTRDRSP	1	+	+	6.27287	2.62282	+	+	4.97303	1.57824	+	+	7.00967	3.89	-2.02583	-1.93729	-2.19035	-2.24864	1.80324	2.09462	1.6176	1.64243	-0.465605	-0.28521	-0.695359	-0.642984	0.465605	0.28521	0.695359	0.642984	VNPPsEAsPtRDRsP				Casein kinase II substrate motif;Cdc2 kinase substrate motif;CDK kinase substrate motif;CDK1,2,4,6 kinase substrate motif;ERK1,2 kinase substrate motif;GSK-3, ERK1, ERK2, CDK5 substrate motif;Proline-directed kinase substrate motif;WW domain binding motif	+
Q0VD83	Apolipoprotein B receptor	APOBR		T	563	1	APOBR_T563_1	ELMGGAQTPTKQPEE	1	+	+	2.26155	0.60257	+	+	3.65227	0.873595	+	+	7.009	-2.6666	-0.430784	-0.257196	-0.392172	-0.0479183	-2.98576	-2.89829	-2.91339	-2.99703	0.430784	0.712915	0.702947	0.519661	0.584921	0.257196	0.392172	0.0479183	ELMGGAQtPTKQPEE				Cdc2 kinase substrate motif;CDK1,2,4,6 kinase substrate motif;CDK5 kinase substrate motif;GSK-3, ERK1, ERK2, CDK5 substrate motif;Proline-directed kinase substrate motif;WW domain binding motif	+
Q9Y385	Ubiquitin-conjugating enzyme E2 J1	UBE2J1		S	266	1	UBE2J1_S266_1	QQSQRRLSTSPDVIQ	1	+	+	5.10237	2.5114	+	+	6.89006	1.92813	+	+	7.00791	2.0179	-2.01056	-1.9257	-2.08599	-1.86981	0.022943	-0.0192933	-0.0128627	0.188754	-0.022943	0.0192933	0.0128627	-0.188754	0.857918	0.13119	0.783645	0.380799	QQSQRRLstsPDVIQ			Parkinson's disease;Protein processing in endoplasmic reticulum;Ubiquitin mediated proteolysis	14-3-3 domain binding motif;Calmodulin-dependent protein kinase II substrate motif;Casein kinase II substrate motif;PAK2 kinase substrate motif;PKA kinase substrate motif;PKC epsilon kinase substrate motif;PKC kinase substrate motif	+
Q7Z3K3	Pogo transposable element with ZNF domain	POGZ		S	445	1	POGZ_S445_1	STPIPALSPPTKVPE	1	+	+	5.2464	2.08502	+	+	5.5698	2.02428	+	+	7.00613	1.90622	-1.95029	-1.79826	-1.90448	-1.87537	-0.0811386	4.91142e-05	-0.00481939	0.182386	0.0811386	-4.91142e-05	0.00481939	0.482817	0.253019	0.28547	0.455566	-0.182386	StPIPALsPPtKVPE				Casein kinase II substrate motif;ERK1,2 kinase substrate motif;GSK-3, ERK1, ERK2, CDK5 substrate motif;Proline-directed kinase substrate motif;WW domain binding motif	+
Q15276	Rab GTPase-binding effector protein 1	RABEP1		S	386	1	RABEP1_S386_1	DAGLLLPSGDPFSKS	1	+	+	8.12912	2.51139	+	+	6.33581	2.50241	+	+	6.96269	2.10771	-2.24686	-2.17037	-2.40334	-2.2436	-0.00537252	-0.252847	-0.189799	-0.185333	0.00537252	0.477948	0.189799	0.272363	0.236612	0.252847	0.306589	0.185333				Endocytosis	DNA dependent Protein kinase substrate motif
P17181	Interferon alpha/beta receptor 1	IFNAR1		S	467	1	IFNAR1_S467_1	PLKNLLLSTSEEQIE	1	+	+	6.95011	2.65833	+	+	5.42646	3.0946	+	+	6.95779	2.69345	-2.76594	-2.8367	-2.65168	-2.44388	-0.0418534	0.119737	-0.00850582	0.00620699	0.807796	0.109023	0.148375	0.615006	0.0418534	-0.109023	0.00850582	-0.00620699				Cytokine-cytokine receptor interaction;Hepatitis C;Jak-STAT signaling pathway;Measles;Natural killer cell mediated cytotoxicity;Osteoclast differentiation;Toll-like receptor signaling pathway	Casein kinase II substrate motif
P12270	Nucleoprotein TPR	TPR		T	2137	1	TPR_T2137_1	EDRTVPSTPTLVVPH	0.97	+	+	7.17085	5.43668	+	+	6.41407	4.03084	+	+	6.95643	4.97149	-4.85767	-4.51814	-4.24504	-4.38381	0.765295	0.496994	0.25666	0.362354	-0.765295	-0.496994	-0.25666	-0.362354	0.790239	0.971045	1.23674	0.744041	EDRtVPstPtLVVPH			MAPK signaling pathway - yeast;Pathways in cancer;RNA transport;Thyroid cancer	ERK1,2 kinase substrate motif;GSK3, Erk1, Erk2 and CDK5 kinase motif;GSK-3, ERK1, ERK2, CDK5 substrate motif;MDC1 BRCT domain binding motif;Plk1 PBD domain binding motif;Proline-directed kinase substrate motif;WW domain binding motif	+
Q15003	Condensin complex subunit 2	NCAPH		S	189	1	NCAPH_S189_1	GLGKDAPSLEEVEGH	1	+	+	6.1587	-1.36163			1.49656	0.262564	+	+	6.95002	-1.42463	0.779982	0.744876	0.601954	0.606923	-0.780296	-0.751473	-0.733641	-0.699371	0.937288	0.723933	1.01033	1.11244	-0.779982	-0.723933	-0.601954	-0.606923	GLGkDAPsLEEVEGH			Cell cycle - yeast	Casein kinase I substrate motif;Casein kinase II substrate motif;DNA dependent Protein kinase substrate motif;PKA kinase substrate motif	+
Q9UPU5	Ubiquitin carboxyl-terminal hydrolase 24	USP24		S	2077	1	USP24_S2077_1	APSSPEISPQSSPRP	0.98	+	+	6.866	1.98287	+	+	7.02908	2.24532	+	+	6.88662	1.99873	-2.09925	-2.05901	-1.94078	-1.86415	0.0315757	0.126389	-0.0766058	-0.0496368	0.28028	0.376617	0.124107	0.237082	-0.0315757	-0.126389	0.0766058	0.0496368	APSSPEIsPQsSPRP				Casein kinase II substrate motif;ERK1,2 kinase substrate motif;G protein-coupled receptor kinase 1 substrate motif;GSK3 kinase substrate motif;GSK-3, ERK1, ERK2, CDK5 substrate motif;MAPKAPK2 kinase substrate motif;Proline-directed kinase substrate motif;WW domain binding motif	+
Q9BTC0	Death-inducer obliterator 1	DIDO1		S	811	1	DIDO1_S811_1	DSPPVSDSEEQQESA	0.84	+	+	6.57239	2.4261	+	+	6.55748	1.87364	+	+	6.88475	2.28197	-2.0472	-2.18698	-1.89798	-2.133	0.108536	0.321511	0.153287	0.279377	-0.108536	-0.299466	-0.153287	-0.209311	0.556087	0.299466	0.374372	0.209311	DsPPVsDsEEQQESA				b-Adrenergic Receptor kinase substrate motif;Casein kinase II substrate motif;G protein-coupled receptor kinase 1 substrate motif	+
Q7Z434	Mitochondrial antiviral-signaling protein	MAVS		Y	140	1	MAVS_Y140_1	CREKEPSYPMPVQET	0.99	+	+	5.01752	1.7845	+	+	6.25543	1.75039	+	+	6.86242	1.74148	-1.64648	-1.81907	-1.60856	-1.64356	0.0216703	-0.0246358	0.0917125	0.159498	-0.0216703	0.0246358	0.0226951	0.258219	0.387617	0.214896	-0.0226951	-0.159498				Cytosolic DNA-sensing pathway;Hepatitis C;Measles;RIG-I-like receptor signaling pathway	ALK kinase substrate motif;Crk SH2 domain binding motif;RasGAP C-terminal SH2 domain binding motif
Q8IY57	YY1-associated factor 2	YAF2		S	174	2	YAF2_S174_2	SPRGEASSLNGESH_	1	+	+	6.62485	4.3301	+	+	7.76318	5.15029	+	+	6.86225	4.74631	-4.36218	-4.5281	-4.50014	-4.76239	0.5557	0.1572	-0.157733	0.277253	0.839037	0.599932	0.654946	0.354432	-0.5557	-0.1572	0.157733	-0.277253	sPRGEAssLNGEsH_				Casein kinase I substrate motif;MDC1 BRCT domain binding motif;Plk1 PBD domain binding motif	+
Q8IY57	YY1-associated factor 2	YAF2		S	165	2	YAF2_S165_2	TERGMSRSSSPRGEA	0.9	+	+	6.62485	4.3301	+	+	7.76318	5.15029	+	+	6.86225	4.74631	-4.36218	-4.5281	-4.50014	-4.76239	0.5557	0.1572	-0.157733	0.277253	0.839037	0.599932	0.654946	0.354432	-0.5557	-0.1572	0.157733	-0.277253	TERGMSRsssPRGEA				Casein kinase II substrate motif	+
O15047	Histone-lysine N-methyltransferase SETD1A	SETD1A		S	468	3	SETD1A_S468_3	RPASPARSGSPAPET	1	+	+	3.71268	0.768191		+	2.91053	0.216358	+	+	6.85385	-2.36772	-0.107522	-0.17539	-0.0446677	-0.105136	-2.23865	-2.53026	-2.59771	-2.53699	0.107522	0.17539	0.0446677	0.105136	0.919786	0.50271	0.57214	0.645411	RPAsPARsGsPAPET			Lysine degradation	Casein kinase II substrate motif;G protein-coupled receptor kinase 1 substrate motif;MAPKAPK2 kinase substrate motif	+
P17029	Zinc finger protein with KRAB and SCAN domains 1	ZKSCAN1		S	13	1	ZKSCAN1_S13_1	SREATGLSPQAAQEK	1			0.104156	-0.0402164	+	+	3.98265	-1.10158	+	+	6.85042	-2.30464	0.444231	0.670475	0.752989	0.550357	-1.56923	-1.73105	-1.70575	-1.7945	-0.444231	-0.670475	-0.641591	-0.231966	0.552969	0.830658	0.641591	0.231966	sREAtGLsPQAAQEK				ERK1,2 kinase substrate motif;G protein-coupled receptor kinase 1 substrate motif;GSK-3, ERK1, ERK2, CDK5 substrate motif;Proline-directed kinase substrate motif;WW domain binding motif	+
Q14676	Mediator of DNA damage checkpoint protein 1	MDC1		T	652	1	MDC1_T652_1	LTDLVVDTDTLGEST	0.98	+	+	7.14945	2.84669			0.192624	0.0428512	+	+	6.84577	2.75583	-1.53633	-1.41937	-1.20794	-1.3508	1.42141	1.52285	1.182	1.3826	-1.42141	-1.40273	-1.182	-1.3369	1.53361	1.40273	1.59907	1.3369	LtDLVVDtDtLGEst				b-Adrenergic Receptor kinase substrate motif	+
Q7Z434	Mitochondrial antiviral-signaling protein	MAVS		S	165	2	MAVS_S165_2	EQALQTLSPRAIPRN	1	+	+	5.83247	2.20573	+	+	2.50144	-0.848545	+	+	6.83678	2.40595	-1.00357	-0.947905	-1.15848	-1.17876	1.40932	1.45435	1.15848	1.31292	-1.51954	-1.78333	-2.09306	-2.28696	1.00357	0.947905	1.40398	1.17876	EQALQtLsPRAIPRN			Cytosolic DNA-sensing pathway;Hepatitis C;Measles;RIG-I-like receptor signaling pathway	ERK1,2 kinase substrate motif;Growth associated histone HI kinase substrate motif;GSK-3, ERK1, ERK2, CDK5 substrate motif;PKA kinase substrate motif;PKC kinase substrate motif;Proline-directed kinase substrate motif;WW domain binding motif	+
Q7Z434	Mitochondrial antiviral-signaling protein	MAVS		S	157	2	MAVS_S157_2	PESPGENSEQALQTL	1	+	+	5.83247	2.20573	+	+	2.50144	-0.848545	+	+	6.83678	2.40595	-1.00357	-0.947905	-1.15848	-1.17876	1.40932	1.45435	1.15848	1.31292	-1.51954	-1.78333	-2.09306	-2.28696	1.00357	0.947905	1.40398	1.17876	PEsPGENsEQALQtL			Cytosolic DNA-sensing pathway;Hepatitis C;Measles;RIG-I-like receptor signaling pathway	G protein-coupled receptor kinase 1 substrate motif	+
Q92766	Ras-responsive element-binding protein 1	RREB1		S	1167	1	RREB1_S1167_1	RSRPRANSGGVDLDS	1	+	+	7.1405	0.73237			0.928261	0.0428512	+	+	6.83414	1.54282	-0.391565	-0.396381	-0.383753	-0.378742	1.30234	1.13787	1.03253	1.14808	-0.276643	-0.379732	-0.357818	-0.364843	0.276643	0.379732	0.357818	0.364843	RsRPRANsGGVDLDs				14-3-3 domain binding motif;Akt kinase substrate motif;Calmodulin-dependent protein kinase II substrate motif;MAPKAPK1 kinase substrate motif;PKA kinase substrate motif;PKC kinase substrate motif	+
Q13813	Spectrin alpha chain, non-erythrocytic 1	SPTAN1		S	1041	1	SPTAN1_S1041_1	NLLEEQGSIALRQEQ	1	+	+	6.86572	3.20679	+	+	6.36758	2.31714	+	+	6.83246	2.77377	-2.45303	-2.36357	-2.59003	-2.7752	0.346675	0.197315	0.236266	0.133004	-0.346675	-0.197315	-0.236266	-0.133004	0.783898	0.526543	0.550554	0.784345	NLLEEQGsIALRQEQ				Casein kinase I substrate motif	+
Q5TKA1	Protein lin-9 homolog	LIN9		S	65	1	LIN9_S65_1	SKRSRLFSDEDDRQI	1	+	+	7.18913	-1.84743			0.601361	0.171304	+	+	6.82553	-1.91043	0.987517	1.01765	0.891553	0.903385	-0.777345	-1.04519	-1.02324	-0.995833	0.77703	1.07918	1.38883	1.24027	-0.77703	-1.01765	-0.891553	-0.903385	sKRSRLFsDEDDRQI				14-3-3 domain binding motif;Akt kinase substrate motif;Calmodulin-dependent protein kinase II substrate motif;Casein kinase II substrate motif;MAPKAPK1 kinase substrate motif;MAPKAPK2 kinase substrate motif;PKA kinase substrate motif;PKC kinase substrate motif;Pyruvate dehydrogenase kinase substrate motif	+
P55198	Protein AF-17	MLLT6		S	258	1	MLLT6_S258_1	KHKKRPESPPSILTP	1	+	+	7.16849	3.71441	+	+	6.1911	2.54552	+	+	6.82243	3.39001	-2.79208	-3.06992	-2.91875	-3.07654	0.44487	0.224499	0.331607	0.701774	-0.44487	-0.224499	-0.331607	-0.674238	1.01636	0.745555	0.564203	0.674238	KHKKRPEsPPsILtP				14-3-3 domain binding motif;b-Adrenergic Receptor kinase substrate motif;Calmodulin-dependent protein kinase II substrate motif;Casein kinase II substrate motif;ERK1,2 kinase substrate motif;GSK-3, ERK1, ERK2, CDK5 substrate motif;MAPKAPK1 kinase substrate motif;PKA kinase substrate motif;PKC kinase substrate motif;Proline-directed kinase substrate motif;WW domain binding motif	+
P51659	Peroxisomal multifunctional enzyme type 2	HSD17B4		T	317	1	HSD17B4_T317_1	ANHTSRATSTATSGF	0.97	+	+	6.65125	13.1312	+	+	6.50276	12.398	+	+	6.7937	13.9191	-14.2046	-12.1131	-12.2411	-12.4995	1.5918	1.1013	1.05409	0.87092	-0.665806	-0.526974	0.0111942	-0.284922	0.665806	0.526974	-0.0111942	0.284922	ANHtSRAtstATsGF			Peroxisome;Primary bile acid biosynthesis	G protein-coupled receptor kinase 1 substrate motif;PKA kinase substrate motif;PKC kinase substrate motif	+
O75175	CCR4-NOT transcription complex subunit 3	CNOT3		S	513	1	CNOT3_S513_1	SSPTPSFSDAKAAGA	0.97		+	1.78888	0.334057			0.620543	-0.0522609	+	+	6.78675	-2.30153	0.00174332	0.110952	-0.00328684	-0.00488663	-2.07483	-2.33796	-2.45087	-2.23794	-0.00174332	-0.110952	0.00328684	0.00488663	0.633445	0.175655	0.32458	0.307069				RNA degradation	G protein-coupled receptor kinase 1 substrate motif
Q9NUL3	Double-stranded RNA-binding protein Staufen homolog 2	STAU2		S	416	1	STAU2_S416_1	PKGILHLSPDVYQEM	1			0.637156	-0.151847			0.190252	-0.081681	+	+	6.7867	-2.99726	0.277263	0.0147634	0.290255	0.125633	-2.74386	-2.98807	-2.94158	-2.6076	-0.239187	-0.0147634	0.135128	0.500013	0.239187	0.122099	-0.135128	-0.125633	PKGILHLsPDVyQEM				ERK1,2 kinase substrate motif;GSK-3, ERK1, ERK2, CDK5 substrate motif;Proline-directed kinase substrate motif;WW domain binding motif	+
Q9BRR0	Zinc finger protein with KRAB and SCAN domains 3	ZKSCAN3		S	37	1	ZKSCAN3_S37_1	EEAGFPSSPDLGSEG	1	+	+	5.95505	7.14836	+	+	6.70453	6.51701	+	+	6.78398	6.47535	-6.65565	-6.02307	-6.21101	-6.98216	-0.0244064	-0.202949	-0.0194035	0.276292	0.250097	0.202949	0.0194035	-0.276292	0.0244064	0.585546	1.43998	0.671628					ERK1,2 kinase substrate motif;GSK-3, ERK1, ERK2, CDK5 substrate motif;MDC1 BRCT domain binding motif;Plk1 PBD domain binding motif;Proline-directed kinase substrate motif;WW domain binding motif
Q9Y6Q9	Nuclear receptor coactivator 3	NCOA3		S	551	1	NCOA3_S551_1	PGPKLDNSPNMNITQ	1	+	+	7.1714	-2.21508	+	+	3.06951	0.7839	+	+	6.76113	-2.27808	0.965759	1.19154	1.11705	1.15581	-0.966074	-1.21908	-1.24873	-1.24826	2.14438	1.64646	1.74289	2.03203	-0.965759	-1.19154	-1.11705	-1.15581	PGPKLDNsPNMNItQ				ERK1,2 kinase substrate motif;GSK-3, ERK1, ERK2, CDK5 substrate motif;PKA kinase substrate motif;Proline-directed kinase substrate motif;WW domain binding motif	+
Q13309	S-phase kinase-associated protein 2	SKP2		S	64	2	SKP2_S64_2	SNLGHPESPPRKRLK	1	+	+	7.32533	6.0045	+	+	6.24506	4.7812	+	+	6.73151	5.77218	-5.10605	-5.63401	-5.23369	-5.13302	0.802271	0.117985	0.260832	0.800878	-0.802271	-0.117985	-0.260832	-0.800878	0.869808	0.334251	0.848709	0.858476	sNLGHPEsPPRkRLk	Q16539;P24941;P26794;P11309	CDK2;P38A;Pim1	Cell cycle;Pathways in cancer;Small cell lung cancer;Ubiquitin mediated proteolysis	b-Adrenergic Receptor kinase substrate motif;Cdc2 kinase substrate motif;CDK kinase substrate motif;CDK1,2,4,6 kinase substrate motif;ERK1,2 kinase substrate motif;GSK-3, ERK1, ERK2, CDK5 substrate motif;Proline-directed kinase substrate motif;WW domain binding motif	+	+	activity, induced; protein stabilization; molecular association, regulation; ubiquitination; phosphorylation	cell cycle regulation; transcription, induced	CDH1(DISRUPTS); NKX3-1(INDUCES)		recruitment of Skp2 at Oct-4 regulatory region
Q08999	Retinoblastoma-like protein 2	RBL2		S	671	2	RBL2_S671_2	TTLYDRYSSPPASTT	0.98	+	+	6.86349	-5.3484	+	+	1.87267	0.696316	+	+	6.73067	-5.4114	2.29163	2.91638	2.78832	2.70047	-2.29194	-2.94392	-2.92	-2.79292	3.00174	3.42568	3.72485	3.32979	-2.29163	-2.91638	-2.78832	-2.70047				Cell cycle;TGF-beta signaling pathway	Casein kinase I substrate motif;G protein-coupled receptor kinase 1 substrate motif;PKA kinase substrate motif;PKC kinase substrate motif
Q86TB9	Protein PAT1 homolog 1	PATL1		S	177	2	PATL1_S177_2	ERALPRRSTSPIIGS	1	+	+	5.71474	-1.5491	+	+	4.43712	-0.564203	+	+	6.71551	-1.37727	0.891912	0.914086	1.04161	1.03534	-0.328807	-0.454377	-0.370837	-0.472108	0.328807	0.454377	0.370837	0.472108	-0.363933	-0.706731	-0.57297	-0.66982	ERALPRRstsPIIGs			RNA degradation	Casein kinase II substrate motif;PKA kinase substrate motif;PKC kinase substrate motif	+
P38398	Breast cancer type 1 susceptibility protein	BRCA1		S	1524	1	BRCA1_S1524_1	LQNRNYPSQEELIKV	1	+	+	6.42168	3.84954	+	+	6.895	3.617	+	+	6.70985	3.51509	-3.68149	-3.46861	-3.59918	-3.39181	0.158417	0.119135	-0.352986	-0.00529718	-0.158417	0.115234	0.364799	0.00529718	0.454264	-0.115234	0.352986	0.565071	LQNRNYPsQEELIKV	Q13535;Q13315	ATM;ATR	Ubiquitin mediated proteolysis	ATM kinase substrate motif;Casein kinase II substrate motif;DNA dependent Protein kinase substrate motif	+	+	molecular association, regulation; phosphorylation	cell cycle regulation; DNA repair, altered	ATM(INDUCES); claspin(INDUCES)		prolong mitosis and induce mitotic aberrations
P54259	Atrophin-1	ATN1		Y	657	1	ATN1_Y657_1	KTATPPGYKPGSPPS	1	+	+	6.53568	4.61693			0.123056	0.0428512	+	+	6.70401	3.4293	-1.53084	-1.69733	-1.80874	-1.90738	1.41592	1.68068	1.78281	1.89349	-1.41592	-1.68068	-1.78281	-1.89349	3.2488	3.06008	2.71812	2.49641	KtAtPPGyKPGsPPs				Src, Fyn,Csk, Nck and SHC SH2 domain binding motif	+
Q06330	Recombining binding protein suppressor of hairless	RBPJ		S	7	2	RBPJ_S7_2	_MDHTEGSPAEEPPA	1			1.09086	-0.155689			1.44326	0.196452	+	+	6.68364	-2.22109	0.116731	0.0985866	-0.0732961	0.169356	-2.1067	-1.97408	-2.21127	-2.28092	0.40793	0.295557	0.212955	0.180743	-0.116731	-0.0985866	0.0732961	-0.169356	_MDHTEGsPAEEPPA			Notch signaling pathway	Casein kinase II substrate motif;ERK1,2 kinase substrate motif;GSK-3, ERK1, ERK2, CDK5 substrate motif;Proline-directed kinase substrate motif;WW domain binding motif	+
P62753	40S ribosomal protein S6	RPS6		S	247	3	RPS6_S247_3	STSKSESSQK_____	0.99	+	+	6.93239	-4.14684	+	+	2.78329	-0.779948	+	+	6.67771	-4.20984	2.34405	2.58675	2.64723	2.27554	-1.68686	-1.39293	-1.96868	-1.9373	1.68655	1.36539	1.83699	1.84486	-1.68655	-1.36539	-1.83699	-1.84486	stsKsEssQK_____			Insulin signaling pathway;mTOR signaling pathway;Ribosome	ATM kinase substrate motif;DNA dependent Protein kinase substrate motif;MDC1 BRCT domain binding motif;PKA kinase substrate motif;PKC kinase substrate motif;Plk1 PBD domain binding motif	+
P17181	Interferon alpha/beta receptor 1	IFNAR1		T	468	1	IFNAR1_T468_1	LKNLLLSTSEEQIEK	1	+	+	6.60976	2.64797	+	+	6.8224	3.24582	+	+	6.66289	2.70295	-2.77938	-2.76941	-2.49855	-2.65448	-0.063302	0.0722122	-0.133591	0.234647	0.851048	0.539021	0.400454	0.490923	0.063302	-0.0722122	0.133591	-0.234647	LKNLLLStsEEQIEK			Cytokine-cytokine receptor interaction;Hepatitis C;Jak-STAT signaling pathway;Measles;Natural killer cell mediated cytotoxicity;Osteoclast differentiation;Toll-like receptor signaling pathway	Casein kinase II substrate motif;MDC1 BRCT domain binding motif;Plk1 PBD domain binding motif	+
Q08357	Sodium-dependent phosphate transporter 2	SLC20A2		S	401	1	SLC20A2_S401_1	KLVGDTVSYSKKRLR	0.99	+	+	5.58528	1.83959	+	+	6.41137	1.67686	+	+	6.65993	1.51894	-1.66767	-1.57624	-1.52837	-1.56825	0.0466266	-0.124361	-0.0119781	-0.175036	-0.0466266	0.226514	0.0119781	0.175036	0.202	0.124361	0.130267	0.561202	kLVGDTVsyskkRLR				Casein kinase I substrate motif;Casein kinase II substrate motif	+
O14579	Coatomer subunit epsilon	COPE		S	13	1	COPE_S13_1	PGPASGGSGEVDELF	1	+	+	6.84706	2.72493	+	+	7.02311	2.6377	+	+	6.65254	2.20631	-2.34418	-2.30444	-2.56909	-2.40734	-0.0417113	-0.17827	-0.340867	-0.238981	0.0417113	0.304185	0.340867	0.238981	0.197901	0.17827	0.503397	0.395114	PGPAsGGsGEVDELF				Casein kinase II substrate motif	+
Q9ULK4	Mediator of RNA polymerase II transcription subunit 23	MED23		S	1363	1	MED23_S1363_1	QSNQVPVSLPVTQ__	1	+	+	5.79739	4.20377	+	+	7.26416	4.11811	+	+	6.64162	3.92814	-4.14034	-4.13366	-3.85653	-3.70682	-0.266446	-0.0402827	-0.0784097	0.260324	0.266446	0.0402827	0.280735	0.0476136	0.835752	0.111175	0.0784097	-0.0476136					G protein-coupled receptor kinase 1 substrate motif
O00767	Acyl-CoA desaturase	SCD		T	199	1	SCD_T199_1	AVKEKGSTLDLSDLE	1	+	+	5.11528	1.24734	+	+	5.46932	1.21969	+	+	6.64028	-2.66896	-0.650184	-0.586905	-0.55996	-0.482208	-3.00531	-3.24588	-3.22012	-3.48377	0.780303	0.609991	0.727017	0.482208	0.650184	0.586905	0.55996	0.91306	AVKEkGstLDLsDLE			Biosynthesis of unsaturated fatty acids;PPAR signaling pathway	G protein-coupled receptor kinase 1 substrate motif;MDC1 BRCT domain binding motif;PKA kinase substrate motif;PKC kinase substrate motif;Plk1 PBD domain binding motif	+
P51610	Host cell factor 1	HCFC1		S	419	1	HCFC1_S419_1	PTPNPVPSVPANPPK	1	+	+	6.18847	2.92322	+	+	6.43953	2.51976	+	+	6.63451	2.58994	-2.61794	-2.65456	-2.46817	-2.45004	0.0502276	-0.0437703	-0.118355	0.280936	-0.0502276	0.101134	0.118355	-0.280936	0.512417	0.0437703	0.615064	0.33093	PtPNPVPsVPANPPK				DNA dependent Protein kinase substrate motif	+
Q16666	Gamma-interferon-inducible protein 16	IFI16		S	166	1	IFI16_S166_1	MSTAMGRSPSPKTSL	0.98	+	+	5.82498	4.2344	+	+	6.39572	3.89931	+	+	6.62949	4.15046	-4.00262	-3.69533	-3.8074	-4.23891	0.468026	0.215387	0.242461	-0.0682869	0.242539	-0.215387	-0.242461	0.0682869	-0.242539	0.421467	0.661879	0.35252	MstAMGRsPsPKTSL				Casein kinase II substrate motif;ERK1,2 kinase substrate motif;Growth associated histone HI kinase substrate motif;GSK-3, ERK1, ERK2, CDK5 substrate motif;Proline-directed kinase substrate motif;WW domain binding motif	+
Q13127	RE1-silencing transcription factor	REST		S	864	2	REST_S864_2	TEDLSPPSPPLPKEN	1	+	+	3.68537	-1.25821	+	+	2.54372	1.38842	+	+	6.61826	-3.83751	0.858803	0.510571	0.768697	0.378352	-2.92525	-3.20557	-3.32003	-3.38277	2.70283	1.55633	1.6526	2.15835	-0.858803	-0.510571	-0.768697	-0.378352	TEDLsPPsPPLPKEN			Huntington's disease	DNA dependent Protein kinase substrate motif;ERK1,2 kinase substrate motif;G protein-coupled receptor kinase 1 substrate motif;GSK-3, ERK1, ERK2, CDK5 substrate motif;Proline-directed kinase substrate motif;WW domain binding motif	+
Q9Y385	Ubiquitin-conjugating enzyme E2 J1	UBE2J1		S	268	1	UBE2J1_S268_1	SQRRLSTSPDVIQGH	0.96	+	+	4.94294	2.37635	+	+	6.4214	1.88399	+	+	6.59932	2.01833	-1.95562	-1.92419	-2.09392	-1.8309	0.0782676	-0.0173841	-0.0203052	0.228106	-0.0782676	0.0173841	0.0203052	-0.228106	0.913331	0.132297	0.387041	0.268084	SQRRLstsPDVIQGH			Parkinson's disease;Protein processing in endoplasmic reticulum;Ubiquitin mediated proteolysis	ERK1,2 kinase substrate motif;GSK-3, ERK1, ERK2, CDK5 substrate motif;Proline-directed kinase substrate motif;WW domain binding motif	+
Q9Y2D5	A-kinase anchor protein 2	AKAP2		S	422	1	AKAP2_S422_1	EGPYSEPSKRGPLSK	0.98	+	+	5.61389	2.18108	+	+	6.27545	2.01879	+	+	6.59357	1.7958	-1.71514	-1.99484	-1.88313	-1.92557	-0.0449677	-0.0858078	-0.0126071	-0.192095	0.0449677	0.306808	0.0126071	0.192095	0.608879	0.0858078	0.209682	0.301291	EGPysEPsKRGPLSk				DNA dependent Protein kinase substrate motif;G protein-coupled receptor kinase 1 substrate motif;PKA kinase substrate motif;PKC kinase substrate motif	+
P22670	MHC class II regulatory factor RFX1	RFX1		T	124	1	RFX1_T124_1	SEASPGSTASQTGVP	0.76	+	+	6.82783	1.23621	+	+	6.99509	1.31871	+	+	6.59185	1.71812	-1.29877	-1.22842	-1.3029	-1.27975	0.515984	0.449768	0.252049	0.544828	-0.0398407	0.11797	-0.0199714	0.106838	0.0398407	-0.11797	0.0199714	-0.106838	SEAsPGStAsQTGVP	P49841	GSK3B		G protein-coupled receptor kinase 1 substrate motif;MAPKAPK2 kinase substrate motif;MDC1 BRCT domain binding motif;Plk1 PBD domain binding motif	+	+		transcription, inhibited
Q15648	Mediator of RNA polymerase II transcription subunit 1	MED1		T	1494	2	MED1_T1494_2	RPLPEYSTEKHKKHK	1	+	+	5.18825	1.73436	+	+	6.87609	1.53652	+	+	6.57547	1.42281	-1.42148	-1.53736	-1.36751	-1.56443	0.00409794	-0.067708	-0.1332	-0.0027318	-0.00409794	0.067708	0.1332	0.0584998	0.22431	0.533801	0.285808	0.0027318					Casein kinase I substrate motif;G protein-coupled receptor kinase 1 substrate motif;MDC1 BRCT domain binding motif;PKA kinase substrate motif;PKC kinase substrate motif;Plk1 PBD domain binding motif
Q9BXS9	Solute carrier family 26 member 6	SLC26A6		S	752	2	SLC26A6_S752_2	HPRPVPDSPVSVTRL	1	+	+	6.4478	3.72784	+	+	6.83042	2.9657	+	+	6.56588	2.67733	-2.79919	-2.98719	-2.62115	-2.87851	-0.299933	-0.166189	-0.169554	0.0589352	0.299933	0.166189	0.169554	-0.0589352	1.10935	0.642325	1.17028	0.703362	HPRPVPDsPVsVtRL			Mineral absorption	b-Adrenergic Receptor kinase substrate motif;Casein kinase II substrate motif;ERK1,2 kinase substrate motif;GSK-3, ERK1, ERK2, CDK5 substrate motif;Proline-directed kinase substrate motif;WW domain binding motif	+
O43432	Eukaryotic translation initiation factor 4 gamma 3	EIF4G3		S	487	1	EIF4G3_S487_1	QTEEILDSQNLNSRR	0.98	+	+	6.78494	1.80258	+	+	7.47196	2.34979	+	+	6.56289	2.92429	-2.02346	-2.14117	-2.08768	-2.05242	1.16113	0.832365	0.613222	0.785703	0.374509	0.215608	0.375915	0.128389	-0.374509	-0.215608	-0.375915	-0.128389				RNA transport;Viral myocarditis	ATM kinase substrate motif;b-Adrenergic Receptor kinase substrate motif;DNA dependent Protein kinase substrate motif
Q8WYP5	Protein ELYS	AHCTF1		S	2145	1	AHCTF1_S2145_1	AQLKELVSDLSSQFV	1	+	+	5.66929	1.13081			0.11724	-0.0345206	+	+	6.56199	1.53063	-0.671249	-0.592778	-0.638543	-0.472815	0.847559	0.87719	1.00882	1.01356	-0.479945	-0.847399	-0.749527	-0.436597	0.479945	0.592778	0.638543	0.436597					Casein kinase I substrate motif;Casein kinase II substrate motif;G protein-coupled receptor kinase 1 substrate motif;GSK3 kinase substrate motif;PKA kinase substrate motif
Q8N1X5	Uncharacterized protein FLJ37310			S	76	1	Q8N1X5_S76_1	LGNGDRPSAGATVGG	0.97	+	+	4.7561	1.92608			0.401735	0.0428512	+	+	6.55429	1.52913	-0.762943	-0.705859	-0.844591	-0.766064	0.648021	0.689209	0.818656	0.881179	-0.648021	-0.689209	-0.818656	-0.752165	1.40468	1.38738	1.08066	0.752165	LGNGDRPsAGATVGG				Casein kinase I substrate motif;DNA dependent Protein kinase substrate motif;G protein-coupled receptor kinase 1 substrate motif;PKA kinase substrate motif;PKC kinase substrate motif	+
Q9Y6X9	MORC family CW-type zinc finger protein 2	MORC2		S	725	2	MORC2_S725_2	PVVKKTESPIKLSPA	1			0.222995	0.0234001	+	+	2.92189	2.2981	+	+	6.54547	1.11132	-0.629007	-0.587906	-0.59874	-0.467777	0.577839	0.587906	0.528343	0.467777	0.832495	2.27242	2.50962	1.29445	-0.577839	-0.59102	-0.528343	-0.492629	PVVKKtEsPIKLsPA				AMP-activated protein kinase substrate motif;b-Adrenergic Receptor kinase substrate motif;Calmodulin-dependent protein kinase II substrate motif;Cdc2 kinase substrate motif;CDK kinase substrate motif;CDK1,2,4,6 kinase substrate motif;Chk1 kinase substrate motif;ERK1,2 kinase substrate motif;GSK-3, ERK1, ERK2, CDK5 substrate motif;PKA kinase substrate motif;PKC kinase substrate motif;Proline-direc…	+
Q13501	Sequestosome-1	SQSTM1		T	269	2	SQSTM1_T269_2	GGKRSRLTPVSPESS	1	+	+	6.44763	2.03605			0.750634	0.106053	+	+	6.53549	1.61373	-0.986021	-0.802272	-0.806047	-0.86815	0.623468	0.802272	0.718891	0.847781	-0.623468	-0.848136	-0.718891	-0.847781	1.01503	1.28187	1.31041	1.07438	GGkRsRLtPVsPEss	P06493;O15264	CDK1;P38D	Osteoclast differentiation	Casein kinase II substrate motif;G protein-coupled receptor kinase 1 substrate motif;GSK-3, ERK1, ERK2, CDK5 substrate motif;PKA kinase substrate motif;PKC kinase substrate motif;Proline-directed kinase substrate motif;RAF1 kinase substrate motif;WW domain binding motif	+	+	protein degradation; molecular association, regulation; ubiquitination	cell cycle regulation; carcinogenesis, altered; autophagy, inhibited; signaling pathway regulation	mTOR(INDUCES); Raptor(INDUCES); TRAF6(INDUCES)		controls mTORC1 signaling in the amino acid pathway; protects cyclin B1 from ubiquitylation and degradation
Q9Y2U5	Mitogen-activated protein kinase kinase kinase 2	MAP3K2		S	331	3	MAP3K2_S331_3	SRIRRRGSDIDNPTL	1	+	+	6.76072	2.92892	+	+	6.75949	2.92325	+	+	6.53295	2.98725	-3.16326	-3.00633	-2.8167	-2.66751	-0.0267158	-0.0118494	0.183663	0.15012	0.0267158	0.0187826	-0.00737	0.00108719	0.0437522	0.0118494	0.00737	-0.00108719	SRIRRRGsDIDNPtL			Gap junction;GnRH signaling pathway;MAPK signaling pathway	14-3-3 domain binding motif;Calmodulin-dependent protein kinase II substrate motif;Calmodulin-dependent protein kinase IV substrate motif;Casein kinase II substrate motif;Chk1 kinase substrate motif;MAPKAPK1 kinase substrate motif;PAK2 kinase substrate motif;Pim1 kinase substrate sequence;PKA kinase substrate motif;PKA, PKG kinase substrate motif;PKC epsilon kinase substrate motif;PKC kinase subs…	+
Q9Y2U5	Mitogen-activated protein kinase kinase kinase 2	MAP3K2		T	337	3	MAP3K2_T337_3	GSDIDNPTLTVMDIS	1	+	+	6.76072	2.92892	+	+	6.75949	2.92325	+	+	6.53295	2.98725	-3.16326	-3.00633	-2.8167	-2.66751	-0.0267158	-0.0118494	0.183663	0.15012	0.0267158	0.0187826	-0.00737	0.00108719	0.0437522	0.0118494	0.00737	-0.00108719	GsDIDNPtLTVMDIs			Gap junction;GnRH signaling pathway;MAPK signaling pathway	Casein kinase I substrate motif;DNA dependent Protein kinase substrate motif	+
Q9Y2U5	Mitogen-activated protein kinase kinase kinase 2	MAP3K2		S	344	3	MAP3K2_S344_3	TLTVMDISPPSRSPR	1	+	+	6.76072	2.92892	+	+	6.75949	2.92325	+	+	6.53295	2.98725	-3.16326	-3.00633	-2.8167	-2.66751	-0.0267158	-0.0118494	0.183663	0.15012	0.0267158	0.0187826	-0.00737	0.00108719	0.0437522	0.0118494	0.00737	-0.00108719	tLTVMDIsPPsRsPR			Gap junction;GnRH signaling pathway;MAPK signaling pathway	Casein kinase II substrate motif;ERK1,2 kinase substrate motif;GSK-3, ERK1, ERK2, CDK5 substrate motif;Proline-directed kinase substrate motif;WW domain binding motif	+
Q9UQ84	Exonuclease 1	EXO1		S	598	1	EXO1_S598_1	SKFTRTISPPTLGTL	1	+	+	6.22157	3.38254	+	+	6.32807	2.77313	+	+	6.52698	2.99525	-2.74531	-3.09184	-2.92821	-2.7714	0.269514	0.148358	0.179403	-0.153033	-0.269514	-0.148358	-0.179403	0.153033	0.874282	0.43169	0.435725	0.251686	SKFTRTIsPPTLGTL			Mismatch repair	14-3-3 domain binding motif;Calmodulin-dependent protein kinase I substrate motif;Calmodulin-dependent protein kinase II substrate motif;Calmodulin-dependent protein kinase IV substrate motif;Casein kinase II substrate motif;ERK1,2 kinase substrate motif;GSK-3, ERK1, ERK2, CDK5 substrate motif;PKA kinase substrate motif;PKC kinase substrate motif;Proline-directed kinase substrate motif;WW domain …	+
Q9NYF8	Bcl-2-associated transcription factor 1	BCLAF1		S	274	2	BCLAF1_S274_2	HSPERSGSGSVGNGS	0.97	+	+	6.02388	2.90482	+	+	6.15953	2.54764	+	+	6.51969	2.44246	-2.33158	-2.43615	-2.58085	-2.5805	0.109804	-0.256708	-0.0456982	0.033361	-0.109804	0.358924	0.0456982	-0.033361	0.807832	0.256708	0.352024	0.273624	HsPERsGsGsVGNGs				14-3-3 domain binding motif;Calmodulin-dependent protein kinase II substrate motif;Casein kinase II substrate motif;PKA kinase substrate motif;PKC kinase substrate motif	+
Q7Z3K3	Pogo transposable element with ZNF domain	POGZ		T	448	1	POGZ_T448_1	IPALSPPTKVPEPNE	1	+	+	5.39444	2.4037	+	+	5.50792	2.06207	+	+	6.51329	1.9975	-1.91538	-1.9515	-1.96909	-2.13667	-0.0456142	0.199336	-0.0691304	-0.067234	0.0456142	-0.199336	0.0691304	0.360242	0.770424	0.413158	0.391353	0.067234	IPALsPPtKVPEPNE				DNA dependent Protein kinase substrate motif	+
P51531	Probable global transcription activator SNF2L2	SMARCA2		S	587	1	SMARCA2_S587_1	DGEPIDESSQMSDLP	0.99	+	+	2.84784	2.82706	+	+	5.41913	1.31481	+	+	6.50576	2.03682	-1.80029	-1.78088	-1.53676	-1.54976	0.413866	0.302968	0.469548	0.293225	-0.342694	-0.302968	-0.469548	-0.293225	0.342694	0.318624	2.36205	1.61718	DGEPIDEssQMsDLP				b-Adrenergic Receptor kinase substrate motif;G protein-coupled receptor kinase 1 substrate motif;GSK3 kinase substrate motif	+
Q5T200	Zinc finger CCCH domain-containing protein 13	ZC3H13		S	381	3	ZC3H13_S381_3	YPSHSLSSPQRKQSP	1	+	+	3.78666	3.3891	+	+	5.27799	2.92704	+	+	6.50536	1.89752	-2.35644	-2.28525	-2.37784	-2.14688	-0.409313	-0.485125	-0.454616	-0.227277	0.409313	0.485125	0.454616	1.19267	1.60826	0.615709	1.93871	0.227277	yPsHsLssPQRKQsP				Cdc2 kinase substrate motif;CDK kinase substrate motif;CDK1,2,4,6 kinase substrate motif;ERK1,2 kinase substrate motif;Growth associated histone HI kinase substrate motif;GSK-3, ERK1, ERK2, CDK5 substrate motif;MDC1 BRCT domain binding motif;Plk1 PBD domain binding motif;Proline-directed kinase substrate motif;WW domain binding motif	+
P54725	UV excision repair protein RAD23 homolog A	RAD23A		S	92	1	RAD23A_S92_1	TSAPPEASPTAAPES	0.97	+	+	6.23683	2.48203	+	+	6.07629	2.65809	+	+	6.4968	2.87946	-2.63489	-2.41935	-2.72638	-2.4571	0.301252	0.560189	0.104027	0.314675	0.0756278	0.0113058	-0.0920072	0.399712	-0.0756278	-0.0113058	0.0920072	-0.314675	TSAPPEAsPtAAPES			Nucleotide excision repair;Protein processing in endoplasmic reticulum	Casein kinase II substrate motif;ERK1,2 kinase substrate motif;G protein-coupled receptor kinase 1 substrate motif;GSK-3, ERK1, ERK2, CDK5 substrate motif;Proline-directed kinase substrate motif;WW domain binding motif	+
Q92610	Zinc finger protein 592	ZNF592		S	691	1	ZNF592_S691_1	GLTSGSASPPPPALP	1	+	+	5.85905	2.28721	+	+	5.14199	1.61851	+	+	6.49572	2.36511	-2.05941	-2.11679	-1.88132	-1.71196	0.340519	0.489151	0.403648	0.457635	-0.340519	-0.489151	-0.170134	-0.295637	0.369203	0.544399	0.170134	0.295637	GLtSGsAsPPPPALP				ERK1,2 kinase substrate motif;G protein-coupled receptor kinase 1 substrate motif;GSK-3, ERK1, ERK2, CDK5 substrate motif;MAPKAPK2 kinase substrate motif;Proline-directed kinase substrate motif;WW domain binding motif	+
Q6P2E9	Enhancer of mRNA-decapping protein 4	EDC4		S	560	1	EDC4_S560_1	LGSEGLGSAAHGSQP	1			0.462047	0.0847509			0.576394	0.132195	+	+	6.4792	-2.23189	-0.170397	0.195662	-0.0216079	-0.0317097	-2.09593	-2.21976	-2.31985	-2.32009	0.202854	-0.0250177	0.0216079	0.301282	0.170397	0.0250177	0.0838275	0.0317097	LGsEGLGsAAHGsQP			RNA degradation		+
Q6NW29	RWD domain-containing protein 4	RWDD4		S	2	1	RWDD4_S2_1	______MSANEDQEM	1	+	+	6.88001	2.68165			0.259633	0.0428512	+	+	6.47506	2.6268	-1.21299	-1.31183	-1.31729	-1.38281	1.09807	1.29518	1.29136	1.59767	-1.09807	-1.29518	-1.29136	-1.36891	1.15175	1.39749	1.58353	1.36891	______MsANEDQEM				Casein kinase II substrate motif	+
Q14683	Structural maintenance of chromosomes protein 1A	SMC1A		S	360	2	SMC1A_S360_2	RMEEESQSQGRDLTL	1	+	+	5.50387	2.91535			0.146335	-0.103241	+	+	6.46499	3.10034	-1.57711	-1.51058	-1.14088	-1.64437	1.57711	1.7588	1.48095	1.71153	-2.25258	-1.42857	-1.09661	-1.50815	1.75513	1.42857	1.09661	1.50815	RMEEEsQsQGRDLtL			Cell cycle;Cell cycle - yeast;Meiosis - yeast;Oocyte meiosis	ATM kinase substrate motif;Casein kinase I substrate motif;DNA dependent Protein kinase substrate motif	+
O95453	Poly(A)-specific ribonuclease PARN	PARN		S	167	1	PARN_S167_1	SYVSPNTSKCPVTIP	0.98	+	+	5.69138	1.52506	+	+	4.54244	0.969725	+	+	6.45968	2.266	-1.36071	-1.21945	-1.32741	-1.08201	0.898329	1.03067	0.932241	1.2132	-0.232173	-0.362691	-0.382109	-0.133698	0.232173	0.362691	0.382109	0.133698	SyVsPNtsKCPVtIP			RNA degradation	MAPKAPK2 kinase substrate motif	+
P54259	Atrophin-1	ATN1		T	84	1	ATN1_T84_1	SESESEETNAPKKTK	1	+	+	6.2984	2.70782	+	+	6.61759	2.82047	+	+	6.4565	2.35231	-2.34855	-2.53461	-2.57445	-2.58293	0.0210724	-0.0676436	-0.33391	-0.250807	0.558779	0.0978246	0.33391	0.250807	-0.0210724	0.0676436	0.449234	0.294944					b-Adrenergic Receptor kinase substrate motif
Q5T200	Zinc finger CCCH domain-containing protein 13	ZC3H13		T	984	1	ZC3H13_T984_1	IERGNIETTSEDGQV	0.96	+	+	5.5658	1.70365	+	+	5.77227	1.8466	+	+	6.44927	2.35788	-1.82282	-1.71806	-1.84471	-1.71492	0.648324	0.815711	0.434517	0.432445	0.122605	0.212061	-0.207142	0.158385	-0.122605	-0.212061	0.207142	-0.158385	IERGNIEtTsEDGQV				b-Adrenergic Receptor kinase substrate motif;Casein kinase II substrate motif	+
Q5VT52	Regulation of nuclear pre-mRNA domain-containing protein 2	RPRD2		S	762	1	RPRD2_S762_1	KIISPGSSTPSSTRS	0.75	+	+	3.67076	2.48383			0.312873	0.0428512	+	+	6.44053	1.82369	-0.829974	-0.959563	-0.8352	-0.896972	1.13779	0.942914	0.809265	0.883073	-0.715052	-0.942914	-0.809265	-0.883073	0.715052	1.68333	2.15496	1.86025	KIIsPGsstPsstRs				Casein kinase II substrate motif;G protein-coupled receptor kinase 1 substrate motif;GSK3 kinase substrate motif;MAPKAPK2 kinase substrate motif;MDC1 BRCT domain binding motif;Plk1 PBD domain binding motif	+
P24928	DNA-directed RNA polymerase II subunit RPB1	POLR2A		S	1920	1	POLR2A_S1920_1	SPTYSPTSPKYSPTS	0.97	+	+	4.17001	1.01378			1.28972	0.19272	+	+	6.41394	1.05501	-0.516916	-0.542079	-0.585556	-0.626043	0.426418	0.486085	0.442661	0.594269	-0.426418	-0.480112	-0.442661	-0.150522	0.592632	0.480112	0.561253	0.150522	sPtysPtsPKysPts	P06493	CDK1	Huntington's disease;Purine metabolism;Pyrimidine metabolism;RNA polymerase	Casein kinase II substrate motif;ERK1,2 kinase substrate motif;G protein-coupled receptor kinase 1 substrate motif;Growth associated histone HI kinase substrate motif;GSK3 kinase substrate motif;GSK-3, ERK1, ERK2, CDK5 substrate motif;PKA kinase substrate motif;PKC kinase substrate motif;Proline-directed kinase substrate motif;WW domain binding motif	+
P24928	DNA-directed RNA polymerase II subunit RPB1	POLR2A		S	1934	1	POLR2A_S1934_1	SPTYSPTSPKGSTYS	0.97	+	+	4.17001	1.01378			1.28972	0.19272	+	+	6.41394	1.05501	-0.516916	-0.542079	-0.585556	-0.626043	0.426418	0.486085	0.442661	0.594269	-0.426418	-0.480112	-0.442661	-0.150522	0.592632	0.480112	0.561253	0.150522	sPtysPtsPKGSTYs	P06493	CDK1	Huntington's disease;Purine metabolism;Pyrimidine metabolism;RNA polymerase	ERK1,2 kinase substrate motif;G protein-coupled receptor kinase 1 substrate motif;Growth associated histone HI kinase substrate motif;GSK3 kinase substrate motif;GSK-3, ERK1, ERK2, CDK5 substrate motif;PKA kinase substrate motif;PKC kinase substrate motif;Proline-directed kinase substrate motif;WW domain binding motif	+
P24928	DNA-directed RNA polymerase II subunit RPB1	POLR2A		S	1849	1	POLR2A_S1849_1	TSPSYSPSSPEYTPT	0.99	+	+	6.16598	2.72012			0.186077	0.0428512	+	+	6.41174	2.12144	-0.985671	-1.22406	-1.1135	-1.00535	0.870749	1.20741	1.08756	0.991456	-0.870749	-1.20741	-1.08756	-0.991456	1.93515	1.66954	1.55877	1.38843	tsPsysPssPEytPt			Huntington's disease;Purine metabolism;Pyrimidine metabolism;RNA polymerase	Casein kinase II substrate motif;DNA dependent Protein kinase substrate motif;MAPKAPK2 kinase substrate motif	+
Q9ULJ3	Zinc finger and BTB domain-containing protein 21	ZBTB21		S	422	2	ZBTB21_S422_2	STDREGASPVTEVRI	1	+	+	6.89682	-2.66596			1.05107	0.222548	+	+	6.38982	-2.72895	1.19813	1.25592	1.49545	1.38241	-1.19844	-1.28346	-1.62714	-1.47485	1.77628	1.43446	1.61334	1.39803	-1.19813	-1.25592	-1.49545	-1.38241	StDREGAsPVTEVRI				Casein kinase I substrate motif;Casein kinase II substrate motif;ERK1,2 kinase substrate motif;GSK-3, ERK1, ERK2, CDK5 substrate motif;Proline-directed kinase substrate motif;WW domain binding motif	+
Q9NYV6	RNA polymerase I-specific transcription initiation factor RRN3	RRN3		S	649	2	RRN3_S649_2	PVLYMQPSPL_____	1	+	+	7.37528	-2.09379	+	+	6.0092	-1.11377	+	+	6.38764	-1.28996	1.267	1.29344	1.15699	1.09004	-0.14033	-0.00897598	-0.0897622	-0.113316	0.14033	0.00897598	0.0897622	0.113316	-0.960547	-0.828863	-0.820891	-0.957407	PVLYMQPsPL_____	P51812	RSK2		DNA dependent Protein kinase substrate motif;ERK1,2 kinase substrate motif;GSK-3, ERK1, ERK2, CDK5 substrate motif;Proline-directed kinase substrate motif;WW domain binding motif	+	+	activity, induced; molecular association, regulation	transcription, induced	POLR1B(INDUCES)
Q9NWZ3	Interleukin-1 receptor-associated kinase 4	IRAK4		S	150	1	IRAK4_S150_1	QSYMPPDSSSPENKS	0.99	+	+	8.74578	1.93575	+	+	8.67558	1.94757	+	+	6.38751	2.02614	-2.00161	-1.84254	-1.92874	-1.93538	0.117795	0.320044	-0.0153112	-0.0262184	0.00718355	-0.000377178	0.023571	0.0516253	-0.00718355	0.000377178	0.0153112	0.0262184	QSYMPPDsssPENKs	Q9NWZ3	IRAK4	Apoptosis;Chagas disease (American trypanosomiasis);ko05152;Leishmaniasis;Measles;Neurotrophin signaling pathway;Toll-like receptor signaling pathway;Toxoplasmosis	b-Adrenergic Receptor kinase substrate motif;Casein kinase II substrate motif	+
P41231	P2Y purinoceptor 2	P2RY2		S	364	2	P2RY2_S364_2	EDSRRTESTPAGSEN	0.98	+	+	3.86347	-1.6333	+	+	3.54917	-1.43371	+	+	6.38557	-4.52414	1.17001	1.8807	1.68678	1.39655	-2.76806	-2.81843	-3.16557	-3.21048	0.334725	-0.12742	-0.0309663	0.222836	-0.334725	0.12742	0.0309663	-0.222836				Neuroactive ligand-receptor interaction	14-3-3 domain binding motif;b-Adrenergic Receptor kinase substrate motif;Calmodulin-dependent protein kinase II substrate motif;PKA kinase substrate motif;PKC kinase substrate motif;ZIP kinase substrate motif
Q8N6T7	NAD-dependent protein deacetylase sirtuin-6	SIRT6		S	310	1	SIRT6_S310_1	SPTRINGSIPAGPKQ	1	+	+	4.23014	1.53684	+	+	4.32556	1.59712	+	+	6.38061	2.49148	-1.71475	-1.53402	-1.67094	-1.34821	0.907505	0.824702	0.842761	1.12302	-0.306424	-0.0445957	0.233457	0.238119	0.306424	0.0445957	-0.233457	-0.238119	sPtRINGsIPAGPKQ					+
P52597	Heterogeneous nuclear ribonucleoprotein F	HNRNPF		S	107	1	HNRNPF_S107_1	SGPNSADSANDGFVR	1	+	+	6.77063	1.95146	+	+	6.47839	1.97717	+	+	6.35145	1.89881	-1.96733	-1.72107	-2.01142	-1.90441	-0.117133	0.123518	-0.0517926	0.0364361	0.117133	-0.0585256	0.183559	0.0622702	0.127751	0.0585256	0.0517926	-0.0364361	SGPNsADsANDGFVR				b-Adrenergic Receptor kinase substrate motif;Casein kinase II substrate motif;Pyruvate dehydrogenase kinase substrate motif	+
O00418	Eukaryotic elongation factor 2 kinase	EEF2K		S	500	1	EEF2K_S500_1	RLHLPRASAVALEVQ	1	+	+	4.97282	2.23373	+	+	4.09347	1.09977	+	+	6.34853	2.09628	-1.78225	-1.49932	-1.45335	-1.58289	0.617527	0.561622	0.527461	0.360693	-0.617527	-0.561622	-0.527461	-0.21211	0.878153	0.764889	0.761949	0.21211	RLHLPRAsAVALEVQ	O00418	EEF2K		PKA kinase substrate motif;PKC kinase substrate motif	+
P51003	Poly(A) polymerase alpha	PAPOLA		T	542	2	PAPOLA_T542_2	VPSPTSATKTSPLNS	0.82			1.08848	0.430848			1.29583	0.275789	+	+	6.34697	-2.54762	-0.276225	-0.233752	0.0145879	0.100957	-2.5234	-2.78721	-2.70941	-2.56488	0.276225	0.233752	-0.0145879	0.213333	0.799695	0.332728	0.297493	-0.100957	VPsPTSAtKtsPLNS			mRNA surveillance pathway	Casein kinase II substrate motif;G protein-coupled receptor kinase 1 substrate motif	+
Q5SSJ5	Heterochromatin protein 1-binding protein 3	HP1BP3		S	142	1	HP1BP3_S142_1	SWATLSASQLARAQK	1	+	+	6.43778	3.54412			0.108364	0.0428512	+	+	6.34369	3.74396	-1.77328	-1.93928	-1.93929	-1.50666	1.68241	1.92263	1.91336	2.29892	-1.65836	-1.92263	-1.91336	-1.49276	1.65836	1.92669	1.94016	1.49276	SWATLsAsQLARAQK				ATM kinase substrate motif;DNA dependent Protein kinase substrate motif	+
Q8N122	Regulatory-associated protein of mTOR	RPTOR		S	855	2	RPTOR_S855_2	QRVLDTSSLTQSAPA	0.99	+	+	4.65717	-0.783828			0.0261932	0.00726819	+	+	6.3319	-1.05673	0.342522	0.388988	0.434071	0.505288	-0.631814	-0.581086	-0.617627	-0.725541	0.200341	0.426109	0.632448	0.441043	-0.200341	-0.388988	-0.434071	-0.441043	QRVLDtssLtQsAPA	O75385	ULK1	Insulin signaling pathway;mTOR signaling pathway	Casein kinase I substrate motif;Casein kinase II substrate motif;G protein-coupled receptor kinase 1 substrate motif;GSK3 kinase substrate motif;MDC1 BRCT domain binding motif;Plk1 PBD domain binding motif	+
Q9Y4H4	G-protein-signaling modulator 3	GPSM3		T	45	1	GPSM3_T45_1	PSPPPPGTRHTALGP	1	+	+	7.15197	3.51041			0.145413	0.0428512	+	+	6.30349	4.32618	-1.99681	-1.74866	-1.7958	-1.56526	2.1068	2.93509	2.55729	2.59901	-1.88189	-1.73201	-1.76986	-1.55136	1.88189	1.73201	1.76986	1.55136					G protein-coupled receptor kinase 1 substrate motif
Q7Z417	Nuclear fragile X mental retardation-interacting protein 2	NUFIP2		T	369	1	NUFIP2_T369_1	VKENLNKTIQNSSVS	0.98	+	+	2.9927	-0.910424			1.21201	-0.352036	+	+	6.29921	-2.05901	0.567036	0.521379	0.880673	0.555831	-1.32877	-1.44737	-1.42939	-1.50558	-0.0353274	0.224529	0.581624	0.345948	0.0353274	-0.224529	-0.581624	-0.345948	VKENLNKtIQNSsVs				G protein-coupled receptor kinase 1 substrate motif	+
Q13263	Transcription intermediary factor 1-beta	TRIM28		S	17	1	TRIM28_S17_1	AAAASAASGSPGPGE	1	+	+	5.94729	-0.931475			0.49517	-0.0370526	+	+	6.29302	-1.03481	0.420686	0.451841	0.535144	0.492659	-0.567882	-0.656355	-0.547076	-0.467604	0.37378	0.477581	0.433154	0.467604	-0.37378	-0.451841	-0.433154	-0.566793	AAAAsAAsGsPGPGE				Casein kinase II substrate motif	+
Q9H8N7	Zinc finger protein 395	ZNF395		S	449	1	ZNF395_S449_1	PVRSRSLSFSEPQQP	1	+	+	7.38064	-5.30508			0.637471	0.280807	+	+	6.29253	-2.91102	1.3339	1.56049	1.27564	1.72526	-1.3339	-1.56049	-1.27564	-1.57876	2.30014	1.61896	1.52064	1.57876	-3.54145	-3.9561	-4.06537	-3.7621	PVRSRsLsFSEPQQP				14-3-3 domain binding motif;Akt kinase substrate motif;Calmodulin-dependent protein kinase II substrate motif;Casein kinase II substrate motif;G protein-coupled receptor kinase 1 substrate motif;MAPKAPK1 kinase substrate motif;MAPKAPK2 kinase substrate motif;PKA kinase substrate motif;PKC kinase substrate motif	+
P62753	40S ribosomal protein S6	RPS6		S	242	3	RPS6_S242_3	SSLRASTSKSESSQK	1	+	+	6.45463	-4.17836	+	+	2.45298	-0.811469	+	+	6.28686	-4.24136	2.09531	2.66592	2.62432	2.59411	-1.68686	-1.39293	-1.96868	-1.9373	1.68655	1.36539	1.83699	1.84486	-1.68655	-1.36539	-1.83699	-1.84486	ssLRAstsKsEssQK			Insulin signaling pathway;mTOR signaling pathway;Ribosome	Casein kinase II substrate motif;G protein-coupled receptor kinase 1 substrate motif;GSK3 kinase substrate motif	+
P42166	Lamina-associated polypeptide 2, isoform alpha	TMPO		T	164	2	TMPO_T164_2	RSSTPLPTISSSAEN	1			0.301181	0.0234001	+	+	7.77369	1.35895	+	+	6.27996	1.49336	-0.763997	-0.673496	-0.711816	-0.629366	0.907872	0.790154	0.863906	0.632815	0.712829	0.673496	0.641418	0.629366	-0.712829	-0.67661	-0.641418	-0.654218					Casein kinase II substrate motif;DNA dependent Protein kinase substrate motif;G protein-coupled receptor kinase 1 substrate motif
Q6UN15	Pre-mRNA 3'-end-processing factor FIP1	FIP1L1		T	115	1	FIP1L1_T115_1	PQYGSYGTAPVNLNI	1	+	+	5.25098	2.75889	+	+	5.49115	1.9965	+	+	6.27148	2.7256	-2.21738	-2.40617	-2.13149	-2.41301	0.538506	0.186129	0.366604	0.643115	-0.538506	-0.186129	-0.366604	-0.0908208	0.879875	0.313739	0.58308	0.0908208				mRNA surveillance pathway
Q8WYP5	Protein ELYS	AHCTF1		S	1464	1	AHCTF1_S1464_1	LGDGGNSSLTISEGP	0.95	+	+	5.49316	1.68066	+	+	4.1887	1.00168	+	+	6.26431	2.2255	-1.40672	-1.38338	-1.31639	-1.25816	0.745936	1.07838	0.700788	1.01222	-0.487595	-0.469399	-0.0697675	-0.331202	0.487595	0.469399	0.0697675	0.331202					Casein kinase II substrate motif;G protein-coupled receptor kinase 1 substrate motif;GSK3 kinase substrate motif;MDC1 BRCT domain binding motif;Plk1 PBD domain binding motif
P35659	Protein DEK	DEK		T	13	2	DEK_T13_2	PAAEGEGTPTQPASE	1	+	+	6.18422	3.14478	+	+	5.83425	3.10485	+	+	6.26155	3.42249	-3.31774	-2.75976	-3.2389	-3.08779	0.372473	0.0730972	0.322395	0.517783	-0.238274	0.263247	-0.101778	0.0920167	0.238274	-0.0730972	0.101778	-0.0920167	PAAEGEGtPtQPAsE				G protein-coupled receptor kinase 1 substrate motif;GSK-3, ERK1, ERK2, CDK5 substrate motif;Proline-directed kinase substrate motif;WW domain binding motif	+
Q9Y580	RNA-binding protein 7	RBM7		S	137	1	RBM7_S137_1	IIQRSFSSPENFQRQ	0.95	+	+	5.64438	2.79383			0.847176	0.282413	+	+	6.23304	3.25042	-1.34481	-1.37848	-1.84238	-1.63712	1.60353	1.72019	1.53012	1.94506	-1.44539	-1.09774	-1.49997	-1.03003	1.34481	1.09774	1.49997	1.03003	IIQRsFssPENFQRQ				Casein kinase II substrate motif;ERK1,2 kinase substrate motif;GSK-3, ERK1, ERK2, CDK5 substrate motif;MDC1 BRCT domain binding motif;Plk1 PBD domain binding motif;Proline-directed kinase substrate motif;WW domain binding motif	+
Q9BWG4	Single-stranded DNA-binding protein 4	SSBP4		S	341	1	SSBP4_S341_1	DMDGLPKSSPGAVAG	0.91	+	+	5.53671	-1.01132			0.381395	0.099627	+	+	6.23002	-1.07431	0.525971	0.572007	0.421228	0.618674	-0.526286	-0.599547	-0.552915	-0.480623	0.799053	0.821934	0.527227	0.388175	-0.525971	-0.572007	-0.421228	-0.388175	DMDGLPKssPGAVAG				G protein-coupled receptor kinase 1 substrate motif	+
Q13501	Sequestosome-1	SQSTM1		S	266	2	SQSTM1_S266_2	VEHGGKRSRLTPVSP	1	+	+	5.89927	2.0063			0.391027	0.0718479	+	+	6.21308	1.60023	-0.987711	-0.785328	-0.748639	-0.868815	0.626303	0.785328	0.729964	0.868815	-0.626303	-0.857939	-0.729964	-0.888896	1.17203	1.26211	1.29843	0.902127	VEHGGkRsRLtPVsP			Osteoclast differentiation	Casein kinase II substrate motif;G protein-coupled receptor kinase 1 substrate motif;PKA kinase substrate motif;PKC kinase substrate motif	+
Q5SSJ5	Heterochromatin protein 1-binding protein 3	HP1BP3		S	135	1	HP1BP3_S135_1	KVKKTIPSWATLSAS	1	+	+	6.54329	3.35113			0.654879	-0.23656	+	+	6.19637	3.08643	-1.43399	-1.6075	-1.87722	-1.34282	1.43399	1.6975	1.60987	1.34282	-2.1431	-1.85084	-1.60987	-1.60397	1.93076	1.6075	1.78204	1.82266					Casein kinase II substrate motif;DNA dependent Protein kinase substrate motif;PKA kinase substrate motif
P78347	General transcription factor II-I	GTF2I		S	677	2	GTF2I_S677_2	KRPRSPGSNSKVPEI	1	+	+	6.26734	3.3333			0.207839	0.0428512	+	+	6.19286	3.2598	-1.66478	-1.66806	-1.5117	-1.41286	1.54986	1.65141	1.48577	2.09478	-1.54986	-1.65141	-1.48577	-1.39896	2.05382	1.83716	1.78583	1.39896	KRPRsPGsNsKVPEI			Basal transcription factors	Casein kinase II substrate motif	+
P78347	General transcription factor II-I	GTF2I		S	674	2	GTF2I_S674_2	QSPKRPRSPGSNSKV	1	+	+	4.40995	3.68666			0.207839	0.0428512	+	+	6.19286	3.2598	-1.66478	-1.66806	-1.5117	-1.41286	1.54986	1.65141	1.48577	2.09478	-1.54986	-1.65141	-1.48577	-1.39896	2.26628	1.83716	2.98683	1.39896	QsPKRPRsPGsNsKV			Basal transcription factors	14-3-3 domain binding motif;Calmodulin-dependent protein kinase II substrate motif;Casein kinase II substrate motif;ERK1,2 kinase substrate motif;Growth associated histone HI kinase substrate motif;GSK-3, ERK1, ERK2, CDK5 substrate motif;PKA kinase substrate motif;PKC kinase substrate motif;Proline-directed kinase substrate motif;WW domain binding motif;ZIP kinase substrate motif	+
Q01196	Runt-related transcription factor 1	RUNX1		S	17	2	RUNX1_S17_2	SRRFTPPSTALSPGK	1	+	+	5.13344	-1.66438			0.127272	0.0426953	+	+	6.17508	-4.35376	0.670923	1.19042	0.836229	0.822556	-3.14257	-3.25195	-3.61422	-3.88616	0.842672	0.807689	0.965017	1.07553	-0.670923	-0.807689	-0.836229	-0.822556	SRRFtPPstALsPGk			Acute myeloid leukemia;Chronic myeloid leukemia;Pathways in cancer	DNA dependent Protein kinase substrate motif;G protein-coupled receptor kinase 1 substrate motif;GSK3 kinase substrate motif	+
Q15047	Histone-lysine N-methyltransferase SETDB1	SETDB1		S	1066	1	SETDB1_S1066_1	RNYGYNPSPVKPEGL	1	+	+	2.84905	-0.449762		+	1.69792	0.361478	+	+	6.17295	-1.4591	0.131788	0.135647	0.370025	0.262065	-1.20668	-1.22287	-1.33983	-1.16749	0.577925	0.783856	0.669207	0.314447	-0.131788	-0.135647	-0.370025	-0.262065	RNYGYNPsPVkPEGL	P24941	CDK2	Lysine degradation	Cdc2 kinase substrate motif;CDK kinase substrate motif;CDK1,2,4,6 kinase substrate motif;DNA dependent Protein kinase substrate motif;ERK1,2 kinase substrate motif;G protein-coupled receptor kinase 1 substrate motif;GSK-3, ERK1, ERK2, CDK5 substrate motif;Proline-directed kinase substrate motif;WW domain binding motif	+
Q8TDJ6	DmX-like protein 2	DMXL2		S	959	1	DMXL2_S959_1	VSPMPHSSSIANLQT	0.92	+	+	6.02538	-3.08204	+	+	6.50465	-3.27137	+	+	6.17294	-2.67341	2.56471	2.80932	3.08114	2.94163	0.252275	0.126585	0.0335855	0.290702	-0.326489	-0.632974	-0.438527	-0.290702	-0.252275	-0.126585	-0.0335855	-0.518902					MDC1 BRCT domain binding motif;Plk1 PBD domain binding motif
P25440	Bromodomain-containing protein 2	BRD2		S	305	1	BRD2_S305_1	SPASPPGSLEPKAAR	1	+	+	5.15428	0.998057			0.252591	0.0428512	+	+	6.17098	2.05155	-0.557016	-0.380292	-0.613352	-0.531157	1.66237	1.63235	1.30128	1.52839	-0.442095	-0.363643	-0.587417	-0.517258	0.442095	0.363643	0.587417	0.517258	sPAsPPGsLEPKAAR				Casein kinase II substrate motif;MAPKAPK2 kinase substrate motif	+
P04792	Heat shock protein beta-1	HSPB1		S	83	2	HSPB1_S83_2	ALSRQLSSGVSEIRH	1	+	+	4.50028	1.50492		+	1.45241	-0.496485	+	+	6.16094	2.5459	-0.573214	-0.613698	-0.848076	-0.974862	1.67108	1.67327	1.94604	1.88336	-0.936449	-1.06817	-1.64037	-1.3508	0.573214	0.613698	0.848076	0.974862	ALsRQLssGVsEIRH			Amoebiasis;MAPK signaling pathway;VEGF signaling pathway	Casein kinase II substrate motif;MDC1 BRCT domain binding motif;Plk1 PBD domain binding motif	+
Q14676	Mediator of DNA damage checkpoint protein 1	MDC1		T	157	2	MDC1_T157_2	TPRVQGETQPQRLLL	1	+	+	5.95814	2.47516			0.128201	0.0428512	+	+	6.15348	3.18596	-1.52342	-1.16111	-1.28617	-1.06532	1.81233	2.13532	1.66762	2.09256	-1.4085	-1.14446	-1.26023	-1.05142	1.4085	1.14446	1.26023	1.05142	tPRVQGEtQPQRLLL				b-Adrenergic Receptor kinase substrate motif	+
Q9NUU7	ATP-dependent RNA helicase DDX19A	DDX19A		S	85	1	DDX19A_S85_1	VLQRDPNSPLYSVKS	0.99	+	+	6.99217	3.03861			0.1656	0.0428512	+	+	6.15243	3.09978	-1.43918	-1.31571	-1.55417	-1.6157	1.76023	1.29906	1.52824	1.88682	-1.32426	-1.29906	-1.52824	-1.6018	1.32426	1.62815	1.67547	1.6018	VLQRDPNsPLYSVks				Casein kinase I substrate motif;Casein kinase II substrate motif;ERK1,2 kinase substrate motif;G protein-coupled receptor kinase 1 substrate motif;GSK3 kinase substrate motif;GSK-3, ERK1, ERK2, CDK5 substrate motif;Proline-directed kinase substrate motif;WW domain binding motif	+
Q9UQR0	Sex comb on midleg-like protein 2	SCML2		S	511	2	SCML2_S511_2	VPYVVPLSPKLPKTK	1	+	+	5.95811	3.35221	+	+	6.32426	2.83067	+	+	6.14453	2.64003	-2.85315	-2.87706	-2.50206	-2.70913	-0.114902	-0.312254	0.126641	-0.0807781	0.114902	0.312254	-0.126641	0.0807781	0.579097	0.58737	1.00615	0.294813	VPyVVPLsPKLPKTK	P06493;P24941	CDK1;CDK2		ERK1,2 kinase substrate motif;G protein-coupled receptor kinase 1 substrate motif;Growth associated histone HI kinase substrate motif;GSK-3, ERK1, ERK2, CDK5 substrate motif;PKA kinase substrate motif;PKC kinase substrate motif;Proline-directed kinase substrate motif;WW domain binding motif	+
Q14676	Mediator of DNA damage checkpoint protein 1	MDC1		S	1570	1	MDC1_S1570_1	SSVKTPESIVPIAPE	0.99	+	+	5.45174	2.13391	+	+	5.81526	1.35308	+	+	6.13047	1.52954	-1.45044	-1.52201	-1.38269	-1.4101	0.273533	-0.00969458	-0.00218296	0.0912538	-0.273533	0.00969458	0.00218296	-0.0912538	0.912694	0.916325	0.454679	0.486684	ssVKtPEsIVPIAPE				AMP-activated protein kinase substrate motif;b-Adrenergic Receptor kinase substrate motif;PKA kinase substrate motif	+
O60315	Zinc finger E-box-binding homeobox 2	ZEB2		S	364	1	ZEB2_S364_1	VSSSPTNSAITQLRN	1	+	+	2.68149	-0.732341			1.12221	-0.304277	+	+	6.12832	-2.92948	0.223803	0.644512	0.37213	0.832791	-2.38512	-2.4422	-2.46921	-2.34814	0.112243	0.299358	0.207512	0.237015	-0.112243	-0.299358	-0.207512	-0.237015					Casein kinase II substrate motif;MAPKAPK2 kinase substrate motif
Q99638	Cell cycle checkpoint control protein RAD9A	RAD9A		S	328	3	RAD9A_S328_3	VLPSISLSPGPQPPK	1	+	+	5.2515	0.502809			0.58314	-0.0545678	+	+	6.12805	0.525655	-0.185053	-0.272221	-0.262697	-0.253259	0.327501	0.272221	0.262697	0.266973	-0.204004	-0.381853	-0.338921	-0.266723	0.185053	0.298622	0.301071	0.253259	VLPsIsLsPGPQPPK	Q9UKI8-2;P06493;P24941	CDK1;CDK2;TLK1		ERK1,2 kinase substrate motif;GSK-3, ERK1, ERK2, CDK5 substrate motif;MAPKAPK2 kinase substrate motif;Proline-directed kinase substrate motif;WW domain binding motif	+	+	molecular association, regulation; intracellular localization	cell cycle regulation; apoptosis, induced; chromatin organization, altered	TLK1(INDUCES)		accumulate Rad9 in the cytoplasm; translocated from the nucleus to the mitochondria during etoposide induced-apoptosis (Rad9 mediated apoptosis)
Q9H6S0	Probable ATP-dependent RNA helicase YTHDC2	YTHDC2		S	1221	1	YTHDC2_S1221_1	AERVLMKSPSPALHP	0.85		+	1.78908	0.267576		+	2.07612	0.339707	+	+	6.12793	-1.38289	-0.210253	0.0156145	-0.176754	-0.0582252	-1.49639	-1.56322	-1.52246	-1.3791	0.273692	0.200328	0.396965	0.0582252	0.210253	-0.0156145	0.176754	0.269295	AERVLMKsPsPALHP				Casein kinase II substrate motif;ERK1,2 kinase substrate motif;G protein-coupled receptor kinase 1 substrate motif;Growth associated histone HI kinase substrate motif;GSK-3, ERK1, ERK2, CDK5 substrate motif;Proline-directed kinase substrate motif;WW domain binding motif	+
Q14978	Nucleolar and coiled-body phosphoprotein 1	NOLC1		T	607	2	NOLC1_T607_2	AKKIKLQTPNTFPKR	1	+	+	4.60165	-0.868153			0.157593	0.0325093	+	+	6.12066	-1.21494	0.297345	0.501473	0.499472	0.537726	-0.736978	-0.7203	-0.808086	-0.758399	0.626805	0.462045	0.35285	0.524354	-0.297345	-0.462045	-0.35285	-0.524354	AkKIkLQtPNtFPKR	P06493	CDK1		AMP-activated protein kinase substrate motif;GSK-3, ERK1, ERK2, CDK5 substrate motif;PKA kinase substrate motif;PKC kinase substrate motif;Proline-directed kinase substrate motif;WW domain binding motif	+
Q14978	Nucleolar and coiled-body phosphoprotein 1	NOLC1		T	610	2	NOLC1_T610_2	IKLQTPNTFPKRKKG	1	+	+	4.60165	-0.868153			0.157593	0.0325093	+	+	6.12066	-1.21494	0.297345	0.501473	0.499472	0.537726	-0.736978	-0.7203	-0.808086	-0.758399	0.626805	0.462045	0.35285	0.524354	-0.297345	-0.462045	-0.35285	-0.524354	IkLQtPNtFPKRKKG	P06493	CDK1			+
Q5T200	Zinc finger CCCH domain-containing protein 13	ZC3H13		S	865	2	ZC3H13_S865_2	NEKHRLLSQVVRPQE	1	+	+	6.24191	2.76863	+	+	6.41388	2.81739	+	+	6.11811	2.53882	-2.70547	-2.46315	-2.57514	-2.80161	0.0743651	-0.154173	-0.342681	0.0324011	0.0236163	0.344981	0.342681	0.0129137	-0.0236163	0.154173	0.411502	-0.0129137	NEKHRLLsQVVRPQE				14-3-3 domain binding motif;AMP-activated protein kinase 2 substrate motif;ATM kinase substrate motif;Calmodulin-dependent protein kinase II substrate motif;DNA dependent Protein kinase substrate motif;MAPKAPK1 kinase substrate motif;PKA kinase substrate motif;PKC kinase substrate motif	+
Q96RK0	Protein capicua homolog	CIC		T	1291	1	CIC_T1291_1	ENRGEPPTPPSPAPA	1			0.892132	0.25824			0.878822	0.244255	+	+	6.10098	-3.13125	-0.33595	-0.0762858	-0.158103	0.230741	-2.9593	-3.3858	-3.30448	-3.215	0.33595	0.0762858	0.225363	-0.000177383	0.410963	0.124118	0.158103	0.000177383	ENRGEPPtPPsPAPA				Casein kinase I substrate motif;Casein kinase II substrate motif;DNA dependent Protein kinase substrate motif;ERK1,2 kinase substrate motif;G protein-coupled receptor kinase 1 substrate motif;GSK3, Erk1, Erk2 and CDK5 kinase motif;GSK-3, ERK1, ERK2, CDK5 substrate motif;Proline-directed kinase substrate motif;WW domain binding motif	+
P22670	MHC class II regulatory factor RFX1	RFX1		T	128	1	RFX1_T128_1	PGSTASQTGVPTQVV	1	+	+	6.29275	1.2193	+	+	6.5392	1.34145	+	+	6.08379	1.71815	-1.33552	-1.22893	-1.32847	-1.22857	0.479366	0.44946	0.225931	0.596371	0.00239944	0.117969	-0.0328903	0.156825	-0.00239944	-0.117969	0.0328903	-0.156825					G protein-coupled receptor kinase 1 substrate motif
Q9P289	Serine/threonine-protein kinase 26	STK26		S	304	2	STK26_S304_2	EGHSDDESDSEGSDS	1	+	+	1.8341	-0.630872	+	+	6.79629	-5.70842	+	+	6.08006	-3.84729	2.12526	2.19212	1.88182	2.75713	-1.63929	-1.58029	-1.57239	-1.64087	-3.44703	-3.2319	-3.49176	-3.70668	1.63929	1.58029	1.57239	1.64087	EGHsDDEsDsEGsDS				b-Adrenergic Receptor kinase substrate motif;Casein kinase I substrate motif;Casein kinase II substrate motif;MAPKAPK2 kinase substrate motif	+
O60934	Nibrin	NBN		T	60	1	NBN_T60_1	SVTNLSQTDEIPVLT	0.91	+	+	6.15092	1.87493			0.256076	0.0428512	+	+	6.07857	2.18809	-0.954021	-0.855078	-1.07412	-0.901663	1.38369	1.1116	1.04819	1.424	-0.839099	-0.838428	-1.04819	-0.887764	0.839099	0.838428	1.14956	0.887764	SVTNLsQtDEIPVLT			Homologous recombination	G protein-coupled receptor kinase 1 substrate motif	+
P22626	Heterogeneous nuclear ribonucleoproteins A2/B1	HNRNPA2B1		S	189	1	HNRNPA2B1_S189_1	AEVRKALSRQEMQEV	1	+	+	7.6583	1.6629			0.438218	0.0428512	+	+	6.07854	2.1834	-0.905818	-0.843155	-0.902095	-0.760439	1.30531	1.06116	1.51941	1.43622	-0.790896	-0.826506	-0.87616	-0.746541	0.790896	0.826506	0.87616	0.746541	AEVRkALsRQEMQEV				AMP-activated protein kinase substrate motif;Calmodulin-dependent protein kinase II substrate motif;Casein kinase II substrate motif;Chk1 kinase substrate motif;PKA kinase substrate motif;PKC kinase substrate motif	+
Q9NXR7	BRISC and BRCA1-A complex member 2	BABAM2		S	2	1	BABAM2_S2_1	______MSPEVALNR	1	+	+	7.41752	2.65196	+	+	5.84353	2.18874	+	+	6.07768	2.39743	-2.42586	-2.28699	-2.1422	-2.31729	0.26772	0.109409	-0.17942	0.21966	-0.26772	-0.109409	0.17942	-0.21966	0.321433	0.238525	0.457552	0.417996	______MsPEVALNR				Casein kinase II substrate motif;ERK1,2 kinase substrate motif;G protein-coupled receptor kinase 1 substrate motif;GSK-3, ERK1, ERK2, CDK5 substrate motif;Proline-directed kinase substrate motif;WW domain binding motif	+
P04792	Heat shock protein beta-1	HSPB1		S	78	2	HSPB1_S78_2	PAYSRALSRQLSSGV	1	+	+	4.31644	1.53975		+	1.44956	-0.502847	+	+	6.07381	2.59848	-0.576844	-0.616426	-0.8637	-1.02252	1.69643	1.72408	1.9629	1.93101	-0.971824	-1.09154	-1.66011	-1.3674	0.576844	0.616426	0.8637	1.02252	PAysRALsRQLssGV	P49137;P17612;Q9UBS0;Q13976-2	MAPKAPK2;P70S6KB;PKACA;PKG1 iso2	Amoebiasis;MAPK signaling pathway;VEGF signaling pathway	14-3-3 domain binding motif;Calmodulin-dependent protein kinase II substrate motif;Calmodulin-dependent protein kinase IV substrate motif;G protein-coupled receptor kinase 1 substrate motif;GSK3 kinase substrate motif;MAPKAPK2 kinase substrate motif;PKA kinase substrate motif;PKC kinase substrate motif	+	+	protein degradation; molecular association, regulation; phosphorylation; activity, induced; sumoylation; ubiquitination; intracellular localization; protein conformation	cell cycle regulation; apoptosis, altered; apoptosis, inhibited; cytoskeletal reorganization; transcription, altered; cell growth, altered	TRAF6(DISRUPTS); TPM1(INDUCES); hnRNP D0(DISRUPTS); HSF1(DISRUPTS)		inhibits cell proliferaction ; Raf/MEK/ERK and p38/MKP-1 phosphorylation; triple mutant (S15A/S78A/S82A)
P42356	Phosphatidylinositol 4-kinase alpha	PI4KA		S	265	1	PI4KA_S265_1	VSSISQVSPERGMPP	1			0.0422053	0.0234001	+	+	5.56243	3.26551	+	+	6.06822	4.01482	-1.34387	-1.96182	-1.74909	-1.53702	2.58027	2.12772	2.11533	2.64415	1.2927	1.96182	1.6787	1.53702	-1.2927	-1.96493	-1.6787	-1.56187	VssIsQVsPERGMPP				Casein kinase II substrate motif;Cdc2 kinase substrate motif;CDK kinase substrate motif;CDK1,2,4,6 kinase substrate motif;ERK1,2 kinase substrate motif;GSK-3, ERK1, ERK2, CDK5 substrate motif;Proline-directed kinase substrate motif;WW domain binding motif	+
Q92945	Far upstream element-binding protein 2	KHSRP		S	125	1	KHSRP_S125_1	PESKKLASQGDSISS	0.97	+	+	7.53525	3.32432	+	+	5.73246	1.61745	+	+	6.06821	3.4347	-2.66245	-2.35943	-2.49892	-2.31142	0.907581	0.713855	0.887154	1.39799	-0.886855	-0.713855	-0.887154	-0.874584	0.886855	0.739875	0.963752	0.874584	PEskkLAsQGdsIss				ATM kinase substrate motif;Casein kinase II substrate motif;DNA dependent Protein kinase substrate motif;G protein-coupled receptor kinase 1 substrate motif;GSK3 kinase substrate motif;PKA kinase substrate motif;PKC kinase substrate motif;Pyruvate dehydrogenase kinase substrate motif	+
P19338	Nucleolin	NCL		S	591	1	NCL_S591_1	TEETLKESFDGSVRA	1	+	+	5.62911	3.40257	+	+	5.26862	2.74667	+	+	6.06375	3.455	-3.38253	-2.71305	-3.19283	-2.94098	0.153605	0.517523	0.485769	0.433726	-0.0137024	-0.461963	-0.485769	-0.281292	0.0137024	0.461963	0.623947	0.281292	TEEtLkEsFDGSVRA			Pathogenic Escherichia coli infection	b-Adrenergic Receptor kinase substrate motif;G protein-coupled receptor kinase 1 substrate motif;GSK3 kinase substrate motif;PKA kinase substrate motif;PKC kinase substrate motif	+
Q92945	Far upstream element-binding protein 2	KHSRP		S	132	1	KHSRP_S132_1	SQGDSISSQLGPIHP	0.98	+	+	7.01672	2.9077			0.223422	0.0428512	+	+	6.06117	3.00602	-1.60968	-1.30068	-1.42905	-1.42653	1.49476	1.40524	1.40311	1.95501	-1.49476	-1.28403	-1.40311	-1.41263	1.54863	1.28403	1.61956	1.41263	sQGdsIssQLGPIHP				ATM kinase substrate motif;DNA dependent Protein kinase substrate motif;G protein-coupled receptor kinase 1 substrate motif;MDC1 BRCT domain binding motif;Plk1 PBD domain binding motif	+	+	activity, induced; molecular association, regulation				binds to and functions in pri-miRNA processing
P49792	E3 SUMO-protein ligase RanBP2	RANBP2		S	796	2	RANBP2_S796_2	PSKSYKYSPKTPPRW	1	+	+	5.64849	-1.87813			1.03962	-0.316832	+	+	6.05919	-1.94113	0.920862	1.26651	1.16065	1.18371	-0.921176	-0.824982	-0.842847	-0.643782	1.20447	0.797442	0.71116	0.551333	-0.920862	-0.797442	-0.71116	-0.551333	PsKsyKysPktPPRW			RNA transport	Casein kinase II substrate motif;ERK1,2 kinase substrate motif;G protein-coupled receptor kinase 1 substrate motif;Growth associated histone HI kinase substrate motif;GSK-3, ERK1, ERK2, CDK5 substrate motif;MAPKAPK2 kinase substrate motif;PKA kinase substrate motif;PKC kinase substrate motif;Proline-directed kinase substrate motif;WW domain binding motif	+
P51957	Serine/threonine-protein kinase Nek4	NEK4		S	563	1	NEK4_S563_1	DLFAFQESPPRFLPS	1	+	+	5.87848	1.74312	+	+	6.41424	2.37692	+	+	6.02847	1.84784	-1.81973	-1.66519	-1.91605	-1.78096	-0.156319	0.12155	0.0537639	0.190443	0.811246	0.615075	0.47568	0.423744	0.156319	-0.12155	-0.0537639	-0.190443	DLFAFQEsPPRFLPS				b-Adrenergic Receptor kinase substrate motif;Cdc2 kinase substrate motif;CDK kinase substrate motif;CDK1,2,4,6 kinase substrate motif;ERK1,2 kinase substrate motif;GSK-3, ERK1, ERK2, CDK5 substrate motif;Proline-directed kinase substrate motif;WW domain binding motif	+
O43175	D-3-phosphoglycerate dehydrogenase	PHGDH		T	78	1	PHGDH_T78_1	QVVGRAGTGVDNVDL	1			0.609853	0.262772			0.283411	0.0926747	+	+	6.01841	-1.98723	-0.103323	0.210019	-0.188082	0.106422	-1.89858	-2.0135	-1.95199	-2.05983	0.103323	-0.0832953	0.376581	-0.000872612	0.803875	0.0832953	0.188082	0.000872612	QVVGRAGtGVDNVDL	Q05513	PKCZ	Glycine, serine and threonine metabolism;Methane metabolism	Calmodulin-dependent protein kinase II substrate motif;Calmodulin-dependent protein kinase IV substrate motif;Casein kinase II substrate motif;Chk1 kinase substrate motif;PKC kinase substrate motif	+
Q92766	Ras-responsive element-binding protein 1	RREB1		T	1204	1	RREB1_T1204_1	LQTAEDNTQDEVAGA	1	+	+	2.53993	1.78954	+	+	4.15307	1.13738	+	+	6.0133	1.5048	-1.13224	-1.2244	-1.35448	-1.31522	0.345554	0.235903	0.0958076	0.315581	0.170478	-0.235903	-0.0958076	-0.315581	-0.170478	0.361839	0.376401	1.56408	LQTAEDNtQDEVAGA				Casein kinase I substrate motif;Casein kinase II substrate motif	+
Q92925	SWI/SNF-related matrix-associated actin-dependent regulator of chromatin subfamily D member 2	SMARCD2		T	201	1	SMARCD2_T201_1	LRIYISNTFSPSKAE	0.98	+	+	4.68821	2.30915	+	+	6.94624	2.0046	+	+	6.01043	1.91807	-1.93922	-1.73443	-1.97465	-2.06095	-0.0719829	-0.0687094	-0.0833502	0.187088	0.0719829	0.0687094	0.0833502	0.0850959	0.635087	0.692859	0.284518	-0.0850959	LRIyIsNtFsPskAE				G protein-coupled receptor kinase 1 substrate motif	+
P49759;Q9HAZ1	Dual specificity protein kinase CLK1;Dual specificity protein kinase CLK4	CLK1;CLK4		T	340	2	CLK1;CLK4_T340_2	HHSTLVSTRHYRAPE	1	+	+	4.302	1.26861	+	+	4.44643	1.34439	+	+	6.00736	2.14924	-1.61983	-1.18936	-1.16652	-1.25028	0.827274	0.8317	0.885666	0.826316	-0.0924616	0.192684	0.0864081	-0.035068	0.0924616	-0.192684	-0.0864081	0.035068	HHstLVstRHyRAPE				Casein kinase II substrate motif;MDC1 BRCT domain binding motif;Plk1 PBD domain binding motif	+
P49759;Q9HAZ1	Dual specificity protein kinase CLK1;Dual specificity protein kinase CLK4	CLK1;CLK4		T	342	2	CLK1;CLK4_T342_2	HHSTLVSTRHYRAPE	1	+	+	4.302	1.26861	+	+	4.44643	1.34439	+	+	6.00736	2.14924	-1.61983	-1.18936	-1.16652	-1.25028	0.827274	0.8317	0.885666	0.826316	-0.0924616	0.192684	0.0864081	-0.035068	0.0924616	-0.192684	-0.0864081	0.035068	HHstLVstRHyRAPE				Casein kinase II substrate motif;MDC1 BRCT domain binding motif;Plk1 PBD domain binding motif	+
Q13263	Transcription intermediary factor 1-beta	TRIM28		S	14	1	TRIM28_S14_1	AASAAAASAASGSPG	0.99	+	+	5.50197	-0.930235			0.489149	-0.0484672	+	+	6.00423	-1.04793	0.422311	0.463885	0.470487	0.562647	-0.539124	-0.663783	-0.605266	-0.464201	0.335519	0.491967	0.433774	0.464201	-0.335519	-0.463885	-0.433774	-0.568434	AAsAAAAsAAsGsPG				Casein kinase II substrate motif	+
P04792	Heat shock protein beta-1	HSPB1		S	82	2	HSPB1_S82_2	RALSRQLSSGVSEIR	1	+	+	4.12138	1.53874	+	+	2.10887	-0.680459	+	+	6.00313	2.62801	-0.541769	-0.646658	-0.826612	-1.06243	1.71377	1.79134	1.93597	1.99349	-1.2024	-1.24616	-1.65641	-1.69435	0.541769	0.646658	0.826612	1.06243	RALsRQLssGVsEIR	P49137;P17612;Q9UBS0;Q13976-2;Q15139;P31749	Akt1;MAPKAPK2;P70S6KB;PKACA;PKG1 iso2;PRKD1	Amoebiasis;MAPK signaling pathway;VEGF signaling pathway	14-3-3 domain binding motif;Calmodulin-dependent protein kinase II substrate motif;Calmodulin-dependent protein kinase IV substrate motif;Chk1 kinase substrate motif;G protein-coupled receptor kinase 1 substrate motif;GSK3 kinase substrate motif;MAPKAPK2 kinase substrate motif;PKA kinase substrate motif;PKC kinase substrate motif	+	+	protein degradation; molecular association, regulation; phosphorylation; activity, induced; sumoylation; ubiquitination; intracellular localization; protein conformation	apoptosis, altered; apoptosis, inhibited; cytoskeletal reorganization; transcription, altered; cell growth, altered	TRAF6(DISRUPTS); TPM1(INDUCES); hnRNP D0(DISRUPTS); HSF1(DISRUPTS); Akt1(DISRUPTS)		Raf/MEK/ERK and p38/MKP-1 phosphorylation
Q96JY6	PDZ and LIM domain protein 2	PDLIM2		T	126	1	PDLIM2_T126_1	RSSYSSPTSLSPRAG	0.96	+	+	4.98613	-0.51528			0.182303	-0.0199909	+	+	5.99866	-0.783979	0.247407	0.201647	0.358663	0.335752	-0.46084	-0.500606	-0.517711	-0.513289	0.268788	0.326119	0.238072	0.230526	-0.247407	-0.201647	-0.238072	-0.230526	RssyssPtsLsPRAG				Casein kinase II substrate motif;DNA dependent Protein kinase substrate motif;G protein-coupled receptor kinase 1 substrate motif	+
Q08999	Retinoblastoma-like protein 2	RBL2		T	664	2	RBL2_T664_2	GRSITSPTTLYDRYS	0.95	+	+	6.32257	-2.8522		+	2.11991	-0.495106	+	+	5.99841	-2.9152	1.52869	1.77537	1.85357	1.53699	-0.900425	-1.26769	-1.44899	-1.34908	0.90011	1.24015	1.3173	1.25664	-0.90011	-1.24015	-1.3173	-1.25664	GRsItsPttLyDRyS			Cell cycle;TGF-beta signaling pathway	Casein kinase II substrate motif;DNA dependent Protein kinase substrate motif	+
O60885	Bromodomain-containing protein 4	BRD4		S	1064	2	BRD4_S1064_2	GHLREAPSPLMIHSP	1	+	+	6.4351	3.39691	+	+	5.02834	2.17772	+	+	5.99723	3.18153	-2.71111	-2.35506	-2.97183	-2.6805	0.417973	0.281711	0.722418	0.585517	-0.417973	-0.281711	-0.722418	-0.585517	0.53695	0.716415	0.858562	0.757204	GHLREAPsPLMIHsP				AMP-activated protein kinase substrate motif;Casein kinase I substrate motif;DNA dependent Protein kinase substrate motif;ERK1,2 kinase substrate motif;GSK-3, ERK1, ERK2, CDK5 substrate motif;Proline-directed kinase substrate motif;WW domain binding motif	+
P55081	Microfibrillar-associated protein 1	MFAP1		S	53	1	MFAP1_S53_1	DYAPMESSDEEDEEF	1	+	+	5.98656	1.66069			0.202057	0.0428512	+	+	5.9934	1.69896	-0.818311	-0.841209	-0.745362	-0.998871	0.70339	0.859766	0.808278	1.02064	-0.70339	-0.82456	-0.719427	-0.984972	0.710064	0.82456	0.719427	0.984972	DyAPMEssDEEDEEF				BARD1 BRCT domain binding motif;Casein kinase II substrate motif;MDC1 BRCT domain binding motif;Plk1 PBD domain binding motif	+
Q99590	Protein SCAF11	SCAF11		S	608	1	SCAF11_S608_1	KTEELIESPKLESSE	1	+	+	3.66658	2.4338	+	+	5.39665	1.63197	+	+	5.98847	1.95118	-1.72355	-1.64853	-1.66819	-2.06369	0.153264	0.203452	0.171257	0.172794	-0.153264	-0.203452	-0.046587	-0.172794	1.10761	1.20303	0.046587	0.274017	ktEELIEsPkLEssE				b-Adrenergic Receptor kinase substrate motif;ERK1,2 kinase substrate motif;Growth associated histone HI kinase substrate motif;GSK-3, ERK1, ERK2, CDK5 substrate motif;PKA kinase substrate motif;PKC kinase substrate motif;Proline-directed kinase substrate motif;WW domain binding motif	+
Q99590	Protein SCAF11	SCAF11		T	602	2	SCAF11_T602_2	HKDFTLKTEELIESP	0.97	+	+	6.73862	2.19809			0.223071	0.0428512	+	+	5.98384	2.27526	-1.25364	-0.964112	-1.14273	-1.03693	1.39775	1.01164	1.27118	1.02304	-1.13872	-0.947463	-1.11679	-1.02304	1.13872	0.947463	1.11679	1.19197	HKDFTLktEELIEsP				G protein-coupled receptor kinase 1 substrate motif	+
Q9Y580	RNA-binding protein 7	RBM7		S	136	1	RBM7_S136_1	QIIQRSFSSPENFQR	1	+	+	5.98631	3.03381		+	1.91156	0.538153	+	+	5.98005	3.50261	-1.87805	-1.61969	-2.03786	-1.60833	1.50449	1.6866	1.54991	2.12551	-1.27854	-1.04768	-1.54615	-1.11894	1.27854	1.04768	1.54615	1.11894	QIIQRsFssPENFQR				14-3-3 domain binding motif;Calmodulin-dependent protein kinase II substrate motif;Calmodulin-dependent protein kinase IV substrate motif;Casein kinase II substrate motif;Chk1 kinase substrate motif;PKA kinase substrate motif;PKC kinase substrate motif	+
Q8TE77	Protein phosphatase Slingshot homolog 3	SSH3		T	495	1	SSH3_T495_1	HPAPEVSTPFPPLPP	0.94	+	+	6.07797	1.67967	+	+	7.34163	2.73831	+	+	5.96205	3.06201	-2.34841	-2.22488	-2.2019	-2.06077	1.25558	0.589247	0.731902	0.835353	0.364021	0.558713	0.605923	0.588622	-0.364021	-0.558713	-0.605923	-0.588622				Regulation of actin cytoskeleton	Casein kinase I substrate motif;G protein-coupled receptor kinase 1 substrate motif;GSK-3, ERK1, ERK2, CDK5 substrate motif;MDC1 BRCT domain binding motif;Plk1 PBD domain binding motif;Proline-directed kinase substrate motif;WW domain binding motif
Q9NTI5	Sister chromatid cohesion protein PDS5 homolog B	PDS5B		S	1190	1	PDS5B_S1190_1	ENEDYTMSSPLPGKK	0.99	+	+	4.15664	3.26778	+	+	5.60808	2.33362	+	+	5.93002	3.08272	-2.42374	-2.80446	-2.55952	-2.64738	0.826413	0.161658	0.436604	0.471112	-0.185596	-0.00732613	-0.436604	-0.471112	0.185596	0.00732613	1.15261	1.29048	ENEDytMssPLPGKK				G protein-coupled receptor kinase 1 substrate motif	+
Q969S2	Endonuclease 8-like 2	NEIL2		S	68	1	NEIL2_S68_1	EMGPPGSSPTPEPPQ	0.95	+	+	5.03598	2.73177	+	+	6.99193	2.70706	+	+	5.92595	2.10458	-2.39973	-2.40815	-2.41674	-2.15242	-0.432232	-0.246281	-0.0098772	-0.270337	0.432232	0.246281	0.258343	0.514317	0.904869	0.364955	0.0098772	0.270337	EMGPPGSsPtPEPPQ			Base excision repair	Casein kinase II substrate motif;ERK1,2 kinase substrate motif;GSK-3, ERK1, ERK2, CDK5 substrate motif;MDC1 BRCT domain binding motif;Plk1 PBD domain binding motif;Proline-directed kinase substrate motif;WW domain binding motif	+
Q9UQ35	Serine/arginine repetitive matrix protein 2	SRRM2		T	383	2	SRRM2_T383_2	GSPQPLATTPLSQEP	1	+	+	5.7763	3.42068	+	+	5.95518	3.37594	+	+	5.91588	2.88224	-2.90226	-3.4581	-2.99475	-2.98059	-0.426146	-0.11251	-0.187342	-0.0807524	0.426146	0.11251	0.548658	0.0807524	0.742342	0.256299	0.187342	0.161036	GsPQPLAttPLsQEP				G protein-coupled receptor kinase 1 substrate motif	+
P18206	Vinculin	VCL		S	290	1	VCL_S290_1	WLRDPSASPGDAGEQ	1			0.556243	-0.113244			0.908022	-0.152134	+	+	5.91475	-1.61814	0.0234103	0.223871	0.327714	0.0258408	-1.50656	-1.36606	-1.52392	-1.47518	-0.0144897	0.107887	-0.0752568	-0.0258408	0.0144897	-0.107887	0.0752568	0.166001	WLRDPsAsPGDAGEQ			Adherens junction;Amoebiasis;Bacterial invasion of epithelial cells;Focal adhesion;Leukocyte transendothelial migration;Regulation of actin cytoskeleton;Shigellosis	Casein kinase II substrate motif;ERK1,2 kinase substrate motif;G protein-coupled receptor kinase 1 substrate motif;GSK-3, ERK1, ERK2, CDK5 substrate motif;Proline-directed kinase substrate motif;Pyruvate dehydrogenase kinase substrate motif;WW domain binding motif	+
Q5VT52	Regulation of nuclear pre-mRNA domain-containing protein 2	RPRD2		S	766	1	RPRD2_S766_1	PGSSTPSSTRSPPPG	0.84	+	+	8.37563	2.47728			0.402984	0.0428512	+	+	5.91254	2.66424	-1.3281	-1.19051	-1.30999	-1.18236	1.21318	1.19727	1.75696	1.47858	-1.21318	-1.17387	-1.28405	-1.16846	1.27177	1.17387	1.28405	1.16846	PGsstPsstRsPPPG				Casein kinase II substrate motif;G protein-coupled receptor kinase 1 substrate motif;MAPKAPK2 kinase substrate motif;MDC1 BRCT domain binding motif;PKA kinase substrate motif;PKC kinase substrate motif;Plk1 PBD domain binding motif	+
Q5SSJ5	Heterochromatin protein 1-binding protein 3	HP1BP3		T	138	1	HP1BP3_T138_1	KTIPSWATLSASQLA	0.97			0.477854	0.0234001			1.04153	0.0428512	+	+	5.88721	3.31035	-0.083045	-0.00832462	-0.0481663	-0.00694942	2.78494	3.36378	3.58865	3.35755	0.0318766	0.00832462	-0.0222311	0.00694942	-0.0318766	-0.0114384	0.0222311	-0.0318012					G protein-coupled receptor kinase 1 substrate motif
P42695	Condensin-2 complex subunit D3	NCAPD3		S	523	1	NCAPD3_S523_1	TSNRSEPSGEINIDS	1	+	+	7.19184	3.56128	+	+	5.81321	2.26486	+	+	5.88707	2.33095	-2.53212	-2.0565	-2.40431	-2.1987	0.167512	0.0128756	-0.118441	0.0702243	-0.167512	-0.0128756	0.118441	-0.0702243	1.32038	1.33191	1.18659	1.21462					Casein kinase II substrate motif;DNA dependent Protein kinase substrate motif
Q7Z434	Mitochondrial antiviral-signaling protein	MAVS		S	157	1	MAVS_S157_1	PESPGENSEQALQTL	1	+	+	5.23651	1.78496	+	+	5.10053	1.75043	+	+	5.88567	1.54863	-1.64654	-1.6498	-1.609	-1.42721	0.0212321	-0.193486	0.0916409	-0.0574126	-0.0212321	0.193486	0.0226264	0.474294	0.387949	0.384568	-0.0226264	0.0574126	PEsPGENsEQALQtL			Cytosolic DNA-sensing pathway;Hepatitis C;Measles;RIG-I-like receptor signaling pathway	G protein-coupled receptor kinase 1 substrate motif	+
P11586	C-1-tetrahydrofolate synthase, cytoplasmic	MTHFD1		S	318	1	MTHFD1_S318_1	NLKTPVPSDIDISRS	1	+	+	3.70509	2.38541			0.254389	0.0428512	+	+	5.88023	1.8585	-0.961154	-0.902481	-0.959096	-0.738398	0.846232	0.885832	0.933161	1.20764	-0.846232	-0.885832	-0.933161	-0.724499	1.36072	1.96375	1.93152	0.724499	NLktPVPsDIDISRS			One carbon pool by folate	Casein kinase II substrate motif;DNA dependent Protein kinase substrate motif;Pyruvate dehydrogenase kinase substrate motif	+
O75995	SAM and SH3 domain-containing protein 3	SASH3		S	142	1	SASH3_S142_1	EHELPVLSRQASTGS	1	+	+	5.78763	2.6936	+	+	5.38993	2.71094	+	+	5.87941	2.629	-2.73658	-2.75844	-2.36418	-2.42903	0.149769	0.168988	-0.21729	0.126294	-0.149769	-0.0427709	0.353779	0.394303	0.352404	0.0427709	0.21729	-0.126294	EHELPVLsRQAstGs				G protein-coupled receptor kinase 1 substrate motif;GSK3 kinase substrate motif	+
Q14204	Cytoplasmic dynein 1 heavy chain 1	DYNC1H1		S	1230	1	DYNC1H1_S1230_1	DIMRRKDSAIQQQVA	1	+	+	6.4564	4.39496	+	+	6.63921	4.41608	+	+	5.87602	3.39702	-3.55621	-3.96524	-3.89138	-4.14101	-0.767988	-0.434222	-0.600361	-0.163208	0.767988	0.547888	0.600361	0.194241	0.801495	0.434222	0.627094	0.163208	DIMRRKDsAIQQQVA			Phagosome;Vasopressin-regulated water reabsorption	14-3-3 domain binding motif;b-Adrenergic Receptor kinase substrate motif;Calmodulin-dependent protein kinase II substrate motif;Calmodulin-dependent protein kinase IV substrate motif;Chk1 kinase substrate motif;Pim1 kinase substrate sequence;PKA kinase substrate motif;PKC epsilon kinase substrate motif;PKC kinase substrate motif;ZIP kinase substrate motif	+
P78344	Eukaryotic translation initiation factor 4 gamma 2	EIF4G2		S	443	1	EIF4G2_S443_1	SQLYHNQSQGLLSQL	1	+	+	6.89192	1.56608	+	+	4.93583	2.02634	+	+	5.86991	2.02964	-1.58967	-1.67759	-1.75872	-1.77984	0.179386	0.176722	0.370052	0.586585	0.420993	0.693166	0.0339026	0.151474	-0.179386	-0.176722	-0.0339026	-0.151474	sQLyHNQsQGLLsQL			RNA transport;Viral myocarditis	ATM kinase substrate motif;DNA dependent Protein kinase substrate motif	+
Q9UPT5	Exocyst complex component 7	EXOC7		Y	249	1	EXOC7_Y249_1	SSSSGVPYSPAIPNK	1			0.127262	0.048382			0.923909	0.309089	+	+	5.85819	-2.27282	-0.0987687	0.193454	0.106073	-0.266244	-2.19255	-2.40278	-2.38464	-2.17681	0.218417	0.231835	0.0435152	0.677104	0.0987687	-0.193454	-0.0435152	0.266244	SSSSGVPysPAIPNK			Insulin signaling pathway	Src kinase substrate motif	+
O60784	Target of Myb protein 1	TOM1		S	180	1	TOM1_S180_1	ETQSGQDSVGTDSSQ	0.88	+	+	5.01467	1.98214	+	+	6.23464	1.33103	+	+	5.8576	1.7582	-1.52991	-1.61772	-1.48777	-1.45152	0.0612416	0.207912	0.471519	0.205188	-0.0612416	-0.207912	-0.298613	-0.195055	0.832808	0.515142	0.298613	0.195055					b-Adrenergic Receptor kinase substrate motif;Casein kinase II substrate motif;MAPKAPK2 kinase substrate motif
O15047	Histone-lysine N-methyltransferase SETD1A	SETD1A		S	470	3	SETD1A_S470_3	ASPARSGSPAPETTN	1	+	+	2.74477	0.95915			0.513446	0.227823	+	+	5.85655	-3.19175	-0.206804	-0.170094	-0.375939	0.297192	-3.23687	-3.52788	-3.34015	-3.11772	0.206804	0.170094	0.375939	-0.297192	0.870869	0.579597	0.822098	1.10839	AsPARsGsPAPETTN			Lysine degradation	14-3-3 domain binding motif;Calmodulin-dependent protein kinase II substrate motif;ERK1,2 kinase substrate motif;GSK-3, ERK1, ERK2, CDK5 substrate motif;PKA kinase substrate motif;PKC kinase substrate motif;Proline-directed kinase substrate motif;WW domain binding motif	+
Q9UJA5	tRNA (adenine(58)-N(1))-methyltransferase non-catalytic subunit TRM6	TRMT6		T	476	3	TRMT6_T476_3	SLKSNASTLESHETE	1	+	+	6.22721	2.65141	+	+	5.62423	2.76975	+	+	5.85445	2.48031	-2.62119	-2.29874	-2.47891	-2.67263	-0.121025	0.0120902	-0.256798	0.215515	0.121025	0.629282	0.256798	0.000445843	0.19113	-0.0120902	0.35557	-0.000445843					Casein kinase II substrate motif;MAPKAPK2 kinase substrate motif;MDC1 BRCT domain binding motif;Plk1 PBD domain binding motif
Q9UJA5	tRNA (adenine(58)-N(1))-methyltransferase non-catalytic subunit TRM6	TRMT6		S	472	3	TRMT6_S472_3	KADTSLKSNASTLES	1	+	+	6.22721	2.65141	+	+	5.62423	2.76975	+	+	5.85445	2.48031	-2.62119	-2.29874	-2.47891	-2.67263	-0.121025	0.0120902	-0.256798	0.215515	0.121025	0.629282	0.256798	0.000445843	0.19113	-0.0120902	0.35557	-0.000445843					Casein kinase II substrate motif;G protein-coupled receptor kinase 1 substrate motif
Q9UJA5	tRNA (adenine(58)-N(1))-methyltransferase non-catalytic subunit TRM6	TRMT6		T	468	3	TRMT6_T468_3	MDNLKADTSLKSNAS	1	+	+	6.22721	2.65141	+	+	5.62423	2.76975	+	+	5.85445	2.48031	-2.62119	-2.29874	-2.47891	-2.67263	-0.121025	0.0120902	-0.256798	0.215515	0.121025	0.629282	0.256798	0.000445843	0.19113	-0.0120902	0.35557	-0.000445843					b-Adrenergic Receptor kinase substrate motif;G protein-coupled receptor kinase 1 substrate motif;PKA kinase substrate motif;PKC kinase substrate motif
Q00535	Cyclin-dependent-like kinase 5	CDK5		Y	15	1	CDK5_Y15_1	EKIGEGTYGTVFKAK	1	+	+	5.50366	-2.13504		+	2.01998	-0.484161	+	+	5.84219	-2.19803	1.34943	1.42581	1.4759	0.987254	-0.960098	-0.939362	-0.802649	-0.851631	0.959784	0.911821	0.670962	0.759182	-0.959784	-0.911821	-0.670962	-0.759182	EkIGEGtyGtVFKAK			Alzheimer's disease;Axon guidance	ALK kinase substrate motif;JAK2 kinase substrate motif;Src kinase substrate motif	+
P43246	DNA mismatch repair protein Msh2	MSH2		S	860	1	MSH2_S860_1	EFQYIGESQGYDIME	1	+	+	5.10774	1.30886			0.200877	0.0428512	+	+	5.83421	1.50239	-0.87595	-0.618354	-0.567207	-0.614102	0.761029	0.938297	0.79338	0.841243	-0.761029	-0.601705	-0.541272	-0.600204	0.816638	0.601705	0.541272	0.600204	EFQYIGEsQGyDIME			Colorectal cancer;Mismatch repair;Pathways in cancer	ATM kinase substrate motif;b-Adrenergic Receptor kinase substrate motif;Casein kinase II substrate motif;DNA dependent Protein kinase substrate motif	+
H0YIS7;Q8IXM2	RNASEK-C17orf49 readthrough (Fragment);Chromatin complexes subunit BAP18	RNASEK-C17orf49;BAP18		T	161	2	RNASEK-C17orf49;BAP18_T161_2	DIEGLGETPPAKKLN	1			0.0773476	-0.0624707			0.978598	-0.612808	+	+	5.82231	-4.70926	-0.201063	0.369904	0.932741	0.504374	-4.37619	-4.50987	-4.0692	-4.27581	0.201063	-0.143301	-0.833212	-0.0698266	0.309734	0.143301	0.833212	0.0698266	DIEGLGEtPPAKKLN				b-Adrenergic Receptor kinase substrate motif;GSK-3, ERK1, ERK2, CDK5 substrate motif;Proline-directed kinase substrate motif;WW domain binding motif	+
H0YIS7;Q8IXM2	RNASEK-C17orf49 readthrough (Fragment);Chromatin complexes subunit BAP18	RNASEK-C17orf49;BAP18		T	202	2	RNASEK-C17orf49;BAP18_T202_2	DIEGLGETPPAKKLN	1			0.0773476	-0.0624707			0.978598	-0.612808	+	+	5.82231	-4.70926	-0.201063	0.369904	0.932741	0.504374	-4.37619	-4.50987	-4.0692	-4.27581	0.201063	-0.143301	-0.833212	-0.0698266	0.309734	0.143301	0.833212	0.0698266	DIEGLGEtPPAKKLN				b-Adrenergic Receptor kinase substrate motif;GSK-3, ERK1, ERK2, CDK5 substrate motif;Proline-directed kinase substrate motif;WW domain binding motif	+
Q14498	RNA-binding protein 39	RBM39		S	117	1	RBM39_S117_1	GKIGLPHSIKLSRRR	1	+	+	4.85091	2.31993	+	+	4.42106	1.1616	+	+	5.8048	2.09728	-1.81203	-1.67547	-1.35449	-1.57624	0.494303	0.328817	0.547163	0.600602	-0.494303	-0.328817	-0.547163	-0.401564	0.951968	0.502346	1.00559	0.401564	GKIGLPHsIkLsrrr				G protein-coupled receptor kinase 1 substrate motif;GSK3 kinase substrate motif;PKA kinase substrate motif;PKC kinase substrate motif	+
Q8IU68	Transmembrane channel-like protein 8	TMC8		S	656	1	TMC8_S656_1	LLPEPGPSDSPGPKY	1			0.0743282	-0.0321131			0.175178	0.049912	+	+	5.79395	-2.04478	0.0983038	-0.135555	0.23351	0.117263	-1.79376	-1.93904	-2.17653	-1.95627	-0.0983038	0.135555	0.239857	0.236062	0.349136	0.186707	-0.23351	-0.117263	LLPEPGPsDsPGPKY				Casein kinase II substrate motif;DNA dependent Protein kinase substrate motif	+
Q13501	Sequestosome-1	SQSTM1		S	277	2	SQSTM1_S277_2	PVSPESSSTEEKSSS	0.99	+	+	4.98594	2.18939			0.56937	0.119792	+	+	5.77679	1.73732	-1.10751	-0.882612	-0.79253	-0.946597	0.639726	0.874584	0.759129	0.946597	-0.639726	-0.874584	-0.759129	-0.976638	0.90557	1.44617	1.55174	1.12482	PVsPEssstEEksSs			Osteoclast differentiation	Casein kinase I substrate motif;Casein kinase II substrate motif;MDC1 BRCT domain binding motif;Plk1 PBD domain binding motif	+
Q6MZP7	Protein lin-54 homolog	LIN54		S	310	2	LIN54_S310_2	TPNKIAISPLKSPNK	1			0.130731	0.0421042	+	+	2.55082	0.536202	+	+	5.76835	-2.30868	-0.208339	0.0339174	-0.098453	0.188666	-2.07151	-2.33038	-2.42205	-2.495	0.670453	0.54747	0.33465	0.508027	0.208339	-0.0339174	0.098453	-0.188666	TPNKIAIsPLKsPNK				Cdc2 kinase substrate motif;CDK kinase substrate motif;CDK1,2,4,6 kinase substrate motif;ERK1,2 kinase substrate motif;G protein-coupled receptor kinase 1 substrate motif;GSK3 kinase substrate motif;GSK-3, ERK1, ERK2, CDK5 substrate motif;PKA kinase substrate motif;Proline-directed kinase substrate motif;WW domain binding motif	+
Q6MZP7	Protein lin-54 homolog	LIN54		S	314	2	LIN54_S314_2	IAISPLKSPNKAVKS	1			0.130731	0.0421042	+	+	2.55082	0.536202	+	+	5.76835	-2.30868	-0.208339	0.0339174	-0.098453	0.188666	-2.07151	-2.33038	-2.42205	-2.495	0.670453	0.54747	0.33465	0.508027	0.208339	-0.0339174	0.098453	-0.188666	IAIsPLKsPNKAVKS				Cdc2 kinase substrate motif;CDK kinase substrate motif;CDK1,2,4,6 kinase substrate motif;ERK1,2 kinase substrate motif;G protein-coupled receptor kinase 1 substrate motif;Growth associated histone HI kinase substrate motif;GSK-3, ERK1, ERK2, CDK5 substrate motif;MAPKAPK2 kinase substrate motif;Proline-directed kinase substrate motif;WW domain binding motif	+
Q9UQE7	Structural maintenance of chromosomes protein 3	SMC3		S	1086	1	SMC3_S1086_1	RGSGSQSSVPSVDQF	0.99	+	+	4.23489	1.51798			0.926883	0.152091	+	+	5.76571	1.47154	-0.94693	-0.701714	-0.715182	-0.655423	0.669979	0.667416	0.672061	0.857438	-0.669979	-0.617496	-0.672061	-0.45135	1.02893	0.617496	0.954913	0.45135	RGsGsQssVPSVDQF			Cell cycle;Cell cycle - yeast;Meiosis - yeast;Oocyte meiosis	Casein kinase II substrate motif;MDC1 BRCT domain binding motif;Plk1 PBD domain binding motif	+
O43768	Alpha-endosulfine	ENSA		S	43	1	ENSA_S43_1	KLKAKYPSLGQKPGG	1	+	+	3.75884	2.45375			0.11754	0.0428512	+	+	5.76152	2.40268	-1.30066	-1.28352	-1.04329	-0.877186	1.18574	1.26687	1.13954	1.51392	-1.18574	-1.26687	-1.01735	-0.863287	2.12219	1.30751	1.01735	0.863287	KLKAKyPsLGQkPGG				DNA dependent Protein kinase substrate motif;Phosphorylase kinase substrate motif;PKA kinase substrate motif;PKC kinase substrate motif	+
P55198	Protein AF-17	MLLT6		S	261	1	MLLT6_S261_1	KRPESPPSILTPPVV	1	+	+	4.61409	3.44909	+	+	4.86146	2.85189	+	+	5.75582	3.35651	-2.84136	-3.05879	-2.71971	-3.37427	0.474713	0.0369949	0.565063	0.355139	-0.474713	-0.0369949	0.280295	-0.355139	0.941958	0.612395	-0.280295	0.528167	KRPEsPPsILtPPVV				Casein kinase II substrate motif;DNA dependent Protein kinase substrate motif;G protein-coupled receptor kinase 1 substrate motif	+
Q13501	Sequestosome-1	SQSTM1		S	272	2	SQSTM1_S272_2	RSRLTPVSPESSSTE	1	+	+	5.97936	2.11278			0.785605	0.155943	+	+	5.75514	1.72268	-1.18754	-0.832659	-0.871977	-0.8934	0.674264	0.832659	0.718018	0.880196	-0.674264	-0.889328	-0.718018	-0.880196	1.08275	1.25638	1.30618	1.02023	RsRLtPVsPEssstE	P06493;O15264	CDK1;P38D	Osteoclast differentiation	Casein kinase II substrate motif;ERK1,2 kinase substrate motif;G protein-coupled receptor kinase 1 substrate motif;GSK3 kinase substrate motif;GSK-3, ERK1, ERK2, CDK5 substrate motif;Proline-directed kinase substrate motif;WW domain binding motif	+	+	protein degradation; molecular association, regulation; ubiquitination	cell cycle regulation; carcinogenesis, altered; autophagy, inhibited; signaling pathway regulation	mTOR(INDUCES); Raptor(INDUCES); TRAF6(INDUCES)		controls mTORC1 signaling in the amino acid pathway; protects cyclin B1 from ubiquitylation and degradation
Q96QT6	PHD finger protein 12	PHF12		T	130	1	PHF12_T130_1	DKSGKRTTSPSSDTD	0.87	+	+	6.05861	2.48295	+	+	5.72562	1.62581	+	+	5.75318	2.55547	-2.07321	-1.95739	-1.99555	-2.08078	0.390966	0.306071	0.494608	0.923326	-0.244659	-0.271418	-0.494608	-0.592986	0.244659	0.271418	0.715823	0.592986	DKsGKRttsPssDtD				Casein kinase II substrate motif;G protein-coupled receptor kinase 1 substrate motif;PAK2 kinase substrate motif;PKA kinase substrate motif;PKC kinase substrate motif	+
P35222	Catenin beta-1	CTNNB1		S	552	1	CTNNB1_S552_1	QDTQRRTSMGGTQQQ	0.95	+	+	2.9624	1.42571			0.351184	0.0428512	+	+	5.74825	1.1857	-0.696667	-0.546434	-0.582556	-0.477144	0.581746	0.529785	0.743915	0.584537	-0.581746	-0.529785	-0.556621	-0.463245	0.86004	1.52014	0.556621	0.463245	QDtQRRtsMGGtQQQ	Q9UQM7;P17612;P31751;P31749	Akt1;Akt2;CAMK2A;PKACA	Adherens junction;Arrhythmogenic right ventricular cardiomyopathy (ARVC);Bacterial invasion of epithelial cells;Basal cell carcinoma;Colorectal cancer;Endometrial cancer;Focal adhesion;Leukocyte transendothelial migration;Melanogenesis;Pathogenic Escherichia coli infection;Pathways in cancer;Prostate cancer;Thyroid cancer;Tight junction;Wnt signaling pathway	14-3-3 domain binding motif;Aurora-A kinase substrate motif;Calmodulin-dependent protein kinase II substrate motif;G protein-coupled receptor kinase 1 substrate motif;PAK2 kinase substrate motif;PKA kinase substrate motif;PKC epsilon kinase substrate motif;PKC kinase substrate motif	+	+	intracellular localization	apoptosis, induced; cell motility, altered; transcription, induced; transcription, inhibited	14-3-3 zeta(INDUCES)
Q9NQC3	Reticulon-4	RTN4		S	184	1	RTN4_S184_1	KRRGSSGSVDETLFA	0.98			0.0432116	0.0293326	+	+	4.60805	2.21591	+	+	5.7286	3.36613	-1.29675	-1.0102	-1.34667	-1.13794	2.19213	2.24509	2.52751	1.70821	1.17958	1.0102	1.34667	0.53564	-1.17958	-1.53252	-1.4265	-0.53564	KRRGssGsVDEtLFA				Casein kinase II substrate motif;G protein-coupled receptor kinase 1 substrate motif	+
Q96S94	Cyclin-L2	CCNL2		S	30	1	CCNL2_S30_1	PGSGGAPSGSQGVLI	1	+	+	7.38871	2.63351	+	+	6.84733	1.43229	+	+	5.71718	2.8445	-2.0163	-2.08894	-1.99021	-1.93727	1.28393	0.657459	0.600229	0.803648	-0.630435	-0.455369	-0.600229	-0.617529	0.630435	0.455369	0.797962	0.617529					Casein kinase II substrate motif;DNA dependent Protein kinase substrate motif
P23141	Liver carboxylesterase 1	CES1		S	3	1	CES1_S3_1	_____HPSSPPVVDT	1	+	+	4.67955	5.20907	+	+	6.39594	6.30306	+	+	5.71062	5.66536	-5.1198	-5.07671	-5.31558	-5.94976	0.488905	0.585285	0.554243	-0.428832	1.18427	1.19252	0.944765	0.428832	-0.488905	-0.585285	-0.554243	1.00288				Drug metabolism - other enzymes;Tropane, piperidine and pyridine alkaloid biosynthesis	DNA dependent Protein kinase substrate motif
Q08999	Retinoblastoma-like protein 2	RBL2		S	688	1	RBL2_S688_1	RLFVENDSPSDGGTP	1	+	+	3.51435	-1.08234			0.337596	0.0985007	+	+	5.71038	-2.42942	0.306092	0.468425	0.603435	0.845609	-1.98463	-1.98518	-1.8486	-1.67573	0.694095	0.505738	0.689896	0.727836	-0.306092	-0.468425	-0.603435	-0.727836	RLFVENDsPsDGGtP	P24941	CDK2	Cell cycle;TGF-beta signaling pathway	b-Adrenergic Receptor kinase substrate motif;Casein kinase I substrate motif;Casein kinase II substrate motif;ERK1,2 kinase substrate motif;GSK-3, ERK1, ERK2, CDK5 substrate motif;Proline-directed kinase substrate motif;Pyruvate dehydrogenase kinase substrate motif;WW domain binding motif	+	+	molecular association, regulation	cell cycle regulation	E2F4(DISRUPTS)
Q12888	TP53-binding protein 1	TP53BP1		S	1759	1	TP53BP1_S1759_1	PDGPTGSSEEEEEFL	1	+	+	7.21203	2.46123			0.455507	0.0428512	+	+	5.70856	2.6781	-1.30215	-1.12255	-1.21887	-1.19051	1.81321	1.1059	1.45166	1.50755	-1.18723	-1.1059	-1.19293	-1.17662	1.18723	1.45406	1.19293	1.17662	PDGPtGssEEEEEFL				BARD1 BRCT domain binding motif;Casein kinase II substrate motif;G protein-coupled receptor kinase 1 substrate motif;MDC1 BRCT domain binding motif;Plk1 PBD domain binding motif	+
Q9Y3Q8	TSC22 domain family protein 4	TSC22D4		S	310	1	TSC22D4_S310_1	HLDSDDDSGSGSLVG	0.94			0.204849	-0.198158			0.680103	-0.330081	+	+	5.69589	-1.77248	0.470918	0.524615	0.370971	0.305892	-1.56434	-1.14291	-1.33149	-1.37878	0.720438	0.12261	-0.185083	-0.305892	-0.470918	-0.12261	0.185083	1.28821					b-Adrenergic Receptor kinase substrate motif;Casein kinase I substrate motif;Casein kinase II substrate motif;G protein-coupled receptor kinase 1 substrate motif;GSK3 kinase substrate motif;MAPKAPK2 kinase substrate motif
O60293	Zinc finger C3H1 domain-containing protein	ZFC3H1		S	1301	1	ZFC3H1_S1301_1	RKPISDNSFSSDEEQ	0.98			1.02044	-0.259422	+	+	2.2057	-0.510151	+	+	5.69002	-2.02658	0.435481	0.447859	0.15647	0.560332	-1.62489	-1.66664	-1.78787	-1.42677	-0.342258	0.0484495	-0.15647	0.00981569	0.342258	-0.0484495	0.278461	-0.00981569	RKPIsDNsFssDEEQ				Casein kinase II substrate motif	+
O00139	Kinesin-like protein KIF2A	KIF2A		S	585	1	KIF2A_S585_1	ETQWGVGSSPQRDDL	0.92	+	+	4.73236	2.66463	+	+	5.18527	2.44404	+	+	5.68949	2.597	-2.39977	-2.3806	-2.20466	-2.72874	0.0927176	0.350926	-0.0696478	0.300232	-0.0927176	-0.255273	0.0696478	0.340757	0.432145	0.255273	0.557562	-0.300232	ETQWGVGsSPQRDDL					+
Q9UI08	Ena/VASP-like protein	EVL		S	306	1	EVL_S306_1	EDPSTSPSPGTRAAS	0.98		+	1.58682	0.539045	+	+	2.2043	0.971787	+	+	5.67911	-2.44278	-0.608649	-0.216961	-0.177529	0.0101681	-2.76193	-2.59792	-2.62414	-2.78009	0.959384	0.69896	0.177529	1.0583	0.608649	0.216961	0.347768	-0.0101681	EDPStsPsPGTRAAs				Casein kinase II substrate motif;DNA dependent Protein kinase substrate motif;ERK1,2 kinase substrate motif;GSK-3, ERK1, ERK2, CDK5 substrate motif;MAPKAPK2 kinase substrate motif;Proline-directed kinase substrate motif;WW domain binding motif	+
Q9UQR0	Sex comb on midleg-like protein 2	SCML2		S	495	1	SCML2_S495_1	EDVTERQSTKRSPQQ	0.95	+	+	5.39481	1.52766			0.231696	0.0428512	+	+	5.67683	1.31865	-0.76401	-0.630679	-0.548872	-0.779445	0.649089	0.61403	0.522937	0.765546	-0.649089	-0.61403	-0.522937	-0.765546	0.699747	1.07147	0.801835	0.814565	EDVTERQstKRsPQQ				Casein kinase I substrate motif;G protein-coupled receptor kinase 1 substrate motif;GSK3 kinase substrate motif;PKA kinase substrate motif;PKC kinase substrate motif	+
Q6PKG0	La-related protein 1	LARP1		T	782	2	LARP1_T782_2	PNYRNTRTPRTPRTP	0.99	+	+	4.3986	-0.960826			0.00302147	-0.000458717	+	+	5.67403	-0.723962	0.397397	0.330215	0.467954	0.328359	-0.298284	-0.411504	-0.333777	-0.328359	0.298284	0.457911	0.333777	0.432117	-0.676032	-0.330215	-0.637065	-0.676068	PNyRNtRtPRtPRtP				G protein-coupled receptor kinase 1 substrate motif;Growth associated histone HI kinase substrate motif;GSK-3, ERK1, ERK2, CDK5 substrate motif;PKA kinase substrate motif;PKC kinase substrate motif;Proline-directed kinase substrate motif;WW domain binding motif	+
Q8N5H7	SH2 domain-containing protein 3C	SH2D3C		S	440	1	SH2D3C_S440_1	SATALPASPVARRSS	1			1.3057	0.246285			1.68047	0.242582	+	+	5.67145	-1.51052	0.0660644	-0.175471	-0.214511	-0.0376043	-1.70254	-1.53772	-1.47438	-1.68895	0.12958	0.22711	0.214511	0.0376043	-0.0660644	0.175471	0.237881	0.27633	SAtALPAsPVARRss				ERK1,2 kinase substrate motif;GSK-3, ERK1, ERK2, CDK5 substrate motif;Proline-directed kinase substrate motif;WW domain binding motif	+
Q12834	Cell division cycle protein 20 homolog	CDC20		T	70	1	CDC20_T70_1	SSSKVQTTPSKPGGD	0.95	+	+	3.19367	-1.50625	+	+	3.00632	-1.38835	+	+	5.66614	-3.73762	1.27312	1.80335	1.673	1.03972	-2.46641	-1.94262	-2.36648	-2.38576	-0.125594	0.0966063	0.469573	-0.204788	0.125594	-0.0966063	-0.469573	0.204788	SSSkVQttPskPGGD			Cell cycle;Cell cycle - yeast;Meiosis - yeast;Oocyte meiosis;Ubiquitin mediated proteolysis	Cdc2 kinase substrate motif;CDK1,2,4,6 kinase substrate motif;CDK5 kinase substrate motif;G protein-coupled receptor kinase 1 substrate motif;Growth associated histone HI kinase substrate motif;GSK-3, ERK1, ERK2, CDK5 substrate motif;PKA kinase substrate motif;Proline-directed kinase substrate motif;WW domain binding motif	+
Q15424	Scaffold attachment factor B1	SAFB		S	20	2	SAFB_S20_2	AAGAAALSSASSETG	1	+	+	4.10633	4.30752	+	+	2.94415	2.06314	+	+	5.65972	4.57658	-2.88589	-2.64572	-3.61235	-3.22609	1.40024	1.19744	1.41733	1.92127	-1.40024	-0.176679	-1.27579	-1.26478	2.14276	0.176679	1.27579	1.26478	AAGAAALsSASsEtG				Casein kinase II substrate motif;G protein-coupled receptor kinase 1 substrate motif;GSK3 kinase substrate motif	+
Q9Y4K1	Beta/gamma crystallin domain-containing protein 1	CRYBG1		S	469	1	CRYBG1_S469_1	PGPSLSLSAPAPGDV	1	+	+	5.73072	8.79979	+	+	5.0576	6.29549	+	+	5.65951	7.9712	-7.35271	-8.02696	-7.02375	-6.12994	1.04781	0.263833	1.30971	0.730062	-1.04781	-0.263833	-1.30971	-0.730062	1.73939	0.907588	1.71834	2.30047					G protein-coupled receptor kinase 1 substrate motif;MAPKAPK2 kinase substrate motif
Q9P2K3	REST corepressor 3	RCOR3		T	384	2	RCOR3_T384_2	DEEEEAQTPQAPRTL	1	+	+	5.6472	3.11496	+	+	4.80848	2.12751	+	+	5.65678	2.96943	-2.49117	-2.18454	-2.54944	-2.96873	0.392449	0.516781	0.485661	0.288943	-0.392449	-0.516781	-0.485661	-0.288943	0.651019	0.633109	0.642556	0.339281	DEEEEAQtPQAPRTL				Casein kinase I substrate motif;G protein-coupled receptor kinase 1 substrate motif;GSK-3, ERK1, ERK2, CDK5 substrate motif;Proline-directed kinase substrate motif;WW domain binding motif	+
Q92610	Zinc finger protein 592	ZNF592		S	689	1	ZNF592_S689_1	KHGLTSGSASPPPPA	0.99	+	+	5.98256	2.10684	+	+	4.73346	1.37405	+	+	5.65605	2.0378	-1.88486	-1.79109	-1.54747	-1.57565	0.393276	0.401587	0.095964	0.461296	-0.38412	-0.401587	-0.095964	-0.421225	0.38412	0.573297	0.24965	0.421225	KHGLtSGsAsPPPPA				Casein kinase II substrate motif;G protein-coupled receptor kinase 1 substrate motif	+
Q8N1G0	Zinc finger protein 687	ZNF687		S	266	2	ZNF687_S266_2	GVPFFKQSPGHQSPL	1	+	+	4.78676	-4.84143	+	+	6.68347	-9.42024	+	+	5.65326	-6.80644	5.12322	6.44884	5.91865	5.80503	-0.321543	-1.65246	-1.11133	-0.844676	-4.01002	-3.04585	-3.36027	-3.96909	0.321543	1.65246	1.11133	0.844676	GVPFFKQsPGHQsPL				ERK1,2 kinase substrate motif;GSK-3, ERK1, ERK2, CDK5 substrate motif;PKA kinase substrate motif;PKC kinase substrate motif;Proline-directed kinase substrate motif;WW domain binding motif	+
Q7Z333	Probable helicase senataxin	SETX		S	1029	1	SETX_S1029_1	DDDERILSLEKLTKQ	1	+	+	5.83739	1.6728	+	+	5.42953	1.51812	+	+	5.64564	1.50536	-1.64692	-1.60907	-1.3554	-1.39081	0.0468345	-0.0632949	-0.0718951	0.107617	-0.0468345	0.152841	0.0718951	-0.107617	0.189172	0.0632949	0.296089	0.14046					14-3-3 domain binding motif;Calmodulin-dependent protein kinase II substrate motif;Casein kinase II substrate motif;MAPKAPK2 kinase substrate motif;Phosphorylase kinase substrate motif;PKA kinase substrate motif;PKC kinase substrate motif
Q6Y7W6	GRB10-interacting GYF protein 2	GIGYF2		S	20	2	GIGYF2_S20_2	EWLRALSSGGSITSP	0.89	+	+	3.34748	-0.550784			0.296878	-0.0622571	+	+	5.63611	-0.809614	0.295976	0.324529	0.408881	0.255837	-0.505774	-0.55942	-0.398782	-0.489257	0.0499034	0.209533	0.398782	0.377977	-0.0499034	-0.209533	-0.40264	-0.255837	EWLRALssGGsItsP				AMP-activated protein kinase substrate motif;Casein kinase II substrate motif;MDC1 BRCT domain binding motif;Plk1 PBD domain binding motif	+
Q9Y616	Interleukin-1 receptor-associated kinase 3	IRAK3		S	85	1	IRAK3_S85_1	TNYGAVLSPSEKSYQ	1	+	+	5.13603	2.61097	+	+	5.81808	2.26511	+	+	5.62576	2.47631	-2.58697	-2.10961	-2.38904	-2.1701	-0.000220776	0.0429535	0.198572	0.408211	0.000220776	-0.0429535	-0.198572	0.046031	0.251292	0.667426	0.315486	-0.046031	TNYGAVLsPSEKSYQ			Apoptosis;Neurotrophin signaling pathway	Casein kinase II substrate motif;ERK1,2 kinase substrate motif;GSK-3, ERK1, ERK2, CDK5 substrate motif;Proline-directed kinase substrate motif;WW domain binding motif	+
O60341	Lysine-specific histone demethylase 1A	KDM1A		S	69	1	KDM1A_S69_1	KKEPPRASPPGGLAE	1	+	+	4.31751	1.95211	+	+	5.94272	1.70088	+	+	5.61789	1.48443	-1.56899	-1.65474	-1.35005	-1.60316	-0.109457	-0.166955	0.0832639	-0.0460572	0.109457	0.166955	0.304106	0.0460572	0.748453	0.428112	-0.0832639	0.538182	KKEPPRAsPPGGLAE				ERK1,2 kinase substrate motif;GSK-3, ERK1, ERK2, CDK5 substrate motif;PKA kinase substrate motif;PKC kinase substrate motif;Proline-directed kinase substrate motif;WW domain binding motif	+
Q709C8	Vacuolar protein sorting-associated protein 13C	VPS13C		S	1894	1	VPS13C_S1894_1	GEASSQPSPTQSVQE	1		+	1.47408	0.648695			0.833629	0.254162	+	+	5.61688	-3.54956	-0.397874	-0.155594	0.107894	0.0272908	-3.53772	-3.42451	-3.48823	-4.16607	0.397874	0.155594	-0.107894	0.152792	0.825023	0.879091	0.499675	-0.0272908					Casein kinase II substrate motif;DNA dependent Protein kinase substrate motif;ERK1,2 kinase substrate motif;G protein-coupled receptor kinase 1 substrate motif;GSK3 kinase substrate motif;GSK-3, ERK1, ERK2, CDK5 substrate motif;MAPKAPK2 kinase substrate motif;Proline-directed kinase substrate motif;WW domain binding motif
Q96RS0	Trimethylguanosine synthase	TGS1		S	315	1	TGS1_S315_1	GTSDKDHSEILDGIS	0.99	+	+	3.85935	3.26154	+	+	4.31389	2.09585	+	+	5.6142	2.91495	-2.33987	-2.90576	-2.32887	-2.21939	0.585803	0.570958	0.305735	0.403406	-0.585803	-0.518196	-0.305735	-0.000745773	1.57757	0.518196	1.15575	0.000745773	GTSDKDHsEILDGIS			RNA transport	G protein-coupled receptor kinase 1 substrate motif;PKA kinase substrate motif;PKC kinase substrate motif	+
Q96T37	Putative RNA-binding protein 15	RBM15		S	257	2	RBM15_S257_2	VYVSRRRSRSPLDKD	1	+	+	3.67524	3.38504	+	+	4.80545	2.38003	+	+	5.6114	2.61189	-2.47429	-2.30546	-2.6509	-2.25775	0.259338	0.388028	-0.167756	0.279519	-0.259338	-0.388028	0.167756	0.311317	1.48221	1.38439	1.26465	-0.279519	VyVsRRRsRsPLDKD				14-3-3 domain binding motif;AMP-activated protein kinase substrate motif;Calmodulin-dependent protein kinase I substrate motif;Calmodulin-dependent protein kinase II substrate motif;Calmodulin-dependent protein kinase IV substrate motif;Casein kinase II substrate motif;Chk1 kinase substrate motif;MAPKAPK2 kinase substrate motif;PAK2 kinase substrate motif;PKA kinase substrate motif;PKC epsilon ki…	+
O43683	Mitotic checkpoint serine/threonine-protein kinase BUB1	BUB1		T	589	2	BUB1_T589_2	WGIRCNKTLAPSPKS	1	+	+	5.2588	-1.54689			0.663921	0.310262	+	+	5.60264	-2.58548	0.608376	0.799231	0.742727	0.96117	-1.76613	-2.11615	-1.86826	-1.47988	1.71308	0.763796	0.90926	0.966412	-0.608376	-0.763796	-0.742727	-0.96117	WGIRCNktLAPsPKs	O43683	BUB1	Cell cycle;Cell cycle - yeast;Meiosis - yeast;Oocyte meiosis;Progesterone-mediated oocyte maturation	G protein-coupled receptor kinase 1 substrate motif	+	+	intracellular localization				T589 autophosphorylation limits H2A-pT120 and SGO1 to centromeres
Q9UKV3	Apoptotic chromatin condensation inducer in the nucleus	ACIN1		T	486	1	ACIN1_T486_1	PLSSPSDTKAESPAE	0.93	+	+	5.97032	1.26833	+	+	5.42888	1.0663	+	+	5.59027	1.13577	-1.17371	-1.00884	-1.02413	-1.19747	-0.0733519	0.145721	0.0346136	0.0319681	0.0733519	-0.145721	-0.0346136	-0.0319681	0.15029	0.176101	0.27077	0.0719957	PLssPsDtKAEsPAE			mRNA surveillance pathway;RNA transport;Spliceosome	b-Adrenergic Receptor kinase substrate motif;Casein kinase II substrate motif;G protein-coupled receptor kinase 1 substrate motif;MAPKAPK2 kinase substrate motif	+
O75179	Ankyrin repeat domain-containing protein 17	ANKRD17		S	1709	2	ANKRD17_S1709_2	NGKLTVASPKRGQKR	1			0.00934948	0.00606155			1.13027	-0.160431	+	+	5.58909	-3.11893	0.0578208	0.146034	0.202371	0.202525	-3.21561	-3.14976	-3.06495	-2.43665	0.0423121	0.0355196	0.0917196	-0.202525	-0.0423121	-0.0355196	-0.0917196	0.802548	NGKLTVAsPkRGQkR				Cdc2 kinase substrate motif;CDK kinase substrate motif;CDK1,2,4,6 kinase substrate motif;ERK1,2 kinase substrate motif;Growth associated histone HI kinase substrate motif;GSK-3, ERK1, ERK2, CDK5 substrate motif;PKA kinase substrate motif;PKC kinase substrate motif;Proline-directed kinase substrate motif;WW domain binding motif	+
O75179	Ankyrin repeat domain-containing protein 17	ANKRD17		S	1700	2	ANKRD17_S1700_2	SGPSPLSSPNGKLTV	1			0.00934948	0.00606155			1.13027	-0.160431	+	+	5.58909	-3.11893	0.0578208	0.146034	0.202371	0.202525	-3.21561	-3.14976	-3.06495	-2.43665	0.0423121	0.0355196	0.0917196	-0.202525	-0.0423121	-0.0355196	-0.0917196	0.802548	sGPsPLssPNGKLTV				ERK1,2 kinase substrate motif;GSK-3, ERK1, ERK2, CDK5 substrate motif;MAPKAPK2 kinase substrate motif;MDC1 BRCT domain binding motif;Plk1 PBD domain binding motif;Proline-directed kinase substrate motif;WW domain binding motif	+
P30281	G1/S-specific cyclin-D3	CCND3		T	283	1	CCND3_T283_1	QGPSQTSTPTDVTAI	0.98	+	+	5.9202	-1.15161	+	+	3.91281	0.516589	+	+	5.58802	-1.21461	0.474204	0.674378	0.599931	0.554716	-0.474519	-0.701919	-0.731618	-0.647164	1.04858	1.00182	1.18669	1.13251	-0.474204	-0.674378	-0.599931	-0.554716	QGPsQtstPtDVtAI	Q15759;P49841;P53778;O15264	GSK3B;P38B;P38D;P38G	Cell cycle;Focal adhesion;Jak-STAT signaling pathway;Measles;p53 signaling pathway;Wnt signaling pathway	Casein kinase II substrate motif;GSK-3, ERK1, ERK2, CDK5 substrate motif;MAPKAPK2 kinase substrate motif;MDC1 BRCT domain binding motif;Plk1 PBD domain binding motif;Proline-directed kinase substrate motif;WW domain binding motif	+	+	protein degradation				mutation (T283A) prevents its degradation induced by forskolin, but has no effect on okadaic acid-induced degradation.
O75592	E3 ubiquitin-protein ligase MYCBP2	MYCBP2		Y	3393	1	MYCBP2_Y3393_1	STSVPAPYISVTPDA	1	+	+	6.31587	2.44959	+	+	5.58735	1.76368	+	+	5.58447	2.74128	-2.37039	-1.97908	-2.07969	-1.93641	0.331563	0.900921	0.803844	0.563242	-0.331563	-0.413456	-0.315392	-0.250429	0.453505	0.413456	0.315392	0.250429					JAK2 kinase substrate motif;SHP2 N-terminal SH2 domain binding motif
O60934	Nibrin	NBN		S	53	1	NBN_S53_1	AVLTANFSVTNLSQT	0.99	+	+	5.0593	1.98506	+	+	4.4811	1.23141	+	+	5.58345	2.05764	-1.53797	-1.41749	-1.81631	-1.47005	0.525652	0.448396	0.311232	0.703454	-0.525652	-0.235654	-0.311232	-0.243656	0.693653	0.235654	0.525448	0.243656				Homologous recombination	Casein kinase II substrate motif
Q9UBW7	Zinc finger MYM-type protein 2	ZMYM2		T	116	1	ZMYM2_T116_1	QKGSVSETIVIDDEE	1	+	+	4.43444	1.56314	+	+	4.2652	1.46031	+	+	5.58111	2.07941	-1.26665	-1.49772	-1.78801	-1.49451	0.677149	0.653719	0.427785	0.512077	-0.300879	0.132859	0.0677013	-0.105343	0.300879	-0.132859	-0.0677013	0.105343					b-Adrenergic Receptor kinase substrate motif;MAPKAPK2 kinase substrate motif
Q12789	General transcription factor 3C polypeptide 1	GTF3C1		S	748	1	GTF3C1_S748_1	GKEGPSGSGDSQLSA	0.82	+	+	5.08006	1.56582			1.18583	0.231377	+	+	5.57161	1.4369	-0.793952	-0.946859	-0.739217	-0.762733	0.521875	0.732185	0.488026	0.762733	-0.521875	-0.456625	-0.488026	-0.850728	0.873322	0.456625	0.894074	0.796514	GKEGPsGsGDsQLsA				Casein kinase II substrate motif	+
Q96T58	Msx2-interacting protein	SPEN		S	2134	2	SPEN_S2134_2	PQKEDGLSSQLKSDP	1	+	+	4.94471	2.83838	+	+	6.24347	2.13656	+	+	5.57154	2.46691	-2.27066	-2.21758	-2.17468	-2.38447	0.305383	-0.039835	0.00479746	0.549909	-0.215295	0.039835	-0.00479746	-0.320876	0.215295	1.14844	0.62151	0.320876	PQKEDGLsSQLKSDP				Casein kinase I substrate motif	+
P55198	Protein AF-17	MLLT6		T	264	2	MLLT6_T264_2	ESPPSILTPPVVPTA	1	+	+	6.62079	3.16267	+	+	5.4918	2.54713	+	+	5.56936	2.62555	-2.46192	-2.7707	-2.58029	-2.53246	0.0705624	-0.287862	-0.0176339	0.391785	-0.0705624	0.287862	0.0176339	-0.391785	0.6947	0.439627	0.362722	0.808274	EsPPsILtPPVVPTA				GSK-3, ERK1, ERK2, CDK5 substrate motif;Proline-directed kinase substrate motif;RAF1 kinase substrate motif;WW domain binding motif	+
Q6PKG0	La-related protein 1	LARP1		T	785	2	LARP1_T785_2	RNTRTPRTPRTPQLK	1	+	+	4.39196	-0.948132			0.0193523	0.00294018	+	+	5.56286	-0.71981	0.394443	0.325109	0.468518	0.323221	-0.297606	-0.413388	-0.333735	-0.323221	0.297606	0.452861	0.333735	0.438848	-0.674142	-0.325109	-0.634881	-0.647106	RNtRtPRtPRtPQLk				ERK1,2 kinase substrate motif;G protein-coupled receptor kinase 1 substrate motif;Growth associated histone HI kinase substrate motif;GSK3, Erk1, Erk2 and CDK5 kinase motif;GSK-3, ERK1, ERK2, CDK5 substrate motif;PKA kinase substrate motif;PKC kinase substrate motif;Proline-directed kinase substrate motif;WW domain binding motif	+
Q8NG08	DNA helicase B	HELB		S	789	1	HELB_S789_1	CTRNAYLSDLLPENI	0.98	+	+	3.60326	1.40809			0.728005	-0.155419	+	+	5.54992	1.24012	-0.563323	-0.766913	-0.52155	-0.628668	0.563323	0.751009	0.52155	0.644127	-1.03579	-0.751009	-0.65254	-0.662786	0.582503	1.31052	0.63023	0.628668					G protein-coupled receptor kinase 1 substrate motif
Q13315	Serine-protein kinase ATM	ATM		S	1983	2	ATM_S1983_2	AFEEGSQSTTISSLS	0.95	+	+	5.38348	1.61847			0.268985	0.0428512	+	+	5.53941	1.75941	-0.718396	-0.768347	-0.825792	-0.87928	0.929136	0.868943	0.799857	1.24787	-0.603474	-0.751698	-0.799857	-0.865381	0.603474	0.751698	1.06152	0.865381				Apoptosis;Cell cycle;p53 signaling pathway	Casein kinase II substrate motif;G protein-coupled receptor kinase 1 substrate motif;GSK3 kinase substrate motif
P49321	Nuclear autoantigenic sperm protein	NASP		T	673	1	NASP_T673_1	AELALKATLVESSTS	1	+	+	6.19189	2.44361	+	+	5.64449	2.11003	+	+	5.53824	1.94331	-2.25876	-2.05926	-1.96903	-1.80156	-0.0253606	-0.0920854	0.0574293	-0.255363	0.0253606	0.0920854	-0.0574293	0.291515	0.465361	0.420217	0.544879	0.255363					Casein kinase II substrate motif;G protein-coupled receptor kinase 1 substrate motif;PKA kinase substrate motif;PKC kinase substrate motif
P85037	Forkhead box protein K1	FOXK1		S	101	1	FOXK1_S101_1	AAASVRQSPGPALAR	1	+	+	3.11623	-0.902257	+	+	3.47777	1.0339	+	+	5.53271	-2.14393	0.344411	0.748094	0.413461	0.298549	-1.67201	-1.6633	-1.90597	-1.52991	1.77579	1.34625	1.40946	1.40862	-0.344411	-0.748094	-0.413461	-0.298549	AAASVRQsPGPALAR				ERK1,2 kinase substrate motif;G protein-coupled receptor kinase 1 substrate motif;GSK-3, ERK1, ERK2, CDK5 substrate motif;MAPKAPK2 kinase substrate motif;PKA kinase substrate motif;PKC kinase substrate motif;Proline-directed kinase substrate motif;WW domain binding motif	+
P30291	Wee1-like protein kinase	WEE1		T	187	2	WEE1_T187_2	RKLRLFDTPHTPKSL	1	+	+	3.89468	-1.42079		+	1.60827	-0.486657	+	+	5.53229	-2.61611	0.577397	1.15474	1.02984	1.05292	-1.80491	-1.51671	-1.82987	-1.49806	0.379025	0.362259	0.357224	0.769759	-0.379025	-0.362259	-0.357224	-0.769759	RKLRLFDtPHtPKsL			Cell cycle	b-Adrenergic Receptor kinase substrate motif;G protein-coupled receptor kinase 1 substrate motif;GSK-3, ERK1, ERK2, CDK5 substrate motif;Proline-directed kinase substrate motif;WW domain binding motif	+
Q9BRR8	G patch domain-containing protein 1	GPATCH1		S	8	1	GPATCH1_S8_1	MAARDSDSEEDLVSY	1	+	+	7.58631	2.36993			0.587739	0.0428512	+	+	5.53151	2.41523	-1.19199	-1.12983	-1.19926	-1.09148	1.07706	1.11318	1.17332	1.68479	-1.07706	-1.11318	-1.17332	-1.07758	1.26713	1.34879	1.17369	1.07758	MAARDsDsEEDLVSY				b-Adrenergic Receptor kinase substrate motif;Casein kinase I substrate motif;Casein kinase II substrate motif;G protein-coupled receptor kinase 1 substrate motif;Pyruvate dehydrogenase kinase substrate motif	+
Q6KC79	Nipped-B-like protein	NIPBL		S	368	1	NIPBL_S368_1	RLSRVRSSDMDQQED	0.99	+	+	4.24697	2.79848	+	+	5.56269	1.80729	+	+	5.52544	2.4902	-2.18759	-2.03256	-1.85645	-2.25228	0.325296	0.155383	0.730094	0.421131	-0.325296	-0.155383	-0.198965	-0.420075	0.846667	1.39933	0.198965	0.420075	RLsRVRssDMDQQED			Cell cycle - yeast	Casein kinase II substrate motif;MDC1 BRCT domain binding motif;PKA kinase substrate motif;PKC kinase substrate motif;Plk1 PBD domain binding motif;Pyruvate dehydrogenase kinase substrate motif	+
P32519	ETS-related transcription factor Elf-1	ELF1		S	314	1	ELF1_S314_1	SIESSDPSLSSSATS	1	+	+	5.44084	2.33921	+	+	4.39658	1.53028	+	+	5.51593	2.71803	-2.05323	-1.84937	-2.06329	-1.73871	0.866608	0.791003	0.410408	1.09949	-0.721949	-0.16797	-0.410408	-0.283166	0.721949	0.16797	0.479155	0.283166					Casein kinase II substrate motif;DNA dependent Protein kinase substrate motif;G protein-coupled receptor kinase 1 substrate motif;GSK3 kinase substrate motif;MAPKAPK2 kinase substrate motif
P14868	Aspartate--tRNA ligase, cytoplasmic	DARS		S	249	1	DARS_S249_1	NNAYLAQSPQLYKQM	1	+	+	5.19434	1.76804	+	+	7.13935	1.77889	+	+	5.51512	1.20338	-1.50755	-1.47054	-1.31088	-1.5051	-0.28797	-0.290499	-0.321889	-0.0802069	0.365397	0.392396	0.321889	0.241792	0.28797	0.290499	0.619427	0.0802069	NNAyLAQsPQLykQM			Aminoacyl-tRNA biosynthesis	ERK1,2 kinase substrate motif;GSK-3, ERK1, ERK2, CDK5 substrate motif;Proline-directed kinase substrate motif;WW domain binding motif	+
Q9ULJ3	Zinc finger and BTB domain-containing protein 21	ZBTB21		T	425	2	ZBTB21_T425_2	REGASPVTEVRIKTE	1	+	+	4.78049	-1.59932			0.385168	-0.124066	+	+	5.50892	-1.84935	0.785596	0.67346	1.14037	0.983173	-0.840542	-1.00164	-1.0281	-0.944496	0.508088	0.945134	0.866828	0.766286	-0.508088	-0.67346	-0.866828	-0.766286					G protein-coupled receptor kinase 1 substrate motif
Q9HBG7	T-lymphocyte surface antigen Ly-9	LY9		Y	651	1	LY9_Y651_1	EIPESPTYENFT___	1	+	+	5.41023	2.17794	+	+	5.26577	1.66453	+	+	5.50585	1.82873	-1.94667	-1.60489	-1.81279	-1.62217	0.213892	0.195554	0.0164394	-0.0975018	-0.213892	-0.195554	-0.0164394	0.0975018	0.466943	0.72654	0.290804	0.240965	EIPEsPTyENFT___				3BP2 SH2 domain binding motif;Grb2 SH2 domain binding motif;Itk SH2 domain binding motif;Src kinase substrate motif;Tensin SH2 domain binding motif	+	+	molecular association, regulation; receptor internalization, altered		GRB2(INDUCES)		Grb2 binding induces CD229 internalization (dominant negative Grb2 (only SH2 domain) inhibits this as does Y651F mutation).
Q12888	TP53-binding protein 1	TP53BP1		T	1756	1	TP53BP1_T1756_1	SKLPDGPTGSSEEEE	0.97	+	+	6.47623	3.94001			0.0849271	0.0428512	+	+	5.48985	3.0024	-1.90395	-1.55577	-1.33507	-1.29571	1.78903	1.53912	1.30913	1.28182	-1.78903	-1.53912	-1.30913	-1.28182	2.39529	2.45124	2.20483	2.61818	sKLPDGPtGssEEEE				Casein kinase I substrate motif;Casein kinase II substrate motif;DNA dependent Protein kinase substrate motif	+
Q14181	DNA polymerase alpha subunit B	POLA2		S	154	2	POLA2_S154_2	SPSSFSPSATPSQKY	0.99	+	+	4.57283	-0.892241			1.15685	-0.197691	+	+	5.48559	-1.90656	0.345176	0.593198	0.653416	0.66586	-1.36243	-1.39854	-1.0935	-1.5141	0.500745	0.264691	0.33449	0.366958	-0.345176	-0.264691	-0.33449	-0.366958	sPssFsPsAtPsQkY			DNA replication;Purine metabolism;Pyrimidine metabolism	Casein kinase II substrate motif;DNA dependent Protein kinase substrate motif;G protein-coupled receptor kinase 1 substrate motif;GSK3 kinase substrate motif;MAPKAPK2 kinase substrate motif	+
P54259	Atrophin-1	ATN1		Y	734	3	ATN1_Y734_3	KQEPAEEYETPESPV	1	+	+	5.858	3.20509	+	+	5.40624	3.7544	+	+	5.48547	2.77143	-2.88408	-2.80655	-2.86785	-3.39456	-0.260515	-0.0786443	-0.0477219	-0.48044	1.17366	0.7221	0.259337	0.909433	0.260515	0.0786443	0.0477219	0.48044	KQEPAEEyETPEsPV				Crk SH2 domain binding motif;EGFR kinase substrate motif;RasGAP C-terminal SH2 domain binding motif;SHP1 phosphatase substrate motif;Src kinase substrate motif;TC-PTP phosphatase substrate motif	+
Q9H165	B-cell lymphoma/leukemia 11A	BCL11A		S	447	1	BCL11A_S447_1	DGLSTASSPEPGTSD	0.95	+	+	3.57566	0.48752		+	1.42666	-0.625242	+	+	5.48008	1.10267	-0.355948	-0.267972	-0.14343	-0.20769	0.877017	0.77898	0.786644	0.992981	-1.53876	-0.722296	-0.73146	-0.483496	0.355948	0.267972	0.14343	0.20769	DGLSTAssPEPGTSD				Casein kinase II substrate motif;ERK1,2 kinase substrate motif;GSK-3, ERK1, ERK2, CDK5 substrate motif;MAPKAPK2 kinase substrate motif;MDC1 BRCT domain binding motif;Plk1 PBD domain binding motif;Proline-directed kinase substrate motif;WW domain binding motif	+
Q9UQE7	Structural maintenance of chromosomes protein 3	SMC3		S	1085	1	SMC3_S1085_1	ERGSGSQSSVPSVDQ	0.99	+	+	4.03223	1.60923			1.15746	0.204717	+	+	5.47274	1.52568	-1.0275	-0.727316	-0.817333	-0.674134	0.686558	0.632097	0.672159	0.865628	-0.686558	-0.603733	-0.672159	-0.464961	1.12157	0.603733	1.00037	0.464961	ERGsGsQssVPSVDQ			Cell cycle;Cell cycle - yeast;Meiosis - yeast;Oocyte meiosis	G protein-coupled receptor kinase 1 substrate motif;GSK3 kinase substrate motif;MAPKAPK2 kinase substrate motif	+
Q9UNF0	Protein kinase C and casein kinase substrate in neurons protein 2	PACSIN2		S	342	1	PACSIN2_S342_1	QSLPSKPSSTLNVPS	0.91			1.64716	-0.141452	+	+	5.67415	-0.819165	+	+	5.46902	-1.12965	0.559318	0.413177	0.516528	0.43221	-0.479239	-0.657387	-0.754291	-0.706433	-0.428803	-0.292432	-0.328422	-0.30577	0.428803	0.292432	0.328422	0.30577					Casein kinase II substrate motif;DNA dependent Protein kinase substrate motif;PKA kinase substrate motif;PKC kinase substrate motif
Q9C086	INO80 complex subunit B	INO80B		S	130	1	INO80B_S130_1	LDEDSNLSPSPLRDL	1	+	+	2.28859	0.69627	+	+	2.17721	0.586925	+	+	5.46177	-1.97078	-0.482215	-0.0302892	-0.363508	-0.242777	-2.26739	-2.25392	-2.06092	-2.41966	0.482215	0.0302892	0.473629	0.242777	0.745224	0.112051	0.363508	0.445506	LDEDsNLsPsPLRDL				Casein kinase II substrate motif;ERK1,2 kinase substrate motif;GSK-3, ERK1, ERK2, CDK5 substrate motif;Proline-directed kinase substrate motif;WW domain binding motif	+
P32519	ETS-related transcription factor Elf-1	ELF1		S	316	1	ELF1_S316_1	ESSDPSLSSSATSNR	1	+	+	5.83641	2.40763	+	+	5.2593	1.89366	+	+	5.45959	2.42421	-2.21266	-1.86048	-2.18862	-2.09611	0.630354	0.0198078	0.38444	0.304385	-0.342488	-0.0198078	-0.38444	-0.0364933	0.342488	0.501776	0.391891	0.0364933					Casein kinase II substrate motif;G protein-coupled receptor kinase 1 substrate motif
P55198	Protein AF-17	MLLT6		S	258	2	MLLT6_S258_2	KHKKRPESPPSILTP	1	+	+	5.32445	3.84283	+	+	5.07794	2.54713	+	+	5.45708	2.956	-2.46192	-3.20716	-2.80473	-2.53246	0.0705624	0.148598	0.206806	0.391785	-0.0705624	-0.148598	-0.206806	-0.391785	1.60492	0.844965	1.10692	0.808274	KHKKRPEsPPsILtP				14-3-3 domain binding motif;b-Adrenergic Receptor kinase substrate motif;Calmodulin-dependent protein kinase II substrate motif;Casein kinase II substrate motif;ERK1,2 kinase substrate motif;GSK-3, ERK1, ERK2, CDK5 substrate motif;MAPKAPK1 kinase substrate motif;PKA kinase substrate motif;PKC kinase substrate motif;Proline-directed kinase substrate motif;WW domain binding motif	+
Q02880	DNA topoisomerase 2-beta	TOP2B		S	1522	2	TOP2B_S1522_2	KVVEAVNSDSDSEFG	1	+	+	4.16014	0.766609			0.943972	0.14632	+	+	5.45243	0.903776	-0.363353	-0.370207	-0.515676	-0.576624	0.493342	0.420244	0.425664	0.449993	-0.153075	-0.289764	-0.389602	-0.408136	0.153075	0.289764	0.389602	0.408136	KVVEAVNsDsDsEFG				Casein kinase II substrate motif;G protein-coupled receptor kinase 1 substrate motif;GSK3 kinase substrate motif;Pyruvate dehydrogenase kinase substrate motif	+
Q96IY1	Kinetochore-associated protein NSL1 homolog	NSL1		S	24	1	NSL1_S24_1	ELAAGTESQALVSAT	1	+	+	5.92593	2.60845	+	+	6.32374	2.22464	+	+	5.43968	2.5721	-2.49037	-2.11361	-2.46071	-2.20746	0.295155	0.0135469	0.106464	0.601069	-0.158992	-0.0135469	-0.106464	-0.094605	0.158992	0.422573	0.485464	0.094605	ELAAGTEsQALVsAt				ATM kinase substrate motif;b-Adrenergic Receptor kinase substrate motif;DNA dependent Protein kinase substrate motif	+
Q14676	Mediator of DNA damage checkpoint protein 1	MDC1		S	1236	1	MDC1_S1236_1	RGRKNRSSVKTPEPV	0.87	+	+	5.5381	2.14353	+	+	3.80027	0.640235	+	+	5.43735	2.60172	-1.32418	-1.3162	-1.44756	-1.34143	0.842206	1.37254	1.17334	1.58943	-0.842206	-0.828746	-0.636967	-0.560507	1.11853	0.828746	0.636967	0.560507					Aurora-A kinase substrate motif;Casein kinase II substrate motif;G protein-coupled receptor kinase 1 substrate motif;MDC1 BRCT domain binding motif;PKA kinase substrate motif;PKC kinase substrate motif;Plk1 PBD domain binding motif
Q04637	Eukaryotic translation initiation factor 4 gamma 1	EIF4G1		T	1054	1	EIF4G1_T1054_1	VDDGGWNTVPISKGS	0.99	+	+	4.91845	2.45773			0.105202	0.0428512	+	+	5.43516	2.72937	-1.44699	-1.32728	-1.10774	-0.935973	1.33207	1.31063	1.61815	1.83864	-1.33207	-1.31063	-1.08181	-0.922074	1.49972	1.50933	1.08181	0.922074	VDDGGWNtVPISkGS			RNA transport;Viral myocarditis	G protein-coupled receptor kinase 1 substrate motif	+
O60220	Mitochondrial import inner membrane translocase subunit Tim8 A	TIMM8A		S	96	2	TIMM8A_S96_2	PVFSESLSD______	1	+	+	3.92899	0.685575	+	+	3.01966	-0.492089	+	+	5.42904	1.25396	-0.214085	-0.310414	-0.370197	-0.476454	0.967742	0.746792	0.942404	0.987758	-0.671144	-0.815577	-0.938116	-0.914666	0.214085	0.310414	0.370197	0.476454	PVFsEsLsD______				Casein kinase I substrate motif;MAPKAPK2 kinase substrate motif	+
O60220	Mitochondrial import inner membrane translocase subunit Tim8 A	TIMM8A		S	94	2	TIMM8A_S94_2	SKPVFSESLSD____	1	+	+	3.92899	0.685575	+	+	3.01966	-0.492089	+	+	5.42904	1.25396	-0.214085	-0.310414	-0.370197	-0.476454	0.967742	0.746792	0.942404	0.987758	-0.671144	-0.815577	-0.938116	-0.914666	0.214085	0.310414	0.370197	0.476454	skPVFsEsLsD____				b-Adrenergic Receptor kinase substrate motif;Casein kinase II substrate motif;Pyruvate dehydrogenase kinase substrate motif	+
Q99590	Protein SCAF11	SCAF11		S	533	1	SCAF11_S533_1	QDQISGLSQSEVKTD	1	+	+	5.35519	2.42675	+	+	5.48538	2.67768	+	+	5.42575	2.65322	-2.1636	-2.46329	-2.46314	-2.85111	0.0135851	0.12111	0.11946	0.417587	-0.0135851	0.340487	0.309297	0.133392	0.13982	-0.12111	-0.11946	-0.133392	QDQIsGLsQsEVKTD				ATM kinase substrate motif;Casein kinase II substrate motif;DNA dependent Protein kinase substrate motif	+
O15234	Protein CASC3	CASC3		S	363	1	CASC3_S363_1	QTSVRDPSPEADAPV	1			0.0984848	0.0458474		+	1.38183	-0.346069	+	+	5.41998	-2.27605	-0.0431919	0.334201	0.32486	0.358945	-1.74474	-2.03092	-2.11235	-2.24138	0.0431919	-0.188643	-0.32486	0.0608497	0.559893	0.188643	0.470518	-0.0608497	QtsVRDPsPEADAPV			mRNA surveillance pathway;RNA transport	14-3-3 domain binding motif;Calmodulin-dependent protein kinase II substrate motif;Casein kinase II substrate motif;DNA dependent Protein kinase substrate motif;ERK1,2 kinase substrate motif;GSK-3, ERK1, ERK2, CDK5 substrate motif;PKA kinase substrate motif;PKC kinase substrate motif;Proline-directed kinase substrate motif;WW domain binding motif	+
P78347	General transcription factor II-I	GTF2I		S	831	1	GTF2I_S831_1	PPRKINSSPNVNTTA	1	+	+	5.62374	1.47598	+	+	5.58337	1.74072	+	+	5.4172	1.69377	-1.44888	-1.50808	-1.52039	-1.69164	0.387949	0.208735	0.00627661	0.00313663	0.142975	0.411141	-0.00627661	0.246054	-0.142975	-0.208735	0.0897918	-0.00313663	PPRKINssPNVNttA			Basal transcription factors	ERK1,2 kinase substrate motif;GSK-3, ERK1, ERK2, CDK5 substrate motif;MDC1 BRCT domain binding motif;PKA kinase substrate motif;Plk1 PBD domain binding motif;Proline-directed kinase substrate motif;WW domain binding motif	+
Q6VY07	Phosphofurin acidic cluster sorting protein 1	PACS1		S	529	1	PACS1_S529_1	LSERTNSSDSERSPD	0.88	+	+	2.8671	0.54053			0.777693	0.170994	+	+	5.41408	-1.81713	-0.127358	0.0835776	-0.021637	-0.27657	-1.67384	-1.90579	-1.95632	-2.07457	0.127358	-0.0835776	0.021637	0.27657	0.623099	0.404077	0.431498	0.361458	LsERtNssDsERsPD				Casein kinase II substrate motif;MDC1 BRCT domain binding motif;Plk1 PBD domain binding motif	+
Q86YP4	Transcriptional repressor p66-alpha	GATAD2A		S	340	1	GATAD2A_S340_1	SVVTSAESPASRQAA	1	+	+	3.65102	0.648579	+	+	2.8205	0.667027	+	+	5.40703	-1.25811	-0.327491	-0.237421	-0.427314	-0.132728	-1.4011	-1.6091	-1.59893	-1.54828	0.489936	0.313729	0.606761	0.132728	0.327491	0.237421	0.427314	0.477137	SVVTSAEsPAsRQAA				b-Adrenergic Receptor kinase substrate motif;Casein kinase II substrate motif;ERK1,2 kinase substrate motif;GSK-3, ERK1, ERK2, CDK5 substrate motif;Proline-directed kinase substrate motif;WW domain binding motif	+
O95696	Bromodomain-containing protein 1	BRD1		T	1051	2	BRD1_T1051_2	SRVHGEPTSDLSDID	1	+	+	7.19165	2.37906			0.23088	0.0428512	+	+	5.40073	2.91882	-1.30449	-1.18539	-1.06301	-1.29093	1.3248	1.52364	2.10712	1.87591	-1.18957	-1.16874	-1.03707	-1.27703	1.18957	1.16874	1.03707	1.27703	SRVHGEPtsDLsDID				DNA dependent Protein kinase substrate motif;G protein-coupled receptor kinase 1 substrate motif	+
Q9H4I2	Zinc fingers and homeoboxes protein 3	ZHX3		S	945	1	ZHX3_S945_1	SSEPFDTSSPQAGRQ	0.93			0.173013	-0.0758247			0.640281	0.177837	+	+	5.39237	-2.58398	-0.143852	0.333001	-0.146861	0.214516	-2.39631	-2.32033	-2.80462	-2.55784	0.143852	0.209961	0.237503	0.376837	0.231121	-0.209961	0.146861	-0.214516	SSEPFDTssPQAGRQ				G protein-coupled receptor kinase 1 substrate motif	+
Q96AX9	E3 ubiquitin-protein ligase MIB2	MIB2		S	312	1	MIB2_S312_1	QRRVSADSQPFQHGD	1	+	+	5.43797	2.76981	+	+	5.69982	2.10972	+	+	5.39152	1.87019	-2.11597	-2.14137	-1.82841	-1.87407	-0.301135	-0.233713	0.0342402	0.0215306	0.301135	0.233713	-0.0342402	-0.0215306	0.837824	0.578867	0.51761	1.18512	QRRVsADsQPFQHGD				ATM kinase substrate motif;b-Adrenergic Receptor kinase substrate motif;DNA dependent Protein kinase substrate motif	+
Q9Y6I9	Testis-expressed protein 264	TEX264		S	228	1	TEX264_S228_1	MSDTSSVSLEVSPGS	1	+	+	5.9925	1.56158			0.219594	0.0428512	+	+	5.38983	2.57	-0.843507	-0.690817	-0.73818	-0.936353	1.49863	1.59751	2.19155	1.78346	-0.728585	-0.674168	-0.712245	-0.922454	0.728585	0.674168	0.712245	0.922454					Casein kinase II substrate motif;G protein-coupled receptor kinase 1 substrate motif;GSK3 kinase substrate motif
Q9UQ35	Serine/arginine repetitive matrix protein 2	SRRM2		T	383	3	SRRM2_T383_3	GSPQPLATTPLSQEP	1	+	+	5.85776	2.8484	+	+	4.75645	1.57824	+	+	5.3828	3.1966	-2.28439	-2.32565	-2.19035	-1.93308	0.724158	0.673575	1.28216	1.37303	-0.724158	-0.673575	-0.695359	-0.327421	0.906237	0.731114	0.695359	0.327421	GsPQPLAttPLsQEP				G protein-coupled receptor kinase 1 substrate motif	+
Q6P2Q9	Pre-mRNA-processing-splicing factor 8	PRPF8		S	1358	1	PRPF8_S1358_1	THFRSGMSHEEDQLI	1	+	+	4.89721	1.47225			0.212341	0.0428512	+	+	5.38279	1.47991	-0.88817	-0.721464	-0.657974	-0.575733	0.773248	0.94869	0.632039	0.722322	-0.773248	-0.704815	-0.632039	-0.561834	1.00148	0.704815	0.777525	0.561834	THFRsGMsHEEDQLI			Spliceosome	Casein kinase II substrate motif	+
P29374	AT-rich interactive domain-containing protein 4A	ARID4A		S	1111	1	ARID4A_S1111_1	GTGQSSDSEDLPVLD	1	+	+	5.28916	2.81904	+	+	3.89034	1.55506	+	+	5.38258	3.24569	-1.95485	-2.54274	-1.91972	-2.26709	1.33013	0.680031	1.2473	1.04088	-0.85914	-0.680031	-0.369805	-0.555186	0.85914	0.80763	0.369805	0.555186	GtGQssDsEDLPVLD				b-Adrenergic Receptor kinase substrate motif;G protein-coupled receptor kinase 1 substrate motif	+
Q9UIS9	Methyl-CpG-binding domain protein 1	MBD1		S	297	2	MBD1_S297_2	PPPPPSQSPEPTEPH	1	+	+	4.79759	2.62872			0.457811	0.234425	+	+	5.37526	2.94965	-1.50295	-1.8401	-1.51394	-1.00265	1.61564	1.31521	1.409	1.5991	-1.67606	-1.16009	-0.989554	-1.09623	1.50295	1.16009	0.989554	1.00265	PPPPPsQsPEPtEPH				Casein kinase II substrate motif;ERK1,2 kinase substrate motif;G protein-coupled receptor kinase 1 substrate motif;GSK-3, ERK1, ERK2, CDK5 substrate motif;Proline-directed kinase substrate motif;WW domain binding motif	+
Q92797	Symplekin	SYMPK		S	1171	1	SYMPK_S1171_1	VGAPSSSSPSPSPSA	1	+	+	6.21641	3.2546	+	+	5.27118	2.72064	+	+	5.37016	3.3024	-2.76378	-2.75441	-2.87581	-3.32766	0.569435	0.60166	0.413228	-0.0963831	-0.48652	-0.234242	-0.214727	0.0963831	0.48652	0.234242	0.214727	0.361233	VGAPssSsPsPsPsA			mRNA surveillance pathway;Tight junction	Casein kinase II substrate motif;ERK1,2 kinase substrate motif;G protein-coupled receptor kinase 1 substrate motif;GSK3 kinase substrate motif;GSK-3, ERK1, ERK2, CDK5 substrate motif;MDC1 BRCT domain binding motif;Plk1 PBD domain binding motif;Proline-directed kinase substrate motif;WW domain binding motif	+
O60934	Nibrin	NBN		S	58	1	NBN_S58_1	NFSVTNLSQTDEIPV	1	+	+	5.10742	1.98939			0.236895	0.0428512	+	+	5.36868	2.05151	-1.12518	-0.872594	-0.933331	-0.852502	1.01026	1.06827	0.907396	1.43652	-1.01026	-0.855945	-0.907396	-0.838603	1.1038	0.855945	1.37558	0.838603	NFSVTNLsQtDEIPV			Homologous recombination	ATM kinase substrate motif;Casein kinase II substrate motif;DNA dependent Protein kinase substrate motif;Pyruvate dehydrogenase kinase substrate motif	+
Q7Z309	Protein FAM122B	FAM122B		T	112	2	FAM122B_T112_2	SPKRIDFTPVSPAPS	1			0.836027	-0.170358			0.217602	-0.0486908	+	+	5.36669	-0.758745	0.129291	0.0793028	0.227681	0.114808	-0.714095	-0.576028	-0.64284	-0.550933	-0.129291	0.045928	0.209758	0.229924	0.240144	-0.045928	-0.209758	-0.114808	sPkRIDFtPVsPAPs				Casein kinase II substrate motif;G protein-coupled receptor kinase 1 substrate motif;GSK-3, ERK1, ERK2, CDK5 substrate motif;Proline-directed kinase substrate motif;WW domain binding motif	+
Q99638	Cell cycle checkpoint control protein RAD9A	RAD9A		S	336	3	RAD9A_S336_3	PGPQPPKSPGPHSEE	1	+	+	5.39175	0.473765			0.749633	-0.0798187	+	+	5.36438	0.535588	-0.19238	-0.234453	-0.252517	-0.252528	0.38111	0.32432	0.252517	0.252528	-0.168788	-0.400034	-0.325686	-0.356645	0.168788	0.234453	0.274354	0.285588	PGPQPPKsPGPHsEE	P06493	CDK1		ERK1,2 kinase substrate motif;Growth associated histone HI kinase substrate motif;GSK-3, ERK1, ERK2, CDK5 substrate motif;Proline-directed kinase substrate motif;WW domain binding motif	+	+		cell cycle regulation
Q53H80	Akirin-2	AKIRIN2		S	18	2	AKIRIN2_S18_2	LDFDPLLSPASPKRR	1			0.155976	-0.0856624			0.0797102	0.0366352	+	+	5.3594	-2.52394	-0.0697856	-0.14132	0.218826	0.48117	-2.3717	-2.62443	-2.30766	-2.30307	0.0697856	0.204598	-0.0116796	0.372728	0.36597	0.14132	0.0116796	-0.372728	LDFDPLLsPAsPKRR	P24941	CDK2		Casein kinase II substrate motif;ERK1,2 kinase substrate motif;G protein-coupled receptor kinase 1 substrate motif;GSK-3, ERK1, ERK2, CDK5 substrate motif;Proline-directed kinase substrate motif;WW domain binding motif	+
Q53H80	Akirin-2	AKIRIN2		S	21	2	AKIRIN2_S21_2	DPLLSPASPKRRRCA	1			0.155976	-0.0856624			0.0797102	0.0366352	+	+	5.3594	-2.52394	-0.0697856	-0.14132	0.218826	0.48117	-2.3717	-2.62443	-2.30766	-2.30307	0.0697856	0.204598	-0.0116796	0.372728	0.36597	0.14132	0.0116796	-0.372728	DPLLsPAsPKRRRCA	P24941	CDK2		Cdc2 kinase substrate motif;CDK kinase substrate motif;CDK1,2,4,6 kinase substrate motif;ERK1,2 kinase substrate motif;Growth associated histone HI kinase substrate motif;GSK-3, ERK1, ERK2, CDK5 substrate motif;PKA kinase substrate motif;PKC kinase substrate motif;Proline-directed kinase substrate motif;WW domain binding motif	+
Q9UPU5	Ubiquitin carboxyl-terminal hydrolase 24	USP24		S	2081	1	USP24_S2081_1	PEISPQSSPRPHRPN	0.96	+	+	5.8119	1.97195	+	+	6.1564	2.25321	+	+	5.35714	1.65094	-1.88267	-1.85037	-1.62622	-1.88652	-0.177132	-0.082592	-0.390714	0.00840616	0.532623	0.606615	0.412845	0.214966	0.177132	0.082592	0.390714	-0.00840616					ERK1,2 kinase substrate motif;Growth associated histone HI kinase substrate motif;GSK-3, ERK1, ERK2, CDK5 substrate motif;MAPKAPK2 kinase substrate motif;MDC1 BRCT domain binding motif;PKA kinase substrate motif;PKC kinase substrate motif;Plk1 PBD domain binding motif;Proline-directed kinase substrate motif;WW domain binding motif
Q9NPI6	mRNA-decapping enzyme 1A	DCP1A		T	401	1	DCP1A_T401_1	LLQKLRLTPQHDQIQ	1	+	+	1.81204	0.674081		+	1.38572	0.592588	+	+	5.35437	-2.41001	-0.0293398	-0.532788	0.0427132	-0.304915	-2.5491	-2.44341	-2.65116	-2.82069	0.422166	0.861655	-0.0427132	0.304915	0.0293398	0.532788	0.724429	0.585436	LLQkLRLtPQHDQIQ			RNA degradation	GSK-3, ERK1, ERK2, CDK5 substrate motif;PKA kinase substrate motif;PKC kinase substrate motif;Proline-directed kinase substrate motif;RAF1 kinase substrate motif;WW domain binding motif	+
Q9UKJ3	G patch domain-containing protein 8	GPATCH8		T	1115	1	GPATCH8_T1115_1	VSEEVQATPNKAGPK	1	+	+	2.539	0.748975	+	+	2.96762	0.88096	+	+	5.34619	-2.61531	-0.555268	-0.333736	-0.484381	-0.0826445	-2.65045	-3.07911	-2.91399	-3.27371	0.82815	0.346018	0.484381	0.409262	0.555268	0.333736	0.56822	0.0826445	VsEEVQAtPNKAGPK				Cdc2 kinase substrate motif;CDK1,2,4,6 kinase substrate motif;CDK5 kinase substrate motif;G protein-coupled receptor kinase 1 substrate motif;GSK-3, ERK1, ERK2, CDK5 substrate motif;Proline-directed kinase substrate motif;WW domain binding motif	+
Q9Y580	RNA-binding protein 7	RBM7		S	204	1	RBM7_S204_1	QRKVRMNSYPYLADR	1	+	+	5.58695	2.06861			0.137443	0.0428512	+	+	5.3461	2.33939	-1.29541	-1.06036	-0.978473	-0.852996	1.37392	1.04371	1.16969	1.58301	-1.18049	-1.04371	-0.952538	-0.839097	1.18049	1.11508	0.952538	0.839097	QrKVrMNsyPYLADR				14-3-3 domain binding motif;AMP-activated protein kinase substrate motif;Calmodulin-dependent protein kinase II substrate motif;Casein kinase II substrate motif;HMGCoA Reductase kinase substrate motif;MAPKAPK1 kinase substrate motif;PKA kinase substrate motif;PKC kinase substrate motif	+
Q7Z3C6	Autophagy-related protein 9A	ATG9A		Y	15	1	ATG9A_Y15_1	YQRLEASYSDSPPGE	1	+	+	4.13821	1.40142	+	+	4.87608	1.88276	+	+	5.34595	2.26751	-1.79695	-1.46347	-1.71783	-1.59012	0.631431	0.944084	0.326763	0.59941	0.456351	0.422081	-0.0858068	0.17006	-0.456351	-0.422081	0.0858068	-0.17006	YQRLEAsysDsPPGE				ALK kinase substrate motif;Src kinase substrate motif	+
Q2TBE0	CWF19-like protein 2	CWF19L2		S	489	1	CWF19L2_S489_1	RESIHILSVDEKNKL	1	+	+	5.538	1.16873	+	+	4.1836	1.25319	+	+	5.3435	0.933253	-0.92354	-1.11844	-1.09531	-0.930936	-0.158439	-0.106633	-0.0333447	-0.036798	0.562174	0.106633	0.0333447	0.242382	0.158439	0.147361	0.264099	0.036798	REsIHILsVDEKNKL				Casein kinase II substrate motif	+
Q99638	Cell cycle checkpoint control protein RAD9A	RAD9A		S	350	3	RAD9A_S350_3	EEDEAEPSTVPGTPP	0.97	+	+	3.16913	0.531083			0.882975	-0.128623	+	+	5.34117	0.468236	-0.272898	-0.182456	-0.190362	-0.261156	0.277882	0.236672	0.190362	0.261156	-0.167294	-0.492501	-0.34302	-0.418547	0.167294	0.182456	0.498942	0.368769					DNA dependent Protein kinase substrate motif
Q9UHX1	Poly(U)-binding-splicing factor PUF60	PUF60		S	244	1	PUF60_S244_1	LSDDDIKSVFEAFGK	1			0.221776	-0.093406			0.644335	-0.212985	+	+	5.34091	-2.60964	-0.149481	0.432226	0.108182	0.472765	-2.14979	-2.44585	-2.51821	-2.46102	0.149481	0.0497837	-0.0894275	-0.0980854	0.35234	-0.0497837	0.0894275	0.0980854	LsDDDIksVFEAFGk			Spliceosome	Casein kinase I substrate motif;Casein kinase II substrate motif;G protein-coupled receptor kinase 1 substrate motif	+
Q9UGU5	HMG domain-containing protein 4	HMGXB4		S	492	2	HMGXB4_S492_2	SMKVKASSVGVLSPQ	1	+	+	4.30605	2.88691			0.0906711	0.0428512	+	+	5.33297	2.57385	-1.55257	-1.48629	-1.10521	-1.05226	1.43765	1.46964	1.1534	1.03836	-1.43765	-1.46964	-1.07927	-1.03836	1.69224	2.23547	1.07927	1.34434					AMP-activated protein kinase substrate motif;HMGCoA Reductase kinase substrate motif;MDC1 BRCT domain binding motif;Phosphorylase kinase substrate motif;PKA kinase substrate motif;PKC kinase substrate motif;Plk1 PBD domain binding motif
P24928	DNA-directed RNA polymerase II subunit RPB1	POLR2A		T	1912	1	POLR2A_T1912_1	TSPKYSPTSPTYSPT	0.9	+	+	4.73553	1.24522		+	2.41619	0.384665	+	+	5.33275	1.27862	-0.989141	-0.667431	-0.729879	-0.730637	0.415645	0.551851	0.442247	0.587632	-0.415645	-0.457273	-0.442247	-0.263263	0.57245	0.457273	0.57081	0.263263	tsPKysPtsPtysPt			Huntington's disease;Purine metabolism;Pyrimidine metabolism;RNA polymerase	DNA dependent Protein kinase substrate motif;PKA kinase substrate motif	+
P24928	DNA-directed RNA polymerase II subunit RPB1	POLR2A		T	1926	1	POLR2A_T1926_1	TSPKYSPTSPTYSPT	0.9	+	+	4.73553	1.24522		+	2.41619	0.384665	+	+	5.33275	1.27862	-0.989141	-0.667431	-0.729879	-0.730637	0.415645	0.551851	0.442247	0.587632	-0.415645	-0.457273	-0.442247	-0.263263	0.57245	0.457273	0.57081	0.263263	tsPKysPtsPtysPt			Huntington's disease;Purine metabolism;Pyrimidine metabolism;RNA polymerase	DNA dependent Protein kinase substrate motif;PKA kinase substrate motif	+
Q8WYP5	Protein ELYS	AHCTF1		S	2149	1	AHCTF1_S2149_1	ELVSDLSSQFVISPP	1	+	+	4.68436	1.27183			0.209178	0.0699506	+	+	5.33215	1.70208	-0.834121	-0.553138	-0.891716	-0.568891	0.854977	0.901886	1.13152	1.07209	-0.466737	-0.881763	-0.730248	-0.489316	0.466737	0.553138	0.730248	0.489316					ATM kinase substrate motif;Casein kinase I substrate motif;DNA dependent Protein kinase substrate motif;MAPKAPK2 kinase substrate motif;MDC1 BRCT domain binding motif;Plk1 PBD domain binding motif
Q13541	Eukaryotic translation initiation factor 4E-binding protein 1	EIF4EBP1		S	96	3	EIF4EBP1_S96_3	PPMEASQSHLRNSPE	1	+	+	5.0616	-2.61987	+	+	1.94562	-0.679528	+	+	5.32411	-2.68286	1.54684	1.40336	2.09181	1.55678	-1.11712	-1.16163	-0.780695	-1.07322	1.11681	1.13409	0.649008	0.980772	-1.11681	-1.13409	-0.649008	-0.980772				Acute myeloid leukemia;ErbB signaling pathway;Insulin signaling pathway;mTOR signaling pathway;RNA transport
Q96PN7	Transcriptional-regulating factor 1	TRERF1		S	618	1	TRERF1_S618_1	SARDKPASSMSDDEM	1	+	+	2.61294	-0.795064	+	+	5.30948	-2.43175	+	+	5.32306	-2.5142	1.98886	1.72972	1.36454	1.3705	-0.833498	-0.870119	-0.81851	-1.08104	-0.76943	-0.822815	-0.731285	-0.949836	0.76943	0.822815	0.731285	0.949836					Casein kinase II substrate motif;PKA kinase substrate motif;PKC kinase substrate motif
P32519	ETS-related transcription factor Elf-1	ELF1		S	311	1	ELF1_S311_1	PSSSIESSDPSLSSS	0.84	+	+	4.98216	2.38107	+	+	4.69709	1.93946	+	+	5.32041	2.60929	-2.33111	-1.90931	-2.23681	-2.0658	0.644854	0.0872626	0.44073	0.721265	-0.375616	0.129695	-0.44073	-0.0985312	0.375616	-0.0872626	0.594357	0.0985312					Casein kinase II substrate motif;MAPKAPK2 kinase substrate motif;MDC1 BRCT domain binding motif;Plk1 PBD domain binding motif
Q99590	Protein SCAF11	SCAF11		S	608	2	SCAF11_S608_2	KTEELIESPKLESSE	1	+	+	4.94176	3.65443	+	+	4.75479	2.19453	+	+	5.31889	3.00328	-2.47064	-2.91383	-2.20628	-2.68776	0.11732	0.684655	0.369155	0.563478	-0.11732	-0.450451	-0.369155	-0.563478	1.13642	0.450451	1.55523	1.19713	ktEELIEsPkLEssE				b-Adrenergic Receptor kinase substrate motif;ERK1,2 kinase substrate motif;Growth associated histone HI kinase substrate motif;GSK-3, ERK1, ERK2, CDK5 substrate motif;PKA kinase substrate motif;PKC kinase substrate motif;Proline-directed kinase substrate motif;WW domain binding motif	+
O14497	AT-rich interactive domain-containing protein 1A	ARID1A		S	769	1	ARID1A_S769_1	YSSPQPGSALSPRQP	1	+	+	6.33733	2.06354	+	+	5.82374	2.13288	+	+	5.31408	1.17927	-1.49363	-1.7046	-1.67967	-1.43357	-0.45575	-0.369878	-0.306601	-0.462146	0.604074	0.561225	0.306601	0.748141	0.45575	0.369878	0.654926	0.462146	ySsPQPGsALsPRQP				Casein kinase II substrate motif;G protein-coupled receptor kinase 1 substrate motif	+
Q12888	TP53-binding protein 1	TP53BP1		S	831	2	TP53BP1_S831_2	EPVEQDSSQPSLPLV	1	+	+	5.38978	1.9596			0.989946	0.185846	+	+	5.31157	1.97467	-1.03903	-0.903512	-1.15597	-0.946086	0.951885	0.792803	0.814062	1.29533	-0.65748	-0.792803	-0.814062	-1.03687	0.65748	0.996861	1.19339	0.946086	EPVEQdssQPsLPLV				ATM kinase substrate motif;Casein kinase II substrate motif;DNA dependent Protein kinase substrate motif;MDC1 BRCT domain binding motif;Plk1 PBD domain binding motif	+
Q96QT6	PHD finger protein 12	PHF12		S	134	1	PHF12_S134_1	KRTTSPSSDTDLLDR	0.78	+	+	4.51356	2.40148	+	+	3.99801	1.31903	+	+	5.30986	2.3831	-1.55977	-1.63939	-1.75082	-2.02967	0.638839	0.913831	0.658087	0.341997	-0.185857	-0.517601	-0.658087	-0.341997	0.185857	0.517601	0.939277	0.98352	KRttsPssDtDLLDR				Casein kinase II substrate motif;MDC1 BRCT domain binding motif;Plk1 PBD domain binding motif;Pyruvate dehydrogenase kinase substrate motif	+
Q9UBP6	tRNA (guanine-N(7)-)-methyltransferase	METTL1		S	272	2	METTL1_S272_2	QAVTSQTSLPGH___	1	+	+	4.83331	1.3889		+	2.07604	0.310997	+	+	5.30588	1.3013	-0.995581	-0.751572	-0.671227	-0.747124	0.638228	0.468487	0.517952	0.41501	-0.558276	-0.468487	-0.517952	-0.3768	0.558276	0.727835	0.727199	0.3768	QAVTsQtsLPGH___					+
P18887	DNA repair protein XRCC1	XRCC1		Y	211	1	XRCC1_Y211_1	SDPAGPSYAAATLQA	1			0.18143	0.149405			0.315527	0.180757	+	+	5.29793	-2.5565	0.172041	0.38695	-0.0523348	-0.16717	-2.31717	-2.66062	-2.67373	-2.23499	-0.172041	0.399444	0.0523348	0.782777	1.0431	-0.38695	0.113784	0.16717	sDPAGPsyAAATLQA			Base excision repair	Src kinase substrate motif	+
Q9H1E3	Nuclear ubiquitous casein and cyclin-dependent kinase substrate 1	NUCKS1		T	179	2	NUCKS1_T179_2	PRLKATVTPSPVKGK	1	+	+	4.27079	-0.823925			0.245854	-0.0468063	+	+	5.29573	-1.07	0.318188	0.49494	0.43095	0.55306	-0.642441	-0.750669	-0.543695	-0.546044	0.446836	0.334629	0.282402	0.546044	-0.318188	-0.334629	-0.282402	-0.563346	PRLkAtVtPsPVkGK				AMP-activated protein kinase substrate motif;GSK-3, ERK1, ERK2, CDK5 substrate motif;PKA kinase substrate motif;Proline-directed kinase substrate motif;WW domain binding motif	+
Q8WXI9	Transcriptional repressor p66-beta	GATAD2B		S	122	2	GATAD2B_S122_2	ERGRLTPSPDIIVLS	1	+	+	3.64306	1.70194			0.6677	-0.188524	+	+	5.29284	1.6956	-0.808986	-0.574798	-0.662384	-1.03539	0.808986	0.898138	0.958337	1.03539	-1.01214	-1.05146	-0.688266	-1.0838	1.39973	0.574798	0.662384	1.08928	ERGRLtPsPDIIVLs				DNA dependent Protein kinase substrate motif;ERK1,2 kinase substrate motif;GSK-3, ERK1, ERK2, CDK5 substrate motif;Proline-directed kinase substrate motif;WW domain binding motif	+
P18615	Negative elongation factor E	NELFE		S	113	1	NELFE_S113_1	TFQPFQRSISADDDL	0.95	+	+	4.39719	1.20632			1.29671	0.139456	+	+	5.28856	1.12876	-0.737178	-0.628901	-0.554535	-0.484344	0.467633	0.526691	0.444351	0.671423	-0.467633	-0.510683	-0.444351	-0.424467	0.602798	0.510683	0.882368	0.424467	tFQPFQRsIsADDDL				Casein kinase II substrate motif	+
Q5T200	Zinc finger CCCH domain-containing protein 13	ZC3H13		S	986	1	ZC3H13_S986_1	RGNIETTSEDGQVFS	1	+	+	3.31616	1.55881	+	+	5.21026	2.00194	+	+	5.27707	2.09955	-1.6645	-1.56075	-1.79568	-1.88213	0.451559	0.58079	0.433532	0.0292854	0.455506	0.457666	0.220829	-0.0292854	-0.451559	-0.457666	-0.220829	0.46226	RGNIEtTsEDGQVFs				Casein kinase I substrate motif;G protein-coupled receptor kinase 1 substrate motif	+
Q9UIS9	Methyl-CpG-binding domain protein 1	MBD1		T	301	2	MBD1_T301_2	PSQSPEPTEPHPRAL	0.93	+	+	5.50828	2.29591			0.543323	0.185997	+	+	5.27402	2.62517	-1.47464	-0.994445	-1.55991	-1.10271	1.1815	1.15159	1.44853	1.58737	-0.999275	-1.33023	-1.01039	-1.04782	0.999275	0.994445	1.01039	1.04782	PsQsPEPtEPHPRAL				DNA dependent Protein kinase substrate motif;G protein-coupled receptor kinase 1 substrate motif;MAPKAPK2 kinase substrate motif	+
Q9UJA5	tRNA (adenine(58)-N(1))-methyltransferase non-catalytic subunit TRM6	TRMT6		S	479	3	TRMT6_S479_3	SNASTLESHETEEPA	1	+	+	4.86238	2.82696	+	+	5.77111	4.7271	+	+	5.27307	3.32372	-2.97134	-2.60946	-3.2151	-3.50547	0.331012	-0.0811915	0.414123	0.32957	1.76381	2.07566	1.5042	1.26334	-0.331012	0.0811915	-0.414123	-0.32957					b-Adrenergic Receptor kinase substrate motif;Casein kinase II substrate motif;MAPKAPK2 kinase substrate motif
Q9UJA5	tRNA (adenine(58)-N(1))-methyltransferase non-catalytic subunit TRM6	TRMT6		T	482	3	TRMT6_T482_3	STLESHETEEPAAKK	1	+	+	4.86238	2.82696	+	+	5.77111	4.7271	+	+	5.27307	3.32372	-2.97134	-2.60946	-3.2151	-3.50547	0.331012	-0.0811915	0.414123	0.32957	1.76381	2.07566	1.5042	1.26334	-0.331012	0.0811915	-0.414123	-0.32957					b-Adrenergic Receptor kinase substrate motif;G protein-coupled receptor kinase 1 substrate motif
Q9UJA5	tRNA (adenine(58)-N(1))-methyltransferase non-catalytic subunit TRM6	TRMT6		S	469	3	TRMT6_S469_3	DNLKADTSLKSNAST	0.98	+	+	4.86238	2.82696	+	+	5.77111	4.7271	+	+	5.27307	3.32372	-2.97134	-2.60946	-3.2151	-3.50547	0.331012	-0.0811915	0.414123	0.32957	1.76381	2.07566	1.5042	1.26334	-0.331012	0.0811915	-0.414123	-0.32957					Casein kinase II substrate motif;PKA kinase substrate motif;PKC kinase substrate motif
Q96SU4	Oxysterol-binding protein-related protein 9	OSBPL9		T	322	1	OSBPL9_T322_1	SGSASVLTHSSSGNS	0.98		+	1.76192	0.3149		+	2.02559	0.437755	+	+	5.27017	-1.5144	-0.24471	0.0557561	-0.235715	-0.194139	-1.56879	-1.63187	-1.59705	-1.87869	0.272807	0.0337739	0.356027	0.469604	0.24471	-0.0337739	0.235715	0.194139	SGSASVLtHsssGNs				Casein kinase II substrate motif;G protein-coupled receptor kinase 1 substrate motif	+
P24928	DNA-directed RNA polymerase II subunit RPB1	POLR2A		S	1896	1	POLR2A_S1896_1	SPTSPTYSPTSPVYT	0.91	+	+	3.81575	1.26043	+	+	4.30461	0.782581	+	+	5.26961	1.04814	-0.888651	-1.03922	-0.830087	-0.84434	0.261235	0.169299	0.0167298	0.143012	-0.261235	-0.169299	-0.0167298	-0.0247078	0.696864	0.27117	0.446676	0.0247078	sPtsPtysPtsPVyt			Huntington's disease;Purine metabolism;Pyrimidine metabolism;RNA polymerase	Casein kinase II substrate motif;ERK1,2 kinase substrate motif;G protein-coupled receptor kinase 1 substrate motif;GSK-3, ERK1, ERK2, CDK5 substrate motif;MAPKAPK2 kinase substrate motif;Proline-directed kinase substrate motif;WW domain binding motif	+
Q14160	Protein scribble homolog	SCRIB		S	1225	2	SCRIB_S1225_2	RNSLESISSIDRELS	1	+	+	2.58792	-1.12134	+	+	2.6556	-1.15694	+	+	5.2683	-3.37272	0.971296	1.67412	0.675453	1.23568	-2.30186	-2.19666	-2.38558	-2.05024	-0.0729017	-0.124595	-0.0950007	0.221305	0.0729017	0.124595	0.0950007	-0.221305	RNsLEsIssIDRELs				Casein kinase I substrate motif;Casein kinase II substrate motif;Pyruvate dehydrogenase kinase substrate motif	+
P85037	Forkhead box protein K1	FOXK1		S	223	2	FOXK1_S223_2	RPLYPQISPLKIHIP	1	+	+	3.86508	-0.780572	+	+	3.15034	0.460969	+	+	5.26561	-1.44315	0.415624	0.309883	0.274864	0.560773	-0.862458	-1.05074	-1.09408	-1.20419	0.755527	0.909275	0.881327	0.858891	-0.415624	-0.309883	-0.274864	-0.560773	RPLyPQIsPLKIHIP				Cdc2 kinase substrate motif;CDK kinase substrate motif;CDK1,2,4,6 kinase substrate motif;ERK1,2 kinase substrate motif;GSK-3, ERK1, ERK2, CDK5 substrate motif;Proline-directed kinase substrate motif;WW domain binding motif	+
Q9BXB4	Oxysterol-binding protein-related protein 11	OSBPL11		S	179	1	OSBPL11_S179_1	SFSLASSSNSPISQR	0.91	+	+	8.10724	-0.400862		+	1.2753	0.556741	+	+	5.26161	-0.46386	0.20186	0.193563	0.188885	0.217417	-0.202175	-0.221103	-0.320572	-0.309865	1.39385	0.801038	0.464988	0.368812	-0.20186	-0.193563	-0.188885	-0.217417	sFsLAsssNsPIsQR				Casein kinase II substrate motif;MDC1 BRCT domain binding motif;Plk1 PBD domain binding motif	+
Q9H8N7	Zinc finger protein 395	ZNF395		S	447	1	ZNF395_S447_1	LSPVRSRSLSFSEPQ	1	+	+	6.8064	-4.87246		+	1.1718	0.545607	+	+	5.25832	-2.67569	1.13381	1.53152	1.10733	1.6034	-1.13381	-1.53152	-1.10733	-1.55403	2.41282	1.55899	2.03265	1.55403	-3.34101	-3.8038	-3.30845	-3.6605	LSPVRSRsLsFSEPQ	O14757	Chk1		14-3-3 domain binding motif;Calmodulin-dependent protein kinase II substrate motif;Casein kinase II substrate motif;G protein-coupled receptor kinase 1 substrate motif;GSK3 kinase substrate motif;Phosphorylase kinase substrate motif;PKA kinase substrate motif;PKC kinase substrate motif	+
Q96P48	Arf-GAP with Rho-GAP domain, ANK repeat and PH domain-containing protein 1	ARAP1		S	497	1	ARAP1_S497_1	VKEVDRRSFDLTTPY	1			0.723722	-0.328429	+	+	5.25068	-2.33071	+	+	5.25126	-2.41316	1.23847	1.72457	1.49873	1.08914	-1.08737	-0.893616	-0.900417	-1.22034	-1.0233	-0.846313	-0.813192	-1.08914	1.0233	0.846313	0.813192	1.55438	VKEVDRRsFDLTtPy			Endocytosis	Casein kinase I substrate motif;G protein-coupled receptor kinase 1 substrate motif;PKA kinase substrate motif;PKC kinase substrate motif	+
P42694	Probable helicase with zinc finger domain	HELZ		T	1625	2	HELZ_T1625_2	VPSPPSSTDHSSHFS	1	+	+	2.87044	0.626332	+	+	2.90529	1.2747	+	+	5.24642	-1.74985	-0.471517	-0.235588	-0.274384	-0.203143	-1.77375	-2.08793	-2.25799	-2.06437	0.471517	1.06528	0.871974	1.5054	0.607585	0.235588	0.274384	0.203143					Casein kinase II substrate motif;G protein-coupled receptor kinase 1 substrate motif;MDC1 BRCT domain binding motif;Plk1 PBD domain binding motif
Q86TB9	Protein PAT1 homolog 1	PATL1		S	179	3	PATL1_S179_3	ALPRRSTSPIIGSPP	1	+	+	6.78039	-2.90174	+	+	4.31416	-1.05511	+	+	5.24323	-2.69559	1.75375	1.93838	1.69349	1.92508	-0.608832	-0.822656	-0.680134	-1.36003	0.608832	0.822656	0.680134	0.978656	-0.877627	-1.18988	-1.2501	-0.978656	ALPRRstsPIIGsPP	P42345	mTOR	RNA degradation	14-3-3 domain binding motif;Calmodulin-dependent protein kinase II substrate motif;ERK1,2 kinase substrate motif;GSK-3, ERK1, ERK2, CDK5 substrate motif;PKA kinase substrate motif;PKC kinase substrate motif;Proline-directed kinase substrate motif;WW domain binding motif;ZIP kinase substrate motif	+
Q6Y7W6	GRB10-interacting GYF protein 2	GIGYF2		S	26	2	GIGYF2_S26_2	SSGGSITSPPLSPAL	1	+	+	3.71142	-0.610115			0.248501	-0.051681	+	+	5.24301	-0.89248	0.296085	0.343863	0.403188	0.326685	-0.564408	-0.672509	-0.403188	-0.559992	0.0814552	0.240918	0.410777	0.429948	-0.0814552	-0.240918	-0.42158	-0.326685	ssGGsItsPPLsPAL				ERK1,2 kinase substrate motif;G protein-coupled receptor kinase 1 substrate motif;GSK3 kinase substrate motif;GSK-3, ERK1, ERK2, CDK5 substrate motif;Proline-directed kinase substrate motif;WW domain binding motif	+
Q5T8I3	Protein FAM102B	FAM102B		S	313	1	FAM102B_S313_1	IVEKILQSQDFSLDS	1	+	+	4.83199	3.06648	+	+	4.34726	2.05302	+	+	5.23107	2.85653	-2.13865	-2.54152	-2.37437	-2.70058	0.406509	0.269194	0.154171	0.841124	-0.3157	-0.232038	-0.154171	-0.841124	0.3157	0.232038	0.872506	1.09055					ATM kinase substrate motif;DNA dependent Protein kinase substrate motif;G protein-coupled receptor kinase 1 substrate motif;GSK3 kinase substrate motif;PKA kinase substrate motif
Q9NYF8	Bcl-2-associated transcription factor 1	BCLAF1		S	290	3	BCLAF1_S290_3	RYSPSQNSPIHHIPS	1	+	+	4.47537	12.2276	+	+	5.21004	11.9512	+	+	5.2305	11.6008	-11.2966	-11.0459	-13.2756	-9.81478	-0.18954	0.116007	-0.115026	1.15866	0.18954	-0.116007	0.668868	1.62947	2.03444	2.4865	0.115026	-1.15866	RysPsQNsPIHHIPs				ERK1,2 kinase substrate motif;GSK-3, ERK1, ERK2, CDK5 substrate motif;Proline-directed kinase substrate motif;WW domain binding motif	+
P56524	Histone deacetylase 4	HDAC4		Y	346	1	HDAC4_Y346_1	SAAPLPLYTSPSLPN	1	+	+	4.06359	1.3744		+	1.73097	0.285627	+	+	5.22606	1.49018	-0.853245	-0.803742	-0.559721	-0.921008	0.588785	0.765696	0.853034	0.615481	-0.588785	-0.39121	-0.480518	-0.534696	0.953458	0.39121	0.480518	0.534696					Crk SH2 domain binding motif;RasGAP C-terminal SH2 domain binding motif;Src kinase substrate motif
Q6PKG0	La-related protein 1	LARP1		T	788	2	LARP1_T788_2	RTPRTPRTPQLKDSS	1	+	+	4.06936	-0.965676			0.0315168	-0.00526333	+	+	5.21882	-0.730968	0.370585	0.30406	0.50541	0.350618	-0.325004	-0.414394	-0.30318	-0.350618	0.325004	0.462313	0.30318	0.419125	-0.70822	-0.30406	-0.64437	-0.675381	RtPRtPRtPQLkDss				ERK1,2 kinase substrate motif;Growth associated histone HI kinase substrate motif;GSK3, Erk1, Erk2 and CDK5 kinase motif;GSK-3, ERK1, ERK2, CDK5 substrate motif;Proline-directed kinase substrate motif;WW domain binding motif	+
P41231	P2Y purinoceptor 2	P2RY2		T	365	2	P2RY2_T365_2	DSRRTESTPAGSENT	0.99	+	+	2.20669	-0.478983			0.583884	0.490903	+	+	5.21557	-2.5909	0.323605	0.142474	0.266412	0.350417	-1.88541	-2.2566	-2.45294	-2.68573	1.57494	-0.107409	0.324875	1.25412	-0.323605	0.107409	-0.266412	-0.350417				Neuroactive ligand-receptor interaction	G protein-coupled receptor kinase 1 substrate motif;GSK-3, ERK1, ERK2, CDK5 substrate motif;MDC1 BRCT domain binding motif;Plk1 PBD domain binding motif;Proline-directed kinase substrate motif;WW domain binding motif
P08238	Heat shock protein HSP 90-beta	HSP90AB1		S	532	1	HSP90AB1_S532_1	LKEFDGKSLVSVTKE	0.99	+	+	4.38776	1.24221	+	+	5.37416	0.984212	+	+	5.21455	0.999611	-1.02649	-1.02547	-1.04146	-0.850544	0.05513	-0.121695	0.00549936	0.115554	-0.05513	0.121695	-0.00549936	-0.0681715	0.247335	0.149066	0.560327	0.0681715	LkEFDGksLVSVtkE			Antigen processing and presentation;NOD-like receptor signaling pathway;Pathways in cancer;Plant-pathogen interaction;Progesterone-mediated oocyte maturation;Prostate cancer;Protein processing in endoplasmic reticulum	Casein kinase I substrate motif;Casein kinase II substrate motif	+
Q86TB9	Protein PAT1 homolog 1	PATL1		S	179	2	PATL1_S179_2	ALPRRSTSPIIGSPP	1	+	+	5.53666	-1.54885	+	+	2.87643	-0.495303	+	+	5.21417	-1.29481	0.68134	0.943673	0.964553	0.990667	-0.330972	-0.509866	-0.299169	-0.459017	0.330972	0.509866	0.299169	0.459017	-0.499238	-0.758746	-0.630406	-0.726786	ALPRRstsPIIGsPP	P42345	mTOR	RNA degradation	14-3-3 domain binding motif;Calmodulin-dependent protein kinase II substrate motif;ERK1,2 kinase substrate motif;GSK-3, ERK1, ERK2, CDK5 substrate motif;PKA kinase substrate motif;PKC kinase substrate motif;Proline-directed kinase substrate motif;WW domain binding motif;ZIP kinase substrate motif	+
Q9NQG5	Regulation of nuclear pre-mRNA domain-containing protein 1B	RPRD1B		S	132	1	RPRD1B_S132_1	LKLSMEDSKSPPPKA	0.99	+	+	5.74632	5.75746	+	+	4.0054	4.49183	+	+	5.20859	5.03063	-4.77037	-4.29743	-4.45187	-5.14864	0.752802	0.879092	0.185212	-0.362878	-0.752802	-0.879092	-0.185212	1.11613	1.17833	1.54941	1.27092	0.362878	LKLsMEDsKsPPPKA				b-Adrenergic Receptor kinase substrate motif;Casein kinase II substrate motif;G protein-coupled receptor kinase 1 substrate motif;MAPKAPK2 kinase substrate motif	+
Q86TB9	Protein PAT1 homolog 1	PATL1		T	178	3	PATL1_T178_3	RALPRRSTSPIIGSP	1	+	+	6.84171	-2.83004	+	+	4.24222	-1.04756	+	+	5.19955	-2.6064	1.73544	1.89074	1.63846	1.86539	-0.562974	-0.793497	-0.633291	-1.3058	0.562974	0.793497	0.633291	0.950038	-0.867709	-1.14929	-1.22307	-0.950038	RALPRRstsPIIGsP			RNA degradation	AMP-activated protein kinase substrate motif;Calmodulin-dependent protein kinase I substrate motif;Calmodulin-dependent protein kinase II substrate motif;Calmodulin-dependent protein kinase IV substrate motif;Chk1 kinase substrate motif;MDC1 BRCT domain binding motif;PAK2 kinase substrate motif;PKA kinase substrate motif;PKC kinase substrate motif;Plk1 PBD domain binding motif	+
P18887	DNA repair protein XRCC1	XRCC1		S	210	1	XRCC1_S210_1	ASDPAGPSYAAATLQ	0.94			0.535137	-0.290323			0.25489	0.121417	+	+	5.19374	-2.26945	0.126008	0.319096	0.19158	0.362809	-1.63724	-2.33699	-2.09337	-2.01072	-0.126008	0.294534	0.634377	0.682258	0.687122	-0.294534	-0.19158	-0.362809	AsDPAGPsyAAATLQ	O96017	Chk2	Base excision repair	DNA dependent Protein kinase substrate motif;G protein-coupled receptor kinase 1 substrate motif	+
Q12789	General transcription factor 3C polypeptide 1	GTF3C1		T	1873	2	GTF3C1_T1873_2	WASENGETDAEGTQM	1	+	+	5.20316	5.51565			0.0469079	0.0428512	+	+	5.19337	4.67028	-2.37307	-1.76784	-2.42095	-2.8644	2.25815	1.75119	2.39501	2.8505	-2.25815	-1.75119	-2.39501	-2.8505	2.33126	3.17394	3.38106	3.75009	WAsENGEtDAEGTQM				b-Adrenergic Receptor kinase substrate motif;Casein kinase II substrate motif	+
P60709	Actin, cytoplasmic 1	ACTB		T	203	1	ACTB_T203_1	RGYSFTTTAEREIVR	1	+	+	3.29334	1.87907	+	+	4.45466	1.73326	+	+	5.19104	1.29785	-1.57349	-1.31426	-1.38162	-1.32268	-0.181115	0.0927496	-0.135522	-0.176757	0.181115	0.775424	0.207696	0.176757	0.868127	-0.0927496	0.135522	1.01333	RGysFtttAEREIVR			Adherens junction;Arrhythmogenic right ventricular cardiomyopathy (ARVC);Bacterial invasion of epithelial cells;Dilated cardiomyopathy;Focal adhesion;Hypertrophic cardiomyopathy (HCM);Leukocyte transendothelial migration;Pathogenic Escherichia coli infection;Phagosome;Phototransduction - fly;Regulation of actin cytoskeleton;Shigellosis;Tight junction;Vibrio cholerae infection;Viral myocarditis	MAPKAPK2 kinase substrate motif	+
Q92890	Ubiquitin recognition factor in ER-associated degradation protein 1	UFD1		S	294	1	UFD1_S294_1	GGRFVAFSGEGQSLR	1	+	+	3.725	1.88102	+	+	4.02751	1.33392	+	+	5.19013	1.84001	-1.22665	-1.42484	-1.72008	-1.66806	0.277805	0.452861	0.376751	0.213007	-0.277805	-0.025104	-0.376751	-0.0243034	0.651979	0.025104	0.783078	0.0243034	GGRFVAFsGEGQsLR			Protein processing in endoplasmic reticulum	Casein kinase II substrate motif	+
P32519	ETS-related transcription factor Elf-1	ELF1		S	307	1	ELF1_S307_1	NDEDPSSSIESSDPS	0.95	+	+	4.82992	2.17613	+	+	4.09759	1.47885	+	+	5.18895	2.20671	-1.97847	-1.58383	-1.8952	-1.76792	0.625736	0.0460672	0.485969	0.443674	-0.499666	0.056818	-0.485969	-0.381209	0.499666	-0.0460672	0.644285	0.381209					Casein kinase II substrate motif;G protein-coupled receptor kinase 1 substrate motif;GSK3 kinase substrate motif;MDC1 BRCT domain binding motif;Plk1 PBD domain binding motif
Q9Y4H2	Insulin receptor substrate 2	IRS2		S	346	1	IRS2_S346_1	VRRSRTDSLAATPPA	1			0.0931738	0.136005	+	+	2.24215	-1.16234	+	+	5.18891	-4.27356	0.688432	1.5489	0.620944	0.413066	-3.31887	-3.09564	-3.67169	-3.73671	-0.0549259	-0.289083	-0.620944	-0.413066	0.0549259	0.289083	1.4395	2.03186	VRRsRtDsLAAtPPA			Adipocytokine signaling pathway;Aldosterone-regulated sodium reabsorption;Insulin signaling pathway;Neurotrophin signaling pathway;Type II diabetes mellitus	14-3-3 domain binding motif;Akt kinase substrate motif;b-Adrenergic Receptor kinase substrate motif;Calmodulin-dependent protein kinase II substrate motif;G protein-coupled receptor kinase 1 substrate motif;MAPKAPK1 kinase substrate motif;MAPKAPK2 kinase substrate motif;p70 Ribosomal S6 kinase substrate motif;Phosphorylase kinase substrate motif;PKA kinase substrate motif;PKC kinase substrate mot…	+
P01106	Myc proto-oncogene protein	MYC		S	283	2	MYC_S283_2	RSESGSPSAGGHSKP	1	+	+	5.18453	-1.68833		+	0.997905	0.821252	+	+	5.18523	-1.75133	0.68831	1.01535	1.02881	0.735068	-0.688624	-1.04289	-0.978738	-0.827516	2.34636	1.11017	0.847051	2.44896	-0.68831	-1.01535	-0.847051	-0.735068				Acute myeloid leukemia;Bladder cancer;Cell cycle;Chronic myeloid leukemia;Colorectal cancer;Endometrial cancer;ErbB signaling pathway;Jak-STAT signaling pathway;MAPK signaling pathway;Pathways in cancer;Small cell lung cancer;TGF-beta signaling pathway;Thyroid cancer;Wnt signaling pathway	DNA dependent Protein kinase substrate motif;MAPKAPK2 kinase substrate motif
Q6P1R3	Myb/SANT-like DNA-binding domain-containing protein 2	MSANTD2		S	42	2	MSANTD2_S42_2	NPSLSDPSTPRGASP	1	+	+	5.34982	3.84539	+	+	5.32969	4.32927	+	+	5.18509	3.50312	-3.99547	-3.96554	-3.51009	-3.17688	-0.295759	-0.429166	-0.122966	0.212404	0.295759	0.429166	0.746216	1.19798	0.351339	0.471681	0.122966	-0.212404	NPSLSDPstPRGAsP				DNA dependent Protein kinase substrate motif	+
Q8IWC1	MAP7 domain-containing protein 3	MAP7D3		S	461	1	MAP7D3_S461_1	LEASMEASPKAKARD	1			0.631883	-0.235786			1.31777	0.349195	+	+	5.18081	-2.14473	-0.242908	0.322495	0.24973	0.142255	-2.17688	-1.95887	-2.12723	-1.84437	0.482259	0.449753	0.623514	0.312825	0.242908	-0.322495	-0.24973	-0.142255	LEAsMEAsPKAKARD				ERK1,2 kinase substrate motif;Growth associated histone HI kinase substrate motif;GSK-3, ERK1, ERK2, CDK5 substrate motif;MAPKAPK2 kinase substrate motif;PKA kinase substrate motif;PKC kinase substrate motif;Proline-directed kinase substrate motif;WW domain binding motif	+
Q5QJE6	Deoxynucleotidyltransferase terminal-interacting protein 2	DNTTIP2		S	134	2	DNTTIP2_S134_2	KVTPTKESYTEEIVS	0.98	+	+	4.75523	2.46587			0.0611945	-0.0349798	+	+	5.17579	3.02915	-1.00412	-1.17175	-1.78297	-1.17688	1.7304	1.54133	2.08332	1.62584	-1.2057	-1.07056	-1.47618	-1.5232	1.00412	1.07056	1.47618	1.17688					b-Adrenergic Receptor kinase substrate motif;Casein kinase II substrate motif;PKA kinase substrate motif;PKC kinase substrate motif
Q9Y6I9	Testis-expressed protein 264	TEX264		T	211	1	TEX264_T211_1	GLVEAIDTQVDGTGA	1	+	+	6.68388	1.5309			0.308	0.0428512	+	+	5.17301	2.57206	-0.923398	-0.751999	-0.789896	-0.682209	1.48497	1.50414	2.13951	2.01211	-0.808477	-0.73535	-0.763961	-0.66831	0.808477	0.73535	0.763961	0.66831					b-Adrenergic Receptor kinase substrate motif;Casein kinase II substrate motif
Q8WXI9	Transcriptional repressor p66-beta	GATAD2B		T	120	2	GATAD2B_T120_2	EPERGRLTPSPDIIV	1	+	+	3.67265	1.70551			0.717918	-0.188524	+	+	5.17106	1.66015	-0.822636	-0.574798	-0.662384	-0.996068	0.822636	0.744894	1.0211	0.996068	-1.02578	-1.05146	-0.688266	-1.04448	1.38608	0.574798	0.662384	1.14289	EPERGRLtPsPDIIV				GSK-3, ERK1, ERK2, CDK5 substrate motif;PKA kinase substrate motif;PKC kinase substrate motif;Proline-directed kinase substrate motif;RAF1 kinase substrate motif;WW domain binding motif	+
Q96A57	Transmembrane protein 230	TMEM230		Y	19	2	TMEM230_Y19_2	IPSSKVKYSRLSSTD	0.98	+	+	4.47925	1.60114	+	+	3.28055	0.935633	+	+	5.16808	1.74753	-1.35424	-1.27565	-0.965192	-1.41523	0.35347	0.466567	0.67872	0.481064	-0.35347	-0.422315	-0.0343666	-0.457617	0.479979	0.422315	0.0343666	0.457617	IPsskVkysRLsstD				Csk SH2 domain binding motif;JAK2 kinase substrate motif;SHIP2 SH2 domain binding motif;SHP1 SH2 domain binding motif;SHP2 CSH2 domain binding motif;Src family kinase substrate motif;Src kinase substrate motif	+
Q96A57	Transmembrane protein 230	TMEM230		S	20	2	TMEM230_S20_2	PSSKVKYSRLSSTDD	0.96	+	+	4.47925	1.60114	+	+	3.28055	0.935633	+	+	5.16808	1.74753	-1.35424	-1.27565	-0.965192	-1.41523	0.35347	0.466567	0.67872	0.481064	-0.35347	-0.422315	-0.0343666	-0.457617	0.479979	0.422315	0.0343666	0.457617	PsskVkysRLsstDD				Casein kinase II substrate motif;G protein-coupled receptor kinase 1 substrate motif;GSK3 kinase substrate motif;PKA kinase substrate motif;PKC kinase substrate motif	+
O00264	Membrane-associated progesterone receptor component 1	PGRMC1		S	190	1	PGRMC1_S190_1	EEEPKDESARKND__	1		+	1.4802	0.753119	+	+	4.36862	-2.56456	+	+	5.16589	-4.15445	1.27362	1.71237	1.27296	0.870171	-2.58672	-2.5502	-2.81224	-3.53951	-1.27362	-1.71237	-1.27296	-0.870171	2.28244	2.27069	2.18758	1.40089	EEEPKDEsARKND__				b-Adrenergic Receptor kinase substrate motif;PKA kinase substrate motif;PKC kinase substrate motif	+
P28749	Retinoblastoma-like protein 1	RBL1		S	752	1	RBL1_S752_1	SKVKSPVSLTAHSLI	0.99	+	+	5.39493	-1.96595			0.694269	-0.181741	+	+	5.16488	-2.02895	0.943224	0.91697	1.09826	1.37177	-0.687457	-0.94451	-1.12318	-1.03042	0.687142	0.986652	0.991495	0.937967	-0.687142	-0.91697	-0.991495	-0.937967				Cell cycle;TGF-beta signaling pathway	Casein kinase II substrate motif;PKA kinase substrate motif
Q8N302	Angiogenic factor with G patch and FHA domains 1	AGGF1		S	17	2	AGGF1_S17_2	RSPPPPTSPEPELAQ	1	+	+	3.55199	0.638942			0.428412	-0.0994129	+	+	5.16048	0.627782	-0.303988	-0.320611	-0.288466	-0.181123	0.295523	0.320611	0.431495	0.369311	-0.295523	-0.342809	-0.654103	-0.199405	0.48912	0.50287	0.288466	0.181123	RsPPPPtsPEPELAQ				Casein kinase II substrate motif;ERK1,2 kinase substrate motif;GSK-3, ERK1, ERK2, CDK5 substrate motif;Proline-directed kinase substrate motif;WW domain binding motif	+
Q14153	Protein FAM53B	FAM53B		S	167	1	FAM53B_S167_1	STMQRSSSFSLPSRA	1	+	+	3.69786	-0.69789			0.0195382	0.00304222	+	+	5.16007	-0.733247	0.217505	0.392096	0.408868	0.332373	-0.397269	-0.390387	-0.462119	-0.332373	0.308633	0.390387	0.271022	0.392969	-0.217505	-0.394964	-0.271022	-0.557228	STMQRsssFsLPSRA				14-3-3 domain binding motif;Calmodulin-dependent protein kinase II alpha substrate motif;Calmodulin-dependent protein kinase II substrate motif;Calmodulin-dependent protein kinase IV substrate motif;Casein kinase II substrate motif;Chk1 kinase substrate motif;G protein-coupled receptor kinase 1 substrate motif;MDC1 BRCT domain binding motif;PKA kinase substrate motif;PKC kinase substrate motif;Pl…	+
Q9UBC2	Epidermal growth factor receptor substrate 15-like 1	EPS15L1		S	371	1	EPS15L1_S371_1	RGTPGPDSSGSLGSG	0.98	+	+	5.30574	3.63435	+	+	5.00849	3.62808	+	+	5.15702	3.16811	-3.53877	-2.7309	-3.26459	-3.61649	-0.0352035	0.00325155	-0.0591478	-0.387219	0.0352035	0.751966	0.0591478	0.515234	0.390653	-0.00325155	0.612042	0.387219	RGtPGPDssGsLGsG				b-Adrenergic Receptor kinase substrate motif;Casein kinase II substrate motif	+
P32519	ETS-related transcription factor Elf-1	ELF1		Y	298	1	ELF1_Y298_1	EMPKDLIYINDEDPS	1	+	+	5.01598	2.5383	+	+	4.59502	1.90283	+	+	5.15534	2.64164	-2.62063	-1.95112	-2.14102	-2.07694	0.454709	0.158781	0.466849	0.696518	-0.283895	-0.100364	-0.466849	-0.327297	0.283895	0.100364	0.651924	0.327297					ALK kinase substrate motif;Grb2 SH2 domain binding motif
H0YIS7;Q8IXM2	RNASEK-C17orf49 readthrough (Fragment);Chromatin complexes subunit BAP18	RNASEK-C17orf49;BAP18		T	26	1	RNASEK-C17orf49;BAP18_T26_1	FTKLGELTMQLHPVA	1		+	2.02999	0.409699	+	+	3.79525	0.534942	+	+	5.15519	-1.4006	-0.260137	-0.188586	-0.195276	-0.04742	-1.31934	-1.66843	-1.61431	-1.69176	0.260137	0.398623	0.31972	0.469868	0.516096	0.188586	0.195276	0.04742	FTKLGELtMQLHPVA					+
H0YIS7;Q8IXM2	RNASEK-C17orf49 readthrough (Fragment);Chromatin complexes subunit BAP18	RNASEK-C17orf49;BAP18		T	67	1	RNASEK-C17orf49;BAP18_T67_1	FTKLGELTMQLHPVA	1		+	2.02999	0.409699	+	+	3.79525	0.534942	+	+	5.15519	-1.4006	-0.260137	-0.188586	-0.195276	-0.04742	-1.31934	-1.66843	-1.61431	-1.69176	0.260137	0.398623	0.31972	0.469868	0.516096	0.188586	0.195276	0.04742	FTKLGELtMQLHPVA					+
P43243	Matrin-3	MATR3		S	164	1	MATR3_S164_1	SYGRDGRSATREPPY	0.99	+	+	3.34921	1.58048			0.382306	0.0428512	+	+	5.15351	0.704342	-0.334384	-0.327771	-0.414644	-0.417587	0.219463	0.311122	0.388709	0.403688	-0.219463	-0.311122	-0.388709	-0.403688	0.805001	1.85081	1.00965	1.16207	syGRDGRsAtREPPy				Casein kinase I substrate motif;Casein kinase II substrate motif	+
Q96JM3	Chromosome alignment-maintaining phosphoprotein 1	CHAMP1		S	662	1	CHAMP1_S662_1	QEQVDVESIDFSKEN	1	+	+	5.15405	1.90439	+	+	6.57012	4.07918	+	+	5.15128	1.90231	-1.65784	-2.1029	-1.93212	-1.92053	-0.018528	-0.168941	-0.0856409	0.268956	2.57191	2.08326	1.96691	2.08124	0.018528	0.168941	0.0856409	-0.268956					b-Adrenergic Receptor kinase substrate motif;Casein kinase I substrate motif;G protein-coupled receptor kinase 1 substrate motif;GSK3 kinase substrate motif
Q9Y2U5	Mitogen-activated protein kinase kinase kinase 2	MAP3K2		S	307	1	MAP3K2_S307_1	SFSPTDHSLSTSSGS	0.95			0.372339	-0.19345			0.207273	-0.0723183	+	+	5.14953	-2.06871	-0.0839267	0.289569	0.155214	0.555787	-1.86091	-1.6934	-1.95189	-1.85201	0.0839267	0.152074	0.26004	0.131329	0.581459	-0.152074	-0.155214	-0.131329				Gap junction;GnRH signaling pathway;MAPK signaling pathway	Casein kinase II substrate motif;G protein-coupled receptor kinase 1 substrate motif;GSK3 kinase substrate motif
Q9BXS9	Solute carrier family 26 member 6	SLC26A6		S	755	2	SLC26A6_S755_2	PVPDSPVSVTRL___	1	+	+	5.635	2.77396	+	+	5.65117	1.95899	+	+	5.14668	1.60763	-1.81382	-1.97782	-1.53449	-1.80711	-0.284744	-0.175264	-0.24648	0.0037818	0.284744	0.175264	0.24648	-0.0037818	1.04602	0.64522	1.27642	0.994942	PVPDsPVsVtRL___			Mineral absorption	Casein kinase II substrate motif	+
P49454	Centromere protein F	CENPF		S	3011	2	CENPF_S3011_2	PGPSPIPSVTEKRLS	1	+	+	5.0876	-2.7327			0.2709	-0.137184	+	+	5.14548	-2.79569	1.23343	1.3851	1.31537	2.02096	-1.23374	-1.41264	-1.44706	-1.13449	1.52379	1.415	1.42528	1.04204	-1.23343	-1.3851	-1.31537	-1.04204	PGPsPIPsVTEKRLs				Casein kinase II substrate motif;DNA dependent Protein kinase substrate motif;MAPKAPK2 kinase substrate motif	+
Q96RS0	Trimethylguanosine synthase	TGS1		S	306	1	TGS1_S306_1	PIMVDNDSSGTSDKD	0.77	+	+	4.4469	2.15187	+	+	3.48993	-1.11892	+	+	5.14174	1.94148	-0.737655	-1.12295	-0.917884	-0.95917	0.737655	1.19558	0.917884	1.17714	-1.89933	-2.313	-1.77037	-2.23065	1.03582	1.12295	1.7519	0.95917				RNA transport	b-Adrenergic Receptor kinase substrate motif;Casein kinase I substrate motif;Casein kinase II substrate motif;G protein-coupled receptor kinase 1 substrate motif;GSK3 kinase substrate motif
P62753	40S ribosomal protein S6	RPS6		S	235	2	RPS6_S235_2	IAKRRRLSSLRASTS	1	+	+	3.77162	-3.24215	+	+	4.84164	-2.0853	+	+	5.13742	-3.3094	2.34989	2.34775	2.81178	2.56038	-0.643882	-0.305527	-0.973828	-1.24458	0.643882	0.0831223	0.515801	0.485803	-1.81408	-0.0831223	-0.515801	-0.485803	IAKRRRLssLRAsts	Q05655;Q15418;P23443;P51812	p70S6K;p90RSK;PKCD;RSK2	Insulin signaling pathway;mTOR signaling pathway;Ribosome	14-3-3 domain binding motif;Calmodulin-dependent protein kinase II substrate motif;CLK1 kinase substrate motif;G protein-coupled receptor kinase 1 substrate motif;MAPKAPK1 kinase substrate motif;PAK2 kinase substrate motif;Pim1 kinase substrate sequence;PKA kinase substrate motif;PKC epsilon kinase substrate motif;PKC kinase substrate motif;ZIP kinase substrate motif	+	+	molecular association, regulation	cell growth, induced		RNA(INDUCES)	7-methylguanosine cap; TRAF4 induced
Q9NRH2	SNF-related serine/threonine-protein kinase	SNRK		S	607	1	SNRK_S607_1	ENNAGGGSPSSGSGG	0.85	+	+	5.34737	1.75659	+	+	4.46535	2.2411	+	+	5.13593	1.61659	-1.93971	-1.61601	-1.49562	-1.69502	0.0735941	-0.176403	-0.1755	-0.00169802	0.133644	0.396831	0.728228	0.959365	-0.0735941	0.176403	0.1755	0.00169802	ENNAGGGsPSSGSGG				Casein kinase II substrate motif;ERK1,2 kinase substrate motif;GSK-3, ERK1, ERK2, CDK5 substrate motif;Proline-directed kinase substrate motif;WW domain binding motif	+
Q86WB0	Nuclear-interacting partner of ALK	ZC3HC1		T	372	2	ZC3HC1_T372_2	EPEAASPTTRTRPVT	1	+	+	4.59362	-0.923162			1.09874	0.152331	+	+	5.13459	-1.42899	0.317149	0.491832	0.44795	0.601892	-1.01633	-0.749974	-0.95454	-1.13631	0.739251	0.600261	0.551741	0.576894	-0.317149	-0.491832	-0.44795	-0.576894	EPEAAsPttRTRPVT				DNA dependent Protein kinase substrate motif;PKA kinase substrate motif;PKC kinase substrate motif	+
Q9UBW8	COP9 signalosome complex subunit 7a	COPS7A		T	224	1	COPS7A_T224_1	KKTIKVTTAAAAAAT	0.91	+	+	5.78361	0.828165			0.895031	-0.125405	+	+	5.13345	1.00725	-0.434024	-0.343794	-0.386759	-0.491752	0.769861	0.586789	0.478329	0.537705	-0.610616	-0.432346	-0.432961	-0.682026	0.434024	0.343794	0.386759	0.491752					G protein-coupled receptor kinase 1 substrate motif;PKA kinase substrate motif;PKC kinase substrate motif
Q5JXC2	Migration and invasion-inhibitory protein	MIIP		S	307	1	MIIP_S307_1	RRKSFDASDTLALPR	1	+	+	2.88661	-1.50565	+	+	3.33424	-0.597601	+	+	5.13297	-1.37955	0.775164	1.10154	0.848236	0.998315	-0.488201	-0.377373	-0.606132	-0.323241	0.208835	0.377373	0.423398	0.323241	-0.208835	-1.32928	-0.423398	-0.337831					Casein kinase II substrate motif;G protein-coupled receptor kinase 1 substrate motif;MAPKAPK2 kinase substrate motif
P85037	Forkhead box protein K1	FOXK1		Y	205	2	FOXK1_Y205_2	KIQFTSLYHKEEAPA	1	+	+	4.3374	-0.872761			1.29853	0.278551	+	+	5.12562	-1.32829	0.636427	0.404505	0.297496	0.484474	-0.710266	-0.952911	-0.972981	-0.854088	0.481668	0.857468	0.737554	0.860415	-0.481668	-0.404505	-0.297496	-0.484474	KIQFtsLyHKEEAPA					+
Q9UBP0	Spastin	SPAST		S	268	1	SPAST_S268_1	SGHHRAPSYSGLSMV	0.98	+	+	4.56198	1.82214	+	+	5.19147	1.90099	+	+	5.1255	1.6398	-1.70149	-1.85059	-1.58537	-1.53259	0.0169721	-0.0618501	-0.252333	0.186357	-0.0169721	0.146421	0.491891	0.312574	0.490671	0.0618501	0.252333	-0.186357	sGHHRAPsySGLSMV				14-3-3 domain binding motif;Calmodulin-dependent protein kinase II substrate motif;Casein kinase II substrate motif;DNA dependent Protein kinase substrate motif;PKA kinase substrate motif;PKC kinase substrate motif	+
P52597	Heterogeneous nuclear ribonucleoprotein F	HNRNPF		S	187	1	HNRNPF_S187_1	YIEVFKSSQEEVRSY	1	+	+	3.91627	2.55095		+	1.27621	0.564605	+	+	5.12036	2.71427	-1.419	-1.38063	-1.2571	-1.82275	1.419	1.22133	0.840962	1.4963	-1.42718	-0.899895	-0.840962	-0.45303	1.68405	0.899895	1.28734	0.45303	yIEVFkssQEEVRsY				ATM kinase substrate motif;Casein kinase II substrate motif;DNA dependent Protein kinase substrate motif;MDC1 BRCT domain binding motif;PKA kinase substrate motif;PKC kinase substrate motif;Plk1 PBD domain binding motif	+
P29590	Protein PML	PML		S	518	2	PML_S518_2	PSTSKAVSPPHLDGP	1	+	+	3.86017	1.26764	+	+	4.09226	0.436092	+	+	5.119	0.920382	-0.754407	-0.551844	-0.618588	-0.70332	0.247479	0.197275	0.208838	0.399775	-0.247479	-0.197275	-0.208838	-0.230198	0.90219	0.608738	0.701278	0.230198	PsTSkAVsPPHLDGP	P06493;P24941	CDK1;CDK2	Acute myeloid leukemia;Endocytosis;Pathways in cancer;Ubiquitin mediated proteolysis	ERK1,2 kinase substrate motif;GSK-3, ERK1, ERK2, CDK5 substrate motif;MAPKAPK2 kinase substrate motif;PKA kinase substrate motif;PKC kinase substrate motif;Proline-directed kinase substrate motif;WW domain binding motif	+
Q14814	Myocyte-specific enhancer factor 2D	MEF2D		S	472	1	MEF2D_S472_1	EPGDGLSSPAGGSYE	0.87			1.07072	-0.387008			1.1856	0.364914	+	+	5.11655	-1.96784	0.0280771	0.0245194	0.137345	0.584075	-1.66598	-1.76344	-1.82685	-1.84108	0.40223	0.789464	0.41431	0.627669	-0.0280771	-0.0245194	-0.137345	-0.584075	EPGDGLssPAGGSYE				ERK1,2 kinase substrate motif;GSK-3, ERK1, ERK2, CDK5 substrate motif;MDC1 BRCT domain binding motif;Plk1 PBD domain binding motif;Proline-directed kinase substrate motif;WW domain binding motif	+
Q9Y2V2	Calcium-regulated heat-stable protein 1	CARHSP1		S	52	1	CARHSP1_S52_1	TRRTRTFSATVRASQ	1	+	+	4.60028	-0.951624	+	+	5.25571	-0.548825	+	+	5.10558	-0.51736	0.50809	0.486857	0.516108	0.621314	0.0477967	-0.0227871	0.0558176	-0.0178981	-0.0477967	0.0227871	-0.0558176	0.0178981	-0.534146	-0.382814	-0.216506	-0.540662	tRRtRtFsAtVRAsQ	O00141;Q15418;P31749	Akt1;p90RSK;SGK1		14-3-3 domain binding motif;Akt kinase substrate motif;AMP-activated protein kinase 2 substrate motif;Calmodulin-dependent protein kinase II substrate motif;Casein kinase II substrate motif;MAPKAPK1 kinase substrate motif;PKA kinase substrate motif;PKC kinase substrate motif	+
O94782	Ubiquitin carboxyl-terminal hydrolase 1	USP1		S	13	1	USP1_S13_1	PSESNGLSRGSPSKK	0.91	+	+	5.29715	-3.24069			0.486488	-0.302689	+	+	5.10497	-3.30369	2.21438	1.91416	1.58357	1.69294	-0.972588	-1.33649	-1.71525	-1.78539	0.972273	1.30895	1.89595	2.01711	-0.972273	-1.30895	-1.58357	-1.69294	PsESNGLsRGsPSKK				Casein kinase II substrate motif;G protein-coupled receptor kinase 1 substrate motif;MAPKAPK2 kinase substrate motif	+
O15446	DNA-directed RNA polymerase I subunit RPA34	CD3EAP		S	124	1	CD3EAP_S124_1	ILEGPQQSLSGSPLQ	0.98	+	+	2.60593	0.444397	+	+	6.00647	2.20497	+	+	5.10249	1.25708	-1.05482	-0.805636	-0.713967	-0.828521	0.273895	0.386151	0.519449	0.445863	1.26288	1.2345	1.59503	1.32454	-0.273895	-0.386151	-0.519449	-0.445863	ILEGPQQsLsGsPLQ				Casein kinase II substrate motif;G protein-coupled receptor kinase 1 substrate motif;GSK3 kinase substrate motif	+
Q9H0L4	Cleavage stimulation factor subunit 2 tau variant	CSTF2T		S	563	1	CSTF2T_S563_1	GSQPSSFSPGQSQVT	1		+	1.62	-0.375488			0.696331	-0.206273	+	+	5.10208	-1.79884	0.345484	0.173358	0.144731	0.595946	-1.29593	-1.60017	-1.43435	-1.60539	-0.142493	0.0777349	0.336725	0.162461	0.142493	-0.0777349	-0.144731	-0.162461	GsQPSsFsPGQsQVT			mRNA surveillance pathway	ERK1,2 kinase substrate motif;G protein-coupled receptor kinase 1 substrate motif;GSK3 kinase substrate motif;GSK-3, ERK1, ERK2, CDK5 substrate motif;Proline-directed kinase substrate motif;WW domain binding motif	+
Q9P2R6	Arginine-glutamic acid dipeptide repeats protein	RERE		S	675	2	RERE_S675_2	KTKTQEISRPNSPSE	1	+	+	7.04105	1.76757	+	+	6.44096	1.40159	+	+	5.10007	2.20381	-1.6416	-1.52843	-1.48616	-1.68212	0.590127	0.986346	0.256876	0.643581	-0.180585	-0.211326	-0.0836902	-0.256363	0.180585	0.211326	0.0836902	0.256363	KTKtQEIsRPNsPsE				G protein-coupled receptor kinase 1 substrate motif;GSK3 kinase substrate motif	+
Q15424	Scaffold attachment factor B1	SAFB		T	26	2	SAFB_T26_2	LSSASSETGTRRLSD	1	+	+	4.75415	2.15854	+	+	4.41019	1.04314	+	+	5.10002	2.33067	-1.62777	-1.57935	-1.53737	-1.35036	0.456666	0.9514	0.666018	1.15373	-0.456666	-0.274562	-0.595129	-0.595921	1.07372	0.274562	0.595129	0.595921	LsSASsEtGTRRLsD				b-Adrenergic Receptor kinase substrate motif	+
P49721	Proteasome subunit beta type-2	PSMB2		S	76	2	PSMB2_S76_2	MRNGYELSPTAAANF	1	+	+	5.16724	1.20047	+	+	2.84372	0.391194	+	+	5.09241	1.05845	-0.751204	-0.771072	-0.818106	-0.532503	0.24468	0.326096	0.348536	0.441593	-0.24468	-0.326096	-0.348536	-0.388798	0.6147	0.522373	0.403128	0.388798	MRNGyELsPTAAANF			Proteasome	Casein kinase II substrate motif;ERK1,2 kinase substrate motif;G protein-coupled receptor kinase 1 substrate motif;GSK-3, ERK1, ERK2, CDK5 substrate motif;Proline-directed kinase substrate motif;WW domain binding motif	+
P49721	Proteasome subunit beta type-2	PSMB2		T	78	2	PSMB2_T78_2	NGYELSPTAAANFTR	1	+	+	5.16724	1.20047	+	+	2.84372	0.391194	+	+	5.09241	1.05845	-0.751204	-0.771072	-0.818106	-0.532503	0.24468	0.326096	0.348536	0.441593	-0.24468	-0.326096	-0.348536	-0.388798	0.6147	0.522373	0.403128	0.388798				Proteasome	DNA dependent Protein kinase substrate motif
Q9BUT9	MAPK regulated corepressor interacting protein 2	MCRIP2		T	86	1	MCRIP2_T86_1	TSPSFEGTQETYTVA	1	+	+	2.87143	-0.825417			0.0266162	0.0158284	+	+	5.09081	-2.10775	0.196286	0.787118	0.64945	0.443125	-1.41088	-1.57279	-1.5842	-1.78715	0.912206	0.41156	0.174717	0.640811	-0.196286	-0.41156	-0.174717	-0.443125	TsPsFEGtQETYTVA				MAPKAPK2 kinase substrate motif	+
Q6PJG2	ELM2 and SANT domain-containing protein 1	ELMSAN1		T	704	2	ELMSAN1_T704_2	RTNSAEVTPPVLSVM	1	+	+	4.6578	1.57866	+	+	4.19801	0.933803	+	+	5.08882	1.78848	-1.28595	-1.23668	-1.17443	-1.12047	0.242143	0.714203	0.796859	0.583195	-0.242143	-0.475449	-0.312785	-0.0519342	0.656966	0.475449	0.312785	0.0519342	RtNsAEVtPPVLsVM				GSK-3, ERK1, ERK2, CDK5 substrate motif;MAPKAPK2 kinase substrate motif;Proline-directed kinase substrate motif;WW domain binding motif	+
P85037	Forkhead box protein K1	FOXK1		S	472	1	FOXK1_S472_1	YSQSAPGSPVSAQPV	1	+	+	3.46971	2.17497	+	+	4.89184	1.66682	+	+	5.08271	1.65648	-1.87397	-1.6411	-1.39002	-1.54826	0.147268	-0.0813246	-0.0429573	0.149592	-0.147268	0.0813246	0.0429573	0.236903	1.1052	0.899931	0.391001	-0.149592	ySQsAPGsPVsAQPV				Casein kinase II substrate motif;ERK1,2 kinase substrate motif;G protein-coupled receptor kinase 1 substrate motif;GSK-3, ERK1, ERK2, CDK5 substrate motif;MAPKAPK2 kinase substrate motif;Proline-directed kinase substrate motif;WW domain binding motif	+
O75995	SAM and SH3 domain-containing protein 3	SASH3		S	97	2	SASH3_S97_2	KMMVKALSEEMADTL	1	+	+	1.74738	0.622864			0.824007	-1.03834	+	+	5.08237	1.17529	-0.265028	-0.5754	-0.294012	-0.375558	0.698347	0.804168	0.920107	0.768537	0.263513	-1.22116	-2.54947	-2.15625	-0.263513	0.5754	0.294012	0.375558	KMMVKALsEEMADtL				Calmodulin-dependent protein kinase II substrate motif;Casein kinase II substrate motif;Chk1 kinase substrate motif;G protein-coupled receptor kinase 1 substrate motif;PKA kinase substrate motif;PKC kinase substrate motif	+
Q14980	Nuclear mitotic apparatus protein 1	NUMA1		S	1731	1	NUMA1_S1731_1	SVPGEPASPISQRLP	1	+	+	5.44585	2.96177	+	+	5.48866	2.92812	+	+	5.07983	3.25729	-2.45637	-2.9675	-3.16609	-3.15057	0.805281	0.240149	0.124767	0.118423	0.0502224	0.150923	-0.110769	-0.118423	-0.0502224	-0.150923	0.110769	0.196921	sVPGEPAsPIsQRLP				Casein kinase I substrate motif;Casein kinase II substrate motif;ERK1,2 kinase substrate motif;GSK-3, ERK1, ERK2, CDK5 substrate motif;Proline-directed kinase substrate motif;WW domain binding motif	+
Q8NFC6	Biorientation of chromosomes in cell division protein 1-like 1	BOD1L1		S	482	1	BOD1L1_S482_1	YLYSKYYSDSDDELT	1			0.621252	0.32006			0.552837	0.287936	+	+	5.07851	1.24034	-0.396894	-0.251957	-0.497498	-0.320554	0.929403	0.791145	1.04642	0.727503	0.396894	0.251957	-0.405561	-0.558446	-0.532608	-0.38017	0.405561	0.320554	YLySKyysDsDDELT				Casein kinase II substrate motif;MAPKAPK2 kinase substrate motif;PKA kinase substrate motif;PKC kinase substrate motif;Pyruvate dehydrogenase kinase substrate motif	+
Q8IWZ3	Ankyrin repeat and KH domain-containing protein 1	ANKHD1		S	1669	1	ANKHD1_S1669_1	KTVSLPLSSPNIKLN	0.97			1.09877	-0.361652		+	1.67908	0.612731	+	+	5.07706	-2.68659	-0.0313296	0.0245581	0.224675	0.5054	-2.47925	-2.09536	-2.69043	-2.75804	0.604609	0.455892	1.08616	1.02756	0.0313296	-0.0245581	-0.224675	-0.5054	KtVsLPLssPNIKLN				MAPKAPK2 kinase substrate motif	+
Q9UQ35	Serine/arginine repetitive matrix protein 2	SRRM2		S	1103	3	SRRM2_S1103_3	GGRSRSSSPVTELAS	0.98	+	+	7.17837	2.11436	+	+	4.47856	2.37593	+	+	5.06766	1.38383	-1.7314	-1.88304	-1.61242	-1.61638	-0.410615	-0.44393	-0.347276	-0.106087	1.01851	0.92712	0.608738	0.106087	0.410615	0.44393	0.347276	0.412376	GGRsRsssPVtELAs				14-3-3 domain binding motif;Akt kinase substrate motif;Calmodulin-dependent protein kinase II substrate motif;Casein kinase II substrate motif;ERK1,2 kinase substrate motif;GSK-3, ERK1, ERK2, CDK5 substrate motif;MAPKAPK1 kinase substrate motif;MAPKAPK2 kinase substrate motif;MDC1 BRCT domain binding motif;PKA kinase substrate motif;PKC kinase substrate motif;Plk1 PBD domain binding motif;Proline…	+
Q9Y4H2	Insulin receptor substrate 2	IRS2		S	312	1	IRS2_S312_1	KSQSSGSSATHPISV	0.77	+	+	3.06076	0.464129		+	1.0548	0.686476	+	+	5.06122	-2.11751	-0.344722	-0.105857	-0.181239	-0.120746	-2.09186	-2.04134	-2.46318	-2.62622	1.49513	0.105857	0.181239	0.211114	0.344722	0.302179	0.336308	0.120746	KsQsSGssAtHPISV			Adipocytokine signaling pathway;Aldosterone-regulated sodium reabsorption;Insulin signaling pathway;Neurotrophin signaling pathway;Type II diabetes mellitus	Casein kinase II substrate motif;G protein-coupled receptor kinase 1 substrate motif;MAPKAPK2 kinase substrate motif;MDC1 BRCT domain binding motif;Plk1 PBD domain binding motif	+
H0YIS7;Q8IXM2	RNASEK-C17orf49 readthrough (Fragment);Chromatin complexes subunit BAP18	RNASEK-C17orf49;BAP18		S	35	1	RNASEK-C17orf49;BAP18_S35_1	QLHPVADSSPAGAKW	0.99			1.33991	0.332235		+	2.05316	0.320602	+	+	5.06057	-1.41208	-0.226694	-0.0608058	-0.251513	0.0134292	-1.32937	-1.70824	-1.55281	-1.58347	0.226694	0.230879	0.270371	0.0288777	0.504467	0.0608058	0.251513	-0.0134292	QLHPVADssPAGAKW				b-Adrenergic Receptor kinase substrate motif	+
H0YIS7;Q8IXM2	RNASEK-C17orf49 readthrough (Fragment);Chromatin complexes subunit BAP18	RNASEK-C17orf49;BAP18		S	76	1	RNASEK-C17orf49;BAP18_S76_1	QLHPVADSSPAGAKW	0.99			1.33991	0.332235		+	2.05316	0.320602	+	+	5.06057	-1.41208	-0.226694	-0.0608058	-0.251513	0.0134292	-1.32937	-1.70824	-1.55281	-1.58347	0.226694	0.230879	0.270371	0.0288777	0.504467	0.0608058	0.251513	-0.0134292	QLHPVADssPAGAKW				b-Adrenergic Receptor kinase substrate motif	+
Q7Z3C6	Autophagy-related protein 9A	ATG9A		S	18	1	ATG9A_S18_1	LEASYSDSPPGEEDL	1	+	+	5.06675	2.25512	+	+	5.43219	2.6032	+	+	5.05831	2.9242	-2.86712	-2.29991	-2.35765	-2.19196	0.257271	0.866712	0.25517	0.601009	0.213521	0.0532608	0.101233	0.328146	-0.213521	-0.0532608	-0.101233	-0.328146	LEAsysDsPPGEEDL				b-Adrenergic Receptor kinase substrate motif;ERK1,2 kinase substrate motif;GSK-3, ERK1, ERK2, CDK5 substrate motif;MAPKAPK2 kinase substrate motif;Proline-directed kinase substrate motif;WW domain binding motif	+
O14757	Serine/threonine-protein kinase Chk1	CHEK1		S	301	1	CHEK1_S301_1	IQSNLDFSPVNSASS	1	+	+	4.28101	-1.9836	+	+	4.38205	-2.0659	+	+	5.05699	-2.94984	1.57439	2.00136	2.02147	2.50178	-1.07322	-1.08185	-0.870975	-0.674289	-0.117946	0.0527759	0.0207863	-0.120231	0.117946	-0.0527759	-0.0207863	0.120231	IQsNLDFsPVNsAss	P06493;P24941	CDK1;CDK2	Cell cycle;Cell cycle - yeast;Meiosis - yeast;p53 signaling pathway	ERK1,2 kinase substrate motif;G protein-coupled receptor kinase 1 substrate motif;GSK3 kinase substrate motif;GSK-3, ERK1, ERK2, CDK5 substrate motif;Proline-directed kinase substrate motif;WW domain binding motif	+	+	intracellular localization	cell cycle regulation			; mitotic phosphorylation; important for Chk1 translocation from the nucleus to the cytoplasm when S317 and S345 are dephosphorylated
P24928	DNA-directed RNA polymerase II subunit RPB1	POLR2A		S	1847	1	POLR2A_S1847_1	TPTSPSYSPSSPEYT	1	+	+	3.50379	2.23972			0.109384	0.0428512	+	+	5.0557	2.11169	-1.00086	-1.05416	-1.10209	-0.644984	0.885934	1.36614	1.07615	1.31642	-0.885934	-1.03752	-1.07615	-0.631085	1.91768	1.03752	1.57052	0.631085	tPtsPsysPssPEyt			Huntington's disease;Purine metabolism;Pyrimidine metabolism;RNA polymerase	Casein kinase II substrate motif;ERK1,2 kinase substrate motif;G protein-coupled receptor kinase 1 substrate motif;GSK-3, ERK1, ERK2, CDK5 substrate motif;MAPKAPK2 kinase substrate motif;Proline-directed kinase substrate motif;WW domain binding motif	+
Q96T58	Msx2-interacting protein	SPEN		S	2124	2	SPEN_S2124_2	VAVSPEKSESPQKED	1	+	+	5.34522	4.48333	+	+	5.53436	3.97886	+	+	5.05482	4.29329	-3.88724	-3.96288	-3.7055	-4.52461	0.76462	0.0971417	-0.362016	0.593198	-0.413705	-0.0971417	0.362016	-0.0159388	0.413705	0.324391	1.09906	0.0159388	VAVsPEKsEsPQKED				Casein kinase II substrate motif;G protein-coupled receptor kinase 1 substrate motif;MAPKAPK2 kinase substrate motif	+
P55210	Caspase-7	CASP7		S	37	1	CASP7_S37_1	SFVPSLFSKKKKNVT	1	+	+	3.75991	1.9911	+	+	2.24994	0.611685	+	+	5.05473	1.94269	-1.56223	-1.0398	-1.12222	-1.08959	0.684799	0.598588	0.738732	0.934806	-0.684799	-0.569846	-0.738732	-0.373723	1.337	0.569846	0.870012	0.373723	sFVPsLFskKKKNVt			Alzheimer's disease;Apoptosis	PKA kinase substrate motif;PKC kinase substrate motif	+
Q9H9D4	Zinc finger protein 408	ZNF408		T	322	1	ZNF408_T322_1	QCPPRAKTPEPGAQQ	1	+	+	4.80597	2.83888	+	+	4.99824	2.44198	+	+	5.04728	2.48968	-2.61621	-2.39077	-2.06017	-2.79617	0.255092	-0.113468	0.0521045	-0.0983334	-0.255092	0.113468	-0.0521045	0.0983334	0.82122	0.136573	0.394766	0.13965	QCPPRAKtPEPGAQQ				Calmodulin-dependent protein kinase II substrate motif;Growth associated histone HI kinase substrate motif;GSK-3, ERK1, ERK2, CDK5 substrate motif;PKC kinase substrate motif;Proline-directed kinase substrate motif;WW domain binding motif	+
Q8N1G0	Zinc finger protein 687	ZNF687		S	253	2	ZNF687_S253_2	TDIPASASPPPVAGV	1	+	+	4.98461	-6.78019	+	+	5.76973	-9.42024	+	+	5.0378	-6.92401	6.02249	7.88792	6.5551	6.9429	-0.487679	0.851417	-0.442165	-0.209197	-3.11075	-1.60677	-2.72383	-2.83121	0.487679	-0.851417	0.442165	0.209197	tDIPAsAsPPPVAGV				ERK1,2 kinase substrate motif;GSK-3, ERK1, ERK2, CDK5 substrate motif;Proline-directed kinase substrate motif;WW domain binding motif	+
Q6NXT4	Zinc transporter 6	SLC30A6		T	376	1	SLC30A6_T376_1	DLNPVTSTPAKPSSP	0.86	+	+	5.23306	1.70858	+	+	4.54054	1.74208	+	+	5.03069	1.50552	-1.86123	-1.44002	-1.60616	-1.39619	-0.15413	-0.0430808	-0.0741396	-0.0101757	0.503508	0.0430808	0.0741396	0.0439768	0.15413	0.233318	0.133101	0.0101757	DLNPVTStPAkPssP				Cdc2 kinase substrate motif;CDK1,2,4,6 kinase substrate motif;CDK5 kinase substrate motif;G protein-coupled receptor kinase 1 substrate motif;Growth associated histone HI kinase substrate motif;GSK-3, ERK1, ERK2, CDK5 substrate motif;MDC1 BRCT domain binding motif;Plk1 PBD domain binding motif;Proline-directed kinase substrate motif;WW domain binding motif	+
O75592	E3 ubiquitin-protein ligase MYCBP2	MYCBP2		S	3052	1	MYCBP2_S3052_1	TKLKNRHSLEISSAL	1	+	+	3.53516	1.20434		+	1.28469	0.406072	+	+	5.03057	1.69728	-0.956089	-0.927944	-0.686068	-0.67353	0.780659	0.796838	1.17915	0.788861	-0.267858	-0.560158	-0.73167	-0.0596561	0.267858	0.560158	0.686068	0.0596561	TKLKNRHsLEISSAL				Aurora-A kinase substrate motif;Casein kinase II substrate motif;G protein-coupled receptor kinase 1 substrate motif;GSK3 kinase substrate motif;PKA kinase substrate motif;PKC kinase substrate motif	+
Q92974	Rho guanine nucleotide exchange factor 2	ARHGEF2		S	886	1	ARHGEF2_S886_1	PVDPRRRSLPAGDAL	1	+	+	3.81526	1.4388	+	+	4.16971	0.592767	+	+	5.02761	1.18108	-0.97758	-0.838995	-0.714466	-0.853326	0.231944	0.248943	0.333302	0.525764	-0.231944	-0.248943	-0.333302	-0.199109	0.982671	0.528627	0.660435	0.199109	PVDPRRRsLPAGDAL	Q13153	PAK1	Pathogenic Escherichia coli infection	14-3-3 domain binding motif;Aurora-A kinase substrate motif;Calmodulin-dependent protein kinase II substrate motif;MAPKAPK2 kinase substrate motif;PAK2 kinase substrate motif;Phosphorylase kinase substrate motif;PKA kinase substrate motif;PKC epsilon kinase substrate motif;PKC kinase substrate motif	+	+	molecular association, regulation; phosphorylation	cytoskeletal reorganization	14-3-3 beta(INDUCES)		Mutant S810A showed an accumulation of disorganized stress fibers compared to untransfected cells. Increased activation of Rho was seen with the S810A mutation. Co-transfection of S885A with PAK4-S474E showes a perfusion of stress fibers and labeled protein at periferal sites.
Q9BQE3	Tubulin alpha-1C chain	TUBA1C		T	292	1	TUBA1C_T292_1	QLTVAEITNACFEPA	1			0.477854	0.0234001			1.04153	0.0428512	+	+	5.02532	3.0678	-0.083045	-0.00832462	-0.0481663	-0.00694942	2.81796	2.50636	3.34879	3.45158	0.0318766	0.00832462	-0.0222311	0.00694942	-0.0318766	-0.0114384	0.0222311	-0.0318012				Gap junction;Pathogenic Escherichia coli infection;Phagosome
Q14687	Genetic suppressor element 1	GSE1		S	850	1	GSE1_S850_1	LALSTRYSPDEMNNS	1	+	+	5.3687	4.00807	+	+	6.3053	3.87456	+	+	5.02334	3.93449	-3.57095	-4.11961	-3.90361	-3.43655	0.88076	-0.193341	-0.0736656	0.0934787	0.23008	0.193341	0.137589	-0.0934787	-0.23008	0.670432	0.0736656	0.48754	LALSTRYsPDEMNNs				AMP-activated protein kinase substrate motif;Casein kinase II substrate motif;ERK1,2 kinase substrate motif;GSK-3, ERK1, ERK2, CDK5 substrate motif;MAPKAPK2 kinase substrate motif;PKA kinase substrate motif;PKC kinase substrate motif;Proline-directed kinase substrate motif;WW domain binding motif	+
Q14839	Chromodomain-helicase-DNA-binding protein 4	CHD4		T	517	1	CHD4_T517_1	WGQPPSPTPVPRPPD	1	+	+	4.38013	1.94791	+	+	3.45649	0.726865	+	+	5.02225	1.37079	-1.13161	-0.986585	-1.10907	-0.968038	0.187834	0.565929	0.356909	0.177169	-0.187834	-0.565929	-0.356909	-0.177169	1.30193	1.05682	0.476267	0.761323	WGQPPsPtPVPRPPD				DNA dependent Protein kinase substrate motif;GSK-3, ERK1, ERK2, CDK5 substrate motif;Proline-directed kinase substrate motif;WW domain binding motif	+
Q9UMX0	Ubiquilin-1	UBQLN1		S	16	2	UBQLN1_S16_2	GPPGSQDSAAGAEGA	1	+	+	3.68014	1.35064	+	+	3.64077	0.609165	+	+	5.01928	1.09017	-0.713271	-0.736288	-0.872868	-1.01859	0.286666	0.271976	0.14609	0.31493	-0.286666	-0.271976	-0.14609	-0.199623	0.939639	0.459576	0.462704	0.199623	GPPGsQDsAAGAEGA			Protein processing in endoplasmic reticulum	b-Adrenergic Receptor kinase substrate motif;G protein-coupled receptor kinase 1 substrate motif	+
Q6P2Q9	Pre-mRNA-processing-splicing factor 8	PRPF8		S	1355	1	PRPF8_S1355_1	VGITHFRSGMSHEED	0.9	+	+	3.836	1.92301			0.281228	0.0428512	+	+	5.01846	1.50585	-0.88853	-0.72165	-0.658381	-0.658553	0.773608	1.04558	0.632446	0.644654	-0.773608	-0.705001	-0.632446	-0.644654	1.00158	0.705001	1.33027	1.72806	VGITHFRsGMsHEED			Spliceosome	Casein kinase II substrate motif	+
H0YIS7;Q8IXM2	RNASEK-C17orf49 readthrough (Fragment);Chromatin complexes subunit BAP18	RNASEK-C17orf49;BAP18		S	141	2	RNASEK-C17orf49;BAP18_S141_2	QKADVTLSALNDSDA	1			0.473027	-0.300491		+	1.05421	-0.614139	+	+	5.01738	-3.92251	0.542979	1.15432	0.542242	-0.182508	-3.20831	-3.54663	-3.56816	-3.30992	-0.438922	-0.0422068	-0.100903	0.182508	0.438922	0.0422068	0.100903	0.273036
H0YIS7;Q8IXM2	RNASEK-C17orf49 readthrough (Fragment);Chromatin complexes subunit BAP18	RNASEK-C17orf49;BAP18		S	182	2	RNASEK-C17orf49;BAP18_S182_2	QKADVTLSALNDSDA	1			0.473027	-0.300491		+	1.05421	-0.614139	+	+	5.01738	-3.92251	0.542979	1.15432	0.542242	-0.182508	-3.20831	-3.54663	-3.56816	-3.30992	-0.438922	-0.0422068	-0.100903	0.182508	0.438922	0.0422068	0.100903	0.273036
P27448	MAP/microtubule affinity-regulating kinase 3	MARK3		S	469	1	MARK3_S469_1	GKGIAPASPMLGNAS	1	+	+	3.36504	-1.31295			0.103269	0.0431149	+	+	5.01349	-2.39063	0.283075	0.911472	0.876411	0.725394	-1.87101	-1.48257	-1.56024	-1.85235	0.796451	0.771786	0.813148	0.587426	-0.283075	-0.771786	-0.813148	-0.587426	GKGIAPAsPMLGNAs				ERK1,2 kinase substrate motif;GSK-3, ERK1, ERK2, CDK5 substrate motif;Proline-directed kinase substrate motif;WW domain binding motif	+
Q9UMN6	Histone-lysine N-methyltransferase 2B	KMT2B		T	1026	1	KMT2B_T1026_1	KGRTIVKTLLPWDSD	1			0.477854	0.0234001			1.04153	0.0428512	+	+	5.01328	1.62329	-0.083045	-0.00832462	-0.0481663	-0.00694942	1.89854	1.58639	1.3296	1.53214	0.0318766	0.00832462	-0.0222311	0.00694942	-0.0318766	-0.0114384	0.0222311	-0.0318012
P32969	60S ribosomal protein L9	RPL9		T	19	2	RPL9_T19_2	IPENVDITLKGRTVI	1			0.0337165	-0.0109522			0.240119	-0.0782182	+	+	5.01306	-1.59547	-0.117697	0.355392	-0.0269799	0.22066	-1.46029	-1.39787	-1.4922	-1.60014	0.232953	-0.119405	0.0269799	-0.0220251	0.117697	0.119405	0.128439	0.0220251				Ribosome	PKA kinase substrate motif;PKC kinase substrate motif
P32969	60S ribosomal protein L9	RPL9		T	3	2	RPL9_T3_2	_____MKTILSNQTV	1			0.0337165	-0.0109522			0.240119	-0.0782182	+	+	5.01306	-1.59547	-0.117697	0.355392	-0.0269799	0.22066	-1.46029	-1.39787	-1.4922	-1.60014	0.232953	-0.119405	0.0269799	-0.0220251	0.117697	0.119405	0.128439	0.0220251	_____MktILsNQtV			Ribosome	Casein kinase II substrate motif	+
Q09472	Histone acetyltransferase p300	EP300		T	1851	1	EP300_T1851_1	QQGLPSPTPATPTTP	0.98			0.518906	0.126168	+	+	2.94893	0.672844	+	+	5.00977	-1.41292	-0.157393	0.0732808	-0.237104	0.0688806	-1.45176	-1.44428	-1.34427	-1.66372	0.614408	0.4461	0.538585	0.839948	0.157393	-0.0732808	0.237104	-0.0688806				Adherens junction;Cell cycle;Huntington's disease;Jak-STAT signaling pathway;ko05152;Long-term potentiation;Melanogenesis;Notch signaling pathway;Pathways in cancer;Prostate cancer;Renal cell carcinoma;TGF-beta signaling pathway;Wnt signaling pathway	DNA dependent Protein kinase substrate motif;G protein-coupled receptor kinase 1 substrate motif;GSK-3, ERK1, ERK2, CDK5 substrate motif;Proline-directed kinase substrate motif;WW domain binding motif
Q7Z7N9	Transmembrane protein 179B	TMEM179B		S	180	1	TMEM179B_S180_1	ERGDPEWSSETDALV	0.81			0.318735	0.149588			0.395882	0.165937	+	+	5.00613	-2.56273	-0.119786	0.074091	-0.124603	0.35134	-2.09988	-2.67007	-2.50255	-2.79736	0.119786	0.156508	0.626046	-0.0575495	0.671334	-0.074091	0.124603	0.0575495	ERGDPEWssETDALV				Casein kinase II substrate motif	+
Q09666	Neuroblast differentiation-associated protein AHNAK	AHNAK		T	38	1	AHNAK_T38_1	GVFVQEVTQNSPAAR	0.95			0.591452	-0.117212	+	+	2.58063	0.660442	+	+	5.00278	-1.16626	0.170648	-0.122565	0.0453181	0.141023	-0.98931	-1.07376	-1.25286	-1.1147	0.504409	0.963861	0.871929	0.535993	-0.170648	0.122565	-0.0453181	-0.141023					Casein kinase II substrate motif;G protein-coupled receptor kinase 1 substrate motif
O60814;P57053;P58876;P62807;Q5QNW6;Q93079;Q99877;Q99879;Q99880	Histone H2B type 1-K;Histone H2B type F-S;Histone H2B type 1-D;Histone H2B type 1-C/E/F/G/I;Histone H2B type 2-F;Histone H2B type 1-H;Histone H2B type 1-N;Histone H2B type 1-M;Histone H2B type 1-L	HIST1H2BK;H2BFS;HIST1H2BD;HIST1H2BC;HIST2H2BF;HIST1H2BH;HIST1H2BN;HIST1H2BM;HIST1H2BL		Y	38	1	HIST1H2BK;H2BFS;HIST1H2BD;HIST1H2BC;HIST2H2BF;HIST1H2BH;HIST1H2BN;HIST1H2BM;HIST1H2BL_Y38_1	KRSRKESYSVYVYKV	1			1.25502	0.262345			0.390405	-0.0889044	+	+	5.00167	-1.25197	0.0637975	-0.0595622	0.196939	0.0510769	-1.14903	-1.41355	-1.09614	-1.09689	-0.0637975	0.208446	-0.196939	-0.0510769	0.403389	0.0595622	0.518445	0.320235	KRsRkEsysVyVykV			Systemic lupus erythematosus	ALK kinase substrate motif;SHP1 phosphatase substrate motif;Src kinase substrate motif	+
O60814;P57053;P58876;P62807;Q5QNW6;Q93079;Q99877;Q99879;Q99880	Histone H2B type 1-K;Histone H2B type F-S;Histone H2B type 1-D;Histone H2B type 1-C/E/F/G/I;Histone H2B type 2-F;Histone H2B type 1-H;Histone H2B type 1-N;Histone H2B type 1-M;Histone H2B type 1-L	HIST1H2BK;H2BFS;HIST1H2BD;HIST1H2BC;HIST2H2BF;HIST1H2BH;HIST1H2BN;HIST1H2BM;HIST1H2BL		Y	38	1	HIST1H2BK;H2BFS;HIST1H2BD;HIST1H2BC;HIST2H2BF;HIST1H2BH;HIST1H2BN;HIST1H2BM;HIST1H2BL_Y38_1	KRSRKESYSVYVYKV	1			1.25502	0.262345			0.390405	-0.0889044	+	+	5.00167	-1.25197	0.0637975	-0.0595622	0.196939	0.0510769	-1.14903	-1.41355	-1.09614	-1.09689	-0.0637975	0.208446	-0.196939	-0.0510769	0.403389	0.0595622	0.518445	0.320235	KRsRkEsysVyVykV			Systemic lupus erythematosus	ALK kinase substrate motif;SHP1 phosphatase substrate motif;Src kinase substrate motif	+
O60814;P57053;P58876;P62807;Q5QNW6;Q93079;Q99877;Q99879;Q99880	Histone H2B type 1-K;Histone H2B type F-S;Histone H2B type 1-D;Histone H2B type 1-C/E/F/G/I;Histone H2B type 2-F;Histone H2B type 1-H;Histone H2B type 1-N;Histone H2B type 1-M;Histone H2B type 1-L	HIST1H2BK;H2BFS;HIST1H2BD;HIST1H2BC;HIST2H2BF;HIST1H2BH;HIST1H2BN;HIST1H2BM;HIST1H2BL		Y	38	1	HIST1H2BK;H2BFS;HIST1H2BD;HIST1H2BC;HIST2H2BF;HIST1H2BH;HIST1H2BN;HIST1H2BM;HIST1H2BL_Y38_1	KRSRKESYSVYVYKV	1			1.25502	0.262345			0.390405	-0.0889044	+	+	5.00167	-1.25197	0.0637975	-0.0595622	0.196939	0.0510769	-1.14903	-1.41355	-1.09614	-1.09689	-0.0637975	0.208446	-0.196939	-0.0510769	0.403389	0.0595622	0.518445	0.320235	KRsRkEsysVyVykV			Systemic lupus erythematosus	ALK kinase substrate motif;SHP1 phosphatase substrate motif;Src kinase substrate motif	+
O60814;P57053;P58876;P62807;Q5QNW6;Q93079;Q99877;Q99879;Q99880	Histone H2B type 1-K;Histone H2B type F-S;Histone H2B type 1-D;Histone H2B type 1-C/E/F/G/I;Histone H2B type 2-F;Histone H2B type 1-H;Histone H2B type 1-N;Histone H2B type 1-M;Histone H2B type 1-L	HIST1H2BK;H2BFS;HIST1H2BD;HIST1H2BC;HIST2H2BF;HIST1H2BH;HIST1H2BN;HIST1H2BM;HIST1H2BL		Y	38	1	HIST1H2BK;H2BFS;HIST1H2BD;HIST1H2BC;HIST2H2BF;HIST1H2BH;HIST1H2BN;HIST1H2BM;HIST1H2BL_Y38_1	KRSRKESYSVYVYKV	1			1.25502	0.262345			0.390405	-0.0889044	+	+	5.00167	-1.25197	0.0637975	-0.0595622	0.196939	0.0510769	-1.14903	-1.41355	-1.09614	-1.09689	-0.0637975	0.208446	-0.196939	-0.0510769	0.403389	0.0595622	0.518445	0.320235	KRsRkEsysVyVykV			Systemic lupus erythematosus	ALK kinase substrate motif;SHP1 phosphatase substrate motif;Src kinase substrate motif	+
O60814;P57053;P58876;P62807;Q5QNW6;Q93079;Q99877;Q99879;Q99880	Histone H2B type 1-K;Histone H2B type F-S;Histone H2B type 1-D;Histone H2B type 1-C/E/F/G/I;Histone H2B type 2-F;Histone H2B type 1-H;Histone H2B type 1-N;Histone H2B type 1-M;Histone H2B type 1-L	HIST1H2BK;H2BFS;HIST1H2BD;HIST1H2BC;HIST2H2BF;HIST1H2BH;HIST1H2BN;HIST1H2BM;HIST1H2BL		Y	38	1	HIST1H2BK;H2BFS;HIST1H2BD;HIST1H2BC;HIST2H2BF;HIST1H2BH;HIST1H2BN;HIST1H2BM;HIST1H2BL_Y38_1	KRSRKESYSVYVYKV	1			1.25502	0.262345			0.390405	-0.0889044	+	+	5.00167	-1.25197	0.0637975	-0.0595622	0.196939	0.0510769	-1.14903	-1.41355	-1.09614	-1.09689	-0.0637975	0.208446	-0.196939	-0.0510769	0.403389	0.0595622	0.518445	0.320235	KRsRkEsysVyVykV			Systemic lupus erythematosus	ALK kinase substrate motif;SHP1 phosphatase substrate motif;Src kinase substrate motif	+
O60814;P57053;P58876;P62807;Q5QNW6;Q93079;Q99877;Q99879;Q99880	Histone H2B type 1-K;Histone H2B type F-S;Histone H2B type 1-D;Histone H2B type 1-C/E/F/G/I;Histone H2B type 2-F;Histone H2B type 1-H;Histone H2B type 1-N;Histone H2B type 1-M;Histone H2B type 1-L	HIST1H2BK;H2BFS;HIST1H2BD;HIST1H2BC;HIST2H2BF;HIST1H2BH;HIST1H2BN;HIST1H2BM;HIST1H2BL		Y	38	1	HIST1H2BK;H2BFS;HIST1H2BD;HIST1H2BC;HIST2H2BF;HIST1H2BH;HIST1H2BN;HIST1H2BM;HIST1H2BL_Y38_1	KRSRKESYSVYVYKV	1			1.25502	0.262345			0.390405	-0.0889044	+	+	5.00167	-1.25197	0.0637975	-0.0595622	0.196939	0.0510769	-1.14903	-1.41355	-1.09614	-1.09689	-0.0637975	0.208446	-0.196939	-0.0510769	0.403389	0.0595622	0.518445	0.320235	KRsRkEsysVyVykV			Systemic lupus erythematosus	ALK kinase substrate motif;SHP1 phosphatase substrate motif;Src kinase substrate motif	+
O60814;P57053;P58876;P62807;Q5QNW6;Q93079;Q99877;Q99879;Q99880	Histone H2B type 1-K;Histone H2B type F-S;Histone H2B type 1-D;Histone H2B type 1-C/E/F/G/I;Histone H2B type 2-F;Histone H2B type 1-H;Histone H2B type 1-N;Histone H2B type 1-M;Histone H2B type 1-L	HIST1H2BK;H2BFS;HIST1H2BD;HIST1H2BC;HIST2H2BF;HIST1H2BH;HIST1H2BN;HIST1H2BM;HIST1H2BL		Y	38	1	HIST1H2BK;H2BFS;HIST1H2BD;HIST1H2BC;HIST2H2BF;HIST1H2BH;HIST1H2BN;HIST1H2BM;HIST1H2BL_Y38_1	KRSRKESYSVYVYKV	1			1.25502	0.262345			0.390405	-0.0889044	+	+	5.00167	-1.25197	0.0637975	-0.0595622	0.196939	0.0510769	-1.14903	-1.41355	-1.09614	-1.09689	-0.0637975	0.208446	-0.196939	-0.0510769	0.403389	0.0595622	0.518445	0.320235	KRsRkEsysVyVykV			Systemic lupus erythematosus	ALK kinase substrate motif;SHP1 phosphatase substrate motif;Src kinase substrate motif	+
O60814;P57053;P58876;P62807;Q5QNW6;Q93079;Q99877;Q99879;Q99880	Histone H2B type 1-K;Histone H2B type F-S;Histone H2B type 1-D;Histone H2B type 1-C/E/F/G/I;Histone H2B type 2-F;Histone H2B type 1-H;Histone H2B type 1-N;Histone H2B type 1-M;Histone H2B type 1-L	HIST1H2BK;H2BFS;HIST1H2BD;HIST1H2BC;HIST2H2BF;HIST1H2BH;HIST1H2BN;HIST1H2BM;HIST1H2BL		Y	38	1	HIST1H2BK;H2BFS;HIST1H2BD;HIST1H2BC;HIST2H2BF;HIST1H2BH;HIST1H2BN;HIST1H2BM;HIST1H2BL_Y38_1	KRSRKESYSVYVYKV	1			1.25502	0.262345			0.390405	-0.0889044	+	+	5.00167	-1.25197	0.0637975	-0.0595622	0.196939	0.0510769	-1.14903	-1.41355	-1.09614	-1.09689	-0.0637975	0.208446	-0.196939	-0.0510769	0.403389	0.0595622	0.518445	0.320235	KRsRkEsysVyVykV			Systemic lupus erythematosus	ALK kinase substrate motif;SHP1 phosphatase substrate motif;Src kinase substrate motif	+
O60814;P57053;P58876;P62807;Q5QNW6;Q93079;Q99877;Q99879;Q99880	Histone H2B type 1-K;Histone H2B type F-S;Histone H2B type 1-D;Histone H2B type 1-C/E/F/G/I;Histone H2B type 2-F;Histone H2B type 1-H;Histone H2B type 1-N;Histone H2B type 1-M;Histone H2B type 1-L	HIST1H2BK;H2BFS;HIST1H2BD;HIST1H2BC;HIST2H2BF;HIST1H2BH;HIST1H2BN;HIST1H2BM;HIST1H2BL		Y	38	1	HIST1H2BK;H2BFS;HIST1H2BD;HIST1H2BC;HIST2H2BF;HIST1H2BH;HIST1H2BN;HIST1H2BM;HIST1H2BL_Y38_1	KRSRKESYSVYVYKV	1			1.25502	0.262345			0.390405	-0.0889044	+	+	5.00167	-1.25197	0.0637975	-0.0595622	0.196939	0.0510769	-1.14903	-1.41355	-1.09614	-1.09689	-0.0637975	0.208446	-0.196939	-0.0510769	0.403389	0.0595622	0.518445	0.320235	KRsRkEsysVyVykV			Systemic lupus erythematosus	ALK kinase substrate motif;SHP1 phosphatase substrate motif;Src kinase substrate motif	+
Q02880	DNA topoisomerase 2-beta	TOP2B		S	1526	2	TOP2B_S1526_2	AVNSDSDSEFGIPKK	1	+	+	3.91172	0.747304			0.756225	0.131082	+	+	4.99908	0.888787	-0.310652	-0.350221	-0.536922	-0.558977	0.484905	0.423356	0.419447	0.470667	-0.154322	-0.290128	-0.382643	-0.405354	0.154322	0.290128	0.382643	0.405354	AVNsDsDsEFGIPKK				b-Adrenergic Receptor kinase substrate motif;Casein kinase I substrate motif;G protein-coupled receptor kinase 1 substrate motif;MAPKAPK2 kinase substrate motif	+
Q9UPT5	Exocyst complex component 7	EXOC7		S	250	1	EXOC7_S250_1	SSSGVPYSPAIPNKR	1			0.160019	-0.0814233			1.09599	0.413547	+	+	4.99786	-1.69691	-0.206839	0.237896	0.0192971	0.238364	-1.68185	-1.62246	-1.75201	-1.44259	0.206839	0.664201	0.209023	0.862842	0.458582	-0.237896	-0.0192971	-0.238364	SSSGVPysPAIPNKR	P27361;P28482	ERK1;ERK2	Insulin signaling pathway	ERK1,2 kinase substrate motif;G protein-coupled receptor kinase 1 substrate motif;GSK-3, ERK1, ERK2, CDK5 substrate motif;Proline-directed kinase substrate motif;WW domain binding motif	+	+	molecular association, regulation	exocytosis, induced; cell motility, induced; cytoskeletal reorganization	EXOC4(INDUCES); EXOC8(INDUCES)
Q9UIS9	Methyl-CpG-binding domain protein 1	MBD1		S	295	2	MBD1_S295_2	PLPPPPPSQSPEPTE	1	+	+	4.9924	2.33198			0.351012	0.146775	+	+	4.99583	2.59102	-1.68514	-1.07873	-1.44513	-0.961847	1.16883	1.10749	1.42026	1.49666	-1.14914	-1.29846	-0.967342	-1.1688	1.14914	1.07873	0.967342	0.961847	PLPPPPPsQsPEPtE				ATM kinase substrate motif;Casein kinase II substrate motif;DNA dependent Protein kinase substrate motif	+
Q5QJE6	Deoxynucleotidyltransferase terminal-interacting protein 2	DNTTIP2		S	141	2	DNTTIP2_S141_2	SYTEEIVSEAESHVS	1	+	+	4.66918	1.47919			0.129441	0.0428512	+	+	4.99379	2.08684	-0.672108	-0.585664	-0.959133	-0.827176	1.38124	0.992047	1.6236	1.30638	-0.557187	-0.569015	-0.933198	-0.813277	0.557187	0.569015	0.933198	0.813277	SytEEIVsEAEsHVs				Casein kinase I substrate motif;Casein kinase II substrate motif;G protein-coupled receptor kinase 1 substrate motif;GSK3 kinase substrate motif	+
A8CG34	Nuclear envelope pore membrane protein POM 121C	POM121C		T	375	1	POM121C_T375_1	SSSMSSLTGAYTSGI	1	+	+	3.51968	2.42771			0.0970702	0.0428512	+	+	4.98978	2.40486	-1.10905	-1.33627	-0.960944	-0.794257	0.994123	1.31962	1.63139	1.47378	-0.994123	-1.31962	-0.935009	-0.780358	2.00606	1.78888	0.935009	0.780358	sssMssLtGAytsGI				Casein kinase II substrate motif;G protein-coupled receptor kinase 1 substrate motif	+
Q9UQE7	Structural maintenance of chromosomes protein 3	SMC3		S	1081	1	SMC3_S1081_1	SGESERGSGSQSSVP	0.95	+	+	3.92752	1.58468			0.902284	0.203671	+	+	4.98378	1.51943	-1.11169	-0.689888	-0.734878	-0.689211	0.68152	0.648191	0.668284	0.854065	-0.68152	-0.602774	-0.668284	-0.458406	1.08161	0.602774	0.970262	0.458406	sGEsERGsGsQssVP			Cell cycle;Cell cycle - yeast;Meiosis - yeast;Oocyte meiosis	Casein kinase I substrate motif;Casein kinase II substrate motif;G protein-coupled receptor kinase 1 substrate motif;GSK3 kinase substrate motif;MAPKAPK2 kinase substrate motif;PKA kinase substrate motif;PKC kinase substrate motif	+
P22626	Heterogeneous nuclear ribonucleoproteins A2/B1	HNRNPA2B1		S	259	1	HNRNPA2B1_S259_1	GGGNFGGSPGYGGGR	1			0.298997	-0.101699		+	1.28296	0.58604	+	+	4.98215	-2.55759	0.111106	0.278979	0.063982	-0.21005	-2.39164	-2.89688	-2.56673	-2.13109	0.0298686	0.649982	0.874095	1.03423	-0.0298686	-0.278979	-0.063982	0.21005	GGGNFGGsPGyGGGr				Casein kinase II substrate motif;ERK1,2 kinase substrate motif;GSK-3, ERK1, ERK2, CDK5 substrate motif;Proline-directed kinase substrate motif;WW domain binding motif	+
Q86TB9	Protein PAT1 homolog 1	PATL1		S	184	3	PATL1_S184_3	STSPIIGSPPVRAVP	1	+	+	6.38785	-2.84175	+	+	4.0541	-1.03332	+	+	4.98116	-2.64296	1.6821	1.91208	1.61985	1.91864	-0.595462	-0.81781	-0.643753	-1.38216	0.595462	0.81781	0.643753	0.942367	-0.854854	-1.20483	-1.2323	-0.942367	stsPIIGsPPVRAVP	P42345	mTOR	RNA degradation	ERK1,2 kinase substrate motif;GSK-3, ERK1, ERK2, CDK5 substrate motif;Proline-directed kinase substrate motif;WW domain binding motif	+
Q6ZN55	Zinc finger protein 574	ZNF574		T	154	2	ZNF574_T154_2	THLRATPTKAPAPVV	0.99	+	+	2.10816	-0.754645			0.112725	0.0894985	+	+	4.97973	-2.37422	0.391479	0.683009	0.609632	0.219415	-1.86271	-2.25125	-1.9189	-1.56049	-0.140739	0.426736	1.1137	0.861836	0.140739	-0.426736	-0.609632	-0.219415	THLRAtPtKAPAPVV				DNA dependent Protein kinase substrate motif;G protein-coupled receptor kinase 1 substrate motif	+
P35222	Catenin beta-1	CTNNB1		T	556	1	CTNNB1_T556_1	RRTSMGGTQQQFVEG	1	+	+	3.54683	1.42412			0.110278	0.0428512	+	+	4.97662	1.5718	-0.832852	-0.905304	-0.619823	-0.440386	1.0061	0.888655	0.821769	0.772301	-0.71793	-0.888655	-0.593888	-0.426487	0.71793	1.1598	0.593888	0.426487	RRtsMGGtQQQFVEG			Adherens junction;Arrhythmogenic right ventricular cardiomyopathy (ARVC);Bacterial invasion of epithelial cells;Basal cell carcinoma;Colorectal cancer;Endometrial cancer;Focal adhesion;Leukocyte transendothelial migration;Melanogenesis;Pathogenic Escherichia coli infection;Pathways in cancer;Prostate cancer;Thyroid cancer;Tight junction;Wnt signaling pathway	MAPKAPK2 kinase substrate motif	+
Q92797	Symplekin	SYMPK		T	1257	1	SYMPK_T1257_1	VGEDAMKTPSPAAED	0.99	+	+	5.04801	-2.45228			0.53881	0.26773	+	+	4.9726	-2.51528	0.995192	1.27012	1.72626	1.11125	-0.995507	-1.29766	-1.46142	-1.2037	1.53206	1.29775	1.32973	2.0142	-0.995192	-1.27012	-1.32973	-1.11125	VGEDAMKtPsPAAED			mRNA surveillance pathway;Tight junction	G protein-coupled receptor kinase 1 substrate motif;Growth associated histone HI kinase substrate motif;GSK-3, ERK1, ERK2, CDK5 substrate motif;Proline-directed kinase substrate motif;WW domain binding motif	+
Q08999	Retinoblastoma-like protein 2	RBL2		S	971	2	RBL2_S971_2	DSSPVMRSSSTLPVP	0.84		+	2.00458	-0.43728			0.0682593	0.0303574	+	+	4.96996	-1.94277	0.0913143	0.367036	0.348137	0.143159	-1.50152	-1.98322	-1.85758	-1.47911	-0.0297394	0.360612	0.619741	0.120462	0.0297394	-0.360612	-0.348137	-0.120462	DSsPVMRssstLPVP			Cell cycle;TGF-beta signaling pathway	Casein kinase II substrate motif	+
Q92797	Symplekin	SYMPK		S	494	1	SYMPK_S494_1	VLIKRRLSAQGQAIS	1	+	+	4.63474	2.64212	+	+	3.28182	0.934634	+	+	4.96744	2.60674	-1.95896	-1.60963	-1.6319	-1.38606	0.771304	0.972158	0.704309	1.39262	-0.771304	-0.858404	-0.704309	-0.514003	1.31127	0.858404	1.29825	0.514003	VLIKRRLsAQGQAIs			mRNA surveillance pathway;Tight junction	14-3-3 domain binding motif;Calmodulin-dependent protein kinase II substrate motif;Calmodulin-dependent protein kinase IV substrate motif;Chk1 kinase substrate motif;PAK2 kinase substrate motif;Pim1 kinase substrate sequence;PKA kinase substrate motif;PKC epsilon kinase substrate motif;PKC kinase substrate motif	+
Q99638	Cell cycle checkpoint control protein RAD9A	RAD9A		S	326	3	RAD9A_S326_3	SRVLPSISLSPGPQP	1	+	+	5.10203	0.497626			0.474257	-0.0663986	+	+	4.96599	0.576789	-0.178273	-0.250811	-0.290875	-0.271517	0.401538	0.361334	0.316514	0.236296	-0.203561	-0.359167	-0.458047	-0.236296	0.178273	0.250811	0.290875	0.27907	SRVLPsIsLsPGPQP				Casein kinase II substrate motif	+
O94782	Ubiquitin carboxyl-terminal hydrolase 1	USP1		S	16	1	USP1_S16_1	SNGLSRGSPSKKNRL	1	+	+	5.19719	-1.89508			0.528135	0.175414	+	+	4.96524	-1.95807	0.811338	0.806427	0.977832	1.19455	-0.811653	-0.833967	-1.10952	-1.287	1.0507	0.858706	1.13259	1.44982	-0.811338	-0.806427	-0.977832	-1.19455	SNGLsRGsPSKKNRL				Casein kinase II substrate motif;Cdc2 kinase substrate motif;CDK kinase substrate motif;CDK1,2,4,6 kinase substrate motif;ERK1,2 kinase substrate motif;GSK-3, ERK1, ERK2, CDK5 substrate motif;PKA kinase substrate motif;PKC kinase substrate motif;Proline-directed kinase substrate motif;WW domain binding motif	+
Q5VT52	Regulation of nuclear pre-mRNA domain-containing protein 2	RPRD2		S	769	2	RPRD2_S769_2	STPSSTRSPPPGRDE	0.98			0.235873	-0.102177			0.674026	0.3234	+	+	4.9623	-2.28161	0.332644	-0.215626	0.232069	-0.0926204	-2.44304	-1.92519	-2.31634	-2.1854	0.300116	0.951609	0.160371	0.137969	-0.300116	0.215626	-0.160371	0.0926204	stPsstRsPPPGRDE				ERK1,2 kinase substrate motif;Growth associated histone HI kinase substrate motif;GSK-3, ERK1, ERK2, CDK5 substrate motif;MAPKAPK2 kinase substrate motif;Proline-directed kinase substrate motif;WW domain binding motif	+
Q03164	Histone-lysine N-methyltransferase 2A	KMT2A		S	1115	2	KMT2A_S1115_2	MGNDDKSSIAGSEDA	1	+	+	4.4941	4.9024	+	+	4.26863	4.12772	+	+	4.96209	5.01525	-3.85439	-4.43216	-3.99744	-5.40404	0.243926	0.761175	0.855622	0.512242	-0.243926	0.158927	-0.855622	-0.236511	0.820158	-0.158927	1.02384	0.236511					Casein kinase I substrate motif;G protein-coupled receptor kinase 1 substrate motif;GSK3 kinase substrate motif;MDC1 BRCT domain binding motif;PKA kinase substrate motif;PKC kinase substrate motif;Plk1 PBD domain binding motif
Q9Y2U5	Mitogen-activated protein kinase kinase kinase 2	MAP3K2		S	311	1	MAP3K2_S311_1	TDHSLSTSSGSSIFT	0.75			0.218351	-0.133547			0.534282	-0.255304	+	+	4.95809	-2.68683	-0.135897	0.734094	0.402185	0.0819254	-2.43285	-2.22999	-2.45119	-2.55099	0.135897	-0.305089	0.206772	0.0235109	0.473314	0.305089	-0.206772	-0.0235109	TDHSLSTssGSsIFT			Gap junction;GnRH signaling pathway;MAPK signaling pathway	Casein kinase II substrate motif;G protein-coupled receptor kinase 1 substrate motif;GSK3 kinase substrate motif;MAPKAPK2 kinase substrate motif	+
Q9Y2K2	Serine/threonine-protein kinase SIK3	SIK3		S	811	1	SIK3_S811_1	SKQLSADSAEAHSLN	0.99	+	+	4.38445	-0.679373			1.26679	0.281784	+	+	4.95783	-0.695576	0.218258	0.365866	0.296191	0.417747	-0.353606	-0.416697	-0.296191	-0.417747	0.546492	0.462422	0.485167	0.931117	-0.218258	-0.365866	-0.413815	-0.421491	SKQLsADsAEAHSLN				b-Adrenergic Receptor kinase substrate motif;Casein kinase II substrate motif	+
Q9HCD5	Nuclear receptor coactivator 5	NCOA5		S	381	2	NCOA5_S381_2	LMRSSTDSLPGPISR	1	+	+	4.41162	2.96261	+	+	3.69712	2.21454	+	+	4.95559	3.31988	-2.2008	-2.57102	-2.89786	-2.68462	1.18434	0.933408	0.282819	0.524662	-1.06064	-0.268069	-0.14879	-0.0186219	1.06064	0.268069	0.14879	0.0186219	LMRsstDsLPGPIsR				b-Adrenergic Receptor kinase substrate motif;G protein-coupled receptor kinase 1 substrate motif;MAPKAPK2 kinase substrate motif	+
Q99638	Cell cycle checkpoint control protein RAD9A	RAD9A		S	324	3	RAD9A_S324_3	EGSRVLPSISLSPGP	1	+	+	6.0002	0.556739			0.0892698	0.00594854	+	+	4.94821	0.614335	-0.313069	-0.281379	-0.238573	-0.286388	0.450156	0.319606	0.238573	0.329596	-0.225226	-0.307349	-0.298618	-0.264421	0.225226	0.281379	0.336521	0.264421	EGSRVLPsIsLsPGP				Casein kinase II substrate motif;DNA dependent Protein kinase substrate motif;G protein-coupled receptor kinase 1 substrate motif;GSK3 kinase substrate motif	+
Q9BTC0	Death-inducer obliterator 1	DIDO1		S	809	1	DIDO1_S809_1	LEDSPPVSDSEEQQE	1	+	+	4.03345	3.20014	+	+	4.54503	1.87129	+	+	4.94001	2.18915	-1.83031	-2.09879	-1.93408	-2.25768	0.325057	0.195884	-0.236661	0.351448	-0.325057	-0.195884	0.236661	-0.351448	0.848575	0.547983	1.1893	2.09383	LEDsPPVsDsEEQQE				Casein kinase II substrate motif;MAPKAPK2 kinase substrate motif	+
Q99590	Protein SCAF11	SCAF11		T	410	1	SCAF11_T410_1	NDSVDEETAESDTSP	1	+	+	2.60528	0.714906		+	1.60779	0.426936	+	+	4.93756	1.10671	-0.569414	-0.572948	-0.760829	-0.380495	0.558107	0.608953	0.462645	0.513459	0.136014	-0.444834	-0.0834017	-0.183719	-0.136014	0.444834	0.0834017	0.183719	NDsVDEEtAEsDTsP				b-Adrenergic Receptor kinase substrate motif;Casein kinase I substrate motif;Casein kinase II substrate motif	+
O75995	SAM and SH3 domain-containing protein 3	SASH3		S	110	2	SASH3_S110_2	TLEEGSASPTSPDYS	1	+	+	3.71162	1.49074			0.64257	-0.723444	+	+	4.9356	2.23476	-0.779919	-0.792915	-0.826344	-0.911773	1.74011	1.57721	1.33715	0.973636	-0.120984	-1.75232	-1.60514	-2.72628	0.120984	0.792915	0.826344	0.911773	tLEEGSAsPtsPDys				Casein kinase II substrate motif;ERK1,2 kinase substrate motif;G protein-coupled receptor kinase 1 substrate motif;GSK-3, ERK1, ERK2, CDK5 substrate motif;Proline-directed kinase substrate motif;WW domain binding motif	+
Q5QJE6	Deoxynucleotidyltransferase terminal-interacting protein 2	DNTTIP2		T	136	2	DNTTIP2_T136_2	TPTKESYTEEIVSEA	1	+	+	3.81999	0.75728			0.187097	0.0428512	+	+	4.93494	1.62838	-0.416039	-0.224921	-0.523601	-0.435701	1.04296	1.43942	1.38214	1.04871	-0.301117	-0.208272	-0.497665	-0.421803	0.301117	0.208272	0.497665	0.421803	tPtkESytEEIVsEA				Casein kinase I substrate motif;G protein-coupled receptor kinase 1 substrate motif;PKA kinase substrate motif	+
Q08999	Retinoblastoma-like protein 2	RBL2		S	982	2	RBL2_S982_2	LPVPQPSSAPPTPTR	1	+	+	5.64633	-1.7099	+	+	4.82105	1.61141	+	+	4.93476	-0.875832	0.407588	0.416222	0.572622	0.355231	-0.407588	-0.416222	-0.572622	-0.355231	2.26082	1.93677	2.23082	1.76887	-1.07883	-1.4737	-1.19497	-1.34043	LPVPQPssAPPtPtR			Cell cycle;TGF-beta signaling pathway	G protein-coupled receptor kinase 1 substrate motif;MDC1 BRCT domain binding motif;Plk1 PBD domain binding motif	+
Q12789	General transcription factor 3C polypeptide 1	GTF3C1		S	739	1	GTF3C1_S739_1	QGEAEEDSQGKEGPS	1	+	+	5.75931	1.49793	+	+	5.52552	1.36727	+	+	4.93154	2.04081	-1.52036	-1.43155	-1.51992	-1.25856	0.768821	0.259927	0.506111	0.897999	-0.0206194	-0.177318	-0.127553	0.0641713	0.0206194	0.177318	0.127553	-0.0641713	QGEAEEDsQGKEGPs				ATM kinase substrate motif;b-Adrenergic Receptor kinase substrate motif;Casein kinase I substrate motif;DNA dependent Protein kinase substrate motif	+
Q13428	Treacle protein	TCOF1		S	1228	1	TCOF1_S1228_1	ATPKLDSSPSVSSTL	1			0.400997	-0.0831311	+	+	2.26199	0.487986	+	+	4.92677	-1.36511	-0.0745506	0.223658	0.0319757	-0.0148206	-1.21648	-1.34547	-1.54427	-1.18798	0.763402	0.57578	0.307735	0.471289	0.0745506	-0.223658	-0.0319757	0.0148206	AtPKLDssPsVsstL			Ribosome biogenesis in eukaryotes	Casein kinase II substrate motif;ERK1,2 kinase substrate motif;G protein-coupled receptor kinase 1 substrate motif;GSK3 kinase substrate motif;GSK-3, ERK1, ERK2, CDK5 substrate motif;MDC1 BRCT domain binding motif;PKA kinase substrate motif;Plk1 PBD domain binding motif;Proline-directed kinase substrate motif;WW domain binding motif	+
Q14839	Chromodomain-helicase-DNA-binding protein 4	CHD4		S	1570	1	CHD4_S1570_1	GIKIEENSLKEEESI	1	+	+	4.23705	1.56071	+	+	4.17418	1.02339	+	+	4.92654	1.41845	-1.06213	-1.3758	-1.31827	-1.01669	0.113518	0.330602	0.132671	0.32412	-0.113518	-0.330602	-0.132671	-0.102559	0.282616	0.374399	0.710368	0.102559	GIkIEENsLkEEEsI				Casein kinase I substrate motif;Casein kinase II substrate motif;PKA kinase substrate motif;PKC kinase substrate motif;Plk1 kinase substrate motif	+
P28290	Sperm-specific antigen 2	SSFA2		T	742	2	SSFA2_T742_2	RRSQSLPTTLLSPVR	1	+	+	5.06521	-2.21866			0.285339	0.141418	+	+	4.92647	-2.28166	0.912751	1.60595	1.15827	1.10211	-0.913065	-0.949945	-1.28996	-1.19456	1.57877	0.922405	1.48051	1.36308	-0.912751	-0.922405	-1.15827	-1.10211	RRsQsLPttLLsPVR				DNA dependent Protein kinase substrate motif;G protein-coupled receptor kinase 1 substrate motif	+
Q9BUA3	SPIN1-docking protein	C11orf84		S	148	2	C11orf84_S148_2	DVRAEQPSPPNSDSG	1	+	+	4.05077	3.08753	+	+	4.45338	3.18988	+	+	4.92371	2.8468	-2.43515	-3.25437	-2.9243	-2.62735	-0.127294	-0.0241084	-0.0983238	0.395758	0.127294	0.224107	0.0983238	1.06865	0.752508	0.0241084	0.728105	-0.395758	DVRAEQPsPPNsDsG				Casein kinase I substrate motif;DNA dependent Protein kinase substrate motif;ERK1,2 kinase substrate motif;G protein-coupled receptor kinase 1 substrate motif;GSK3 kinase substrate motif;GSK-3, ERK1, ERK2, CDK5 substrate motif;Proline-directed kinase substrate motif;WW domain binding motif	+
Q2M2I8	AP2-associated protein kinase 1	AAK1		S	731	2	AAK1_S731_2	HPEKLGGSAESLIPG	1	+	+	5.29784	3.01483	+	+	5.61875	3.36372	+	+	4.92371	2.48845	-2.92857	-3.03608	-2.61658	-2.37884	-0.505755	-0.358808	-0.168828	0.0271478	0.505755	0.358808	0.695938	0.934311	0.565498	0.39207	0.168828	-0.0271478	HPEKLGGsAESLIPG				Casein kinase II substrate motif;PKA kinase substrate motif	+
Q2M2I8	AP2-associated protein kinase 1	AAK1		T	742	2	AAK1_T742_2	LIPGFQSTQGDAFAT	0.99	+	+	5.29784	3.01483	+	+	5.61875	3.36372	+	+	4.92371	2.48845	-2.92857	-3.03608	-2.61658	-2.37884	-0.505755	-0.358808	-0.168828	0.0271478	0.505755	0.358808	0.695938	0.934311	0.565498	0.39207	0.168828	-0.0271478					Casein kinase II substrate motif;G protein-coupled receptor kinase 1 substrate motif;MDC1 BRCT domain binding motif;Plk1 PBD domain binding motif
Q6ZW05	Patched domain-containing protein 4	PTCHD4		Y	178	3	PTCHD4_Y178_3	RAIQITYYLQTYGSA	0.99	+	+	5.35206	3.94715	+	+	4.98388	3.87079	+	+	4.91866	4.09083	-3.92097	-3.37413	-3.52204	-4.34616	0.162601	0.94393	0.174078	-0.0805998	0.544378	-0.267575	-0.174078	0.21713	-0.162601	0.267575	0.439725	0.0805998					TC-PTP phosphatase substrate motif
Q9UQR0	Sex comb on midleg-like protein 2	SCML2		T	496	1	SCML2_T496_1	DVTERQSTKRSPQQT	0.91	+	+	6.03767	1.25489			0.630703	0.0428512	+	+	4.91864	1.31963	-0.671804	-0.628372	-0.549259	-0.582387	0.742572	0.611723	0.523324	0.969097	-0.556882	-0.611723	-0.523324	-0.568488	0.556882	0.665564	0.796792	0.568488	DVTERQstKRsPQQt				Calmodulin-dependent protein kinase II substrate motif;Casein kinase II substrate motif;G protein-coupled receptor kinase 1 substrate motif;MDC1 BRCT domain binding motif;PKA kinase substrate motif;PKC kinase substrate motif;Plk1 PBD domain binding motif	+
P06493	Cyclin-dependent kinase 1	CDK1		Y	15	2	CDK1_Y15_2	EKIGEGTYGVVYKGR	1	+	+	3.74182	-0.833465			0.548626	-0.102431	+	+	4.91753	-1.05613	0.40522	0.427758	0.363781	0.632992	-0.708441	-0.487273	-0.670565	-0.528502	0.308521	0.350358	0.232645	0.528502	-0.308521	-0.350358	-0.232645	-0.612583	EkIGEGtyGVVykGR	P04626;P12931;Q99640;P00523;P30291	HER2;Myt1;Src;Wee1	Cell cycle;Gap junction;Oocyte meiosis;p53 signaling pathway;Progesterone-mediated oocyte maturation	ALK kinase substrate motif;JAK2 kinase substrate motif;Src kinase substrate motif	+	+	molecular association, regulation; intracellular localization; enzymatic activity, inhibited; enzymatic activity, altered	cell cycle regulation; carcinogenesis, induced; apoptosis, inhibited	CDC25C(DISRUPTS)
P62888	60S ribosomal protein L30	RPL30		S	10	1	RPL30_S10_1	AAKKTKKSLESINSR	1	+	+	5.46713	2.12336	+	+	5.34947	2.76644	+	+	4.91485	1.70885	-1.65028	-1.89001	-1.93684	-2.18729	-0.0702763	-0.39742	-0.214728	-0.146606	0.898853	0.461099	0.91474	1.12665	0.0702763	0.39742	0.214728	0.146606	AAKkTkksLEsINsR			Ribosome	Casein kinase II substrate motif;PKA kinase substrate motif;PKC kinase substrate motif	+
Q5T8I3	Protein FAM102B	FAM102B		S	321	1	FAM102B_S321_1	QDFSLDSSAEEEGLR	0.99	+	+	6.14368	2.01926	+	+	5.33525	2.01678	+	+	4.9104	2.44713	-1.93891	-2.15866	-2.07839	-1.75746	0.661685	0.388844	0.031702	0.772876	-0.0743632	0.0189276	0.309002	-0.119893	0.0743632	-0.0189276	-0.031702	0.119893	QDFSLDssAEEEGLR				Casein kinase II substrate motif;MAPKAPK2 kinase substrate motif;MDC1 BRCT domain binding motif;Plk1 PBD domain binding motif	+
Q5UIP0	Telomere-associated protein RIF1	RIF1		S	1579	1	RIF1_S1579_1	WKNKSNESVDIQDQE	1	+	+	5.62399	2.27977	+	+	5.24076	2.26746	+	+	4.90935	1.69865	-2.20784	-1.90199	-1.73472	-2.01699	-0.243927	-0.0727072	-0.480238	-0.270067	0.243927	0.0727072	0.621602	0.270067	0.399684	0.0815554	0.480238	0.296056	WKNKsNEsVDIQDQE				b-Adrenergic Receptor kinase substrate motif;PKA kinase substrate motif	+
Q15424	Scaffold attachment factor B1	SAFB		S	23	2	SAFB_S23_2	AAALSSASSETGTRR	1	+	+	4.53785	3.68406	+	+	2.46012	1.38196	+	+	4.90667	4.19295	-3.15559	-1.88267	-2.63409	-2.31404	1.38997	1.92704	1.40054	2.06787	-1.38997	-0.871167	-1.26639	-0.931043	1.68125	0.871167	1.26639	0.931043					Casein kinase II substrate motif
Q08999	Retinoblastoma-like protein 2	RBL2		S	1080	1	RBL2_S1080_1	IFYYFSNSPSKRLRE	0.99	+	+	3.60301	-2.44909			0.0650578	0.0322547	+	+	4.9054	-2.10516	0.684156	1.30181	0.915274	1.15907	-1.05475	-1.30181	-0.883918	-1.11985	0.853439	1.33212	0.883918	1.11985	-0.684156	-1.92276	-1.28804	-1.84109	IFYYFsNsPsKRLRE	P24941	CDK2	Cell cycle;TGF-beta signaling pathway	Casein kinase II substrate motif;Cdc2 kinase substrate motif;CDK kinase substrate motif;CDK1,2,4,6 kinase substrate motif;ERK1,2 kinase substrate motif;GSK-3, ERK1, ERK2, CDK5 substrate motif;Proline-directed kinase substrate motif;WW domain binding motif	+	+	molecular association, regulation; intracellular localization	cell cycle regulation	KPNA1(DISRUPTS); E2F4(DISRUPTS)
P01106	Myc proto-oncogene protein	MYC		S	6	1	MYC_S6_1	__MPLNVSFTNRNYD	1			1.0335	-0.385634			0.514968	0.212019	+	+	4.89907	-2.45645	-0.089746	0.340267	0.0493827	0.648704	-2.02121	-2.36039	-2.39594	-2.09964	0.296064	0.68342	0.523176	0.294024	0.089746	-0.340267	-0.0493827	-0.294024	__MPLNVsFtNRNyD			Acute myeloid leukemia;Bladder cancer;Cell cycle;Chronic myeloid leukemia;Colorectal cancer;Endometrial cancer;ErbB signaling pathway;Jak-STAT signaling pathway;MAPK signaling pathway;Pathways in cancer;Small cell lung cancer;TGF-beta signaling pathway;Thyroid cancer;Wnt signaling pathway	Casein kinase II substrate motif	+
P27708	CAD protein	CAD		S	1406	1	CAD_S1406_1	GAGGRRLSSFVTKGY	1	+	+	4.34738	1.63456	+	+	3.00087	0.718876	+	+	4.89777	1.74279	-1.46485	-1.01756	-1.06817	-0.960659	0.641178	0.674882	0.414104	0.729773	-0.48132	-0.303092	-0.414104	-0.43722	0.48132	0.303092	0.80535	0.43722	GAGGRRLssFVTkGY	P17612	PKACA	Alanine, aspartate and glutamate metabolism;Pyrimidine metabolism	14-3-3 domain binding motif;Calmodulin-dependent protein kinase II substrate motif;G protein-coupled receptor kinase 1 substrate motif;PAK2 kinase substrate motif;PKA kinase substrate motif;PKC epsilon kinase substrate motif;PKC kinase substrate motif	+	+	phosphorylation				inhibits phosphorylation of T456
Q14676	Mediator of DNA damage checkpoint protein 1	MDC1		T	1157	1	MDC1_T1157_1	TNRSSVKTPEPVVPT	1	+	+	4.82595	1.65082			0.241047	0.0428512	+	+	4.89685	0.938435	-0.590537	-0.452192	-0.572443	-0.3474	0.475616	0.435543	0.546508	0.333501	-0.475616	-0.435543	-0.546508	-0.333501	0.930208	1.47714	1.05171	1.18166	TNRSSVKtPEPVVPT;KNRSSVKtPEPVVPT;KNRSSVKtPEPVVPt;tNRssVKtPEPVVPT				Growth associated histone HI kinase substrate motif;GSK-3, ERK1, ERK2, CDK5 substrate motif;MAPKAPK2 kinase substrate motif;Proline-directed kinase substrate motif;WW domain binding motif	+
P49366	Deoxyhypusine synthase	DHPS		S	4	1	DHPS_S4_1	____MEGSLEREAPA	1	+	+	2.88977	0.643001			0.211125	-0.228061	+	+	4.89437	1.15288	-0.62027	-0.443304	-0.317282	-0.229267	0.708279	0.774968	0.811371	0.706768	-0.270653	-0.353024	-1.87777	-0.0209227	0.270653	0.353024	0.317282	0.0209227	____MEGsLEREAPA				Casein kinase II substrate motif	+
Q96AX9	E3 ubiquitin-protein ligase MIB2	MIB2		S	309	1	MIB2_S309_1	AELQRRVSADSQPFQ	0.99	+	+	6.037	2.45041	+	+	4.98576	1.71677	+	+	4.89017	1.65312	-1.76965	-1.9302	-1.39785	-1.64209	-0.0359616	-0.0917869	-0.136531	0.136982	0.0359616	0.0917869	0.136531	-0.136982	0.711474	0.69935	0.761831	0.889191	AELQRRVsADsQPFQ				14-3-3 domain binding motif;Calmodulin-dependent protein kinase II substrate motif;Calmodulin-dependent protein kinase IV substrate motif;Casein kinase II substrate motif;Chk1 kinase substrate motif;PAK2 kinase substrate motif;PKA kinase substrate motif;PKC epsilon kinase substrate motif;PKC kinase substrate motif	+
Q14669	E3 ubiquitin-protein ligase TRIP12	TRIP12		S	1376	1	TRIP12_S1376_1	QAEDERESTDDESNP	0.99		+	1.40275	0.595456			1.22642	0.391915	+	+	4.88842	1.42588	-0.326754	-0.544754	-0.651114	-0.577368	0.815264	0.712813	1.09486	0.980594	0.326754	-0.261404	-0.320751	-0.276927	-0.577249	0.261404	0.320751	0.276927	QAEDEREstDDESNP			Ubiquitin mediated proteolysis	b-Adrenergic Receptor kinase substrate motif;Casein kinase I substrate motif;Casein kinase II substrate motif;PKA kinase substrate motif;PKC kinase substrate motif;Pyruvate dehydrogenase kinase substrate motif	+
Q5SSJ5	Heterochromatin protein 1-binding protein 3	HP1BP3		S	248	1	HP1BP3_S248_1	SRNRKNRSSAVDPEP	0.99	+	+	4.89604	1.7589	+	+	2.29649	0.582333	+	+	4.88531	2.38322	-1.26404	-1.15624	-1.26014	-1.00204	0.905174	1.62791	1.36837	0.948975	-0.639883	-0.884176	-0.522657	-0.306412	0.639883	0.884176	0.522657	0.306412	SRNRkNRssAVDPEP				PKA kinase substrate motif;PKC kinase substrate motif	+
Q96S94	Cyclin-L2	CCNL2		T	320	1	CCNL2_T320_1	RGLLPGGTQVLDGTS	1		+	3.29306	-0.222302		+	1.74093	0.546716	+	+	4.8828	-0.430079	0.151834	0.105798	0.139152	0.0478215	-0.282351	-0.300169	-0.304445	-0.388745	0.984704	0.776813	0.679234	0.19072	-0.151834	-0.105798	-0.139152	-0.0478215
Q12834	Cell division cycle protein 20 homolog	CDC20		S	72	1	CDC20_S72_1	SKVQTTPSKPGGDRY	0.87	+	+	2.61947	-1.20677	+	+	2.83625	-1.3318	+	+	4.88156	-3.37478	1.01254	1.67215	1.59813	0.794332	-2.28227	-1.68687	-2.12864	-2.3242	-0.194646	0.0107074	0.197922	-0.264053	0.194646	-0.0107074	-0.197922	0.264053	SkVQttPskPGGDRy	O43683	BUB1	Cell cycle;Cell cycle - yeast;Meiosis - yeast;Oocyte meiosis;Ubiquitin mediated proteolysis	DNA dependent Protein kinase substrate motif	+
Q9UPT8	Zinc finger CCCH domain-containing protein 4	ZC3H4		S	908	2	ZC3H4_S908_2	PEGSLHSSPVGPSSS	1	+	+	2.77052	-0.82584			0.0539803	-0.0252652	+	+	4.87896	-1.40834	0.189576	0.511238	0.433854	0.629419	-1.11781	-0.981388	-0.850022	-0.920063	0.0443525	0.634988	0.381655	0.602029	-0.0443525	-0.511238	-0.381655	-0.602029	PEGsLHssPVGPSsS				ERK1,2 kinase substrate motif;G protein-coupled receptor kinase 1 substrate motif;GSK-3, ERK1, ERK2, CDK5 substrate motif;MAPKAPK2 kinase substrate motif;MDC1 BRCT domain binding motif;Plk1 PBD domain binding motif;Proline-directed kinase substrate motif;WW domain binding motif	+
Q01196	Runt-related transcription factor 1	RUNX1		S	257	2	RUNX1_S257_2	PPWSYDQSYQYLGSI	0.96			0.0181843	0.00969076			0.414014	0.114135	+	+	4.8768	-2.07366	0.0593572	0.0904274	0.0307922	0.141532	-1.52745	-2.12353	-2.2406	-2.08094	-0.0593572	0.346132	0.0471725	0.444701	0.623624	-0.0904274	-0.0307922	-0.141532	PPWsyDQsyQYLGsI			Acute myeloid leukemia;Chronic myeloid leukemia;Pathways in cancer	Casein kinase II substrate motif;MAPKAPK2 kinase substrate motif	+
[truncated: 18,685 more rows]

## Sheet: MV411_Fraction2
PG_ProteinGroups	PG_ProteinDescriptions	PG_Genes	XPO1_cargo	PTM_SiteAA	PTM_SiteLocation	PTM_Multiplicity	Site_ID_multiplicity	Sequence	Localization probability	MV411_Combo_F2: Significant Class A	MV411_Combo_F2: Significant Class B	MV411_Combo_F2: -Log(P-value)	MV411_Combo_F2: Difference	MV411_MK2206_F2: Significant Class A	MV411_MK2206_F2: Significant Class B	MV411_MK2206_F2: -Log(P-value)	MV411_MK2206_F2: Difference	MV411_selinexor_F2: Significant Class A	MV411_selinexor_F2: Significant Class B	MV411_selinexor_F2: -Log(P-value)	MV411_selinexor_F2: Difference	MV411_DMSO_F2_R1_02	MV411_DMSO_F2_R2_26	MV411_DMSO_F2_R3_50	MV411_DMSO_F2_R4_74	MV411_selinexor_F2_R1_14	MV411_selinexor_F2_R2_38	MV411_selinexor_F2_R3_62	MV411_selinexor_F2_R4_86	MV411_MK2206_F2_R1_08	MV411_MK2206_F2_R2_32	MV411_MK2206_F2_R3_56	MV411_MK2206_F2_R4_80	MV411_Combo_F2_R1_20	MV411_Combo_F2_R2_44	MV411_Combo_F2_R3_68	MV411_Combo_F2_R4_92	PhosphoSitePlus kinase uniprot	PhosphoSitePlus window	PhosphoSitePlus kinase	Regulatory site	Regulatory site function	Regulatory site process	Regulatory site protInteract	Regulatory site otherInteract	Regulatory site notes	Known site	Motifs	KEGG name
[truncated: 20,494 more rows]

[truncated: 10 more sheets: MV411_Fraction3, MV411_Fraction4, MV411_Fraction5, MV411_Fraction6, PL21_Fraction1, PL21_Fraction2, PL21_Fraction3, PL21_Fraction4, PL21_Fraction5, PL21_Fraction6]
